# Supplementary material for: Gene expression changes in cerebellum induced by dietary restriction
Source: Front Mol Neurosci. 2023 May 24;16:1185665. doi: 10.3389/fnmol.2023.1185665 (PMC10244750; doi:10.3389/fnmol.2023.1185665)
Supplement: Supplementary file 1 [file Table_1.XLSX]

## Sheet: Overview
Tabs	Explanation
All genes	All genes. Shown is TMM values of individual animals, logfold change, p vaule and FDR vaule. Genes with CPM under 10 were filtered out (see methods)
DEG p0.05	Genes (and their GO subcellular location and function) that reach significance at p0,05 with logfold change and FDR value

## Sheet: All genes
	Var.2	ensembl_gene_id	ensemblIDs	geneSymbols	geneLengths	R10 (DR1)	R13 (DR2)	R8 (DR3)	R16 (DR4)	R9(AL1)	R12(AL2)	R7(AL3)	R15(AL4)	FC	logFC	PValue	FDR
1	3322	ENSMUSG00000000001.4	ENSMUSG00000000001	Gnai3	38866	35.3163	27.0448	31.6722	29.2183	34.0612	29.2734	34.5074	31.587	0.952358	-0.070424	0.415999	0.765389
2	15950	ENSMUSG00000000028.15	ENSMUSG00000000028	Cdc45	31540	4.77418	4.74521	4.38458	5.16598	3.54153	3.91666	4.70896	3.97643	1.18015	0.238967	0.05911	0.314935
3	8442	ENSMUSG00000000031.16	ENSMUSG00000000031	H19	2614	1.61247	0.989798	1.26379	1.3887	1.32807	1.30555	1.22084	1.15445	1.04541	0.064076	0.777125	0.945584
4	18925	ENSMUSG00000000037.16	ENSMUSG00000000037	Scml2	175688	0.252937	0.407564	0.386875	0.277741	0.885382	0.348148	0.398642	0.352748	0.667054	-0.584124	0.124753	0.4604
5	12902	ENSMUSG00000000056.7	ENSMUSG00000000056	Narf	18603	120.018	114.06	104.379	108.291	121.141	119.821	105.864	106.658	0.986104	-0.020188	0.753568	0.935734
6	6050	ENSMUSG00000000058.6	ENSMUSG00000000058	Cav2	7930	6.51312	6.72481	7.94383	6.13807	6.74453	6.29568	6.35336	7.50391	1.02032	0.029016	0.824839	0.961595
7	13660	ENSMUSG00000000078.7	ENSMUSG00000000078	Klf6	8912	41.5449	36.1276	33.7871	31.9679	31.405	29.6506	27.5561	25.5582	1.25606	0.328909	0.000156	0.007021
8	4194	ENSMUSG00000000085.16	ENSMUSG00000000085	Scmh1	124905	36.6126	36.9428	37.9911	38.4393	36.2226	39.1376	37.8461	35.9803	1.00687	0.009871	0.872654	0.977639
9	9891	ENSMUSG00000000088.7	ENSMUSG00000000088	Cox5a	11152	22.2268	20.32	18.6216	22.3026	22.1866	20.0475	23.1462	21.1328	0.964415	-0.052273	0.537213	0.838488
10	12305	ENSMUSG00000000093.6	ENSMUSG00000000093	Tbx2	9397	1.39115	1.33914	1.21221	1.13874	1.27599	1.16049	0.97169	0.994108	1.1501	0.201754	0.307714	0.676664
11	12405	ENSMUSG00000000120.6	ENSMUSG00000000120	Ngfr	18917	10.0859	9.40309	6.86058	9.38763	6.61433	5.59938	6.80183	4.77813	1.49592	0.581038	3.7e-05	0.00238
12	12624	ENSMUSG00000000125.5	ENSMUSG00000000125	Wnt3	43807	19.5394	17.991	17.7963	19.0808	18.2805	18.2778	19.6082	16.1623	1.0279	0.039701	0.616406	0.87942
13	11883	ENSMUSG00000000126.11	ENSMUSG00000000126	Wnt9a	26624	0.347788	0.494899	0.3095	0.472159	0.286447	0.37716	0.274066	0.737564	0.992495	-0.010869	1	1
14	17116	ENSMUSG00000000127.15	ENSMUSG00000000127	Fer	276434	16.3777	15.9241	15.9135	18.8308	16.7181	18.6839	15.5969	17.7977	0.97726	-0.033185	0.701458	0.913083
15	8190	ENSMUSG00000000131.15	ENSMUSG00000000131	Xpo6	98786	130.547	136.039	126.431	132.788	114.683	122.461	122.632	119.325	1.09892	0.136079	0.008126	0.106
16	18363	ENSMUSG00000000134.17	ENSMUSG00000000134	Tfe3	12642	46.0029	45.4143	44.9291	46.4105	48.9304	46.4197	46.6909	47.4286	0.965659	-0.050414	0.364479	0.723325
17	12680	ENSMUSG00000000142.15	ENSMUSG00000000142	Axin2	30434	23.4283	22.2414	18.9569	22.1359	20.2596	25.7339	22.0748	21.5818	0.968684	-0.045903	0.613202	0.878217
18	5878	ENSMUSG00000000148.17	ENSMUSG00000000148	Brat1	14368	27.9179	27.889	27.4939	28.6073	27.9156	31.5074	30.4961	26.1675	0.964644	-0.051932	0.477111	0.804844
19	5880	ENSMUSG00000000149.10	ENSMUSG00000000149	Gna12	72023	39.0787	36.7099	38.0943	39.828	42.1598	46.1876	44.8223	43.2918	0.872268	-0.197156	0.000943	0.026045
20	8454	ENSMUSG00000000154.16	ENSMUSG00000000154	Slc22a18	25598	0.379405	0.465788	0.206333	0.388837	0.234366	0.145062	0.323897	0.192408	1.56146	0.642899	0.097593	0.40706
21	9810	ENSMUSG00000000167.14	ENSMUSG00000000167	Pih1d2	7679	0.411022	0.378452	0.825333	0.499933	0.755179	0.37716	0.523218	0.64136	0.93147	-0.102419	0.773661	0.943969
22	9811	ENSMUSG00000000168.9	ENSMUSG00000000168	Dlat	25147	92.1006	75.6031	81.0632	86.294	82.1843	80.4222	84.7613	83.922	1.01234	0.017689	0.776234	0.945107
23	9807	ENSMUSG00000000171.5	ENSMUSG00000000171	Sdhd	7455	62.2224	62.6484	75.8791	67.9631	72.4972	64.9876	72.3037	65.8998	0.976061	-0.034957	0.623693	0.883106
24	6815	ENSMUSG00000000182.9	ENSMUSG00000000182	Fgf23	8506	0.600725	0.436676	0.438458	0.527707	0.546854	0.696296	0.697623	0.833768	0.725714	-0.462527	0.088749	0.388655
25	6818	ENSMUSG00000000184.12	ENSMUSG00000000184	Ccnd2	27031	4.8058	5.32744	4.15246	5.0271	6.24976	4.81605	5.58099	7.37564	0.805693	-0.311698	0.027364	0.211105
26	1431	ENSMUSG00000000194.13	ENSMUSG00000000194	Gpr107	66459	96.3056	99.4456	97.312	101.125	97.8608	97.2203	100.084	103.099	0.991284	-0.01263	0.804756	0.955112
27	15059	ENSMUSG00000000197.8	ENSMUSG00000000197	Nalcn	350510	90.5197	97.8736	95.9708	93.1264	103.564	102.965	95.699	91.2014	0.96072	-0.057812	0.320503	0.687959
28	12716	ENSMUSG00000000202.9	ENSMUSG00000000202	Btbd17	4728	20.6143	15.5165	16.7388	19.1363	24.8688	24.4284	22.2741	20.9083	0.77863	-0.36099	0.000147	0.006796
29	8446	ENSMUSG00000000214.11	ENSMUSG00000000214	Th	38376	2.87715	1.89226	2.34704	2.49967	2.08325	1.79876	2.1427	1.82788	1.21883	0.285492	0.087912	0.386989
30	8155	ENSMUSG00000000216.8	ENSMUSG00000000216	Scnn1g	33996	2.90877	3.05673	3.14658	3.08292	4.27067	5.22222	3.06456	2.66164	0.802561	-0.317317	0.089711	0.390587
31	18782	ENSMUSG00000000223.13	ENSMUSG00000000223	Drp2	52022	26.7164	27.8017	28.2677	29.6071	33.5664	33.4512	31.9163	31.587	0.862564	-0.213296	0.000869	0.024732
32	13889	ENSMUSG00000000253.13	ENSMUSG00000000253	Gmpr	46356	14.9233	15.109	17.2804	16.9977	17.0566	15.6086	14.9491	15.3285	1.02398	0.034182	0.699304	0.912433
33	18831	ENSMUSG00000000266.11	ENSMUSG00000000266	Mid2	103116	30.2892	26.6372	28.0871	29.5794	27.3167	30.0278	30.1971	26.9371	1.00154	0.00222	0.972649	1
34	12352	ENSMUSG00000000275.16	ENSMUSG00000000275	Trim25	20917	5.02712	6.55014	5.08096	5.74923	3.74985	5.39629	6.02946	5.48363	1.08684	0.120145	0.423158	0.770137
35	12353	ENSMUSG00000000276.11	ENSMUSG00000000276	Dgke	31671	101.491	99.5621	104.25	102.264	104.345	97.6555	104.818	112.591	0.973285	-0.039066	0.481253	0.806788
36	12350	ENSMUSG00000000278.10	ENSMUSG00000000278	Scpep1	31445	14.449	14.0318	16.223	15.7479	12.6558	12.9975	14.6252	13.5327	1.12544	0.170486	0.05186	0.294805
37	12133	ENSMUSG00000000282.12	ENSMUSG00000000282	Mnt	14805	33.8935	35.7492	28.345	34.1065	34.5039	36.7006	36.3761	35.0824	0.926446	-0.110221	0.140161	0.484171
38	10967	ENSMUSG00000000290.13	ENSMUSG00000000290	Itgb2	35456	1.26468	1.83404	1.00588	1.30538	1.5364	1.47963	1.89355	1.6034	0.827253	-0.273599	0.202245	0.568695
39	10715	ENSMUSG00000000295.13	ENSMUSG00000000295	Hddc2	14821	5.59622	5.90968	7.58275	5.27707	6.11955	5.74444	5.30692	5.32329	1.08644	0.119613	0.370003	0.72693
40	10717	ENSMUSG00000000296.8	ENSMUSG00000000296	Tpd52l1	113582	2.08673	2.27071	2.26967	1.97196	2.08325	1.59568	2.19253	1.15445	1.21336	0.279007	0.144086	0.490242
41	11900	ENSMUSG00000000301.16	ENSMUSG00000000301	Pemt	75875	1.04336	1.19358	0.825333	1.24983	1.14579	1.01543	0.722539	1.31479	1.03438	0.048763	0.868089	0.976172
42	9251	ENSMUSG00000000303.12	ENSMUSG00000000303	Cdh1	66895	11.1608	12.7218	11.2194	12.415	12.6558	13.3167	13.0804	11.8331	0.93436	-0.09795	0.272624	0.646782
43	2565	ENSMUSG00000000305.12	ENSMUSG00000000305	Cdh4	456942	19.318	18.8644	17.4094	23.9968	24.1136	26.9525	18.188	21.0045	0.883491	-0.178712	0.132908	0.473239
44	1989	ENSMUSG00000000308.14	ENSMUSG00000000308	Ckmt1	6023	142.403	143.113	151.191	146.953	154.916	147.354	151.334	145.845	0.974916	-0.036651	0.473302	0.802531
45	12062	ENSMUSG00000000317.11	ENSMUSG00000000317	Bcl6b	5670	1.92864	1.33914	2.50179	1.4998	2.31762	2.35	1.69423	2.21269	0.853668	-0.228253	0.270653	0.645181
46	12059	ENSMUSG00000000318.16	ENSMUSG00000000318	Clec10a	14637	2.75069	2.62005	3.97192	2.97182	4.01026	2.64012	3.98642	2.4051	0.942897	-0.084828	0.681767	0.906108
47	12065	ENSMUSG00000000320.10	ENSMUSG00000000320	Alox12	13896	0.442639	0.66957	0.46425	0.472159	0.286447	0.522222	0.448472	0.8017	1.01351	0.01936	1	1
48	15940	ENSMUSG00000000325.16	ENSMUSG00000000325	NA	NA	43.347	40.9602	41.2409	38.2449	41.3005	46.1876	36.0771	33.8959	1.04131	0.058407	0.49327	0.813967
49	15941	ENSMUSG00000000326.13	ENSMUSG00000000326	Comt	19966	49.544	45.851	55.1942	50.7432	55.6489	50.4815	54.8382	49.064	0.959595	-0.059503	0.392415	0.747393
50	3364	ENSMUSG00000000339.14	ENSMUSG00000000339	Rtca	19245	19.7291	15.2254	15.1397	15.2757	16.4577	14.4191	17.017	15.2002	1.03473	0.049249	0.616378	0.87942
51	3366	ENSMUSG00000000340.10	ENSMUSG00000000340	Dbt	36911	15.9982	16.7101	16.4035	16.5811	17.1087	17.2913	17.9638	16.6433	0.952743	-0.069841	0.346386	0.708069
52	15721	ENSMUSG00000000346.9	ENSMUSG00000000346	Dazap2	5412	112.209	105.676	122.072	105.208	109.631	102.268	111.844	102.04	1.04666	0.065793	0.284562	0.656686
53	18473	ENSMUSG00000000355.13	ENSMUSG00000000355	Mcts1	12848	40.3434	39.4464	42.9947	39.0226	37.4204	37.8901	37.6218	41.977	1.04706	0.06634	0.304036	0.673914
54	2246	ENSMUSG00000000359.3	ENSMUSG00000000359	Rem1	8247	0.53749	0.145559	0.335292	0.583255	0.208325	0.638271	0.597963	0.416884	0.860778	-0.216287	0.63847	0.889384
55	14767	ENSMUSG00000000365.9	ENSMUSG00000000365	Rnf17	122451	0.916895	0.727793	0.876917	0.499933	1.06767	0.667284	0.697623	1.05824	0.868441	-0.2035	0.442919	0.782037
56	10979	ENSMUSG00000000374.8	ENSMUSG00000000374	Trappc10	57916	116.73	118.485	122.072	119.123	119.787	123.012	116.129	118.812	0.998813	-0.001714	0.971688	1
57	11563	ENSMUSG00000000378.15	ENSMUSG00000000378	Ccm2	49857	17.1365	17.1177	17.6673	18.2753	19.4263	17.9876	20.9287	18.4712	0.914204	-0.129412	0.099971	0.413072
58	11565	ENSMUSG00000000384.15	ENSMUSG00000000384	Tbrg4	10469	44.4852	44.832	43.5105	43.9663	43.9566	45.6364	47.563	41.6243	0.989379	-0.015404	0.809091	0.956796
59	16340	ENSMUSG00000000385.8	ENSMUSG00000000385	Tmprss2	46513	0.284554	0.436676	0.541625	0.305515	0.494772	0.754321	0.423557	0.8017	0.65161	-0.617919	0.053308	0.299046
60	1607	ENSMUSG00000000392.17	ENSMUSG00000000392	Fap	73132	0.252937	0.436676	0.386875	0.666577	0.598935	0.348148	0.722539	0.384816	0.844537	-0.243768	0.530329	0.834527
61	6812	ENSMUSG00000000399.10	ENSMUSG00000000399	Ndufa9	27415	90.741	87.8301	91.1736	91.1822	87.3924	88.1975	90.2675	90.3035	1.01482	0.021219	0.676295	0.904169
62	6055	ENSMUSG00000000416.16	ENSMUSG00000000416	Cttnbp2	148365	82.4257	85.472	82.8944	90.96	97.0275	92.7814	101.928	99.4108	0.874838	-0.192912	0.000658	0.0204
63	17378	ENSMUSG00000000420.15	ENSMUSG00000000420	Galnt1	81474	47.7102	49.7228	46.5024	46.3827	51.0136	48.0444	49.2572	48.5189	0.967677	-0.047402	0.409443	0.761632
64	6667	ENSMUSG00000000439.9	ENSMUSG00000000439	Mkrn2	20722	22.7327	21.7173	24.9405	24.3023	24.2699	24.3994	21.8506	20.1387	1.03479	0.049343	0.549296	0.845206
65	6664	ENSMUSG00000000440.12	ENSMUSG00000000440	Pparg	129448	2.24481	2.44538	2.37283	1.6109	1.87493	1.76975	2.31711	1.95615	1.09335	0.128756	0.466637	0.798065
66	6668	ENSMUSG00000000441.17	ENSMUSG00000000441	Raf1	58568	60.8313	60.4359	59.5272	57.3812	62.2372	61.0419	59.5721	56.6642	0.995172	-0.006982	0.907043	0.9898
67	8242	ENSMUSG00000000486.13	ENSMUSG00000000486	Septin1	18683	2.68745	2.62005	2.52758	2.8885	2.13533	2.46605	2.09287	2.24476	1.20308	0.266736	0.068029	0.339759
68	15457	ENSMUSG00000000489.7	ENSMUSG00000000489	Pdgfb	19103	7.05061	5.61856	5.44204	5.47149	7.1091	7.94938	7.27522	7.1191	0.799724	-0.322426	0.004517	0.072014
69	15728	ENSMUSG00000000530.16	ENSMUSG00000000530	Acvrl1	16814	10.1175	9.95621	8.89813	11.0541	10.0257	9.74814	10.5889	12.6989	0.931786	-0.101929	0.345238	0.708028
70	15731	ENSMUSG00000000531.5	ENSMUSG00000000531	Tamalin	8568	2.7823	3.20229	2.73392	2.72186	2.81239	2.8142	2.91507	2.95026	0.996395	-0.005211	1	1
71	15729	ENSMUSG00000000532.11	ENSMUSG00000000532	Acvr1b	39617	138.546	138.193	129.036	132.704	128.979	137.141	132.872	127.695	1.02354	0.033563	0.51302	0.82533
72	11904	ENSMUSG00000000538.18	ENSMUSG00000000538	Tom1l2	126191	250.66	259.88	246.465	251.883	244.704	254.786	238.537	230.793	1.04273	0.06036	0.23882	0.610703
73	15768	ENSMUSG00000000552.10	ENSMUSG00000000552	Zfp385a	26198	102.724	102.095	94.7586	114.068	95.3088	100.383	103.846	98.9298	1.03936	0.055691	0.362126	0.721822
74	15769	ENSMUSG00000000555.8	ENSMUSG00000000555	Itga5	22477	2.14996	2.50361	1.26379	1.86086	1.92701	1.50864	1.6444	1.57133	1.16209	0.216724	0.29711	0.667923
75	5170	ENSMUSG00000000560.9	ENSMUSG00000000560	Gabra2	138252	63.2342	70.101	65.7946	72.7125	101.845	90.1413	90.5914	92.7086	0.725353	-0.463244	0	0
76	3290	ENSMUSG00000000561.14	ENSMUSG00000000561	Wdr77	10668	25.2621	28.0055	31.1305	26.302	30.3894	25.792	27.2322	25.8789	1.01427	0.020438	0.809031	0.956796
77	3289	ENSMUSG00000000563.17	ENSMUSG00000000563	Atp5pb	17401	185.814	178.688	212.781	186.419	191.373	176.714	188.109	186.604	1.02958	0.042059	0.492103	0.813866
78	12700	ENSMUSG00000000567.5	ENSMUSG00000000567	Sox9	5536	33.8619	29.0244	34.1224	33.1067	26.9	39.1086	39.3908	46.1459	0.860618	-0.216556	0.067883	0.339731
79	5291	ENSMUSG00000000568.15	ENSMUSG00000000568	Hnrnpd	23003	128.492	125.006	122.459	116.568	122.521	122.403	121.76	122.692	1.00759	0.010904	0.830027	0.96361
80	16381	ENSMUSG00000000579.14	ENSMUSG00000000579	Dynlt1c	8103	31.3958	31.5571	30.9242	28.8017	28.1239	28.8963	27.7305	28.5726	1.08406	0.116443	0.065293	0.332341
81	11593	ENSMUSG00000000581.8	ENSMUSG00000000581	C1d	11597	31.87	29.4319	37.011	30.857	31.1707	28.8092	28.8019	34.0562	1.05425	0.076218	0.364667	0.723546
82	11834	ENSMUSG00000000594.7	ENSMUSG00000000594	Gm2a	14914	52.105	53.1871	56.7933	53.6873	55.1281	53.2376	55.2119	52.6557	0.999224	-0.00112	0.986436	1
83	4741	ENSMUSG00000000600.15	ENSMUSG00000000600	Krit1	42380	91.0256	94.6713	92.4631	93.3486	95.9338	94.8703	96.297	105.889	0.946996	-0.078569	0.148845	0.497347
84	7060	ENSMUSG00000000605.9	ENSMUSG00000000605	Clcn4	18542	159.129	166.403	176.518	161.978	173.821	165.486	172.936	170.506	0.97396	-0.038066	0.47206	0.802215
85	6394	ENSMUSG00000000627.15	ENSMUSG00000000627	Sema4f	27884	76.0075	82.7646	77.0913	79.8504	69.19	76.6506	72.9515	75.0712	1.07627	0.106045	0.0576	0.311364
86	6393	ENSMUSG00000000628.10	ENSMUSG00000000628	Hk2	49429	16.6938	12.8674	15.8361	15.5812	20.8586	22.2525	21.6263	21.5176	0.707938	-0.498304	0	1e-06
87	12194	ENSMUSG00000000631.20	ENSMUSG00000000631	Myo18a	102734	198.397	210.099	181.238	207.694	189.159	222.757	195.733	189.554	1.00174	0.002507	0.969314	1
88	12198	ENSMUSG00000000632.13	ENSMUSG00000000632	Sez6	48248	120.335	118.514	104.327	111.096	135.802	155.1	109.851	104.51	0.900312	-0.151503	0.124191	0.459204
89	12191	ENSMUSG00000000686.11	ENSMUSG00000000686	Abhd15	23486	0.53749	0.640458	0.644792	0.611029	1.06767	0.580247	0.622878	0.352748	0.919194	-0.121559	0.753569	0.935734
90	6396	ENSMUSG00000000693.10	ENSMUSG00000000693	Loxl3	18389	3.63596	3.63896	3.53346	3.44398	3.67173	3.7716	3.76218	3.43128	0.97295	-0.039563	0.779021	0.946438
91	13761	ENSMUSG00000000706.16	ENSMUSG00000000706	Btn1a1	8909	0.284554	0.756905	0.386875	0.499933	0.494772	0.406173	0.398642	0.192408	1.27618	0.351832	0.34512	0.708028
92	17039	ENSMUSG00000000708.14	ENSMUSG00000000708	Kat2b	105859	105.759	107.335	108.712	100.598	94.7359	99.9765	94.2788	95.5947	1.10001	0.137516	0.007705	0.102546
93	11459	ENSMUSG00000000711.3	ENSMUSG00000000711	Rab5b	19089	160.741	156.563	172.83	167.117	155.957	148.253	158.784	161.013	1.05481	0.076987	0.156188	0.507958
94	10976	ENSMUSG00000000732.9	ENSMUSG00000000732	Icosl	14611	14.6387	18.2822	17.6157	17.4977	12.0829	9.8932	13.8777	13.1479	1.39014	0.475231	1.6e-05	0.001199
95	9411	ENSMUSG00000000738.18	ENSMUSG00000000738	Spg7	34818	70.2532	78.6599	75.7759	77.9618	70.9087	75.6642	72.9266	72.634	1.03784	0.053588	0.341594	0.705326
96	9412	ENSMUSG00000000740.12	ENSMUSG00000000740	Rpl13	2894	55.9622	49.0241	48.1273	47.6603	46.2742	42.1259	46.4667	45.28	1.11481	0.156797	0.018313	0.168009
97	9414	ENSMUSG00000000743.9	ENSMUSG00000000743	Chmp1a	8499	52.4211	54.73	61.0489	59.6865	55.2583	53.5568	56.7816	53.8742	1.04008	0.056701	0.367544	0.725416
98	12146	ENSMUSG00000000751.13	ENSMUSG00000000751	Rpa1	50158	81.1927	78.7181	77.8908	77.6007	80.1531	76.0123	80.7499	80.2021	0.995572	-0.006403	0.906875	0.9898
99	12148	ENSMUSG00000000753.15	ENSMUSG00000000753	Serpinf1	12932	8.72632	9.28664	7.32483	9.13767	7.65595	7.63024	8.84487	9.84488	1.0163	0.023325	0.849838	0.970866
100	8545	ENSMUSG00000000759.14	ENSMUSG00000000759	Tubgcp3	57971	62.6018	63.7256	64.2213	62.8249	58.1227	59.3302	60.6683	60.833	1.06198	0.086764	0.095504	0.40309
101	10594	ENSMUSG00000000766.18	ENSMUSG00000000766	Oprm1	279692	0.379405	0.582234	0.438458	0.277741	0.416651	0.609259	0.323897	0.416884	0.957528	-0.062613	0.941629	0.999396
102	14900	ENSMUSG00000000776.13	ENSMUSG00000000776	Polr3d	4690	14.4174	13.7407	11.9673	14.3036	12.4214	14.2741	14.4259	14.0779	0.986644	-0.019398	0.841851	0.967739
103	11796	ENSMUSG00000000782.15	ENSMUSG00000000782	Tcf7	30960	1.83379	2.18338	1.49592	2.41634	2.34366	2.46605	2.01813	2.66164	0.838926	-0.253385	0.15164	0.500979
104	18414	ENSMUSG00000000787.12	ENSMUSG00000000787	Ddx3x	13082	323.19	324.508	338.748	353.119	341.133	342.636	353.969	364.068	0.957022	-0.063376	0.223338	0.594128
105	8890	ENSMUSG00000000791.9	ENSMUSG00000000791	Il12rb1	12975	1.58085	1.63026	1.26379	1.44425	1.11975	1.56667	0.896944	0.609292	1.40491	0.490482	0.041586	0.264257
106	8894	ENSMUSG00000000792.2	ENSMUSG00000000792	Slc5a5	9868	4.8058	4.65788	3.84296	4.02724	5.31229	5.19321	5.53116	6.73428	0.76226	-0.391645	0.002434	0.049162
107	3045	ENSMUSG00000000794.9	ENSMUSG00000000794	Kcnn3	154968	17.2945	15.8077	13.3343	15.3591	16.1452	14.216	12.906	12.9875	1.09771	0.134496	0.182256	0.545077
108	12299	ENSMUSG00000000804.14	ENSMUSG00000000804	Usp32	155719	114.043	115.312	107.938	115.54	112.496	115.846	116.952	115.669	0.983562	-0.023912	0.637412	0.888916
109	12298	ENSMUSG00000000805.18	ENSMUSG00000000805	Car4	8258	188.438	207.072	214.716	211.083	217.96	231.925	218.157	220.403	0.926012	-0.110898	0.0452	0.274989
110	6527	ENSMUSG00000000811.13	ENSMUSG00000000811	Txnrd3	31541	3.00362	2.38716	2.06333	2.02751	2.78635	2.1179	2.16762	1.31479	1.12067	0.164358	0.419231	0.76753
111	854	ENSMUSG00000000817.10	ENSMUSG00000000817	Fasl	7806	0.0632342	0.582234	0.438458	0.222192	0.286447	0.551234	0.398642	0.384816	0.820348	-0.285692	0.553966	0.847494
112	2613	ENSMUSG00000000823.16	ENSMUSG00000000823	Zfp512b	10700	90.4565	94.8169	90.993	93.0709	76.4293	94.3771	80.0772	80.3945	1.11688	0.159481	0.012815	0.137294
113	2610	ENSMUSG00000000826.16	ENSMUSG00000000826	Dnajc5	34648	374.315	364.683	362.399	384.171	384.803	388.33	392.538	376.831	0.964312	-0.052428	0.277291	0.650721
114	2608	ENSMUSG00000000827.18	ENSMUSG00000000827	Tpd52l2	20824	55.3931	55.3414	59.7335	57.409	62.3674	52.0481	61.0421	60.5123	0.966859	-0.048623	0.460569	0.793923
115	18544	ENSMUSG00000000838.17	ENSMUSG00000000838	Fmr1	39422	89.3815	83.5506	91.2509	82.3779	83.903	84.716	78.956	85.8461	1.04116	0.058195	0.302641	0.672749
116	11635	ENSMUSG00000000861.15	ENSMUSG00000000861	Bcl11a	96067	10.4969	10.1891	8.43388	10.7486	11.0412	9.63209	11.2118	10.0694	0.948821	-0.075792	0.478503	0.805679
117	11814	ENSMUSG00000000869.12	ENSMUSG00000000869	Il4	15687	10.5285	8.41329	11.7868	8.9988	11.3537	9.45802	10.3398	8.91491	0.991765	-0.01193	0.931967	0.996576
118	2281	ENSMUSG00000000876.11	ENSMUSG00000000876	Pxmp4	17950	11.7299	10.1309	12.9732	12.9983	11.0933	12.3883	11.3613	11.2879	1.03972	0.056189	0.579769	0.859733
119	18687	ENSMUSG00000000881.12	ENSMUSG00000000881	Dlg3	50688	112.747	112.75	105.23	121.678	110.386	120.372	115.482	115.733	0.980687	-0.028136	0.620175	0.881137
120	15944	ENSMUSG00000000884.17	ENSMUSG00000000884	Gnb1l	67966	2.24481	2.27071	2.32125	3.13847	2.44782	2.20494	2.41677	2.08442	1.08922	0.1233	0.458909	0.792551
121	10945	ENSMUSG00000000901.17	ENSMUSG00000000901	Mmp11	13274	1.23307	0.786016	0.567417	0.472159	0.598935	0.522222	0.97169	0.64136	1.10105	0.138882	0.655296	0.895139
122	10944	ENSMUSG00000000902.13	ENSMUSG00000000902	Smarcb1	24848	54.7292	47.2774	47.9983	48.8268	48.8523	49.2339	47.0398	45.0235	1.04616	0.065104	0.302264	0.672584
123	5635	ENSMUSG00000000915.15	ENSMUSG00000000915	Hip1r	31930	111.672	112.721	107.397	110.874	104.527	111.494	108.007	103.099	1.03759	0.053231	0.295615	0.666222
124	5754	ENSMUSG00000000916.15	ENSMUSG00000000916	Nsun5	6852	29.3407	25.9385	25.25	26.0243	28.0979	23.3259	25.7124	24.9168	1.04375	0.061778	0.425088	0.771654
125	15322	ENSMUSG00000000934.9	ENSMUSG00000000934	Top1mt	21765	8.47338	9.6942	8.74338	9.24876	9.79129	10.7636	8.84487	9.55627	0.930655	-0.103681	0.28555	0.657048
126	7664	ENSMUSG00000000948.16	ENSMUSG00000000948	Gm38393	30915	22.2268	21.0769	16.7904	17.7199	21.6658	22.3395	18.8109	21.1328	0.92732	-0.10886	0.259804	0.634031
127	14700	ENSMUSG00000000957.11	ENSMUSG00000000957	Mmp14	13752	13.8799	13.8281	15.6813	15.4979	9.71317	10.9376	13.0057	14.8475	1.2182	0.28475	0.016911	0.159905
128	14698	ENSMUSG00000000958.10	ENSMUSG00000000958	Slc7a7	48338	1.83379	1.13536	1.62488	1.52757	2.2395	1.76975	1.89355	2.21269	0.755411	-0.404666	0.026226	0.206304
129	14697	ENSMUSG00000000959.7	ENSMUSG00000000959	Oxa1l	8839	51.6623	49.8393	49.3653	53.715	49.946	45.7815	51.375	46.0497	1.05958	0.083497	0.177348	0.539309
130	12281	ENSMUSG00000000976.13	ENSMUSG00000000976	Heatr6	30058	40.2169	42.2993	41.0861	40.8279	39.087	42.1259	42.0318	38.193	1.01956	0.02795	0.641528	0.890025
131	3072	ENSMUSG00000001016.12	ENSMUSG00000001016	Ilf2	12253	94.4086	92.4006	91.6636	90.5712	92.7308	91.9691	94.1543	90.3676	1.0005	0.000729	0.986772	1
132	3074	ENSMUSG00000001017.15	ENSMUSG00000001017	Chtop	10542	138.293	120.435	134.865	129.122	137.651	127.712	135.439	134.974	0.976717	-0.033988	0.550588	0.845852
133	3073	ENSMUSG00000001018.15	ENSMUSG00000001018	Snapin	3007	34.842	31.1787	29.2735	29.8016	27.2646	27.7068	28.5776	28.4764	1.11704	0.159686	0.022577	0.188675
134	3078	ENSMUSG00000001025.8	ENSMUSG00000001025	S100a6	11299	5.62784	5.85146	6.65425	5.52704	7.44763	6.41172	7.17556	8.88284	0.794445	-0.33198	0.006093	0.086797
135	12656	ENSMUSG00000001029.15	ENSMUSG00000001029	Icam2	10419	1.32792	1.36825	1.36696	1.22206	2.16137	1.62469	1.56965	1.79581	0.740106	-0.434196	0.017615	0.163796
136	11932	ENSMUSG00000001034.17	ENSMUSG00000001034	Mapk7	5594	88.6859	77.1461	71.7524	75.4899	76.846	74.5617	67.3207	67.888	1.09305	0.128359	0.066297	0.335296
137	11935	ENSMUSG00000001036.17	ENSMUSG00000001036	Epn2	62438	203.741	201.22	193.67	193.53	189.836	196.239	180.037	169.127	1.07866	0.109245	0.051698	0.294251
138	11934	ENSMUSG00000001039.12	ENSMUSG00000001039	B9d1	7787	17.421	18.8644	21.4329	20.525	19.0097	16.8852	20.3806	19.6577	1.03252	0.046167	0.610354	0.876759
139	3440	ENSMUSG00000001052.15	ENSMUSG00000001052	Sec24b	78794	86.2198	85.0936	82.8686	84.5165	85.804	83.9037	86.1316	81.2603	1.00558	0.00803	0.872921	0.977651
140	11783	ENSMUSG00000001053.15	ENSMUSG00000001053	N4bp3	7779	13.2476	10.422	11.5031	11.8873	13.437	11.4889	11.6354	11.5445	0.977824	-0.032354	0.756464	0.936589
141	11782	ENSMUSG00000001054.9	ENSMUSG00000001054	Rmnd5b	12225	28.8348	27.1903	29.1962	30.8292	34.7382	28.7802	30.3217	28.284	0.950756	-0.072853	0.355683	0.716265
142	11781	ENSMUSG00000001056.3	ENSMUSG00000001056	Nhp2	3979	11.7616	10.8878	13.3343	12.8038	11.9527	11.75	12.5572	14.623	0.962449	-0.055218	0.575113	0.85729
143	9420	ENSMUSG00000001062.18	ENSMUSG00000001062	Vps9d1	11992	57.4799	58.1361	53.1308	53.715	51.3782	55.8197	54.2651	53.8101	1.03452	0.048964	0.391024	0.745866
144	9421	ENSMUSG00000001065.15	ENSMUSG00000001065	Zfp276	15550	33.4825	32.9254	30.8468	33.2178	31.9519	32.4648	32.5641	32.7414	1.00673	0.00967	0.873329	0.977993
145	4991	ENSMUSG00000001082.12	ENSMUSG00000001082	Mfsd10	3570	29.2142	26.4626	27.984	28.9128	29.3739	26.7784	29.3002	25.4941	1.01452	0.020804	0.766359	0.940797
146	4448	ENSMUSG00000001089.14	ENSMUSG00000001089	Luzp1	85019	185.308	182.618	177.73	193.057	189.68	193.889	201.738	204.209	0.936934	-0.093981	0.070089	0.344748
147	5465	ENSMUSG00000001098.15	ENSMUSG00000001098	Kctd10	16941	25.5782	27.2195	27.3134	28.4684	26.2229	25.5309	30.2719	27.9954	0.988161	-0.017182	0.820326	0.960635
148	12226	ENSMUSG00000001100.10	ENSMUSG00000001100	Poldip2	10543	65.9532	61.8624	62.4674	63.4637	60.3362	62.2605	57.5789	59.7427	1.05906	0.082786	0.123064	0.456834
149	12224	ENSMUSG00000001103.7	ENSMUSG00000001103	Sebox	1634	6.03886	6.37547	5.90629	6.5269	5.02585	7.16605	4.31032	4.68193	1.17642	0.2344	0.108848	0.43104
150	12228	ENSMUSG00000001105.15	ENSMUSG00000001105	Ift20	5376	53.5593	53.4782	58.5729	57.3812	53.7219	49.5531	56.5075	54.7722	1.04081	0.057708	0.352797	0.713942
151	10958	ENSMUSG00000001119.7	ENSMUSG00000001119	Col6a1	17376	16.2828	15.6912	14.0049	14.6925	16.3535	13.5778	14.4259	13.8854	1.04067	0.057513	0.512998	0.82533
152	10959	ENSMUSG00000001120.15	ENSMUSG00000001120	Pcbp3	200030	54.7292	54.8174	55.4779	51.9653	60.1279	55.9358	58.7748	55.4135	0.943117	-0.084491	0.136184	0.478144
153	12233	ENSMUSG00000001123.15	ENSMUSG00000001123	Lgals9	21972	2.97201	2.70739	1.49592	1.99973	2.16137	1.79876	2.09287	1.98822	1.13358	0.180886	0.361222	0.720904
154	18435	ENSMUSG00000001127.12	ENSMUSG00000001127	Araf	62705	258.849	249.837	260.083	256.632	248.897	244.603	240.556	242.466	1.05146	0.072388	0.131242	0.470197
155	18438	ENSMUSG00000001128.7	ENSMUSG00000001128	Cfp	6101	30.637	35.5454	39.4613	35.4397	41.5869	40.1241	42.8789	40.6622	0.855546	-0.225083	0.002406	0.048925
156	18437	ENSMUSG00000001131.11	ENSMUSG00000001131	Timp1	4569	1.20145	1.33914	1.72804	1.44425	1.6666	1.50864	1.39525	1.21858	0.989984	-0.014523	0.94064	0.998984
157	18440	ENSMUSG00000001134.9	ENSMUSG00000001134	Uxt	20295	4.36316	3.84275	4.59092	4.24943	4.27067	4.40987	3.93659	4.16884	1.01865	0.026652	0.838481	0.966707
158	141	ENSMUSG00000001138.13	ENSMUSG00000001138	Cnnm3	16370	74.6796	79.737	70.9787	70.2961	66.3256	69.3105	60.6185	60.8009	1.15163	0.203675	0.001217	0.030607
159	139	ENSMUSG00000001143.13	ENSMUSG00000001143	Lman2l	25400	85.6191	79.5914	75.028	87.8771	85.9602	78.1302	90.2675	89.4697	0.955157	-0.06619	0.315908	0.684546
160	10954	ENSMUSG00000001150.7	ENSMUSG00000001150	Mcm3ap	46930	92.6697	100.61	90.374	94.9595	85.804	94.3191	89.5699	80.7152	1.08169	0.113281	0.060487	0.31916
161	10952	ENSMUSG00000001151.10	ENSMUSG00000001151	Pcnt	91523	111.703	110.333	99.4011	115.373	85.3613	91.708	84.5121	83.1523	1.2686	0.343236	0	2e-06
162	6478	ENSMUSG00000001156.9	ENSMUSG00000001156	Mxd1	22119	38.1302	38.3984	39.745	39.1614	45.7274	42.5901	41.8574	43.0994	0.898396	-0.154577	0.008395	0.108102
163	6481	ENSMUSG00000001157.13	ENSMUSG00000001157	Gmcl1	41615	39.0787	35.2252	39.2291	34.0232	41.1442	36.3234	35.6535	40.8867	0.959609	-0.059482	0.417152	0.766161
164	6480	ENSMUSG00000001158.13	ENSMUSG00000001158	Snrnp27	9371	36.6758	36.3896	39.6418	39.5503	38.0714	39.2247	38.9423	39.5078	0.97968	-0.029618	0.618917	0.880467
165	18486	ENSMUSG00000001173.15	ENSMUSG00000001173	Ocrl	53481	72.4664	72.168	69.8438	66.5466	67.914	71.7475	66.5483	63.206	1.0441	0.062258	0.277048	0.650501
166	13456	ENSMUSG00000001175.14	ENSMUSG00000001175	Calm1	10379	2063.05	1699.86	1844.93	1890.41	2017.37	1795.05	2004.02	1770.92	0.989288	-0.015537	0.815897	0.958935
167	10982	ENSMUSG00000001211.15	ENSMUSG00000001211	Agpat3	83311	275.796	287.507	272.876	289.017	266.917	292.705	274.864	274.887	1.01578	0.022581	0.66084	0.897395
168	17061	ENSMUSG00000001227.12	ENSMUSG00000001227	Sema6b	17258	52.516	50.5962	46.3476	55.7148	52.8886	54.3401	54.4395	52.7839	0.957589	-0.062522	0.321528	0.688946
169	17070	ENSMUSG00000001228.14	ENSMUSG00000001228	Uhrf1	20165	0.505873	0.582234	0.103167	0.694351	0.729138	0.696296	1.12118	0.833768	0.553913	-0.852268	0.021218	0.182089
170	17064	ENSMUSG00000001229.9	ENSMUSG00000001229	Dpp9	32098	82.6471	81.309	79.7736	88.2104	88.4601	92.2012	88.7477	84.3709	0.939385	-0.090212	0.103975	0.422305
171	12545	ENSMUSG00000001240.13	ENSMUSG00000001240	Ramp2	13518	19.16	17.467	18.0542	18.6642	18.7753	12.3012	19.4836	14.4947	1.1262	0.17146	0.159687	0.513239
172	7398	ENSMUSG00000001247.16	ENSMUSG00000001247	Lsr	15694	2.33966	2.99851	2.83708	1.97196	2.42178	2.46605	2.51643	3.52748	0.934878	-0.097149	0.585663	0.863009
173	7406	ENSMUSG00000001248.15	ENSMUSG00000001248	Gramd1a	25769	114.264	116.127	117.068	114.429	129.162	122.751	122.557	127.951	0.920646	-0.119281	0.016771	0.159055
174	7404	ENSMUSG00000001249.14	ENSMUSG00000001249	Hpn	16565	12.8682	14.7596	14.727	16.1923	13.7755	14.129	15.1484	15.0078	1.01098	0.015752	0.872891	0.977651
175	5169	ENSMUSG00000001260.10	ENSMUSG00000001260	Gabrg1	91570	9.86453	11.0333	12.5348	9.85979	13.8797	10.0963	11.461	12.5386	0.904264	-0.145183	0.210505	0.579198
176	13587	ENSMUSG00000001270.9	ENSMUSG00000001270	Ckb	2977	1389.25	1029.01	1190.9	1199.2	1254.48	1067.86	1281.46	1080.98	1.02731	0.038875	0.644186	0.891142
177	15750	ENSMUSG00000001280.13	ENSMUSG00000001280	Sp1	30261	58.3651	61.6004	58.1344	57.2423	64.1902	61.3321	65.6015	67.439	0.911395	-0.133852	0.016462	0.157863
178	15742	ENSMUSG00000001281.10	ENSMUSG00000001281	Itgb7	15949	3.09847	3.84275	4.07508	3.47176	4.24463	3.56852	4.70896	3.43128	0.907575	-0.139912	0.347376	0.709383
179	15747	ENSMUSG00000001285.12	ENSMUSG00000001285	Myg1	6430	26.5267	28.3839	30.6663	31.8568	29.5822	26.4883	29.35	28.1878	1.03535	0.050116	0.510377	0.823658
180	15743	ENSMUSG00000001288.15	ENSMUSG00000001288	Rarg	22579	14.9233	14.4685	14.5465	14.1648	14.4526	14.9704	15.273	15.1682	0.971735	-0.041365	0.591714	0.86764
181	15746	ENSMUSG00000001289.12	ENSMUSG00000001289	Pfdn5	5757	75.059	75.2829	89.7292	78.3506	70.9608	66.4092	73.4747	76.4822	1.11024	0.150871	0.027837	0.212911
182	8517	ENSMUSG00000001300.16	ENSMUSG00000001300	Efnb2	43808	26.0525	25.2107	23.032	25.4688	26.8219	23.1518	28.1541	28.2198	0.938503	-0.091566	0.253602	0.625887
183	1080	ENSMUSG00000001305.5	ENSMUSG00000001305	Rrp15	28380	6.32342	6.31724	7.428	7.55454	6.45808	6.78889	7.00115	8.17734	0.976973	-0.03361	0.759871	0.937752
184	12561	ENSMUSG00000001313.12	ENSMUSG00000001313	Rnd2	6854	59.2188	65.3267	62.0806	68.1575	58.2269	58.1117	58.127	58.2034	1.09681	0.133309	0.021248	0.182153
185	12138	ENSMUSG00000001323.17	ENSMUSG00000001323	Srr	19589	39.3633	38.311	45.1096	47.6325	41.7692	40.6753	45.2459	45.5045	0.985933	-0.020438	0.789231	0.950397
186	4305	ENSMUSG00000001334.9	ENSMUSG00000001334	Fndc5	7594	138.736	150.013	151.836	150.508	138.328	144.772	148.27	144.723	1.02767	0.03937	0.458116	0.792345
187	9598	ENSMUSG00000001349.5	ENSMUSG00000001349	Cnn1	10414	0.474256	0.291117	0.490042	0.388837	0.39061	0.348148	0.373727	0.32068	1.14331	0.193216	0.613569	0.878389
188	10093	ENSMUSG00000001366.14	ENSMUSG00000001366	Fbxo9	27566	65.5106	74.6133	66.6457	63.9914	67.6015	65.916	62.7861	62.1478	1.04882	0.068771	0.264625	0.639154
189	6004	ENSMUSG00000001376.17	ENSMUSG00000001376	Vps50	105149	57.8909	55.2832	55.3489	51.9375	50.4668	52.6864	52.4214	54.2911	1.05193	0.073043	0.198267	0.564499
190	17473	ENSMUSG00000001380.6	ENSMUSG00000001380	Hars	16677	59.8195	61.2511	62.8543	65.8523	65.0235	65.6549	66.2493	60.7047	0.970683	-0.042928	0.454606	0.790705
191	17475	ENSMUSG00000001383.8	ENSMUSG00000001383	Zmat2	5790	125.299	135.952	138.966	130.177	125.698	117.21	121.561	133.659	1.06657	0.092983	0.110283	0.434054
192	2988	ENSMUSG00000001415.10	ENSMUSG00000001415	Smg5	26078	121.125	116.243	120.473	117.068	110.985	119.647	115.756	115.798	1.02904	0.041302	0.411649	0.763297
193	2985	ENSMUSG00000001416.13	ENSMUSG00000001416	Cct3	24651	84.3228	83.4924	90.3482	86.6273	94.8401	85.9925	99.6854	93.4782	0.922978	-0.115631	0.051166	0.293187
194	2986	ENSMUSG00000001418.13	ENSMUSG00000001418	Glmp	6290	34.9053	33.1582	38.0169	36.3562	34.8945	33.1901	37.273	36.7179	1.00423	0.006094	0.934683	0.997491
195	2976	ENSMUSG00000001419.17	ENSMUSG00000001419	Mef2d	29714	294.703	317.347	266.222	293.961	306.29	329.667	320.209	331.551	0.911566	-0.133581	0.022794	0.189538
196	2987	ENSMUSG00000001420.13	ENSMUSG00000001420	Tmem79	7493	2.08673	2.38716	2.01175	1.99973	1.11975	1.4216	1.09627	1.37892	1.70158	0.766874	1.1e-05	0.000964
197	6087	ENSMUSG00000001424.14	ENSMUSG00000001424	Snd1	460023	84.1331	82.852	70.8755	82.6556	74.3461	80.3642	78.8813	74.9429	1.03974	0.056218	0.367702	0.725416
198	10962	ENSMUSG00000001435.15	ENSMUSG00000001435	Col18a1	114370	149.928	159.62	168.806	165.672	185.175	199.547	199.147	174.033	0.850983	-0.232798	0.000122	0.005955
199	10961	ENSMUSG00000001436.15	ENSMUSG00000001436	Slc19a1	28761	19.4129	17.9619	18.8795	19.0808	19.1138	20.1926	19.7826	18.1826	0.975514	-0.035765	0.634744	0.887723
200	12437	ENSMUSG00000001440.5	ENSMUSG00000001440	Kpnb1	28167	171.649	166.548	161.25	166.283	173.795	177.294	173.06	179.934	0.946785	-0.078891	0.105716	0.425056
201	12438	ENSMUSG00000001441.13	ENSMUSG00000001441	Npepps	74796	164.282	170.828	175.383	161.562	170.905	172.42	162.496	173.648	0.990696	-0.013485	0.792698	0.951461
202	12432	ENSMUSG00000001445.10	ENSMUSG00000001445	Mrpl10	7653	33.2296	31.7318	31.2337	30.7181	30.8842	29.5055	30.7702	26.6164	1.07722	0.10731	0.114972	0.442251
203	4746	ENSMUSG00000001467.5	ENSMUSG00000001467	Cyp51	23601	25.1356	20.6984	23.4704	22.0804	33.6706	30.1728	31.7419	31.138	0.721466	-0.470997	0	0
204	9424	ENSMUSG00000001472.17	ENSMUSG00000001472	Tcf25	30082	480.453	480.955	484.497	484.574	498.965	471.857	481.834	459.118	1.01102	0.015806	0.746575	0.931573
205	17681	ENSMUSG00000001473.6	ENSMUSG00000001473	Tubb6	12032	8.66308	8.82085	9.36238	8.72105	9.08819	9.02283	8.72029	8.65836	1.00405	0.005834	0.961089	1
206	9426	ENSMUSG00000001482.15	ENSMUSG00000001482	Def8	39743	88.3065	95.6611	83.3071	93.7652	87.132	91.5339	83.9141	77.7008	1.06214	0.086978	0.172855	0.533326
207	12569	ENSMUSG00000001493.9	ENSMUSG00000001493	Meox1	16864	0.53749	0.320229	0.722167	0.416611	0.442691	0.522222	0.597963	0.769632	0.869783	-0.201273	0.535638	0.837337
208	12570	ENSMUSG00000001494.6	ENSMUSG00000001494	Sost	4557	0.569108	0.232894	0.490042	0.694351	1.38015	1.79876	1.12118	1.76374	0.33181	-1.59157	0	2e-06
209	14124	ENSMUSG00000001504.10	ENSMUSG00000001504	Irx2	5378	3.38303	2.85295	3.30133	3.30511	3.22904	3.45247	2.98981	2.85405	1.02599	0.037017	0.791426	0.951051
210	12389	ENSMUSG00000001506.10	ENSMUSG00000001506	Col1a1	16818	9.42189	11.5282	6.62846	10.5819	8.93195	9.63209	10.8132	12.3462	0.915767	-0.126947	0.404824	0.758038
211	12395	ENSMUSG00000001507.16	ENSMUSG00000001507	Itga3	32327	88.9389	97.204	89.8066	98.959	91.4548	101.862	95.5993	91.5862	0.98678	-0.0192	0.745457	0.931349
212	12390	ENSMUSG00000001508.15	ENSMUSG00000001508	Sgca	13536	0.790427	0.262005	0.386875	0.472159	0.442691	0.290123	0.498302	0.352748	1.18281	0.242215	0.50046	0.817756
213	12396	ENSMUSG00000001510.8	ENSMUSG00000001510	Dlx3	5177	0.442639	0.494899	0.644792	0.805448	0.338529	0.290123	0.398642	0.448952	1.63062	0.705421	0.024332	0.197965
214	6840	ENSMUSG00000001517.14	ENSMUSG00000001517	Foxm1	13179	1.39115	1.42647	0.593208	0.805448	0.78122	1.47963	0.97169	1.21858	0.946272	-0.079674	0.819475	0.960508
215	6843	ENSMUSG00000001518.12	ENSMUSG00000001518	Itfg2	15487	69.5892	73.5071	69.947	75.6843	68.9557	75.0839	68.1179	67.8238	1.03287	0.046661	0.413502	0.764648
216	6842	ENSMUSG00000001520.12	ENSMUSG00000001520	Nrip2	17131	23.5231	25.5601	26.3333	25.9687	25.3896	25.7339	24.0431	25.1092	1.01356	0.019434	0.788123	0.950307
217	6836	ENSMUSG00000001521.12	ENSMUSG00000001521	Tulp3	34690	47.1411	41.7753	40.364	41.7722	40.363	40.4722	42.2062	39.5399	1.05227	0.0735	0.247307	0.619589
218	16877	ENSMUSG00000001524.14	ENSMUSG00000001524	Gtf2h4	6009	11.6351	11.0625	14.6755	12.4706	11.9006	11.837	11.9094	11.2879	1.06463	0.090353	0.370581	0.727009
219	16882	ENSMUSG00000001525.10	ENSMUSG00000001525	Tubb5	4385	169.183	166.868	191.942	186.253	206.737	187.275	228.148	213.797	0.855522	-0.225123	0.000982	0.0268
220	14156	ENSMUSG00000001542.7	ENSMUSG00000001542	Ell2	65607	8.44176	8.03483	7.35063	8.11003	8.33301	8.87777	7.99775	8.62629	0.944985	-0.081637	0.397736	0.751652
221	12509	ENSMUSG00000001552.14	ENSMUSG00000001552	Jup	28805	131.654	142.356	136.283	140.676	140.489	136.648	137.208	121.057	1.03017	0.042878	0.463065	0.795823
222	12511	ENSMUSG00000001555.10	ENSMUSG00000001555	Fkbp10	9127	5.3749	3.87186	4.20404	4.36053	5.46854	4.87407	5.25709	4.45745	0.884736	-0.176682	0.192248	0.557311
223	12513	ENSMUSG00000001558.5	ENSMUSG00000001558	Klhl10	15105	0.347788	0.640458	0.46425	0.666577	0.572894	0.290123	0.373727	0.545156	1.19645	0.25876	0.464678	0.797167
224	4887	ENSMUSG00000001569.10	ENSMUSG00000001569	Nom1	23179	33.1031	29.8686	30.9758	31.0514	29.0874	31.9136	31.3432	31.8756	1.00772	0.011101	0.86783	0.976125
225	16642	ENSMUSG00000001576.14	ENSMUSG00000001576	Ergic1	95445	102.313	104.22	104.792	102.459	116.636	108.854	115.83	119.838	0.898518	-0.15438	0.002958	0.055783
226	13083	ENSMUSG00000001627.12	ENSMUSG00000001627	Ifrd1	46937	22.9224	21.5136	21.0976	20.9694	22.0304	19.5543	20.829	21.3252	1.03339	0.047385	0.512818	0.825302
227	6938	ENSMUSG00000001630.13	ENSMUSG00000001630	Stk38l	53817	38.4148	40.2033	38.4296	37.4394	34.6341	34.2055	35.4791	39.6681	1.07513	0.104513	0.111713	0.436427
228	6624	ENSMUSG00000001632.16	ENSMUSG00000001632	Brpf1	17723	96.9696	92.6917	95.2228	96.7926	94.5015	96.1469	96.8451	93.0614	1.00411	0.005922	0.90629	0.9898
229	6132	ENSMUSG00000001642.18	ENSMUSG00000001642	Akr1b3	15044	21.6261	22.7945	21.8713	23.6635	24.9209	22.7747	24.0431	25.6865	0.924964	-0.11253	0.11482	0.442073
230	10940	ENSMUSG00000001663.10	ENSMUSG00000001663	Gstt1	14771	11.9829	13.7407	16.4035	14.2481	13.437	11.866	13.5787	11.4483	1.12162	0.165589	0.119192	0.449966
231	10939	ENSMUSG00000001665.11	ENSMUSG00000001665	Gstt3	7299	0.822044	1.39736	0.954292	0.999866	1.30203	1.30555	1.17101	0.96204	0.879262	-0.185635	0.422756	0.769816
232	10938	ENSMUSG00000001666.8	ENSMUSG00000001666	Ddt	2184	18.1482	13.3332	20.556	17.1921	17.3431	13.2876	16.2945	16.1302	1.0992	0.136459	0.259504	0.633523
233	615	ENSMUSG00000001674.11	ENSMUSG00000001674	Ddx18	14154	19.7923	22.4742	18.6732	20.8028	20.1815	19.6413	19.9819	21.4214	1.0078	0.011211	0.891451	0.98368
234	5976	ENSMUSG00000001687.15	ENSMUSG00000001687	Ubl3	48154	164.251	163.346	178.736	162.534	179.602	173.32	173.11	175.091	0.955388	-0.065842	0.207499	0.575599
235	17607	ENSMUSG00000001700.9	ENSMUSG00000001700	Gramd3	103455	9.70645	9.72331	10.4456	9.55428	9.53088	8.41358	10.4644	10.839	1.00665	0.009566	0.937021	0.997867
236	13851	ENSMUSG00000001707.8	ENSMUSG00000001707	Eef1e1	14851	19.571	18.8935	22.6709	21.4416	22.1085	17.9876	21.0533	21.4535	1.00144	0.002077	0.989104	1
237	13606	ENSMUSG00000001729.14	ENSMUSG00000001729	Akt1	21063	105.411	107.83	102.986	109.596	110.438	126.233	109.975	118.171	0.917746	-0.123833	0.028611	0.215957
238	5781	ENSMUSG00000001739.14	ENSMUSG00000001739	Cldn15	9242	0.53749	0.553123	0.593208	0.777674	0.963504	0.319136	0.498302	0.96204	0.904184	-0.145311	0.702306	0.913379
239	7834	ENSMUSG00000001741.12	ENSMUSG00000001741	Il16	102901	189.987	215.339	208.036	231.608	206.763	212.834	221.147	213.092	0.991125	-0.012861	0.834236	0.965268
240	17787	ENSMUSG00000001750.15	ENSMUSG00000001750	Tcirg1	11083	11.8248	11.9067	10.1877	13.2205	11.2756	10.5315	13.0057	14.3665	0.960035	-0.058841	0.608059	0.875643
241	12533	ENSMUSG00000001751.9	ENSMUSG00000001751	Naglu	7660	8.91602	7.16148	8.22754	8.63773	6.79661	8.2395	6.65234	6.76635	1.15981	0.213886	0.054397	0.30142
242	12535	ENSMUSG00000001755.12	ENSMUSG00000001755	Coasy	4054	23.8709	22.3869	22.4645	22.5248	22.2387	21.0339	21.9502	20.7801	1.06101	0.085439	0.210126	0.579085
243	6105	ENSMUSG00000001761.7	ENSMUSG00000001761	Smo	25862	16.599	17.4088	17.8478	15.5535	19.0618	18.3938	18.3624	20.0104	0.891049	-0.166423	0.030904	0.226085
244	6104	ENSMUSG00000001763.14	ENSMUSG00000001763	Tspan33	24337	16.5674	19.4466	19.937	17.8587	18.6191	18.5099	18.3375	17.1564	1.01815	0.025953	0.757579	0.936674
245	2188	ENSMUSG00000001767.5	ENSMUSG00000001767	Crnkl1	17535	36.9288	33.8278	36.3405	33.7455	37.8371	35.0469	34.2334	36.1727	0.984124	-0.023088	0.721038	0.92043
246	2186	ENSMUSG00000001768.16	ENSMUSG00000001768	Rin2	212401	12.552	14.5267	13.747	14.8591	12.9422	14.071	12.8811	13.4686	1.04652	0.065598	0.455034	0.79089
247	7850	ENSMUSG00000001773.14	ENSMUSG00000001773	Folh1	56966	14.3858	16.3899	17.0741	15.7479	10.2861	9.57407	10.4644	8.91491	1.62089	0.696787	0	0
248	9530	ENSMUSG00000001774.8	ENSMUSG00000001774	Chordc1	25317	83.9434	85.8213	89.8582	88.1271	107.704	93.9129	107.833	118.427	0.814005	-0.296891	8e-06	0.000741
249	11179	ENSMUSG00000001783.3	ENSMUSG00000001783	Rtcb	19186	92.069	92.0513	100.046	101.57	99.2409	91.9111	97.5925	92.9651	1.01187	0.017026	0.76842	0.941642
250	11176	ENSMUSG00000001785.13	ENSMUSG00000001785	Pwp1	59602	17.7688	15.9532	17.6157	15.3591	18.8274	14.8543	15.6716	16.1943	1.01795	0.02567	0.781762	0.947827
251	11180	ENSMUSG00000001786.14	ENSMUSG00000001786	Fbxo7	29901	23.6496	26.3752	24.2958	24.4967	26.3271	23.9352	23.6694	24.981	1.00044	0.000635	0.998211	1
252	7361	ENSMUSG00000001794.13	ENSMUSG00000001794	Capns1	11875	118.849	106.782	120.473	124.011	122.99	118.167	132.623	126.38	0.941096	-0.087586	0.147515	0.495262
253	7430	ENSMUSG00000001802.16	ENSMUSG00000001802	Lrp3	15471	108.067	105.559	98.2921	109.18	107.001	117.761	109.452	109.448	0.950383	-0.07342	0.182446	0.545246
254	7975	ENSMUSG00000001829.17	ENSMUSG00000001829	Clpb	131873	56.7843	52.896	53.7498	57.7423	61.2997	53.3247	63.7578	57.9148	0.93646	-0.09471	0.149551	0.497873
255	9619	ENSMUSG00000001833.17	ENSMUSG00000001833	Septin7	56132	263.181	280.2	285.849	279.768	296.473	285.713	306.207	320.808	0.918494	-0.122658	0.02548	0.203303
256	5901	ENSMUSG00000001844.10	ENSMUSG00000001844	Zdhhc4	12767	23.5231	21.9211	25.8948	24.3023	22.9418	22.3975	24.7407	19.4653	1.06841	0.095464	0.260005	0.634276
257	5910	ENSMUSG00000001847.14	ENSMUSG00000001847	Rac1	24402	123.117	125.879	130.403	121.289	125.698	125.972	124.9	131.318	0.987444	-0.018229	0.718135	0.919434
258	1441	ENSMUSG00000001855.15	ENSMUSG00000001855	Nup214	79539	67.9767	65.5887	64.1955	71.4349	63.1226	67.4827	66.2244	65.6111	1.02712	0.038606	0.489324	0.812506
259	1440	ENSMUSG00000001864.13	ENSMUSG00000001864	Aif1l	23303	2.65584	3.11495	3.73979	3.47176	3.0728	3.56852	3.26388	4.9064	0.885088	-0.176106	0.285566	0.657048
260	17188	ENSMUSG00000001870.16	ENSMUSG00000001870	Ltbp1	386944	1.89703	2.15427	2.03754	1.97196	2.70823	2.49506	2.11779	2.34096	0.83655	-0.257476	0.092201	0.3953
261	11614	ENSMUSG00000001891.16	ENSMUSG00000001891	Ugp2	50063	37.3082	32.838	37.8106	32.9123	41.5348	37.3969	35.803	38.3854	0.921198	-0.118418	0.100857	0.415189
262	12642	ENSMUSG00000001901.15	ENSMUSG00000001901	Kcnh6	26425	1.26468	0.756905	0.902708	0.944318	0.833301	0.812345	0.672708	0.929972	1.1926	0.254109	0.298226	0.668879
263	9037	ENSMUSG00000001909.16	ENSMUSG00000001909	Trmt1	13501	71.7392	67.5101	67.9095	69.2407	69.0338	67.9759	70.2357	70.3251	0.996852	-0.004548	0.934868	0.997491
264	9036	ENSMUSG00000001910.4	ENSMUSG00000001910	Nacc1	17423	118.311	131.003	122.407	133.677	133.198	138.998	135.613	133.467	0.935132	-0.096757	0.077608	0.363394
265	9038	ENSMUSG00000001911.16	ENSMUSG00000001911	Nfix	100468	414.437	387.564	300.241	364.618	332.149	364.105	330.723	352.299	1.06483	0.090619	0.249331	0.621154
266	7126	ENSMUSG00000001918.17	ENSMUSG00000001918	Slc1a5	16934	4.33154	4.74521	3.37871	3.24956	4.08838	4.06173	3.2888	4.13677	1.00881	0.012652	0.944446	1
267	18432	ENSMUSG00000001924.15	ENSMUSG00000001924	Uba1	24853	493.543	496.413	454.372	519.208	506.881	518.044	500.146	510.779	0.965784	-0.050227	0.339415	0.703635
268	6804	ENSMUSG00000001930.17	ENSMUSG00000001930	Vwf	139905	23.3018	27.2195	14.3918	18.3587	16.9525	17.0012	15.4225	18.3429	1.23056	0.299318	0.039701	0.257269
269	9681	ENSMUSG00000001942.8	ENSMUSG00000001942	Siae	93957	11.4454	13.9736	13.1538	10.8041	11.7183	12.7944	12.5572	10.9352	1.02964	0.042141	0.681644	0.906108
270	9679	ENSMUSG00000001943.8	ENSMUSG00000001943	Vsig2	4950	2.4029	2.62005	2.11492	2.8885	2.65615	2.43704	2.34202	1.79581	1.08135	0.11283	0.489048	0.812506
271	9678	ENSMUSG00000001946.14	ENSMUSG00000001946	Esam	10241	13.7534	16.9721	16.0682	14.0537	15.2598	14.5062	13.0555	13.18	1.08832	0.122104	0.201636	0.568104
272	9682	ENSMUSG00000001948.10	ENSMUSG00000001948	Spa17	10432	1.13822	1.28092	1.59908	1.16651	1.14579	1.04444	0.722539	1.18652	1.27998	0.356127	0.1211	0.453702
273	18606	ENSMUSG00000001962.8	ENSMUSG00000001962	Fam50a	7116	18.6857	18.4277	17.2288	16.2478	19.192	16.0728	16.9921	16.1302	1.03159	0.044866	0.595158	0.86851
274	18600	ENSMUSG00000001964.14	ENSMUSG00000001964	Emd	6861	31.6171	28.2093	33.7613	29.7182	30.8321	27.0975	32.7634	32.8697	0.999298	-0.001013	0.991749	1
275	12645	ENSMUSG00000001983.7	ENSMUSG00000001983	Taco1	7551	14.3858	14.2356	13.5664	13.4704	13.9838	13.3457	15.1484	13.5006	0.993662	-0.009173	0.930531	0.996193
276	4254	ENSMUSG00000001985.9	ENSMUSG00000001985	Grik3	223473	110.091	127.509	116.475	123.011	119.24	127.393	126.27	116.76	0.975686	-0.035512	0.548767	0.845006
277	18477	ENSMUSG00000001986.16	ENSMUSG00000001986	Gria3	277747	147.683	161.686	149.901	161.034	162.598	153.678	168.327	169.127	0.950134	-0.073797	0.188052	0.551894
278	7119	ENSMUSG00000001988.9	ENSMUSG00000001988	Npas1	22007	2.2132	2.18338	2.96604	2.49967	2.65615	3.19136	3.26388	2.43717	0.85626	-0.223879	0.166437	0.522645
279	9459	ENSMUSG00000001995.9	ENSMUSG00000001995	Sipa1l2	151745	75.0273	74.7007	61.9774	77.934	89.8403	70.0648	88.5982	96.7171	0.839763	-0.251945	0.005586	0.082172
280	2041	ENSMUSG00000001998.15	ENSMUSG00000001998	Ap4e1	59192	44.0742	41.7753	41.8341	38.4393	36.1965	39.1666	34.8064	33.8959	1.15419	0.206881	0.001891	0.041337
281	2042	ENSMUSG00000001999.15	ENSMUSG00000001999	Blvra	26419	19.571	20.4655	20.8655	18.6642	17.291	16.2759	18.2877	17.6695	1.1457	0.196231	0.010437	0.122144
282	18586	ENSMUSG00000002006.12	ENSMUSG00000002006	Pdzd4	31610	76.3869	66.6658	74.5379	70.4072	73.7992	73.3142	73.7737	66.1563	1.0041	0.005902	0.920551	0.99468
283	18583	ENSMUSG00000002007.5	ENSMUSG00000002007	Srpk3	4520	4.77418	5.61856	4.82304	5.11043	3.98422	5.04815	5.9298	5.06674	1.01577	0.022572	0.867616	0.976125
284	18584	ENSMUSG00000002010.17	ENSMUSG00000002010	Idh3g	7934	209.779	198.251	222.943	215.027	206.112	191.162	209.935	185.161	1.06885	0.096062	0.105127	0.424303
285	18578	ENSMUSG00000002012.13	ENSMUSG00000002012	Pnck	4123	37.4662	40.9311	42.5305	33.801	43.1233	43.7506	31.119	34.0562	1.01935	0.027646	0.793056	0.951461
286	18585	ENSMUSG00000002014.12	ENSMUSG00000002014	Ssr4	3802	43.7897	32.3431	39.4613	35.523	32.8373	32.0006	34.1337	32.1001	1.15355	0.206082	0.012956	0.138334
287	18580	ENSMUSG00000002015.5	ENSMUSG00000002015	Bcap31	29997	65.6055	68.267	69.1733	67.4632	65.987	60.2006	67.7941	70.4855	1.02441	0.034795	0.564136	0.852189
288	17190	ENSMUSG00000002017.10	ENSMUSG00000002017	Fam98a	14860	72.8141	74.0311	74.409	74.6844	75.1013	68.6722	74.0477	73.6923	1.01638	0.023445	0.662914	0.898176
289	13363	ENSMUSG00000002020.15	ENSMUSG00000002020	Ltbp2	93320	96.8431	101.745	100.691	95.1262	104.215	124.434	96.5212	84.6595	0.963795	-0.053201	0.541433	0.841137
290	9756	ENSMUSG00000002028.13	ENSMUSG00000002028	Kmt2a	77942	442.165	467.825	390.099	444.357	478.601	493.993	477.598	478.551	0.905611	-0.143037	0.013257	0.140447
291	9754	ENSMUSG00000002031.12	ENSMUSG00000002031	Ift46	25539	31.1428	34.4683	35.1798	30.4404	29.1916	33.5092	31.991	30.6249	1.04924	0.069339	0.33887	0.703348
292	9755	ENSMUSG00000002032.17	ENSMUSG00000002032	Tmem25	5538	116.92	123.725	132.827	121.595	128.485	136.271	124.85	121.474	0.97027	-0.043542	0.450206	0.786816
293	7181	ENSMUSG00000002043.17	ENSMUSG00000002043	Trappc6a	7750	5.62784	3.52252	3.714	3.66618	3.56757	3.59753	3.53795	2.98232	1.20254	0.26608	0.095558	0.40309
294	12212	ENSMUSG00000002052.6	ENSMUSG00000002052	Supt6	39241	317.088	327.216	287.758	339.732	323.529	342.462	334.087	328.28	0.958695	-0.060857	0.2878	0.659346
295	12217	ENSMUSG00000002055.9	ENSMUSG00000002055	Spag5	20928	30.1311	34.0607	33.3486	37.6061	34.0612	35.5691	40.4372	38.3533	0.912234	-0.132524	0.091993	0.394857
296	12220	ENSMUSG00000002058.13	ENSMUSG00000002058	Unc119	5682	5.28005	6.72481	6.60267	5.44372	7.47367	7.7753	7.20047	6.28533	0.838409	-0.254274	0.032625	0.23272
297	12210	ENSMUSG00000002059.18	ENSMUSG00000002059	Rab34	3763	9.67483	6.11346	8.3565	8.8877	8.17677	6.26666	6.95132	5.93258	1.20702	0.271446	0.058113	0.31262
298	12213	ENSMUSG00000002064.10	ENSMUSG00000002064	Sdf2	9750	34.3994	34.8758	40.3898	42.2721	39.5297	35.4821	44.1247	39.9888	0.956216	-0.064592	0.441487	0.781153
299	7452	ENSMUSG00000002068.16	ENSMUSG00000002068	Ccne1	9550	5.31167	4.57054	6.42213	4.47162	6.09351	6.41172	7.05098	6.25326	0.80681	-0.3097	0.01661	0.158481
300	7113	ENSMUSG00000002083.13	ENSMUSG00000002083	Bbc3	9812	10.0542	8.76263	8.047	9.74869	9.01007	8.96481	7.39979	7.50391	1.11315	0.154646	0.162502	0.517051
301	1768	ENSMUSG00000002100.15	ENSMUSG00000002100	Mybpc3	18372	94.9777	85.6758	106.365	96.987	77.497	95.5956	73.6989	67.4711	1.22402	0.291632	0.001313	0.032153
302	1765	ENSMUSG00000002102.15	ENSMUSG00000002102	Psmc3	12360	116.351	115.894	119.983	122.039	112.574	107.694	112.517	117.978	1.05378	0.075571	0.148908	0.497347
303	1772	ENSMUSG00000002103.15	ENSMUSG00000002103	Acp2	11213	60.5151	59.4461	60.9199	58.9921	54.1906	60.4327	54.5392	52.2388	1.08492	0.117583	0.042771	0.267407
304	1763	ENSMUSG00000002104.11	ENSMUSG00000002104	Rapsn	10109	0.379405	0.320229	0.257917	0.249967	0.208325	0.348148	0.224236	0.48102	0.973198	-0.039195	1	1
305	1766	ENSMUSG00000002105.15	ENSMUSG00000002105	Slc39a13	8626	39.5214	37.4668	35.5667	38.3282	33.5143	35.221	30.9197	31.6191	1.15053	0.202298	0.00194	0.041998
306	1178	ENSMUSG00000002107.18	ENSMUSG00000002107	Celf2	969869	235.642	226.664	218.842	208.75	230.225	230.532	213.273	229.735	0.985938	-0.020431	0.708757	0.915995
307	1770	ENSMUSG00000002108.10	ENSMUSG00000002108	Nr1h3	18773	24.0606	21.4844	23.5994	21.2472	18.5409	19.5253	16.3443	18.0543	1.24976	0.321655	5.9e-05	0.00347
308	1773	ENSMUSG00000002109.14	ENSMUSG00000002109	Ddb2	25410	19.3497	24.0172	21.7682	19.8862	18.0201	19.0901	16.718	16.0661	1.21821	0.28476	0.001303	0.032027
309	1767	ENSMUSG00000002111.8	ENSMUSG00000002111	Spi1	33366	0.474256	0.494899	0.619	0.499933	0.468732	0.754321	0.548133	0.256544	1.02733	0.038899	0.948824	1
310	11513	ENSMUSG00000002129.11	ENSMUSG00000002129	Sf3a1	22191	111.039	109.722	102.702	113.596	113.121	106.591	117.525	113.168	0.971284	-0.042036	0.448557	0.785906
311	11413	ENSMUSG00000002147.18	ENSMUSG00000002147	Stat6	17971	9.64321	10.4511	8.38229	9.66537	10.1038	10.0673	10.0159	10.1976	0.944661	-0.082132	0.394517	0.748978
312	8999	ENSMUSG00000002190.13	ENSMUSG00000002190	Clgn	38685	13.7534	15.1963	12.3542	12.9427	12.8901	12.8525	11.6603	11.2238	1.11537	0.157517	0.09118	0.393051
313	7507	ENSMUSG00000002204.9	ENSMUSG00000002204	Napsa	14482	6.73444	5.15277	6.21579	5.86033	4.97377	4.78703	5.75539	5.35536	1.14779	0.19886	0.096508	0.404982
314	7515	ENSMUSG00000002205.16	ENSMUSG00000002205	Vrk3	29102	24.6613	22.7945	23.9863	23.1358	23.046	20.1055	24.2673	22.4476	1.05257	0.073912	0.330174	0.696449
315	7210	ENSMUSG00000002210.11	ENSMUSG00000002210	Smg9	23159	45.7183	47.7432	46.2187	50.8265	47.6023	51.3808	51.6491	45.9855	0.969979	-0.043974	0.489947	0.812765
316	4873	ENSMUSG00000002221.11	ENSMUSG00000002221	Paxip1	51611	61.2423	57.1172	55.4005	58.7144	57.9144	59.6494	57.4543	57.7545	0.999686	-0.000453	0.999739	1
317	6341	ENSMUSG00000002222.14	ENSMUSG00000002222	Rmnd5a	52003	321.704	318.278	333.099	304.431	328.451	337.384	313.183	316.126	0.987782	-0.017735	0.730254	0.924297
318	3274	ENSMUSG00000002227.15	ENSMUSG00000002227	Mov10	23727	3.19333	4.39587	5.59679	4.72159	4.58316	3.91666	5.45641	5.03468	0.946895	-0.078724	0.626319	0.884366
319	3272	ENSMUSG00000002228.7	ENSMUSG00000002228	Ppm1j	4962	0.569108	0.931575	1.44433	1.44425	1.6666	2.14691	1.76897	1.44306	0.631879	-0.662279	0.007655	0.102086
320	3273	ENSMUSG00000002233.13	ENSMUSG00000002233	Rhoc	6084	11.2557	11.4991	10.3425	11.1374	10.4683	12.3883	9.84147	9.74867	1.04327	0.061117	0.537409	0.838656
321	16681	ENSMUSG00000002249.21	ENSMUSG00000002249	Tead3	19146	4.29992	2.64917	3.43029	3.05515	3.04676	2.84321	3.03965	2.91819	1.13136	0.178057	0.252785	0.624799
322	16677	ENSMUSG00000002250.16	ENSMUSG00000002250	Ppard	68774	44.8014	44.3954	42.3241	50.9654	47.6804	48.4506	50.0047	47.9737	0.941203	-0.087422	0.182111	0.544986
323	16676	ENSMUSG00000002257.8	ENSMUSG00000002257	Def6	20830	2.14996	1.92137	1.52171	1.63867	1.84889	1.71173	1.71914	1.73167	1.02612	0.037203	0.839402	0.967051
324	7050	ENSMUSG00000002265.16	ENSMUSG00000002265	Peg3	26539	1105.21	1069.86	921.175	1070.86	976.004	1014.13	992.544	955.787	1.05937	0.083211	0.160676	0.514457
325	7049	ENSMUSG00000002266.17	ENSMUSG00000002266	Zim1	25181	9.29542	10.946	9.80083	10.7763	9.99961	12.1272	11.2866	9.42799	0.953739	-0.068334	0.518255	0.828912
326	16605	ENSMUSG00000002274.12	ENSMUSG00000002274	Metrn	3915	31.3641	25.269	24.2958	29.4961	27.8114	28.3741	29.5244	33.7676	0.925362	-0.11191	0.216318	0.585745
327	16595	ENSMUSG00000002279.19	ENSMUSG00000002279	Lmf1	83741	17.01	18.1366	16.3003	18.9697	17.9941	18.0167	18.487	20.0425	0.946576	-0.079209	0.320519	0.687959
328	16601	ENSMUSG00000002280.10	ENSMUSG00000002280	Ciao3	9556	29.3723	35.6327	31.8527	30.6626	28.202	30.1728	30.6207	30.9456	1.06523	0.091164	0.212901	0.581547
329	16771	ENSMUSG00000002289.16	ENSMUSG00000002289	Angptl4	8080	5.50137	6.60836	5.64838	6.08252	2.73427	2.78518	1.6444	1.6996	2.6885	1.4268	0	0
330	4760	ENSMUSG00000002297.16	ENSMUSG00000002297	Dbf4	25743	1.07498	1.2518	1.65067	1.19428	1.24995	1.6537	0.996605	1.18652	1.02743	0.039033	0.911775	0.991713
331	16781	ENSMUSG00000002307.16	ENSMUSG00000002307	Daxx	6176	28.9613	28.2093	27.5455	28.0796	29.0353	25.5889	30.4961	28.0274	0.996953	-0.004403	0.962877	1
332	16775	ENSMUSG00000002308.16	ENSMUSG00000002308	Cd320	6683	13.1527	9.75243	12.4574	11.8595	13.2547	11.1117	11.7599	11.9934	0.981871	-0.026394	0.809583	0.956892
333	14746	ENSMUSG00000002319.16	ENSMUSG00000002319	Ipo4	10557	28.076	30.1597	27.9582	29.6905	32.1602	29.7667	33.3614	32.8697	0.905173	-0.143734	0.030889	0.226062
334	14747	ENSMUSG00000002320.15	ENSMUSG00000002320	Tm9sf1	7841	34.5891	31.1787	29.6088	32.0235	35.4934	35.395	35.7532	30.8815	0.926114	-0.110738	0.129656	0.467598
335	14745	ENSMUSG00000002324.8	ENSMUSG00000002324	Rec8	7358	10.655	10.5676	11.9415	11.5262	9.99961	15.6667	6.85166	8.17734	1.1015	0.139468	0.455755	0.791202
336	14744	ENSMUSG00000002325.15	ENSMUSG00000002325	Irf9	6459	28.6451	32.0229	30.202	33.3566	36.8996	31.4494	36.7996	36.2689	0.879525	-0.185203	0.013544	0.142223
337	14752	ENSMUSG00000002326.6	ENSMUSG00000002326	Gmpr2	7259	8.94764	8.00572	9.49133	6.83242	7.47367	6.41172	8.42131	8.017	1.09805	0.134939	0.282606	0.655097
338	14750	ENSMUSG00000002329.7	ENSMUSG00000002329	Mdp1	2629	26.2106	26.7246	26.7975	26.7186	26.8479	24.9216	26.3851	25.5903	1.02699	0.038428	0.551435	0.846179
339	14756	ENSMUSG00000002332.16	ENSMUSG00000002332	Dhrs1	6670	31.1428	34.0025	38.0685	33.9954	35.2851	32.842	36.401	35.6917	0.980484	-0.028434	0.691708	0.910429
340	8850	ENSMUSG00000002341.8	ENSMUSG00000002341	Ncan	27788	22.3849	23.4932	23.4446	23.1358	23.8272	24.7475	22.025	23.1852	0.987952	-0.017487	0.798064	0.952868
341	8855	ENSMUSG00000002342.17	ENSMUSG00000002342	Tmem161a	11325	39.964	38.4566	40.0287	40.4113	39.9203	41.5166	38.6434	37.5516	1.00905	0.013001	0.828226	0.963054
342	8857	ENSMUSG00000002343.11	ENSMUSG00000002343	Armc6	14294	24.1555	20.7858	24.012	23.4135	23.3845	21.0339	23.6943	20.9404	1.03733	0.052879	0.499541	0.817134
343	8853	ENSMUSG00000002345.18	ENSMUSG00000002345	Borcs8	7820	20.0136	21.2807	22.3614	21.5249	20.468	19.9895	20.4802	18.7919	1.06964	0.097123	0.183618	0.546484
344	8856	ENSMUSG00000002346.16	ENSMUSG00000002346	Slc25a42	27965	78.0626	68.6163	69.2506	72.768	67.862	72.0086	69.6129	74.0771	1.0195	0.027855	0.633758	0.887409
345	16365	ENSMUSG00000002365.10	ENSMUSG00000002365	Snx9	90625	13.8483	16.3026	15.1913	15.5812	15.8588	16.0728	15.8709	16.2585	0.953243	-0.069084	0.383146	0.739446
346	17080	ENSMUSG00000002372.9	ENSMUSG00000002372	Ranbp3	38470	89.0021	91.7601	90.0129	92.8209	88.2518	94.232	94.1792	88.5077	0.996981	-0.004362	0.936481	0.997744
347	17082	ENSMUSG00000002379.7	ENSMUSG00000002379	Ndufa11	4374	24.5981	20.4073	27.1586	25.8854	25.2074	19.9895	24.4667	23.4096	1.05461	0.076703	0.431616	0.775285
348	8902	ENSMUSG00000002393.14	ENSMUSG00000002393	Nr2f6	7837	4.52124	3.84275	3.50767	3.86059	4.45295	3.48148	3.88676	3.71989	1.00837	0.012023	0.922064	0.99468
349	8900	ENSMUSG00000002395.14	ENSMUSG00000002395	Use1	2884	41.1654	45.9674	48.1015	45.5217	40.6495	39.4858	43.4021	39.3474	1.11124	0.152165	0.021747	0.184931
350	8901	ENSMUSG00000002396.8	ENSMUSG00000002396	Ocel1	8063	14.3225	14.2356	13.3601	15.9979	14.9994	13.4617	16.5187	16.0981	0.948941	-0.07561	0.417715	0.766617
351	7291	ENSMUSG00000002409.18	ENSMUSG00000002409	Dyrk1b	7825	32.6288	31.9647	24.3989	34.301	35.0247	37.9481	35.9276	37.5516	0.842631	-0.247028	0.005812	0.084137
352	6177	ENSMUSG00000002413.15	ENSMUSG00000002413	Braf	122226	153.691	154.816	150.933	139.342	151.192	154.955	148.444	157.678	0.979367	-0.030078	0.569413	0.854907
353	6176	ENSMUSG00000002416.13	ENSMUSG00000002416	Ndufb2	10808	41.7978	42.9689	42.711	41.0501	39.5558	40.7913	43.2527	43.0673	1.01272	0.018241	0.76221	0.938841
354	2673	ENSMUSG00000002428.12	ENSMUSG00000002428	Hltf	60679	28.7399	29.0826	30.6921	26.8853	29.2176	30.0278	31.0442	31.6832	0.947941	-0.077131	0.246165	0.619028
355	2614	ENSMUSG00000002455.14	ENSMUSG00000002455	Prpf6	63792	93.3653	97.9027	92.4116	97.1814	89.9184	95.5376	96.4215	92.901	1.01757	0.025131	0.632651	0.886917
356	2619	ENSMUSG00000002458.13	ENSMUSG00000002458	Rgs19	5558	4.33154	3.26051	4.12667	3.97169	4.42691	3.59753	3.38846	5.35536	0.94029	-0.088822	0.576353	0.857581
357	12	ENSMUSG00000002459.17	ENSMUSG00000002459	Rgs20	160709	14.9865	12.6345	13.747	14.387	12.3433	11.4889	11.1371	13.693	1.1486	0.199871	0.034369	0.239364
358	17325	ENSMUSG00000002475.16	ENSMUSG00000002475	Abhd3	64679	69.6208	67.7721	76.1886	75.7954	88.3299	82.9753	90.2924	90.7845	0.822555	-0.281816	2e-06	0.000246
359	17324	ENSMUSG00000002477.5	ENSMUSG00000002477	Snrpd1	24304	29.6568	26.579	30.0989	32.1346	28.0718	25.7629	29.3251	32.8697	1.02314	0.033005	0.701023	0.913037
360	5473	ENSMUSG00000002486.15	ENSMUSG00000002486	Tchp	14567	51.5359	50.2177	45.2644	49.8544	45.3107	46.5648	46.9401	44.7349	1.07313	0.101828	0.087904	0.386989
361	16263	ENSMUSG00000002489.16	ENSMUSG00000002489	Tiam1	356658	498.696	497.548	433.996	505.516	454.175	518.595	458.937	472.682	1.01795	0.025667	0.676656	0.904206
362	16558	ENSMUSG00000002496.10	ENSMUSG00000002496	Tsc2	36814	180.881	185.383	168.91	180.476	176.321	189.073	166.956	169.832	1.02058	0.029389	0.596999	0.869664
363	16569	ENSMUSG00000002500.15	ENSMUSG00000002500	Rpl3l	8323	0.411022	0.320229	0.644792	0.527707	0.546854	0.696296	0.597963	0.513088	0.818428	-0.289072	0.315948	0.684546
364	16560	ENSMUSG00000002504.15	ENSMUSG00000002504	Slc9a3r2	11041	73.0987	77.7865	72.4746	75.3788	78.0699	85.5864	84.238	82.3827	0.905818	-0.142707	0.008669	0.110433
365	15338	ENSMUSG00000002524.17	ENSMUSG00000002524	Puf60	10742	119.766	112.284	112.864	117.123	115.673	109.609	118.571	110.057	1.01874	0.026783	0.611199	0.877154
366	1450	ENSMUSG00000002546.16	ENSMUSG00000002546	Golga2	20537	155.619	154.729	139.43	143.425	140.203	155.999	143.162	140.907	1.02354	0.033563	0.55593	0.847853
367	1448	ENSMUSG00000002550.16	ENSMUSG00000002550	Uck1	5157	27.7598	28.8206	28.7577	27.0242	25.7542	25.3858	28.7521	27.0013	1.05221	0.073419	0.282553	0.655097
368	13081	ENSMUSG00000002565.16	ENSMUSG00000002565	Scin	74459	0.126468	0.378452	0.386875	0.611029	0.78122	0.435185	0.498302	0.609292	0.656753	-0.606578	0.088975	0.389109
369	11455	ENSMUSG00000002578.17	ENSMUSG00000002578	Ikzf4	38515	19.2864	19.1264	18.1573	20.7194	20.0773	22.9197	20.5051	21.7742	0.908235	-0.138863	0.068446	0.340726
370	12478	ENSMUSG00000002580.7	ENSMUSG00000002580	Mien1	1283	3.06686	3.60985	4.17825	4.27721	4.14046	2.72716	3.58778	4.55366	1.01319	0.018899	0.935277	0.99751
371	7249	ENSMUSG00000002602.16	ENSMUSG00000002602	Axl	31432	39.2368	40.378	36.8047	42.9942	44.217	47.116	45.0715	40.534	0.901678	-0.149316	0.028777	0.216604
372	7246	ENSMUSG00000002603.15	ENSMUSG00000002603	Tgfb1	18075	1.92864	1.92137	1.28958	1.99973	1.6666	2.23395	2.09287	1.79581	0.913732	-0.130158	0.511434	0.824524
373	7247	ENSMUSG00000002608.8	ENSMUSG00000002608	Ccdc97	7982	60.5783	64.104	58.7276	66.5189	63.0705	63.537	67.6695	61.9233	0.976426	-0.034417	0.567323	0.853454
374	16509	ENSMUSG00000002617.14	ENSMUSG00000002617	Zfp40	19383	11.0344	11.4118	12.1995	11.2207	10.3381	11.3438	12.1586	10.358	1.0387	0.054776	0.551564	0.846213
375	16738	ENSMUSG00000002625.9	ENSMUSG00000002625	Akap8l	29183	216.862	212.079	196.12	216.832	193.039	201.984	201.837	189.105	1.07236	0.100785	0.059162	0.314935
376	4880	ENSMUSG00000002633.4	ENSMUSG00000002633	Shh	10441	2.65584	3.05673	2.88867	2.91628	2.78635	3.10432	3.06456	3.33507	0.941862	-0.086413	0.522263	0.831195
377	7413	ENSMUSG00000002635.11	ENSMUSG00000002635	Pdcd2l	12162	17.0416	13.5952	15.0365	14.6092	14.9473	13.5197	14.6003	14.7834	1.0422	0.059631	0.500154	0.817506
378	17091	ENSMUSG00000002658.9	ENSMUSG00000002658	Gtf2f1	7883	86.3146	90.7703	84.4161	86.3496	83.0437	78.9716	84.1384	82.8958	1.05825	0.081682	0.123262	0.457206
379	17088	ENSMUSG00000002660.8	ENSMUSG00000002660	Clpp	5883	34.4942	32.3431	38.7391	38.7726	33.7487	31.1012	35.9525	34.2166	1.07074	0.098612	0.196105	0.560989
380	17089	ENSMUSG00000002661.14	ENSMUSG00000002661	Alkbh7	1983	16.7254	12.3143	15.2429	14.9147	15.5463	12.7654	15.846	14.0458	1.01665	0.023822	0.818396	0.960091
381	17090	ENSMUSG00000002664.2	ENSMUSG00000002664	Pspn	561	0.22132	0.465788	0.335292	0.444385	0.286447	0.319136	0.398642	0.16034	1.24326	0.314126	0.443234	0.782037
382	17098	ENSMUSG00000002668.8	ENSMUSG00000002668	Dennd1c	12609	1.32792	0.84424	0.722167	0.833222	0.755179	1.01543	0.797284	0.8017	1.09922	0.136474	0.570716	0.855606
383	13319	ENSMUSG00000002679.14	ENSMUSG00000002679	Med6	21451	22.0687	21.9211	21.4071	19.9418	20.468	19.3222	21.5267	23.1531	1.01181	0.016944	0.834214	0.965268
384	13102	ENSMUSG00000002688.8	ENSMUSG00000002688	Prkd1	307867	3.82567	3.95919	4.04929	4.24943	4.7394	4.43889	5.13252	4.23298	0.866591	-0.206578	0.089724	0.390587
385	11688	ENSMUSG00000002699.13	ENSMUSG00000002699	Lcp2	45375	0.474256	0.989798	0.541625	0.555481	0.494772	0.49321	0.423557	0.929972	1.11007	0.150647	0.677214	0.90438
386	2451	ENSMUSG00000002718.14	ENSMUSG00000002718	Cse1l	40349	86.5992	83.8126	79.9542	85.433	89.3455	85.7604	89.545	87.3212	0.95487	-0.066623	0.208328	0.576823
387	2187	ENSMUSG00000002728.14	ENSMUSG00000002728	Naa20	14326	45.6235	39.097	45.7544	40.9112	43.2275	37.3389	39.7396	43.1635	1.04982	0.070146	0.337827	0.702474
388	1693	ENSMUSG00000002731.6	ENSMUSG00000002731	Prkra	18117	15.4924	14.061	15.2171	13.3038	15.2077	12.7944	14.9491	14.5909	1.00944	0.01356	0.879913	0.980054
389	1694	ENSMUSG00000002732.14	ENSMUSG00000002732	Fkbp7	10072	3.85728	4.9781	4.12667	4.63827	3.59361	4.06173	3.81201	4.45745	1.11079	0.151581	0.260259	0.634492
390	1695	ENSMUSG00000002733.8	ENSMUSG00000002733	Plekha3	21547	28.8664	29.5775	31.2337	28.4129	30.8061	28.7802	32.7634	30.7532	0.960352	-0.058365	0.390185	0.745088
391	11546	ENSMUSG00000002741.9	ENSMUSG00000002741	Ykt6	12087	86.3463	83.5797	87.0727	89.6824	85.7258	82.8592	87.7511	85.5254	1.01535	0.021982	0.676212	0.904169
392	5752	ENSMUSG00000002748.7	ENSMUSG00000002748	Baz1b	58865	353.163	352.688	337.046	346.343	350.69	378.031	350.506	365.126	0.963236	-0.054039	0.271471	0.646316
393	16994	ENSMUSG00000002763.16	ENSMUSG00000002763	Pex6	14078	55.899	61.9497	58.9856	59.6031	60.0758	63.2469	64.7295	60.5123	0.95251	-0.070194	0.214388	0.583094
394	16988	ENSMUSG00000002767.13	ENSMUSG00000002767	Mrpl2	3910	23.9974	22.8236	19.8596	22.497	22.1606	20.6278	18.8607	19.9784	1.09277	0.127991	0.114668	0.441797
395	16992	ENSMUSG00000002768.8	ENSMUSG00000002768	Mea1	4318	38.5728	37.6123	40.106	39.1336	38.4621	34.9308	37.7464	38.8664	1.03768	0.053367	0.389161	0.744254
396	16995	ENSMUSG00000002769.9	ENSMUSG00000002769	Gnmt	3504	5.50137	4.30853	3.4045	3.61063	3.98422	4.29382	3.66252	2.62958	1.14926	0.200707	0.250948	0.622734
397	7590	ENSMUSG00000002771.12	ENSMUSG00000002771	Grin2d	46495	18.5592	18.7188	16.223	19.1363	19.3742	23.7901	20.7294	20.1066	0.865697	-0.208066	0.015759	0.154561
398	7591	ENSMUSG00000002778.14	ENSMUSG00000002778	Kdelr1	10960	30.795	24.9196	26.3333	22.4414	27.6031	22.0784	26.2356	23.8586	1.04678	0.065951	0.494985	0.814478
399	7593	ENSMUSG00000002781.19	ENSMUSG00000002781	Tmem143	20472	30.0678	30.8584	30.4084	29.9127	25.2334	27.8228	23.5199	22.0628	1.23053	0.299286	7.2e-05	0.003993
400	6284	ENSMUSG00000002797.9	ENSMUSG00000002797	Ggct	10370	12.3939	10.8878	11.8384	12.4428	13.4109	13.4037	14.3262	13.4686	0.871495	-0.198436	0.019173	0.172705
401	13614	ENSMUSG00000002799.6	ENSMUSG00000002799	Jag2	21957	18.7173	18.2239	17.0999	17.9698	19.0357	20.7148	19.5833	18.407	0.926615	-0.109958	0.142623	0.488652
402	13618	ENSMUSG00000002803.14	ENSMUSG00000002803	Btbd6	2463	21.3415	21.1642	21.5103	21.6638	21.4835	19.8154	20.555	18.1826	1.07041	0.098158	0.185217	0.548891
403	13615	ENSMUSG00000002804.4	ENSMUSG00000002804	Nudt14	7833	2.43452	2.06693	2.83708	3.44398	3.15092	2.61111	2.61609	2.59751	0.984975	-0.021841	0.894393	0.984934
404	13728	ENSMUSG00000002808.7	ENSMUSG00000002808	Epdr1	28221	71.9605	75.8651	78.8709	73.5457	78.122	69.8907	77.486	72.7302	1.00785	0.011286	0.847976	0.970531
405	11913	ENSMUSG00000002812.4	ENSMUSG00000002812	Flii	13140	123.876	129.664	112.658	128.677	111.845	122.548	125.572	120.095	1.03212	0.045613	0.44453	0.782881
406	11915	ENSMUSG00000002814.15	ENSMUSG00000002814	Top3a	37307	14.3225	13.9154	12.8958	12.6927	13.437	12.0401	13.4791	13.4044	1.02779	0.039542	0.641914	0.890025
407	9565	ENSMUSG00000002820.6	ENSMUSG00000002820	Atg4d	12479	58.8078	53.2162	55.1942	58.9643	57.003	56.7771	59.9707	59.903	0.969153	-0.045204	0.433024	0.776201
408	9572	ENSMUSG00000002825.8	ENSMUSG00000002825	Qtrt1	8437	15.8402	15.7203	17.6415	15.4424	15.1036	16.1889	16.6682	17.0281	0.997392	-0.003768	0.960026	1
409	17058	ENSMUSG00000002831.13	ENSMUSG00000002831	Plin4	9212	27.1907	39.1844	31.3111	33.4677	21.6658	27.4167	19.1597	11.8652	1.63917	0.712966	4.3e-05	0.002697
410	17057	ENSMUSG00000002833.11	ENSMUSG00000002833	Hdgfl2	20973	87.8323	85.8796	83.8229	84.9331	88.1216	92.2882	90.0433	90.3035	0.950508	-0.07323	0.147058	0.494624
411	17055	ENSMUSG00000002835.9	ENSMUSG00000002835	Chaf1a	31850	4.64771	4.91988	4.38458	4.58272	4.66128	4.43889	3.51303	2.88612	1.19314	0.25476	0.081345	0.372361
412	16124	ENSMUSG00000002844.9	ENSMUSG00000002844	Adprh	8673	56.8159	57.8741	61.9	62.0472	62.3674	60.3747	60.768	56.568	0.995274	-0.006835	0.90948	0.991083
413	16130	ENSMUSG00000002845.14	ENSMUSG00000002845	Tmem39a	33464	17.7688	17.5835	16.8935	17.8032	16.9264	16.1018	17.7645	17.3488	1.02858	0.040652	0.583744	0.861652
414	16127	ENSMUSG00000002846.9	ENSMUSG00000002846	Timmdc1	24316	12.5204	13.5078	11.5805	11.804	13.2807	12.3593	13.1054	12.6669	0.960867	-0.057591	0.517383	0.828075
415	16123	ENSMUSG00000002847.7	ENSMUSG00000002847	Pla1a	37028	1.23307	1.19358	0.825333	0.944318	0.80726	0.725308	0.92186	0.865836	1.25339	0.325839	0.155555	0.506942
416	6521	ENSMUSG00000002870.8	ENSMUSG00000002870	Mcm2	15306	10.5917	11.2662	9.36238	10.9152	9.66108	10.3284	13.4043	12.7951	0.913046	-0.131241	0.264035	0.638372
417	6522	ENSMUSG00000002871.14	ENSMUSG00000002871	Tpra1	9987	77.0825	70.8579	75.3117	83.5721	82.4187	70.558	92.0863	79.8173	0.945143	-0.081395	0.290552	0.661972
418	229	ENSMUSG00000002881.14	ENSMUSG00000002881	Nab1	43385	35.2531	34.0316	35.6699	32.3012	45.2066	35.337	42.3557	38.7061	0.849592	-0.235158	0.002614	0.051439
419	9009	ENSMUSG00000002885.14	ENSMUSG00000002885	Adgre5	18075	8.505	8.00572	8.07279	7.72119	7.16118	6.96296	9.01927	8.62629	1.01744	0.024947	0.826597	0.962169
420	6722	ENSMUSG00000002897.5	ENSMUSG00000002897	Il17ra	24312	13.374	15.6039	13.618	13.5815	14.2182	14.5642	15.5969	11.7048	1.00099	0.001421	0.983077	1
421	13046	ENSMUSG00000002900.16	ENSMUSG00000002900	Lamb1	64410	54.413	60.4359	58.6761	63.6304	64.6329	63.45	70.0862	68.2728	0.891508	-0.165681	0.007799	0.103442
422	8892	ENSMUSG00000002908.17	ENSMUSG00000002908	Kcnn1	21209	6.44989	5.44389	7.24746	6.86019	5.23417	6.15061	5.6059	5.38742	1.16545	0.22089	0.063022	0.326287
423	8891	ENSMUSG00000002910.11	ENSMUSG00000002910	Arrdc2	4591	16.2512	23.3767	15.5266	16.0256	17.3691	14.8543	9.06911	7.2153	1.46802	0.553866	0.009336	0.114555
424	6290	ENSMUSG00000002930.6	ENSMUSG00000002930	Ppp1r17	15192	217.652	206.839	233.182	229.719	240.798	216.78	235.896	235.058	0.956947	-0.063489	0.271741	0.646427
425	8502	ENSMUSG00000002948.19	ENSMUSG00000002948	Map2k7	9157	69.8105	79.5041	74.5895	75.5454	72.5493	75.7222	68.99	69.1386	1.04726	0.066624	0.255531	0.629201
426	8506	ENSMUSG00000002949.15	ENSMUSG00000002949	Timm44	16182	76.6398	82.5608	72.1135	78.3506	67.3672	74.3876	76.0908	71.6399	1.07094	0.098872	0.100122	0.413587
427	8427	ENSMUSG00000002957.11	ENSMUSG00000002957	Ap2a2	70838	226.789	215.485	226.27	223.859	216.476	222.409	224.161	216.78	1.01562	0.022358	0.645953	0.891748
428	7521	ENSMUSG00000002963.17	ENSMUSG00000002963	Pnkp	5853	30.0678	30.9458	33.1681	32.4956	30.3374	30.3179	29.2254	29.4705	1.06353	0.088868	0.163705	0.518998
429	7523	ENSMUSG00000002968.9	ENSMUSG00000002968	Med25	15947	97.0645	89.4021	94.1138	93.543	92.9391	89.7061	95.1509	85.365	1.03095	0.043978	0.427317	0.77319
430	7193	ENSMUSG00000002980.14	ENSMUSG00000002980	Bcam	14885	7.84104	8.7044	6.37054	7.94338	8.54134	8.35555	7.94792	7.9208	0.941228	-0.087384	0.437641	0.779375
431	7188	ENSMUSG00000002981.10	ENSMUSG00000002981	Clptm1	33462	92.6697	90.5083	88.3365	92.7098	91.585	87.1821	95.0761	82.5751	1.0225	0.032102	0.572956	0.856034
432	7187	ENSMUSG00000002983.17	ENSMUSG00000002983	Relb	23221	1.73894	1.51381	0.77375	1.3887	1.48432	1.24753	1.51982	0.929972	1.03192	0.04533	0.82609	0.961877
433	7191	ENSMUSG00000002984.17	ENSMUSG00000002984	Tomm40	14125	38.2251	40.6691	38.5585	42.1055	40.7015	38.2673	42.5052	42.0412	0.977045	-0.033503	0.598135	0.869698
434	7190	ENSMUSG00000002985.16	ENSMUSG00000002985	Apoe	3079	972.889	968.372	949.133	999.644	884.575	912.728	938.553	977.24	1.04911	0.06917	0.169557	0.527691
435	13053	ENSMUSG00000002996.17	ENSMUSG00000002996	Hbp1	24281	43.347	44.1043	49.6232	41.9111	42.3682	44.766	40.0884	40.7264	1.06784	0.094695	0.164106	0.519374
436	13054	ENSMUSG00000002997.15	ENSMUSG00000002997	Prkar2b	102820	6.03886	5.85146	7.76329	5.86033	7.26534	8.50061	8.02267	8.24148	0.800272	-0.321437	0.005865	0.084644
437	6871	ENSMUSG00000003031.14	ENSMUSG00000003031	Cdkn1b	5112	202.697	176.359	191.142	172.56	177.493	156.115	165.935	163.258	1.12169	0.16567	0.00826	0.107334
438	3880	ENSMUSG00000003032.8	ENSMUSG00000003032	Klf4	5323	9.04249	8.26773	6.60267	7.19348	7.31742	5.71543	7.22539	7.79253	1.10781	0.147712	0.248016	0.620236
439	8935	ENSMUSG00000003033.15	ENSMUSG00000003033	Ap1m1	17367	85.1448	83.9873	82.3528	81.6002	80.2833	71.6314	85.6582	83.0882	1.03967	0.056133	0.358285	0.718966
440	8933	ENSMUSG00000003037.16	ENSMUSG00000003037	Rab8a	22704	44.7698	42.8816	41.5762	44.9384	41.0661	41.3136	46.1926	46.9155	0.99373	-0.009074	0.892506	0.984103
441	4404	ENSMUSG00000003038.15	ENSMUSG00000003038	Hmgn2	3912	37.6559	33.7114	41.0345	34.662	37.4204	35.1049	36.0771	33.3507	1.03706	0.052502	0.474371	0.803221
442	8934	ENSMUSG00000003039.9	ENSMUSG00000003039	Fam32a	4688	74.3318	84.8898	75.3633	75.7399	72.6534	81.0605	72.2539	81.9979	1.00969	0.013908	0.832832	0.965053
443	13727	ENSMUSG00000003062.13	ENSMUSG00000003062	Stard3nl	38119	32.4391	32.4887	32.7038	29.1905	31.8477	29.9697	32.5641	29.9515	1.02042	0.029159	0.659745	0.897359
444	11027	ENSMUSG00000003068.16	ENSMUSG00000003068	Stk11	14879	107.625	103.958	108.789	109.319	101.09	103.661	109.527	111.116	1.01165	0.01671	0.755643	0.936386
445	11033	ENSMUSG00000003070.6	ENSMUSG00000003070	Efna2	10528	4.86903	4.33765	5.49363	5.61036	4.08838	5.01913	5.40658	4.42538	1.07424	0.103314	0.441078	0.780873
446	11029	ENSMUSG00000003072.15	ENSMUSG00000003072	Atp5d	7186	64.1827	37.8161	43.5621	43.522	48.1231	40.7333	45.0715	38.7382	1.09509	0.131046	0.291475	0.662692
447	7139	ENSMUSG00000003099.11	ENSMUSG00000003099	Ppp5c	23284	137.598	126.927	123.594	132.177	130.021	131.542	131.377	124.103	1.00722	0.010376	0.842991	0.968032
448	12470	ENSMUSG00000003119.14	ENSMUSG00000003119	Cdk12	75445	52.7373	55.4869	49.4684	53.8817	49.7116	57.5024	53.7668	52.816	0.990981	-0.01307	0.835276	0.965511
449	7237	ENSMUSG00000003123.15	ENSMUSG00000003123	Lipe	19183	20.2666	22.6198	21.046	20.4695	19.0097	18.6259	18.4372	17.8939	1.14218	0.191789	0.008515	0.109207
450	9783	ENSMUSG00000003131.7	ENSMUSG00000003131	Pafah1b2	49831	163.018	146.403	154.724	152.396	158.796	154.839	150.811	159.891	0.988807	-0.016239	0.757463	0.936674
451	170	ENSMUSG00000003134.10	ENSMUSG00000003134	Tbc1d8	107263	61.1791	67.4227	63.2928	63.8803	65.2318	67.2796	66.7227	64.7774	0.97014	-0.043735	0.422429	0.769694
452	171	ENSMUSG00000003135.15	ENSMUSG00000003135	Cnot11	11897	21.9423	23.1147	23.5736	21.0527	22.1085	22.2234	25.3636	24.8527	0.950114	-0.073828	0.336266	0.702008
453	6749	ENSMUSG00000003153.10	ENSMUSG00000003153	Slc2a3	73831	197.259	192.516	192.483	195.446	184.732	182.691	193.69	190.548	1.03592	0.050914	0.298278	0.668895
454	6753	ENSMUSG00000003154.15	ENSMUSG00000003154	Foxj2	25452	84.8286	91.3817	84.9062	89.1825	93.4078	93.0135	96.0478	95.0816	0.92904	-0.106187	0.043418	0.270039
455	4758	ENSMUSG00000003161.15	ENSMUSG00000003161	Sri	23301	85.5242	82.8811	85.9121	79.1561	77.7314	80.6253	76.9877	77.1236	1.06867	0.095821	0.068704	0.341207
456	15923	ENSMUSG00000003166.20	ENSMUSG00000003166	Dgcr2	59080	125.204	131.818	144.872	136.51	138.172	144.888	141.667	137.315	0.959565	-0.059548	0.288366	0.659757
457	7532	ENSMUSG00000003184.15	ENSMUSG00000003184	Irf3	5200	60.4519	55.3414	54.0593	57.409	51.9772	52.1061	55.8099	50.0902	1.08261	0.114512	0.053626	0.299768
458	7531	ENSMUSG00000003190.12	ENSMUSG00000003190	Bcl2l12	7490	1.99188	1.28092	1.28958	1.47203	1.43224	1.8858	1.42016	1.02618	1.04012	0.056756	0.79859	0.952868
459	17046	ENSMUSG00000003198.10	ENSMUSG00000003198	Zfp959	6835	10.2756	9.02463	11.6836	8.66551	8.54134	6.93395	8.54589	8.30561	1.22769	0.295943	0.01217	0.133466
460	17052	ENSMUSG00000003199.16	ENSMUSG00000003199	Mpnd	11079	49.133	48.471	49.0042	46.4938	45.1545	48.3926	42.7294	39.7643	1.098	0.134884	0.039919	0.258209
461	17054	ENSMUSG00000003200.10	ENSMUSG00000003200	Sh3gl1	19885	68.3245	54.0314	61.0231	62.6861	65.2058	57.8796	63.3841	58.0752	1.00669	0.009613	0.890426	0.983178
462	17048	ENSMUSG00000003208.9	ENSMUSG00000003208	Yju2	9186	8.85278	8.99552	11.0904	9.66537	9.68712	8.58765	10.4394	10.1014	0.997032	-0.004289	0.969122	1
463	10828	ENSMUSG00000003226.7	ENSMUSG00000003226	Ranbp2	47436	175.791	167.596	167.285	168.727	173.847	167.546	175.926	173.809	0.984125	-0.023086	0.641839	0.890025
464	18337	ENSMUSG00000003228.8	ENSMUSG00000003228	Grk5	206219	26.59	24.8905	19.1116	25.2466	26.2229	22.2234	24.2175	23.8265	0.992917	-0.010255	0.926906	0.995355
465	15966	ENSMUSG00000003233.12	ENSMUSG00000003233	Dvl3	17028	171.143	158.95	136.103	161.145	159.525	174.799	157.364	160.629	0.962849	-0.054619	0.413175	0.764634
466	15969	ENSMUSG00000003234.16	ENSMUSG00000003234	Abcf3	12802	92.1638	94.8751	90.6577	94.5429	83.1218	91.1858	86.306	89.7263	1.06431	0.089916	0.089955	0.391053
467	15964	ENSMUSG00000003235.13	ENSMUSG00000003235	Eif2b5	10506	38.067	36.2732	41.5246	40.6057	39.0349	38.9345	40.8359	38.8344	0.99417	-0.008436	0.894961	0.985437
468	7587	ENSMUSG00000003269.17	ENSMUSG00000003269	Cyth2	7944	42.8728	45.9383	44.3359	43.9941	44.842	47.029	44.5732	46.7231	0.968988	-0.045449	0.422636	0.769777
469	7585	ENSMUSG00000003271.17	ENSMUSG00000003271	Sult2b1	54686	8.66308	7.53994	7.27325	8.85993	8.17677	8.29753	9.31826	8.17734	0.950911	-0.072618	0.502971	0.81912
470	7581	ENSMUSG00000003273.14	ENSMUSG00000003273	Car11	4839	136.997	114.409	109.537	117.179	126.167	114.193	117.574	120.127	1.00088	0.001268	0.982971	1
471	17152	ENSMUSG00000003279.17	ENSMUSG00000003279	Dlgap1	852340	535.151	574.724	537.292	561.508	494.512	515.085	518.658	527.07	1.07615	0.105875	0.034007	0.238148
472	3590	ENSMUSG00000003282.9	ENSMUSG00000003282	Plag1	37427	6.16533	5.44389	5.67417	4.19388	3.88006	5.86049	3.71235	5.00261	1.16841	0.224543	0.169557	0.527691
473	2260	ENSMUSG00000003283.14	ENSMUSG00000003283	Hck	42973	0.53749	0.66957	0.490042	0.777674	0.833301	0.783333	0.573048	0.609292	0.884733	-0.176685	0.551365	0.846179
474	9554	ENSMUSG00000003299.10	ENSMUSG00000003299	Mrpl4	6101	50.6506	44.3371	47.8951	51.6598	47.1596	42.5321	50.6026	43.2918	1.06002	0.084087	0.242244	0.615026
475	9563	ENSMUSG00000003308.15	ENSMUSG00000003308	Keap1	9631	43.2838	35.7492	37.1658	39.0781	37.811	36.0913	36.1269	34.9541	1.07128	0.099334	0.147244	0.494892
476	9568	ENSMUSG00000003309.14	ENSMUSG00000003309	Ap1m2	18062	0.0948513	0.116447	0.361083	0.305515	0.130203	0.49321	0.423557	0.384816	0.634122	-0.657168	0.131989	0.471628
477	9303	ENSMUSG00000003316.14	ENSMUSG00000003316	Glg1	104795	328.217	343.373	289.434	346.87	341.706	349.715	343.305	344.026	0.949828	-0.074262	0.212149	0.580826
478	11058	ENSMUSG00000003344.14	ENSMUSG00000003344	Btbd2	14454	53.5593	52.0809	48.0499	52.0486	50.4408	55.2395	53.6672	50.4109	0.981587	-0.026811	0.659869	0.897359
479	11057	ENSMUSG00000003345.16	ENSMUSG00000003345	Csnk1g2	17911	81.3191	81.9786	83.8745	87.9882	85.205	87.4432	87.2278	84.884	0.973587	-0.038619	0.46218	0.795237
480	11053	ENSMUSG00000003346.14	ENSMUSG00000003346	Abhd17a	6687	25.3885	23.5514	28.2161	27.1353	28.4104	24.1963	29.2254	24.2113	0.983956	-0.023334	0.793703	0.951643
481	11061	ENSMUSG00000003348.10	ENSMUSG00000003348	Mob3a	16724	5.1852	4.80343	3.73979	5.74923	4.21859	4.26481	4.65913	4.32918	1.11313	0.154625	0.26285	0.636883
482	15659	ENSMUSG00000003352.14	ENSMUSG00000003352	Cacnb3	13689	40.786	38.835	38.6101	37.6061	41.2484	46.4487	36.4259	39.2512	0.955409	-0.06581	0.36652	0.72471
483	15662	ENSMUSG00000003354.6	ENSMUSG00000003354	Ccdc65	15129	1.73894	1.60114	1.238	1.52757	1.30203	1.07346	1.19593	1.28272	1.25206	0.324302	0.085501	0.382798
484	15663	ENSMUSG00000003355.7	ENSMUSG00000003355	Fkbp11	3832	0.885278	0.524011	0.696375	0.388837	0.572894	0.638271	0.548133	0.384816	1.15086	0.202716	0.511764	0.824745
485	15660	ENSMUSG00000003360.15	ENSMUSG00000003360	Ddx23	17760	157.2	165.82	158.619	174.254	156.739	163.281	156.791	160.212	1.03122	0.044353	0.399626	0.753352
486	7271	ENSMUSG00000003363.15	ENSMUSG00000003363	Pld3	21218	73.32	80.1155	69.8954	81.2947	75.9606	78.0142	72.1791	73.7564	1.01713	0.024505	0.688372	0.909251
487	7224	ENSMUSG00000003378.9	ENSMUSG00000003378	Grik5	62497	82.2044	81.7457	68.1932	85.0442	86.2467	95.3635	82.6435	81.2924	0.918977	-0.121899	0.092574	0.395831
488	7220	ENSMUSG00000003379.7	ENSMUSG00000003379	Cd79a	4816	0.442639	0.698681	0.593208	0.916544	0.651016	0.667284	0.647793	0.609292	1.03473	0.049254	0.905771	0.9898
489	7222	ENSMUSG00000003380.11	ENSMUSG00000003380	Rabac1	3002	114.675	51.7897	71.6235	78.6839	81.5854	52.2802	71.7057	52.2708	1.22853	0.296928	0.10463	0.42319
490	2959	ENSMUSG00000003382.18	ENSMUSG00000003382	Etv3	14749	57.1637	58.7183	53.5951	59.4643	63.0184	61.6512	57.3546	62.5647	0.937383	-0.09329	0.107851	0.429372
491	9593	ENSMUSG00000003402.14	ENSMUSG00000003402	Prkcsh	11416	65.8584	75.0209	72.6036	77.0452	77.6272	71.5734	80.8994	79.208	0.940672	-0.088236	0.165113	0.520537
492	9594	ENSMUSG00000003410.8	ENSMUSG00000003410	Elavl3	37018	410.832	406.924	401.937	411.639	390.714	427.7	399.34	415.313	1.00044	0.000636	0.990632	1
493	4087	ENSMUSG00000003411.10	ENSMUSG00000003411	Rab3b	64261	10.2123	10.1309	11.142	9.58205	6.53621	6.20864	7.27522	7.02289	1.52047	0.604514	0	0
494	1207	ENSMUSG00000003418.11	ENSMUSG00000003418	St8sia6	143043	1.2963	0.786016	1.00588	0.666577	1.30203	1.04444	0.92186	1.09031	0.858878	-0.219475	0.372367	0.728557
495	7540	ENSMUSG00000003420.8	ENSMUSG00000003420	Fcgrt	10861	12.6785	15.633	15.5266	14.8591	15.8327	15.0574	16.0453	15.5209	0.94192	-0.086323	0.319401	0.68745
496	7538	ENSMUSG00000003421.13	ENSMUSG00000003421	Nosip	15781	33.3244	35.7201	33.6065	36.884	29.7384	33.2771	31.991	29.5026	1.1221	0.166196	0.01382	0.144082
497	7546	ENSMUSG00000003423.15	ENSMUSG00000003423	Pih1d1	5762	13.7218	14.4976	16.3261	15.4146	13.463	14.3321	14.9242	12.3783	1.08956	0.123741	0.174193	0.534849
498	7542	ENSMUSG00000003429.11	ENSMUSG00000003429	Rps11	2060	94.0292	93.4195	102.599	102.347	88.382	80.3642	87.5268	95.4023	1.11771	0.160545	0.010905	0.125616
499	7295	ENSMUSG00000003435.9	ENSMUSG00000003435	Supt5	23855	260.588	284.247	256.292	282.768	262.802	268.538	272.846	272.738	1.00787	0.011305	0.833473	0.965098
500	7301	ENSMUSG00000003437.14	ENSMUSG00000003437	Paf1	6437	65.3841	65.6469	59.3466	64.8802	63.0184	58.866	63.7329	66.6694	1.01286	0.018439	0.757487	0.936674
501	7294	ENSMUSG00000003438.17	ENSMUSG00000003438	Timm50	6556	22.132	21.1642	23.0578	23.608	24.4261	21.121	23.0216	23.6662	0.976767	-0.033913	0.652456	0.894089
502	7300	ENSMUSG00000003444.8	ENSMUSG00000003444	Med29	6562	9.32704	7.86016	9.25921	8.7766	9.08819	7.22407	9.2186	7.37564	1.06862	0.095743	0.394626	0.748978
503	6963	ENSMUSG00000003452.15	ENSMUSG00000003452	Bicd1	154443	77.3354	72.6629	72.8099	68.2131	73.9294	77.2308	73.7239	75.937	0.968619	-0.045999	0.405384	0.758463
504	959	ENSMUSG00000003458.12	ENSMUSG00000003458	Ncstn	16782	52.8638	56.797	54.601	56.9924	52.2636	54.6882	53.0941	50.475	1.05238	0.073652	0.191409	0.556195
505	961	ENSMUSG00000003464.13	ENSMUSG00000003464	Pex19	9738	71.9921	76.9714	74.899	76.4342	67.6015	79.4358	68.1429	71.191	1.05074	0.071406	0.240575	0.613
506	14901	ENSMUSG00000003469.9	ENSMUSG00000003469	Phyhip	11356	756.344	839.669	781.9	827.473	779.527	833.524	761.307	760.461	1.02404	0.034278	0.528668	0.833709
507	8929	ENSMUSG00000003484.4	ENSMUSG00000003484	Cyp4f18	21144	0.316171	0.291117	0.386875	0.305515	0.312488	0.319136	0.298981	0.256544	1.09572	0.131874	0.772578	0.943313
508	6093	ENSMUSG00000003500.13	ENSMUSG00000003500	Impdh1	15930	39.5846	37.5541	38.2748	38.1893	39.8422	39.2247	37.4474	37.5837	0.997788	-0.003195	0.962934	1
509	12571	ENSMUSG00000003518.13	ENSMUSG00000003518	Dusp3	15870	97.2858	98.4849	104.869	100.903	107.808	103.574	112.417	113.264	0.920151	-0.120058	0.026283	0.206507
510	15929	ENSMUSG00000003526.12	ENSMUSG00000003526	Prodh	29846	54.2549	53.5656	57.9797	62.7416	44.842	43.1994	50.2289	40.4698	1.27946	0.355538	2e-06	0.000257
511	15925	ENSMUSG00000003527.9	ENSMUSG00000003527	Ess2	10639	36.6126	37.5541	36.7789	34.4121	33.6966	34.7568	33.6105	32.8056	1.07894	0.109614	0.069571	0.343267
512	15927	ENSMUSG00000003528.15	ENSMUSG00000003528	Slc25a1	2996	9.42189	9.4322	8.12438	8.33222	9.11423	9.28395	9.2186	8.78663	0.969082	-0.04531	0.651118	0.893899
513	15928	ENSMUSG00000003531.15	ENSMUSG00000003531	Dgcr6	18772	36.581	25.6765	29.6088	28.1629	30.5457	26.4012	28.3285	22.9928	1.10811	0.148098	0.158851	0.511801
514	16878	ENSMUSG00000003534.17	ENSMUSG00000003534	Ddr1	23054	72.5928	73.6235	64.2986	73.7401	73.5909	79.1166	73.2255	70.6458	0.959398	-0.059798	0.328529	0.695325
515	16880	ENSMUSG00000003541.6	ENSMUSG00000003541	Ier3	1239	10.6233	6.40458	10.3683	8.41554	10.8329	8.50061	10.6637	11.0955	0.872314	-0.197081	0.175774	0.537099
516	7169	ENSMUSG00000003545.3	ENSMUSG00000003545	Fosb	7355	1.32792	1.16447	0.954292	1.19428	2.44782	1.10247	2.56626	1.95615	0.571628	-0.806852	0.001196	0.030237
517	16987	ENSMUSG00000003546.10	ENSMUSG00000003546	Klc4	15398	48.2793	49.9848	45.4965	43.022	39.1131	40.7043	40.4372	39.4116	1.17081	0.227502	0.000277	0.010879
518	7172	ENSMUSG00000003549.9	ENSMUSG00000003549	Ercc1	11746	20.7092	22.6198	22.2582	23.0247	20.9367	19.3512	22.5731	21.197	1.05536	0.077737	0.306084	0.674862
519	18269	ENSMUSG00000003559.7	ENSMUSG00000003559	As3mt	33641	6.35503	7.33615	6.86058	7.41567	7.86428	8.03642	7.2503	6.18913	0.953518	-0.068667	0.55149	0.846179
520	8859	ENSMUSG00000003573.15	ENSMUSG00000003573	Homer3	11534	239.373	246.838	251.907	277.713	283.921	284.292	293.824	270.622	0.898078	-0.155087	0.007419	0.099845
521	8865	ENSMUSG00000003575.13	ENSMUSG00000003575	Crtc1	57224	325.15	312.922	305.141	309.57	308.686	351.6	290.809	274.855	1.02333	0.033275	0.619316	0.880647
522	11510	ENSMUSG00000003581.14	ENSMUSG00000003581	Rnf215	5970	21.8158	20.6984	23.522	22.0526	22.0564	23.3259	22.4485	21.3894	0.989002	-0.015955	0.825975	0.961877
523	11509	ENSMUSG00000003585.13	ENSMUSG00000003585	Sec14l2	26376	12.9946	12.2851	10.7293	13.5815	11.4318	14.2741	11.8596	12.1217	0.999368	-0.000911	1	1
524	1891	ENSMUSG00000003604.14	ENSMUSG00000003604	Aven	141609	3.60435	3.90097	4.41038	5.11043	4.58316	4.87407	4.21066	4.36125	0.948698	-0.075978	0.563767	0.852151
525	2671	ENSMUSG00000003617.16	ENSMUSG00000003617	Cp	52091	14.8284	18.7771	14.6497	16.1923	13.7495	13.4617	15.8958	16.8357	1.07699	0.107005	0.303216	0.673344
526	4766	ENSMUSG00000003623.4	ENSMUSG00000003623	Crot	31291	31.3325	31.9064	30.4084	28.2462	28.3062	27.0685	27.9049	29.9836	1.0777	0.107961	0.110535	0.43468
527	4400	ENSMUSG00000003644.17	ENSMUSG00000003644	Rps6ka1	40507	156.726	165.413	159.625	165.672	161.921	163.833	160.105	151.489	1.01712	0.024486	0.6335	0.887179
528	9287	ENSMUSG00000003657.9	ENSMUSG00000003657	Calb2	30708	252.684	255.222	305.863	251.827	275.562	264.389	300.501	254.299	0.974588	-0.037135	0.607304	0.875023
529	2046	ENSMUSG00000003660.10	ENSMUSG00000003660	Snrnp200	32065	182.367	203.2	182.27	207.278	182.311	197.806	189.554	191.703	1.01963	0.028046	0.630988	0.886428
530	2047	ENSMUSG00000003662.10	ENSMUSG00000003662	Ciao1	6878	46.4139	46.9572	54.1109	48.1602	54.0604	48.4216	52.9696	46.7552	0.968583	-0.046052	0.515068	0.826618
531	16476	ENSMUSG00000003665.7	ENSMUSG00000003665	Has1	11882	2.97201	2.41627	2.08913	2.83295	1.87493	2.72716	2.09287	2.66164	1.10593	0.145256	0.427031	0.773138
532	17962	ENSMUSG00000003680.15	ENSMUSG00000003680	Taf6l	11930	11.5719	10.1018	11.6578	11.1652	10.234	10.7926	10.3149	10.6145	1.06279	0.087863	0.324955	0.692167
533	612	ENSMUSG00000003721.14	ENSMUSG00000003721	Insig2	28236	50.7454	53.4782	55.0136	51.2431	54.2427	48.4506	51.8733	56.0869	1.00094	0.001356	0.989332	1
534	4323	ENSMUSG00000003731.13	ENSMUSG00000003731	Kpna6	28787	110.091	115.719	112.813	119.456	116.115	118.718	119.169	123.398	0.961102	-0.057239	0.26712	0.642155
535	10816	ENSMUSG00000003746.16	ENSMUSG00000003746	Man1a	171824	13.9748	11.9649	12.1221	12.7483	15.8327	14.129	15.2979	14.6551	0.847491	-0.238731	0.005797	0.084041
536	7258	ENSMUSG00000003752.9	ENSMUSG00000003752	Itpkc	21489	10.9079	10.7713	10.2393	11.0541	12.2131	12.2142	11.6852	11.9293	0.895328	-0.159512	0.055166	0.304189
537	7259	ENSMUSG00000003762.13	ENSMUSG00000003762	Coq8b	24927	17.2313	15.371	17.5125	17.081	16.1192	17.6685	17.2164	14.6871	1.02347	0.033474	0.692396	0.910831
538	17427	ENSMUSG00000003778.14	ENSMUSG00000003778	Brd8	25986	125.425	134.787	124.032	130.955	114.397	124.753	126.992	127.182	1.04592	0.064771	0.242138	0.614922
539	17428	ENSMUSG00000003779.15	ENSMUSG00000003779	Kif20a	8664	1.16983	1.68848	1.16063	1.13874	1.43224	1.30555	1.71914	1.31479	0.889346	-0.169183	0.433807	0.776483
540	9045	ENSMUSG00000003808.18	ENSMUSG00000003808	Farsa	12268	67.1547	64.6862	62.3127	65.8523	72.367	68.7882	69.2142	70.5496	0.926448	-0.110219	0.039263	0.256174
541	9047	ENSMUSG00000003809.14	ENSMUSG00000003809	Gcdh	7528	35.0317	36.215	37.0368	35.8841	34.6601	34.6117	37.5969	36.7179	1.00561	0.00807	0.900515	0.988004
542	4127	ENSMUSG00000003810.12	ENSMUSG00000003810	Mast2	157421	128.144	132.779	119.596	132.343	124.344	127.132	131.103	133.371	0.995315	-0.006776	0.90185	0.988555
543	9049	ENSMUSG00000003812.13	ENSMUSG00000003812	Dnase2a	14355	10.9711	12.6927	13.1538	12.3039	14.1922	11.6049	11.8098	11.8972	0.993841	-0.008913	0.932206	0.996576
544	9043	ENSMUSG00000003813.15	ENSMUSG00000003813	Rad23a	6646	64.7518	66.4912	63.886	64.6025	60.0758	65.0747	60.7431	62.7571	1.0463	0.065295	0.222244	0.59322
545	9044	ENSMUSG00000003814.8	ENSMUSG00000003814	Calr	5084	308.14	292.631	315.277	320.985	391.651	330.741	419.77	397.258	0.804452	-0.313921	5e-06	0.000462
546	9046	ENSMUSG00000003824.12	ENSMUSG00000003824	Syce2	16110	2.2132	2.79473	2.99183	2.30525	3.09884	2.03086	3.21405	2.11649	0.982377	-0.025651	0.915955	0.993312
547	9265	ENSMUSG00000003847.16	ENSMUSG00000003847	Nfat5	86047	184.106	187.567	177.086	182.809	198.899	200.098	182.752	199.655	0.937596	-0.092962	0.071888	0.349379
548	9267	ENSMUSG00000003848.14	ENSMUSG00000003848	Nob1	12565	40.4699	36.9428	41.7051	40.7723	40.4411	39.1086	38.2945	38.6419	1.02326	0.033174	0.592614	0.867871
549	9266	ENSMUSG00000003849.8	ENSMUSG00000003849	Nqo1	14981	6.98738	6.63747	7.78908	5.30485	6.61433	4.58395	5.48133	5.80431	1.18897	0.249708	0.077962	0.364161
550	7557	ENSMUSG00000003863.18	ENSMUSG00000003863	Ppfia3	27897	130.262	141.716	124.393	143.231	137.573	150.545	133.869	135.872	0.968725	-0.045841	0.450668	0.787477
551	7564	ENSMUSG00000003865.16	ENSMUSG00000003865	Gys1	21775	26.3686	26.317	25.1469	27.5519	24.322	25.5018	24.965	24.6282	1.06125	0.085769	0.189404	0.553484
552	7563	ENSMUSG00000003868.14	ENSMUSG00000003868	Ruvbl2	16336	31.3641	31.4407	33.1423	32.7734	31.3269	33.9444	35.7532	35.2107	0.946709	-0.079007	0.225257	0.597298
553	7559	ENSMUSG00000003872.9	ENSMUSG00000003872	Lin7b	2692	6.73444	3.20229	3.61083	4.88823	6.406	4.90308	4.03625	3.68782	0.96611	-0.04974	0.841068	0.96746
554	7567	ENSMUSG00000003873.11	ENSMUSG00000003873	Bax	5201	15.2394	13.1585	14.5723	13.8037	15.4161	14.4481	17.2662	15.3926	0.907951	-0.139313	0.113124	0.43867
555	10915	ENSMUSG00000003923.14	ENSMUSG00000003923	Tfam	12816	32.3443	30.3344	34.8445	31.0236	34.8684	30.55	32.1903	33.6714	0.980709	-0.028102	0.688869	0.909395
556	16761	ENSMUSG00000003929.11	ENSMUSG00000003929	Zfp81	29536	31.2377	28.2093	35.5151	29.996	30.2853	32.5808	32.0658	32.517	0.982689	-0.025194	0.735053	0.926543
557	12017	ENSMUSG00000003934.5	ENSMUSG00000003934	Efnb3	6113	27.2855	28.4713	20.6333	26.302	22.3168	27.7068	25.6626	29.9515	0.97371	-0.038436	0.714026	0.918376
558	12359	ENSMUSG00000003948.17	ENSMUSG00000003948	Mmd	29133	13.2792	15.4001	16.7904	14.1925	15.39	15.4055	15.6467	14.7192	0.977719	-0.032508	0.712636	0.917578
559	12360	ENSMUSG00000003949.16	ENSMUSG00000003949	Hlf	54359	139.748	128.033	102.083	108.708	145.88	144.249	133.645	143.985	0.843677	-0.245238	0.002551	0.050822
560	16100	ENSMUSG00000003955.8	ENSMUSG00000003955	Fam162a	27833	17.4526	14.4103	15.2945	15.9423	15.6504	12.6204	15.3228	13.7251	1.09971	0.137127	0.143962	0.489998
561	15382	ENSMUSG00000003970.9	ENSMUSG00000003970	Rpl8	2236	171.997	149.547	173.268	162.645	164.837	135.023	165.461	140.201	1.0866	0.119819	0.106757	0.427611
562	4772	ENSMUSG00000003974.6	ENSMUSG00000003974	Grm3	239629	13.8799	14.0901	10.1103	14.2203	13.8015	13.7228	14.7498	15.072	0.912121	-0.132703	0.222273	0.59322
563	14212	ENSMUSG00000003992.15	ENSMUSG00000003992	Ssbp2	243146	33.8935	31.3533	31.5432	32.3568	34.9726	30.9271	32.2402	30.1119	1.00697	0.010019	0.876435	0.979212
564	11636	ENSMUSG00000004018.9	ENSMUSG00000004018	Fancl	85741	3.79405	4.2212	4.07508	3.83282	3.25508	2.64012	3.38846	3.27094	1.26827	0.342863	0.008732	0.110793
565	832	ENSMUSG00000004031.13	ENSMUSG00000004031	Brinp2	111057	21.5312	20.4947	20.917	23.3858	27.2125	21.7883	27.1575	22.4797	0.875013	-0.192623	0.032423	0.231929
566	3314	ENSMUSG00000004032.10	ENSMUSG00000004032	Gstm5	2865	35.6641	38.4566	41.344	39.4114	35.0768	29.8537	35.7781	33.6393	1.15418	0.206863	0.005071	0.077168
567	3315	ENSMUSG00000004035.12	ENSMUSG00000004035	Gstm7	5483	5.15359	6.63747	5.69996	6.41581	5.39042	5.57037	5.65573	5.06674	1.10359	0.142198	0.221355	0.59241
568	12530	ENSMUSG00000004040.16	ENSMUSG00000004040	Stat3	54442	59.4717	60.5815	54.1625	58.9921	53.5917	57.6765	57.529	55.3494	1.04141	0.058532	0.30808	0.676667
569	12529	ENSMUSG00000004043.14	ENSMUSG00000004043	Stat5a	25818	5.24844	4.19209	4.04929	4.86046	5.02585	5.39629	5.38167	5.16295	0.874038	-0.194232	0.109527	0.43206
570	12531	ENSMUSG00000004044.9	ENSMUSG00000004044	Cavin1	14154	18.3695	18.5442	15.9908	17.942	18.567	15.0284	20.1813	18.9843	0.973486	-0.038768	0.696775	0.912433
571	17876	ENSMUSG00000004054.8	ENSMUSG00000004054	Map3k11	14123	21.8474	20.6111	20.7623	21.7193	22.0044	21.3241	23.9683	22.2873	0.94851	-0.076266	0.290394	0.661825
572	7273	ENSMUSG00000004056.15	ENSMUSG00000004056	Akt2	49274	132.476	140.61	161.456	154.313	125.516	128.931	146.177	139.945	1.0911	0.125786	0.073424	0.35302
573	15798	ENSMUSG00000004069.17	ENSMUSG00000004069	Dnaja3	67706	57.8593	56.8552	54.4978	57.8256	60.831	60.1135	60.3693	56.119	0.956795	-0.063719	0.253053	0.6251
574	15800	ENSMUSG00000004070.15	ENSMUSG00000004070	Hmox2	40381	47.9631	46.899	50.8096	50.3544	47.7325	44.8531	49.307	51.5654	1.0151	0.021627	0.735103	0.926543
575	15801	ENSMUSG00000004071.13	ENSMUSG00000004071	Cdip1	39944	190.777	186.985	196.584	192.946	200.018	194.063	196.655	195.871	0.976758	-0.033928	0.484204	0.809178
576	1662	ENSMUSG00000004085.14	ENSMUSG00000004085	Map3k20	156973	8.47338	7.86016	7.47958	7.47122	7.03098	7.45617	7.15064	7.56805	1.07216	0.10052	0.300524	0.670796
577	9514	ENSMUSG00000004096.9	ENSMUSG00000004096	Cwc15	9960	61.6533	69.1112	65.3819	62.6305	63.7475	59.5623	62.2629	65.7073	1.03147	0.044707	0.450932	0.787743
578	9547	ENSMUSG00000004098.7	ENSMUSG00000004098	Col5a3	45017	18.2431	22.678	23.0062	22.3581	12.8641	16.1018	18.4621	13.7892	1.4111	0.496822	1e-05	0.000846
579	9552	ENSMUSG00000004099.16	ENSMUSG00000004099	Dnmt1	52679	158.307	158.659	143.737	161.173	165.098	156.638	165.561	166.786	0.95181	-0.071255	0.191469	0.556195
580	9550	ENSMUSG00000004100.12	ENSMUSG00000004100	Ppan	4003	19.1916	16.2735	21.2523	18.6919	20.0773	17.0012	20.2809	17.8939	1.00275	0.003958	0.968355	1
581	1484	ENSMUSG00000004105.8	ENSMUSG00000004105	Angptl2	31648	4.17346	4.86166	3.01763	4.19388	4.97377	4.9321	4.2854	4.29711	0.877324	-0.188818	0.20209	0.56852
582	804	ENSMUSG00000004110.16	ENSMUSG00000004110	Cacna1e	493770	211.961	219.007	223.588	227.747	310.717	344.521	291.931	311.99	0.701908	-0.510646	0	0
583	1267	ENSMUSG00000004113.18	ENSMUSG00000004113	Cacna1b	159265	113.252	111.847	103.192	108.513	105.803	116.485	106.114	105.311	1.00837	0.012026	0.82638	0.962098
584	3489	ENSMUSG00000004127.12	ENSMUSG00000004127	Trmt10a	16373	4.9955	5.00722	5.28729	4.44385	5.52062	5.83148	5.05777	4.87434	0.928266	-0.10739	0.360234	0.720241
585	13078	ENSMUSG00000004151.17	ENSMUSG00000004151	Etv1	91104	716.253	778.302	730.626	719.793	722.133	756.526	707.888	752.476	1.00351	0.005053	0.921288	0.99468
586	15370	ENSMUSG00000004187.11	ENSMUSG00000004187	Kifc2	8338	289.771	280.841	264.984	281.379	281.5	300.394	260.562	239.067	1.03408	0.048348	0.463421	0.796111
587	10844	ENSMUSG00000004207.14	ENSMUSG00000004207	Psap	24927	1316.66	1390.84	1389.19	1416.67	1434.32	1487.72	1408.15	1383.67	0.966307	-0.049447	0.320493	0.687959
588	18612	ENSMUSG00000004221.16	ENSMUSG00000004221	Ikbkg	60564	40.4699	39.0679	41.7309	41.4389	40.3891	42.6771	35.8778	40.085	1.02544	0.036243	0.584368	0.862172
589	18228	ENSMUSG00000004231.15	ENSMUSG00000004231	Pax2	81826	11.4454	12.4307	9.285	12.0539	10.234	12.9685	11.4111	11.8331	0.974808	-0.036811	0.742571	0.930505
590	3216	ENSMUSG00000004233.14	ENSMUSG00000004233	Wars2	98118	11.6983	14.585	13.5406	12.3872	12.5776	12.6204	11.9343	12.8913	1.04666	0.065791	0.481458	0.806788
591	6768	ENSMUSG00000004263.15	ENSMUSG00000004263	Atn1	13980	8.505	7.56905	8.51125	7.44345	7.62991	7.45617	7.64894	8.85077	1.0171	0.024458	0.829931	0.96361
592	6763	ENSMUSG00000004264.17	ENSMUSG00000004264	Phb2	4614	37.3082	33.5949	34.1224	35.3564	36.6652	33.5673	37.7215	34.0883	0.988267	-0.017028	0.810186	0.956912
593	6765	ENSMUSG00000004266.15	ENSMUSG00000004266	Ptpn6	18007	1.20145	0.873352	1.03167	1.05541	0.989545	1.18951	1.49491	1.05824	0.875019	-0.192613	0.41054	0.762432
594	6769	ENSMUSG00000004267.16	ENSMUSG00000004267	Eno2	9620	781.163	785.754	814.063	788.533	844.264	840.777	820.629	805.709	0.958464	-0.061204	0.197102	0.562648
595	6762	ENSMUSG00000004268.11	ENSMUSG00000004268	Emg1	8093	43.2206	47.1901	55.2973	49.6322	49.2429	44.5629	48.8586	47.8455	1.02728	0.038823	0.607203	0.874943
596	6761	ENSMUSG00000004270.13	ENSMUSG00000004270	Lpcat3	41391	30.7002	28.0055	30.202	30.4404	28.2802	27.5037	30.8698	32.3245	1.0048	0.006912	0.929954	0.99612
597	6099	ENSMUSG00000004285.12	ENSMUSG00000004285	Atp6v1f	2794	46.8565	50.6835	53.2856	53.7428	48.8002	45.8975	51.9979	51.2126	1.03544	0.050245	0.448561	0.785906
598	18346	ENSMUSG00000004317.14	ENSMUSG00000004317	Clcn5	165548	31.1112	32.6633	29.583	30.6626	32.655	32.2037	31.4927	31.6191	0.969958	-0.044006	0.484372	0.809284
599	8798	ENSMUSG00000004319.15	ENSMUSG00000004319	Clcn3	72911	237.444	222.559	210.022	217.638	219.184	220.204	216.886	220.083	1.01405	0.020132	0.698197	0.912433
600	7140	ENSMUSG00000004328.15	ENSMUSG00000004328	Hif3a	30920	35.095	41.164	34.664	36.3007	34.608	38.4123	27.3319	21.2611	1.21183	0.277191	0.036427	0.246919
601	6291	ENSMUSG00000004347.16	ENSMUSG00000004347	Pde1c	582683	145.533	144.802	128.185	150.591	165.228	135.081	153.153	182.21	0.896375	-0.157826	0.048995	0.287478
602	11205	ENSMUSG00000004356.8	ENSMUSG00000004356	Utp20	80197	31.1744	31.9356	32.7554	29.9404	32.8373	32.0586	28.9763	33.8959	0.987024	-0.018842	0.777425	0.945708
603	10699	ENSMUSG00000004360.9	ENSMUSG00000004360	9330159F19Rik	19173	88.9705	99.9405	96.1771	89.4602	105.933	98.1777	93.1576	96.3323	0.952934	-0.069552	0.250227	0.622081
604	435	ENSMUSG00000004364.14	ENSMUSG00000004364	Cul3	75557	124.16	121.774	124.806	118.095	121.948	121.533	120.116	123.334	1.00531	0.007647	0.878404	0.979348
605	16013	ENSMUSG00000004366.4	ENSMUSG00000004366	Sst	1385	0.474256	0.465788	0.644792	0.194418	0.338529	0.290123	0.274066	0.48102	1.30281	0.381622	0.349642	0.711182
606	7013	ENSMUSG00000004371.15	ENSMUSG00000004371	Il11	10486	2.81392	2.27071	2.37283	3.27734	3.25508	2.78518	2.641	2.59751	0.950708	-0.072925	0.673118	0.902692
607	8952	ENSMUSG00000004383.18	ENSMUSG00000004383	Large1	538941	65.5422	69.2568	70.1276	76.1009	80.1011	76.7666	79.2301	75.8088	0.902274	-0.148362	0.011423	0.128844
608	11551	ENSMUSG00000004393.10	ENSMUSG00000004393	Ddx56	8853	28.1392	28.7333	26.8749	29.0517	27.0823	29.3605	27.606	26.1354	1.02465	0.035133	0.596008	0.869029
609	11552	ENSMUSG00000004394.12	ENSMUSG00000004394	Tmed4	4501	99.3409	105.181	105.565	115.596	104.762	103.98	102.252	106.498	1.02137	0.030509	0.592314	0.867794
610	5777	ENSMUSG00000004415.15	ENSMUSG00000004415	Col26a1	141450	0.379405	0.407564	0.232125	0.13887	0.234366	0.290123	0.398642	0.416884	0.859475	-0.218472	0.664863	0.898501
611	6730	ENSMUSG00000004446.12	ENSMUSG00000004446	Bid	24923	0.75881	0.815128	0.799542	1.22206	0.677057	1.10247	1.1461	0.865836	0.950808	-0.072774	0.789763	0.950397
612	599	ENSMUSG00000004451.14	ENSMUSG00000004451	Ralb	34489	21.4048	14.9343	16.8678	15.9145	18.9316	16.7401	15.7464	15.5209	1.0322	0.045718	0.672906	0.902559
613	5581	ENSMUSG00000004455.16	ENSMUSG00000004455	Ppp1cc	16995	239.847	254.145	263.307	252.494	258.219	247.214	267.788	259.879	0.978777	-0.030948	0.558614	0.849811
614	16004	ENSMUSG00000004460.17	ENSMUSG00000004460	Dnajb11	21789	63.4239	53.682	52.3313	54.2983	76.0908	56.7771	65.7759	68.0162	0.839367	-0.252627	0.002661	0.052185
615	16003	ENSMUSG00000004462.7	ENSMUSG00000004462	Tbccd1	44455	14.0696	13.1585	14.1854	14.6092	14.2963	13.8969	15.1484	13.9496	0.97849	-0.031371	0.7079	0.915635
616	7490	ENSMUSG00000004473.10	ENSMUSG00000004473	Clec11a	4215	3.03524	3.28962	3.53346	3.58285	3.02072	2.43704	2.51643	2.69371	1.26307	0.336932	0.01518	0.152066
617	7085	ENSMUSG00000004500.9	ENSMUSG00000004500	Zfp324	8398	16.9784	17.205	15.1655	18.8864	17.0045	18.3938	18.3126	19.5615	0.932902	-0.100203	0.239821	0.611899
618	7898	ENSMUSG00000004508.6	ENSMUSG00000004508	Gab2	227360	29.5936	29.4902	25.1985	28.6073	31.5873	31.0142	31.2187	27.1937	0.932527	-0.100783	0.190056	0.554389
619	5454	ENSMUSG00000004530.12	ENSMUSG00000004530	Coro1c	66322	92.6064	83.376	85.1641	94.3763	85.804	90.9537	84.3377	83.8899	1.03184	0.045224	0.436588	0.778551
620	6265	ENSMUSG00000004535.12	ENSMUSG00000004535	Tax1bp1	53051	124.54	113.972	132.26	126.65	134.005	118.341	135.314	129.651	0.962683	-0.054867	0.379131	0.735582
621	14676	ENSMUSG00000004558.15	ENSMUSG00000004558	Ndrg2	8887	659.754	779.641	845.296	835.916	698.567	696.731	810.539	719.574	1.06825	0.095244	0.214715	0.583816
622	14674	ENSMUSG00000004561.14	ENSMUSG00000004561	Mettl17	8197	59.6614	67.2481	56.8964	62.0472	56.7947	56.1679	63.1349	59.8068	1.04316	0.060963	0.345568	0.708028
623	14677	ENSMUSG00000004562.16	ENSMUSG00000004562	Arhgef40	21532	44.8014	44.2789	41.344	46.1605	49.0085	54.5432	49.3818	50.3147	0.870045	-0.200839	0.001003	0.027165
624	8482	ENSMUSG00000004565.15	ENSMUSG00000004565	Pnpla6	28883	114.707	115.923	96.2545	111.568	108.98	110.537	107.758	105.76	1.01345	0.019269	0.751125	0.934347
625	8481	ENSMUSG00000004567.16	ENSMUSG00000004567	Mcoln1	14775	102.376	104.395	98.8079	97.2648	92.7829	99.1932	85.2346	89.4377	1.10033	0.137932	0.016737	0.159049
626	8478	ENSMUSG00000004568.12	ENSMUSG00000004568	Arhgef18	103186	72.8774	74.1767	69.9212	77.3508	75.7262	81.4086	77.0126	75.8088	0.950858	-0.072699	0.186963	0.550672
627	3507	ENSMUSG00000004591.16	ENSMUSG00000004591	Pkn2	91102	43.6	44.5409	46.554	44.7718	45.8055	42.7642	45.7691	45.8252	0.997624	-0.003431	0.954121	1
628	7480	ENSMUSG00000004609.11	ENSMUSG00000004609	Cd33	20212	1.92864	1.68848	1.36696	1.52757	1.27599	1.91481	1.8188	1.95615	0.935676	-0.095919	0.653516	0.89435
629	7477	ENSMUSG00000004610.4	ENSMUSG00000004610	Etfb	13717	1.64409	1.33914	1.83121	1.27761	1.22391	1.01543	1.22084	0.64136	1.47015	0.555959	0.012163	0.133466
630	8488	ENSMUSG00000004626.14	ENSMUSG00000004626	Stxbp2	12689	66.7437	69.5188	62.6738	64.6302	70.0233	72.937	54.5641	54.7722	1.04598	0.064849	0.456576	0.791404
631	8487	ENSMUSG00000004630.18	ENSMUSG00000004630	Pcp2	2174	275.164	264.684	316.412	308.348	294.39	281.042	306.356	314.78	0.974747	-0.036901	0.571257	0.855606
632	6012	ENSMUSG00000004631.15	ENSMUSG00000004631	Sgce	72857	22.5746	23.7261	25.379	21.4971	20.9627	20.1346	22.0997	22.4155	1.09046	0.12494	0.105235	0.424532
633	6271	ENSMUSG00000004633.17	ENSMUSG00000004633	Chn2	262256	499.392	497.053	492.672	443.135	444.332	481.286	390.046	408.45	1.12237	0.166549	0.012058	0.132774
634	9328	ENSMUSG00000004637.15	ENSMUSG00000004637	Wwox	913052	38.6677	43.4056	37.5011	39.1892	47.4461	45.7234	39.4656	33.9921	0.953431	-0.068799	0.456539	0.791404
635	4963	ENSMUSG00000004642.13	ENSMUSG00000004642	Slbp	17622	19.4761	17.0595	20.3238	17.942	18.1503	16.7691	20.4553	19.4332	1.001	0.001442	0.991291	1
636	9902	ENSMUSG00000004661.15	ENSMUSG00000004661	Arid3b	46440	9.16896	8.00572	9.54292	8.08225	8.02052	8.76172	9.64215	8.43389	0.999044	-0.00138	1	1
637	11021	ENSMUSG00000004665.10	ENSMUSG00000004665	Cnn2	7478	4.64771	4.62876	3.76558	4.3883	5.13001	4.90308	4.55947	6.22119	0.839798	-0.251886	0.053523	0.299632
638	11024	ENSMUSG00000004667.18	ENSMUSG00000004667	Polr2e	3846	29.7201	33.2456	33.1165	30.5515	31.405	30.521	31.0193	28.0274	1.0478	0.067366	0.327203	0.69422
639	8899	ENSMUSG00000004677.17	ENSMUSG00000004677	Myo9b	87999	123.243	128.79	118.564	127.816	124.448	128.322	126.693	128.336	0.982859	-0.024944	0.625327	0.883904
640	13067	ENSMUSG00000004698.10	ENSMUSG00000004698	Hdac9	869515	15.1446	15.8659	14.7528	15.5812	13.7495	13.1136	15.846	17.3167	1.02403	0.034262	0.727431	0.923474
641	17107	ENSMUSG00000004730.15	ENSMUSG00000004730	Adgre1	124836	0.600725	0.815128	0.644792	0.860996	0.598935	0.928395	1.1461	0.64136	0.878383	-0.187078	0.522674	0.831292
642	11508	ENSMUSG00000004748.5	ENSMUSG00000004748	Mtfp1	3965	33.2296	30.5964	36.0568	33.4677	32.3685	30.8111	34.5822	32.6132	1.02419	0.034488	0.62385	0.883106
643	113	ENSMUSG00000004768.14	ENSMUSG00000004768	Rab23	22677	37.7824	37.5832	41.2409	39.6614	39.8162	37.9481	36.7	40.1171	1.0132	0.018926	0.771349	0.942842
644	9970	ENSMUSG00000004771.12	ENSMUSG00000004771	Rab11a	22459	55.3931	54.0314	54.3946	52.1319	57.654	52.0481	56.7567	57.3376	0.965888	-0.050072	0.386152	0.741827
645	13375	ENSMUSG00000004788.11	ENSMUSG00000004788	Eif2b2	7147	31.048	29.1699	30.0989	34.4954	32.1602	27.7648	33.8098	31.2663	0.999114	-0.001279	0.994103	1
646	13372	ENSMUSG00000004789.10	ENSMUSG00000004789	Dlst	24012	144.174	144.947	144.511	155.396	155.801	151.328	160.927	157.326	0.943089	-0.084534	0.102928	0.419826
647	13374	ENSMUSG00000004791.7	ENSMUSG00000004791	Pgf	11155	0.853661	0.553123	0.696375	0.666577	0.520813	0.986419	0.348812	0.577224	1.14767	0.19871	0.569253	0.854869
648	11938	ENSMUSG00000004798.14	ENSMUSG00000004798	Ulk2	79424	68.7672	72.4591	72.9131	69.3796	66.0391	73.6333	67.2957	67.1183	1.03625	0.051374	0.360447	0.720439
649	5383	ENSMUSG00000004815.12	ENSMUSG00000004815	Dgkq	22979	80.8133	82.1242	81.9917	85.0719	85.1269	89.416	87.6265	78.3742	0.970099	-0.043796	0.440629	0.780526
650	11936	ENSMUSG00000004837.2	ENSMUSG00000004837	Grap	19519	1.73894	2.06693	1.93438	1.6109	1.64056	2.35	2.4666	1.89201	0.881041	-0.182719	0.322241	0.689559
651	16220	ENSMUSG00000004843.7	ENSMUSG00000004843	Chmp2b	23598	26.4003	23.4349	23.7025	22.5525	23.8532	21.8753	22.8721	23.3455	1.04541	0.064071	0.379635	0.735958
652	5783	ENSMUSG00000004846.10	ENSMUSG00000004846	Plod3	9629	40.375	41.8044	35.3088	39.7447	38.2798	39.1086	43.153	41.7205	0.969677	-0.044425	0.525151	0.831921
653	5785	ENSMUSG00000004849.14	ENSMUSG00000004849	Ap1s1	11142	51.4094	53.7985	60.4557	58.7144	55.9614	52.9765	60.7431	61.3782	0.972946	-0.039569	0.566341	0.852961
654	16689	ENSMUSG00000004864.13	ENSMUSG00000004864	Mapk13	10936	1.42277	1.01891	1.57329	0.527707	1.22391	1.53765	1.22084	1.15445	0.885965	-0.174678	0.531162	0.834759
655	16685	ENSMUSG00000004865.16	ENSMUSG00000004865	Srpk1	35061	94.0292	93.9144	92.3084	93.9319	95.4651	94.9283	98.3151	94.4082	0.977742	-0.032475	0.519173	0.829591
656	420	ENSMUSG00000004872.15	ENSMUSG00000004872	Pax3	95867	7.52487	7.68549	8.43388	7.13793	7.68199	8.18148	9.09402	8.24148	0.92872	-0.106684	0.296099	0.666706
657	1047	ENSMUSG00000004880.11	ENSMUSG00000004880	Lbr	27711	31.0164	31.2078	30.1247	29.135	27.7333	32.871	29.3998	28.5726	1.02597	0.036988	0.595693	0.868898
658	2969	ENSMUSG00000004885.5	ENSMUSG00000004885	Crabp2	4710	1.77056	1.57203	1.00588	1.74977	1.77076	1.18951	2.21745	2.05235	0.839567	-0.252282	0.28006	0.652691
659	2970	ENSMUSG00000004891.16	ENSMUSG00000004891	Nes	9373	14.6703	11.0625	8.43388	10.6097	12.4474	12.1852	14.0521	16.8036	0.807009	-0.309344	0.033947	0.237989
660	2971	ENSMUSG00000004892.13	ENSMUSG00000004892	Bcan	12699	174.431	181.861	166.124	179.42	179.238	202.825	179.389	168.485	0.962822	-0.054659	0.370112	0.72693
661	2972	ENSMUSG00000004894.10	ENSMUSG00000004894	Hapln2	5833	23.8077	29.7522	28.2161	30.0238	18.8534	23.7901	22.1745	24.5641	1.2548	0.32746	0.000538	0.017582
662	2964	ENSMUSG00000004895.9	ENSMUSG00000004895	Prcc	26705	47.7102	44.9485	44.5938	49.0768	43.9045	48.0444	47.3637	47.5569	0.998552	-0.002091	0.974674	1
663	2967	ENSMUSG00000004896.16	ENSMUSG00000004896	Rrnad1	8116	65.5422	74.9918	75.2085	69.0185	74.4763	71.8635	72.2289	72.0247	0.981547	-0.02687	0.647581	0.89259
664	2965	ENSMUSG00000004897.16	ENSMUSG00000004897	Hdgf	9811	160.046	161.395	158.516	163.728	162.337	168.736	164.365	175.669	0.960671	-0.057886	0.244432	0.61777
665	6727	ENSMUSG00000004902.7	ENSMUSG00000004902	Slc25a18	20758	38.6677	32.7798	34.8188	34.3565	38.5662	31.3333	34.632	30.6249	1.04019	0.056848	0.482266	0.807617
666	11082	ENSMUSG00000004929.12	ENSMUSG00000004929	Thop1	12524	25.1988	20.8731	22.6193	22.3026	22.4991	21.7302	22.299	19.6256	1.05574	0.078248	0.321043	0.688528
667	11095	ENSMUSG00000004931.11	ENSMUSG00000004931	Apba3	6286	34.0832	29.9851	29.7378	30.8014	38.6964	30.666	34.931	34.8579	0.895565	-0.15913	0.043439	0.270039
668	11093	ENSMUSG00000004933.17	ENSMUSG00000004933	Matk	10430	46.0345	37.787	42.2468	41.3	41.7692	39.3407	42.4305	36.7499	1.04426	0.06248	0.383264	0.7396
669	11086	ENSMUSG00000004934.14	ENSMUSG00000004934	Pias4	14657	31.9649	30.0433	30.5115	33.44	32.8633	28.4321	31.9412	27.835	1.04029	0.056988	0.437265	0.779172
670	9966	ENSMUSG00000004936.8	ENSMUSG00000004936	Map2k1	67861	104.811	109.664	106.726	105.069	105.673	105.547	107.932	105.536	1.00501	0.007205	0.884694	0.981263
671	11081	ENSMUSG00000004937.6	ENSMUSG00000004937	Sgta	16106	130.452	138.048	139.61	145.869	142.911	133.544	139.699	135.616	1.00535	0.007697	0.888344	0.982334
672	16362	ENSMUSG00000004945.15	ENSMUSG00000004945	Tmem242	29389	29.6568	31.1787	33.7613	31.6624	29.9728	25.879	27.6558	29.0536	1.12376	0.168341	0.018808	0.170547
673	5766	ENSMUSG00000004947.15	ENSMUSG00000004947	Dtx2	38072	9.8013	11.4409	10.8067	11.5262	10.0517	10.7926	10.6637	9.94108	1.05316	0.074722	0.41901	0.76753
674	5763	ENSMUSG00000004951.10	ENSMUSG00000004951	Hspb1	1644	3.44626	2.41627	2.1665	3.22179	3.54153	3.36543	4.21066	4.61779	0.714468	-0.485059	0.004432	0.071266
675	5767	ENSMUSG00000004952.13	ENSMUSG00000004952	Rasa4	27944	50.1131	50.3342	50.4485	47.577	52.0813	50.6845	52.5211	42.3939	1.00431	0.006201	0.92471	0.994909
676	7001	ENSMUSG00000004961.7	ENSMUSG00000004961	Syt5	7776	7.01899	7.27793	6.52529	7.11016	6.04143	3.65555	7.49945	8.11321	1.10454	0.143439	0.433267	0.776401
677	6260	ENSMUSG00000004980.16	ENSMUSG00000004980	Hnrnpa2b1	8962	1027.46	969.333	1087.76	1010.95	1093.47	940.232	1069.88	1083.8	0.979227	-0.030285	0.617779	0.879939
678	6696	ENSMUSG00000004988.9	ENSMUSG00000004988	Fxyd4	4133	0.663959	0.989798	1.52171	1.05541	1.22391	1.4216	1.44508	1.34686	0.788102	-0.343546	0.1289	0.466463
679	9031	ENSMUSG00000004994.12	ENSMUSG00000004994	Ccdc130	12585	8.505	8.90819	10.3167	8.83215	8.0726	9.51604	9.86639	7.76046	1.03953	0.055924	0.617462	0.879891
680	9030	ENSMUSG00000004996.9	ENSMUSG00000004996	Mri1	7420	9.48513	10.8587	10.1619	11.1374	11.3016	11.8951	11.2367	10.5183	0.927805	-0.108107	0.23901	0.610897
681	3529	ENSMUSG00000005034.15	ENSMUSG00000005034	Prkacb	83416	319.807	325.702	314.194	309.931	304.545	309.91	283.484	292.075	1.06838	0.095421	0.059048	0.314926
682	12836	ENSMUSG00000005043.13	ENSMUSG00000005043	Sgsh	12111	8.15721	8.50062	8.87233	9.58205	8.74966	9.25493	7.49945	7.34357	1.07099	0.098946	0.362046	0.721822
683	4648	ENSMUSG00000005045.16	ENSMUSG00000005045	Chd5	51543	49.5756	52.5175	39.1518	47.5492	46.0659	45.8105	45.2209	44.8952	1.03796	0.053751	0.486253	0.81044
684	10986	ENSMUSG00000005054.7	ENSMUSG00000005054	Cstb	1953	17.1997	15.7203	18.2605	18.442	16.4577	15.7537	17.0918	19.4332	1.01584	0.022667	0.81192	0.957464
685	5774	ENSMUSG00000005057.13	ENSMUSG00000005057	Sh2b2	28409	4.93227	5.26922	5.69996	5.66591	6.11955	6.61481	5.53116	2.5013	1.03768	0.053369	0.7959	0.952515
686	6757	ENSMUSG00000005069.12	ENSMUSG00000005069	Pex5	18251	59.124	53.1871	53.4661	54.1316	57.4717	54.9784	62.8858	55.7663	0.951818	-0.071242	0.260084	0.634307
687	13221	ENSMUSG00000005078.16	ENSMUSG00000005078	Jkamp	15872	33.3244	33.7114	36.0568	33.19	35.1809	32.842	33.162	32.9338	1.01756	0.025118	0.693333	0.911131
688	1835	ENSMUSG00000005087.17	ENSMUSG00000005087	Cd44	90524	4.23669	3.17318	3.61083	3.88837	4.94772	5.01913	4.73387	3.81609	0.803137	-0.316282	0.02098	0.180963
689	1834	ENSMUSG00000005089.15	ENSMUSG00000005089	Slc1a2	132125	667.974	687.823	664.058	682.659	674.271	703.027	720.072	704.726	0.965777	-0.050239	0.293412	0.664665
690	1916	ENSMUSG00000005102.13	ENSMUSG00000005102	Eif2ak4	86616	33.6406	35.6036	33.8129	34.9675	32.7591	33.7413	32.4893	31.6832	1.05754	0.080712	0.182485	0.545246
691	5036	ENSMUSG00000005103.12	ENSMUSG00000005103	Wdr1	36408	96.685	100.523	103.605	98.5979	103.277	99.7154	101.778	95.8192	0.998267	-0.002502	0.964711	1
692	5035	ENSMUSG00000005107.13	ENSMUSG00000005107	Slc2a9	153870	4.33154	4.30853	3.73979	3.41621	2.94259	3.16234	2.59117	1.5072	1.53998	0.622913	0.000718	0.021743
693	15281	ENSMUSG00000005124.10	ENSMUSG00000005124	Ccn4	31881	2.14996	2.44538	2.29546	2.63854	2.31762	2.61111	2.01813	2.37303	1.02831	0.040275	0.819608	0.960508
694	15282	ENSMUSG00000005125.13	ENSMUSG00000005125	Ndrg1	40322	44.6117	56.1274	48.1273	53.9928	55.1541	59.2722	56.1089	62.3081	0.873117	-0.195753	0.007891	0.10422
695	9834	ENSMUSG00000005131.4	ENSMUSG00000005131	4930550C14Rik	32077	0.189703	0.320229	0.283708	0.333289	0.182285	0.435185	0.448472	0.448952	0.757669	-0.400361	0.268641	0.643535
696	9065	ENSMUSG00000005142.10	ENSMUSG00000005142	Man2b1	15012	34.1465	36.7099	31.1048	35.1342	33.1498	37.1648	35.6535	33.2866	0.985313	-0.021345	0.767873	0.941406
697	14984	ENSMUSG00000005148.8	ENSMUSG00000005148	Klf5	16345	1.39115	1.36825	0.825333	0.999866	0.755179	0.551234	0.946775	0.705496	1.52726	0.610943	0.013682	0.142875
698	9063	ENSMUSG00000005150.16	ENSMUSG00000005150	Wdr83	6271	24.6613	19.4175	23.1351	24.0246	20.8586	21.6722	21.6762	21.3252	1.06797	0.094869	0.245755	0.618569
699	9053	ENSMUSG00000005161.15	ENSMUSG00000005161	Prdx2	5247	137.345	132.924	161.017	149.036	156.765	132.441	157.015	148.828	0.976485	-0.03433	0.631781	0.886787
700	12032	ENSMUSG00000005198.15	ENSMUSG00000005198	Polr2a	24640	237.065	250.943	186.809	228.636	191.295	230.242	207.493	208.667	1.07998	0.111007	0.165787	0.521576
701	12027	ENSMUSG00000005204.12	ENSMUSG00000005204	Senp3	8969	119.86	116.592	118.384	117.929	115.49	112.191	120.465	122.115	1.00664	0.009551	0.853957	0.971603
702	5177	ENSMUSG00000005220.10	ENSMUSG00000005220	Corin	204448	4.77418	6.4628	6.809	5.83255	7.1091	6.87592	8.14725	7.60012	0.805988	-0.311169	0.010994	0.126027
703	6279	ENSMUSG00000005225.15	ENSMUSG00000005225	Plekha8	50728	35.2531	34.0898	35.4893	34.0232	36.0403	36.4105	36.102	39.4116	0.940402	-0.088651	0.142679	0.488652
704	12016	ENSMUSG00000005237.14	ENSMUSG00000005237	Dnah2	128301	0.505873	1.01891	0.747958	0.666577	1.11975	1.39259	0.797284	1.15445	0.666244	-0.585876	0.022749	0.189469
705	16341	ENSMUSG00000005251.15	ENSMUSG00000005251	Ripk4	21854	0.663959	0.931575	1.238	1.22206	0.989545	0.841358	0.448472	0.384816	1.52279	0.606721	0.054704	0.302592
706	15951	ENSMUSG00000005262.13	ENSMUSG00000005262	Ufd1	23482	72.4031	76.4183	75.6986	72.0181	69.9712	71.1672	70.4849	68.0483	1.06169	0.086362	0.099975	0.413072
707	11958	ENSMUSG00000005267.13	ENSMUSG00000005267	Zfp287	31549	17.2629	16.8557	17.2804	16.8033	16.64	16.421	14.0023	15.9699	1.08441	0.116904	0.148181	0.496358
708	4968	ENSMUSG00000005299.6	ENSMUSG00000005299	Letm1	43144	63.8033	59.4752	59.7335	62.1028	61.1174	62.3765	61.7397	60.6085	0.998025	-0.002852	0.963078	1
709	14007	ENSMUSG00000005312.15	ENSMUSG00000005312	Ubqln1	39497	187.742	180.231	203.574	193.53	206.815	206.191	204.329	208.987	0.927323	-0.108856	0.038683	0.254246
710	977	ENSMUSG00000005338.13	ENSMUSG00000005338	Cadm3	34436	1023.82	1069.04	1042.63	1078.05	1056.52	1089.76	1047.26	1085.63	0.98609	-0.020208	0.669537	0.901432
711	15389	ENSMUSG00000005354.16	ENSMUSG00000005354	Txn2	13959	70.9171	73.0122	84.3388	76.0731	78.148	73.024	78.2335	74.6222	1.00259	0.003733	0.956341	1
712	10992	ENSMUSG00000005357.9	ENSMUSG00000005357	Slc1a6	34269	110.66	110.916	112.039	115.818	131.349	113.351	134.99	117.176	0.905259	-0.143598	0.022846	0.189677
713	15097	ENSMUSG00000005360.14	ENSMUSG00000005360	Slc1a3	76640	1120.98	1178.38	1220.49	1223.7	1363.36	1288.67	1361.06	1291.09	0.895487	-0.159255	0.002275	0.047098
714	6594	ENSMUSG00000005362.14	ENSMUSG00000005362	Crbn	19876	74.9009	69.4314	71.4687	73.4346	66.5339	69.7747	66.1497	66.509	1.07676	0.1067	0.043953	0.271049
715	17264	ENSMUSG00000005370.4	ENSMUSG00000005370	Msh6	15830	30.9531	30.8584	31.1821	32.4679	32.681	32.2327	33.6354	37.6478	0.923284	-0.115153	0.087261	0.386045
716	17265	ENSMUSG00000005371.15	ENSMUSG00000005371	Fbxo11	74432	104.969	98.8052	103.115	94.1263	103.147	101.021	105.441	107.941	0.961612	-0.056473	0.297932	0.668693
717	5749	ENSMUSG00000005373.13	ENSMUSG00000005373	Mlxipl	48492	1.83379	2.91117	1.57329	2.52744	1.79681	2.49506	1.49491	1.92408	1.15156	0.203585	0.362453	0.72205
718	5750	ENSMUSG00000005374.13	ENSMUSG00000005374	Tbl2	16103	42.1456	34.8758	37.14	35.7174	41.8734	37.8321	40.6366	34.6334	0.966896	-0.048568	0.541552	0.841148
719	5745	ENSMUSG00000005378.17	ENSMUSG00000005378	Bud23	12002	21.8158	20.9313	22.9546	22.9969	23.4887	22.5716	24.0431	23.4096	0.949942	-0.074089	0.28692	0.658358
720	13690	ENSMUSG00000005397.8	ENSMUSG00000005397	Nid1	74718	18.6857	20.1162	17.6415	22.247	26.7438	28.9253	28.3783	30.2081	0.690074	-0.535176	0	0
721	8957	ENSMUSG00000005410.6	ENSMUSG00000005410	Mcm5	18870	12.8049	12.1396	12.8958	12.4983	11.0673	11.866	13.0555	12.5707	1.03822	0.054116	0.538453	0.839172
722	8956	ENSMUSG00000005413.8	ENSMUSG00000005413	Hmox1	6968	1.89703	2.67828	2.476	2.2497	1.87493	3.07531	2.61609	2.3089	0.946458	-0.07939	0.666812	0.899654
723	11891	ENSMUSG00000005417.17	ENSMUSG00000005417	Mprip	119555	552.256	584.825	567.829	618.334	609.169	628.059	660.326	615.77	0.925635	-0.111484	0.038555	0.254102
724	7232	ENSMUSG00000005442.13	ENSMUSG00000005442	Cic	26455	328.628	326.517	262.404	343.732	321.081	352.384	330.997	334.277	0.94339	-0.084074	0.244203	0.617508
725	7233	ENSMUSG00000005447.12	ENSMUSG00000005447	Pafah1b3	2937	9.991	9.75243	10.3425	10.1931	8.28093	7.10802	8.62063	8.08114	1.25531	0.328039	0.000565	0.018015
726	9014	ENSMUSG00000005469.10	ENSMUSG00000005469	Prkaca	23450	91.8793	97.5243	92.0505	88.1549	100.725	94.8413	103.348	100.437	0.926499	-0.110139	0.04611	0.278476
727	9013	ENSMUSG00000005470.8	ENSMUSG00000005470	Asf1b	14690	1.1066	1.39736	0.722167	1.08319	0.937464	0.841358	0.847114	0.705496	1.28096	0.357224	0.12555	0.46184
728	9008	ENSMUSG00000005481.18	ENSMUSG00000005481	Ddx39a	11715	20.1401	18.4568	20.0659	20.0529	19.5045	16.1309	18.487	19.3691	1.07229	0.100689	0.222053	0.592828
729	9004	ENSMUSG00000005483.10	ENSMUSG00000005483	Dnajb1	4460	41.5132	27.9764	32.7296	36.6895	54.5812	31.9716	50.6774	45.3762	0.760752	-0.394502	0.004475	0.07165
730	499	ENSMUSG00000005501.14	ENSMUSG00000005501	Usp40	63432	48.0264	49.8684	47.1472	45.4661	40.962	43.7796	41.982	42.8749	1.12495	0.169868	0.003413	0.061137
731	1760	ENSMUSG00000005505.12	ENSMUSG00000005505	Kbtbd4	6886	17.2629	18.6606	18.3895	20.2473	19.6607	20.1055	19.7079	20.1708	0.938323	-0.091844	0.217676	0.587809
732	1762	ENSMUSG00000005506.16	ENSMUSG00000005506	Celf1	79115	374.694	382.848	379.886	377.505	361.575	364.627	355.763	364.549	1.04878	0.068712	0.137207	0.480038
733	1759	ENSMUSG00000005510.9	ENSMUSG00000005510	Ndufs3	10193	89.508	79.9117	86.66	82.489	84.3717	74.7068	84.836	77.4442	1.05421	0.076165	0.213489	0.58218
734	5758	ENSMUSG00000005514.14	ENSMUSG00000005514	Por	65293	47.4256	51.5569	43.3816	47.9936	53.8781	57.5315	51.948	50.5392	0.890822	-0.166791	0.011869	0.131453
735	7717	ENSMUSG00000005533.10	ENSMUSG00000005533	Igf1r	280841	159.16	167.392	150.417	149.147	140.672	151.851	136.635	146.006	1.0902	0.12459	0.026905	0.209226
736	8477	ENSMUSG00000005534.10	ENSMUSG00000005534	Insr	157556	131.875	132.982	122.407	125.955	114.449	132.702	116.428	118.139	1.06695	0.093497	0.108203	0.430248
737	8495	ENSMUSG00000005540.10	ENSMUSG00000005540	Fcer2a	12438	1.23307	1.42647	1.70225	1.88864	1.58848	1.6537	1.46999	2.08442	0.931336	-0.102626	0.599852	0.870565
738	7088	ENSMUSG00000005566.14	ENSMUSG00000005566	Trim28	31921	101.965	102.066	105.204	102.958	116.115	109.754	117.001	109.993	0.911188	-0.134179	0.009105	0.113397
739	7091	ENSMUSG00000005575.16	ENSMUSG00000005575	Ube2m	3155	61.0842	58.7183	61.8226	61.9917	57.0811	56.545	62.4124	65.0981	1.01199	0.017191	0.781218	0.947356
740	15790	ENSMUSG00000005580.11	ENSMUSG00000005580	Adcy9	132969	64.8466	60.203	51.1191	62.075	62.3934	65.3358	59.0488	61.763	0.95944	-0.059736	0.394691	0.748978
741	14186	ENSMUSG00000005583.16	ENSMUSG00000005583	Mef2c	163046	55.6461	53.7402	44.697	51.2709	55.5968	51.6129	55.2867	57.6583	0.933335	-0.099533	0.156767	0.508803
742	8069	ENSMUSG00000005609.16	ENSMUSG00000005609	Ctr9	27426	72.5612	78.427	72.9388	74.49	73.2003	75.7512	73.4249	78.1177	0.994809	-0.007508	0.887642	0.982043
743	8070	ENSMUSG00000005610.17	ENSMUSG00000005610	Eif4g2	15280	534.171	506.922	529.555	502.627	569.483	545.055	549.378	572.767	0.928147	-0.107575	0.028641	0.21601
744	8068	ENSMUSG00000005611.15	ENSMUSG00000005611	Irag1	114195	1.77056	2.62005	1.31538	1.77754	1.87493	2.05988	2.11779	1.98822	0.928673	-0.106757	0.611352	0.877154
745	16063	ENSMUSG00000005615.15	ENSMUSG00000005615	Pcyt1a	44149	62.6967	64.3078	62.8285	64.7413	66.7943	65.7419	70.1859	73.1471	0.92428	-0.113598	0.040764	0.261474
746	7806	ENSMUSG00000005621.11	ENSMUSG00000005621	Zfp592	51483	63.7084	63.2015	59.6819	64.7691	67.7057	70.529	65.0783	66.1884	0.933861	-0.098721	0.072192	0.350202
747	3114	ENSMUSG00000005625.15	ENSMUSG00000005625	Psmd4	9920	78.1258	75.6905	81.9917	78.9061	79.3719	78.0432	83.8892	79.9776	0.98083	-0.027924	0.605495	0.874006
748	3117	ENSMUSG00000005628.12	ENSMUSG00000005628	Tmod4	4733	4.55286	5.15277	5.67417	4.80491	5.20813	4.58395	5.25709	5.96465	0.965062	-0.051307	0.676249	0.904169
749	2963	ENSMUSG00000005640.11	ENSMUSG00000005640	Insrr	19150	7.24031	7.21971	4.17825	5.1382	5.93727	6.09259	5.58099	5.86845	1.01101	0.015798	0.912618	0.991873
750	13124	ENSMUSG00000005656.9	ENSMUSG00000005656	Snx6	49354	34.1465	36.5352	40.725	37.2172	39.7901	36.8166	37.572	39.2192	0.971034	-0.042406	0.526297	0.832393
751	6413	ENSMUSG00000005667.8	ENSMUSG00000005667	Mthfd2	20217	11.3189	9.37397	10.2135	10.2764	11.8225	9.10987	9.31826	9.39593	1.03814	0.053995	0.61606	0.879365
752	5199	ENSMUSG00000005672.12	ENSMUSG00000005672	Kit	81806	203.741	233.301	218.146	214.332	231.814	235.986	230.565	224.091	0.943955	-0.08321	0.126419	0.462893
753	935	ENSMUSG00000005674.9	ENSMUSG00000005674	Tomm40l	6503	27.9495	26.317	32.4201	30.8014	29.6863	25.3568	30.521	30.2722	1.01597	0.022862	0.791873	0.951199
754	11433	ENSMUSG00000005682.9	ENSMUSG00000005682	Pan2	18023	111.703	124.103	126.224	120.484	115.594	132.47	122.433	124.969	0.975735	-0.035439	0.544344	0.842513
755	11435	ENSMUSG00000005683.8	ENSMUSG00000005683	Cs	24745	196.152	196.446	203.109	206.445	211.737	211.036	220.673	215.657	0.935001	-0.09696	0.050146	0.291106
756	8065	ENSMUSG00000005686.17	ENSMUSG00000005686	Ampd3	44199	19.6342	19.5631	16.5583	21.025	20.1034	23.1228	18.9604	18.6956	0.950179	-0.073728	0.430963	0.774421
757	3249	ENSMUSG00000005687.14	ENSMUSG00000005687	Bcas2	7511	74.1737	70.2466	73.9189	69.0741	71.3774	68.15	71.2573	66.8939	1.0359	0.050883	0.349834	0.711378
758	18481	ENSMUSG00000005696.11	ENSMUSG00000005696	Sh2d1a	26877	0.569108	0.494899	0.490042	0.416611	0.312488	0.319136	0.323897	0.609292	1.27751	0.35334	0.297106	0.667923
759	9221	ENSMUSG00000005698.15	ENSMUSG00000005698	Ctcf	46354	98.1711	99.0672	98.1115	98.9867	100.908	100.876	102.476	101.175	0.973877	-0.038189	0.432956	0.776151
760	9225	ENSMUSG00000005699.16	ENSMUSG00000005699	Pard6a	2348	33.5773	33.6823	35.3862	34.7176	33.0456	29.9697	33.5358	31.9718	1.06984	0.0974	0.128189	0.465133
761	9216	ENSMUSG00000005705.10	ENSMUSG00000005705	Agrp	70695	1.73894	2.41627	1.83121	2.38857	1.48432	2.52407	2.01813	1.6996	1.08687	0.120184	0.567227	0.853454
762	15397	ENSMUSG00000005716.16	ENSMUSG00000005716	Pvalb	15286	520.322	545.117	641.8	592.448	554.926	495.066	566.545	579.822	1.0485	0.068332	0.332494	0.698969
763	15793	ENSMUSG00000005718.8	ENSMUSG00000005718	Tfap4	15193	6.4815	8.32595	8.09858	7.11016	6.22372	6.84691	5.25709	6.3174	1.22365	0.291187	0.016336	0.157526
764	15935	ENSMUSG00000005732.14	ENSMUSG00000005732	Ranbp1	8948	13.627	9.63598	12.6379	11.6096	10.4423	9.51604	12.3828	11.4483	1.08529	0.118087	0.316419	0.685106
765	3108	ENSMUSG00000005774.12	ENSMUSG00000005774	Rfx5	7486	33.356	33.9443	28.4482	33.9677	31.405	34.0025	34.4327	28.5726	1.01018	0.014611	0.848271	0.970576
766	3106	ENSMUSG00000005779.12	ENSMUSG00000005779	Psmb4	2868	80.1177	40.8146	51.6091	54.6593	63.0444	33.0741	54.2651	38.6099	1.20173	0.265115	0.160991	0.514857
767	2013	ENSMUSG00000005802.12	ENSMUSG00000005802	Slc30a4	21430	45.4338	41.426	50.0874	43.633	47.1336	46.8839	45.4203	49.5451	0.957613	-0.062486	0.345856	0.708028
768	2015	ENSMUSG00000005803.14	ENSMUSG00000005803	Sqor	44332	5.59622	4.45409	5.23571	5.61036	4.16651	4.9321	5.03286	5.64397	1.06065	0.084946	0.518913	0.829336
769	2014	ENSMUSG00000005804.14	ENSMUSG00000005804	Bloc1s6	10972	17.7688	17.0595	19.1632	17.1644	17.6556	16.363	16.8925	16.8036	1.05233	0.073587	0.33927	0.703635
770	3491	ENSMUSG00000005813.12	ENSMUSG00000005813	Metap1	30559	39.7427	38.6313	41.8857	40.7445	45.7274	41.6617	39.1417	43.2277	0.950179	-0.073729	0.251442	0.623305
771	17104	ENSMUSG00000005823.9	ENSMUSG00000005823	Gpr108	13811	36.1067	38.835	34.174	38.3838	34.4257	37.3099	36.1768	39.2512	1.00421	0.006066	0.934747	0.997491
772	15852	ENSMUSG00000005846.12	ENSMUSG00000005846	Rsl1d1	10361	34.4942	34.6429	40.7508	33.1622	37.6808	35.1339	33.5856	39.155	0.985226	-0.021474	0.776055	0.945107
773	17420	ENSMUSG00000005871.14	ENSMUSG00000005871	Apc	101628	222.648	222.617	196.481	214.166	218.038	227.254	220.499	226.079	0.960875	-0.05758	0.287761	0.659335
774	17422	ENSMUSG00000005873.5	ENSMUSG00000005873	Reep5	29185	136.112	142.502	148.147	143.453	147.078	154.172	148.544	148.86	0.954075	-0.067826	0.180557	0.543675
775	2311	ENSMUSG00000005881.13	ENSMUSG00000005881	Ergic3	10234	68.5775	71.4984	70.0244	72.5458	74.1378	67.6568	70.3603	69.9724	1.003	0.004329	0.937447	0.997978
776	2308	ENSMUSG00000005882.18	ENSMUSG00000005882	Uqcc1	83416	45.7499	52.4011	48.8752	49.9655	45.7014	50.9166	48.1609	49.4809	1.01617	0.023144	0.716981	0.919267
777	2492	ENSMUSG00000005883.15	ENSMUSG00000005883	Spo11	15876	0.663959	0.611346	0.361083	0.7499	0.364569	0.145062	0.274066	0.577224	1.76183	0.817077	0.0284	0.214877
778	42	ENSMUSG00000005886.14	ENSMUSG00000005886	Ncoa2	234978	145.723	144.976	128.468	142.898	142.078	146.164	144.408	141.612	0.979802	-0.029438	0.591033	0.867092
779	6554	ENSMUSG00000005893.14	ENSMUSG00000005893	Nr2c2	82904	91.9425	94.1182	82.1465	90.1546	85.1009	94.3481	88.4487	91.5542	0.99832	-0.002426	0.969058	1
780	11238	ENSMUSG00000005897.14	ENSMUSG00000005897	Nr2c1	49188	19.6658	20.9313	21.1492	20.0251	18.593	18.6259	18.1382	17.8939	1.11809	0.161036	0.022488	0.188099
781	15915	ENSMUSG00000005899.14	ENSMUSG00000005899	Smpd4	25474	122.643	135.544	140.1	132.26	124.683	127.364	128.462	127.887	1.04533	0.063955	0.243022	0.616097
782	4736	ENSMUSG00000005907.14	ENSMUSG00000005907	Pex1	41166	32.8185	33.1291	32.4975	32.3568	32.03	32.6969	33.0375	33.928	0.99481	-0.007507	0.90123	0.988292
783	16692	ENSMUSG00000005936.19	ENSMUSG00000005936	Kctd20	17599	77.1773	79.6206	86.2473	79.1005	89.3455	80.8864	85.4838	78.0856	0.966151	-0.049679	0.415086	0.765003
784	12120	ENSMUSG00000005947.11	ENSMUSG00000005947	Itgae	56863	0.727193	0.553123	0.3095	0.666577	0.442691	0.87037	0.348812	0.48102	1.05351	0.075209	0.869375	0.976587
785	12124	ENSMUSG00000005949.9	ENSMUSG00000005949	Ctns	15446	39.8059	38.5439	38.7907	41.8833	40.337	35.7722	40.7611	41.4319	1.00569	0.008189	0.903038	0.988954
786	12121	ENSMUSG00000005950.14	ENSMUSG00000005950	P2rx5	12264	0.600725	0.786016	0.46425	0.638803	0.677057	0.49321	0.498302	0.48102	1.14789	0.198987	0.475948	0.804078
787	12125	ENSMUSG00000005951.13	ENSMUSG00000005951	Shpk	25051	5.15359	3.43518	4.69408	4.22166	4.14046	3.97469	3.86184	3.43128	1.1344	0.181928	0.198657	0.564908
788	15986	ENSMUSG00000005958.15	ENSMUSG00000005958	Ephb3	18550	3.60435	2.9694	2.96604	3.16624	2.65615	3.94568	3.38846	2.37303	1.02538	0.036158	0.82883	0.963164
789	3100	ENSMUSG00000005968.14	ENSMUSG00000005968	Tuft1	46115	8.94764	7.80194	9.285	8.38777	8.9059	6.84691	9.51758	8.91491	1.00721	0.010362	0.933295	0.997088
790	1859	ENSMUSG00000005973.6	ENSMUSG00000005973	Rcn1	13028	1.73894	2.44538	2.32125	3.44398	3.41133	3.56852	3.26388	3.39921	0.733418	-0.447293	0.01049	0.122397
791	15787	ENSMUSG00000005980.15	ENSMUSG00000005980	Dnase1	3082	4.96388	5.76412	5.36467	4.30498	4.94772	4.67099	5.65573	5.83638	0.968089	-0.046788	0.723466	0.921534
792	15788	ENSMUSG00000005981.11	ENSMUSG00000005981	Trap1	37856	93.3653	91.3235	93.2627	93.6541	96.715	90.4314	87.9255	93.3179	1.01014	0.01456	0.78497	0.948813
793	15777	ENSMUSG00000005982.13	ENSMUSG00000005982	Naa60	32395	67.5341	71.6439	74.2284	69.9629	74.8669	66.4092	73.7239	68.7859	0.999595	-0.000584	0.995688	1
794	15779	ENSMUSG00000005983.15	ENSMUSG00000005983	1700037C18Rik	13510	2.2132	1.92137	2.11492	2.1386	1.87493	2.08889	2.19253	2.18062	1.00816	0.011732	0.948851	1
795	17814	ENSMUSG00000005986.15	ENSMUSG00000005986	Ankrd13d	12957	53.6226	52.7213	50.8612	52.9096	51.4563	54.9494	53.6672	53.8422	0.983516	-0.023979	0.659992	0.897359
796	3950	ENSMUSG00000005994.14	ENSMUSG00000005994	Tyrp1	17596	0.379405	0.436676	0.206333	0.361063	0.286447	0.261111	0.174406	0.128272	1.58962	0.668678	0.084306	0.380778
797	768	ENSMUSG00000006005.18	ENSMUSG00000006005	Tpr	57097	152.047	153.564	136.18	151.202	152.468	154.462	149.989	151.457	0.975843	-0.03528	0.511846	0.824745
798	767	ENSMUSG00000006010.14	ENSMUSG00000006010	Odr4	31775	41.3235	47.3357	44.1038	46.5771	46.4305	48.5666	49.0579	52.2388	0.915617	-0.127184	0.045927	0.277812
799	769	ENSMUSG00000006014.16	ENSMUSG00000006014	Prg4	16753	9.70645	6.9577	4.53933	8.7766	3.43737	2.75617	5.90488	4.55366	1.79664	0.845302	0.000314	0.011919
800	7108	ENSMUSG00000006019.15	ENSMUSG00000006019	Dhx34	24890	27.3172	28.5004	27.0039	27.4963	26.3271	26.8944	25.239	23.121	1.08653	0.119724	0.083348	0.378053
801	7105	ENSMUSG00000006021.5	ENSMUSG00000006021	Kptn	7621	34.5575	33.9443	38.0427	36.8006	33.8268	35.8012	32.6388	32.1642	1.06838	0.09542	0.149596	0.497882
802	7104	ENSMUSG00000006024.13	ENSMUSG00000006024	Napa	19517	243.736	214.815	253.738	240.523	239.183	248.926	228.571	220.307	1.01832	0.026193	0.670154	0.901653
803	17464	ENSMUSG00000006050.11	ENSMUSG00000006050	Sra1	4134	91.6896	89.373	86.2731	89.738	96.4806	83.4685	87.8507	80.4907	1.02579	0.036742	0.550257	0.845781
804	12417	ENSMUSG00000006057.15	ENSMUSG00000006057	Atp5g1	6818	103.419	100.756	110.053	112.374	112.131	107.955	114.884	124.552	0.929977	-0.104732	0.079987	0.368988
805	12415	ENSMUSG00000006058.10	ENSMUSG00000006058	Snf8	12545	32.7553	33.2456	34.2513	34.1899	32.4467	32.8129	32.29	29.8232	1.05655	0.079364	0.202857	0.569412
806	7362	ENSMUSG00000006095.12	ENSMUSG00000006095	Tbcb	8141	36.8655	36.477	40.9314	38.8281	41.0661	36.2074	39.7396	39.8926	0.977294	-0.033135	0.616108	0.879365
807	12159	ENSMUSG00000006127.9	ENSMUSG00000006127	Inpp5k	17883	73.4149	79.0383	82.6881	78.6561	70.7785	74.3296	72.0047	69.1707	1.09795	0.134809	0.016492	0.157909
808	15908	ENSMUSG00000006134.4	ENSMUSG00000006134	Crkl	35447	106.739	89.897	95.8676	96.7093	104.683	94.8703	101.529	95.8513	0.981217	-0.027355	0.66305	0.898213
809	6997	ENSMUSG00000006154.13	ENSMUSG00000006154	Eps8l1	19813	6.41827	6.31724	6.44792	7.19348	6.66641	6.15061	7.99775	6.60601	0.961318	-0.056914	0.631293	0.886537
810	11722	ENSMUSG00000006169.19	ENSMUSG00000006169	Clint1	58661	43.2206	46.8408	41.7309	48.3546	48.3575	48.6537	48.4599	46.5627	0.939104	-0.090643	0.149	0.497347
811	13753	ENSMUSG00000006179.9	ENSMUSG00000006179	Prss16	7569	0.663959	0.611346	0.593208	0.444385	0.755179	0.290123	0.473387	0.48102	1.14449	0.194704	0.534372	0.836449
812	13795	ENSMUSG00000006191.17	ENSMUSG00000006191	Cdkal1	663928	15.2711	15.2545	14.7013	13.6648	16.5098	14.5642	14.5006	14.7192	0.976976	-0.033604	0.697903	0.912433
813	8316	ENSMUSG00000006204.6	ENSMUSG00000006204	Cdcp3	132049	0.632342	0.524011	0.644792	1.05541	1.97909	1.94383	2.04304	1.15445	0.401717	-1.31575	0	3.1e-05
814	8315	ENSMUSG00000006205.13	ENSMUSG00000006205	Htra1	49549	96.938	113.012	107.603	118.929	101.975	99.3382	122.807	112.623	1.00076	0.001101	0.989839	1
815	4516	ENSMUSG00000006215.12	ENSMUSG00000006215	Zbtb17	23276	28.2973	28.0346	29.6862	30.9681	30.6759	31.1592	34.9559	33.2866	0.900789	-0.150738	0.028857	0.216864
816	4514	ENSMUSG00000006218.4	ENSMUSG00000006218	Fam131c	15955	2.05511	1.9796	2.81129	2.08305	1.77076	2.03086	2.66592	2.53337	0.997535	-0.003561	1	1
817	4519	ENSMUSG00000006219.12	ENSMUSG00000006219	Fblim1	30034	0.853661	0.786016	0.619	0.944318	0.859342	1.01543	0.797284	0.994108	0.87664	-0.189944	0.428382	0.773225
818	9590	ENSMUSG00000006235.6	ENSMUSG00000006235	Epor	4609	5.40652	6.22991	5.46783	6.38803	5.46854	6.00555	6.17895	5.00261	1.03636	0.051531	0.658236	0.896999
819	9587	ENSMUSG00000006241.16	ENSMUSG00000006241	Ccdc159	8401	10.3072	13.8281	11.7868	13.1371	10.7288	12.1272	11.7101	11.4162	1.0695	0.096942	0.348068	0.709577
820	5235	ENSMUSG00000006262.15	ENSMUSG00000006262	Mob1b	43365	43.758	36.1859	41.4214	38.2727	44.2952	43.5765	41.0352	46.8193	0.909943	-0.136152	0.052592	0.297079
821	6423	ENSMUSG00000006269.7	ENSMUSG00000006269	Atp6v1b1	15865	2.75069	3.11495	3.04342	3.61063	2.03117	1.97284	2.31711	1.92408	1.51681	0.60104	6.5e-05	0.003739
822	8827	ENSMUSG00000006273.14	ENSMUSG00000006273	Atp6v1b2	25065	385.001	269.982	290.517	308.903	320.795	264.738	305.559	272.097	1.0792	0.109959	0.238193	0.610431
823	8938	ENSMUSG00000006276.10	ENSMUSG00000006276	Eps15l1	80461	81.7302	82.6773	75.1827	77.073	75.6742	81.2055	77.5608	74.7505	1.02517	0.035871	0.516556	0.827434
824	14664	ENSMUSG00000006281.8	ENSMUSG00000006281	Tep1	46501	24.6297	25.269	20.7881	23.0802	19.1659	22.1944	22.598	19.4973	1.12351	0.168017	0.047813	0.283803
825	14660	ENSMUSG00000006288.8	ENSMUSG00000006288	Ttc5	20104	58.4284	62.9686	62.3385	64.9913	58.1748	59.1852	55.8348	55.7342	1.08828	0.122054	0.030519	0.224478
826	14667	ENSMUSG00000006289.14	ENSMUSG00000006289	Osgep	18415	17.4526	16.7392	14.9592	16.109	14.4786	14.5352	15.0736	13.8854	1.12484	0.169721	0.034005	0.238148
827	370	ENSMUSG00000006299.13	ENSMUSG00000006299	Aamp	4898	99.6887	107.364	101.697	106.236	109.136	107.201	109.95	105.664	0.961905	-0.056034	0.278374	0.65141
828	373	ENSMUSG00000006301.17	ENSMUSG00000006301	Tmbim1	17375	43.9477	46.375	49.9069	43.4942	41.3005	40.066	42.7045	40.5019	1.11796	0.160862	0.011389	0.128639
829	369	ENSMUSG00000006304.14	ENSMUSG00000006304	Arpc2	32125	66.5223	55.3414	61.3068	55.6592	60.5445	56.8352	61.2663	59.1013	1.00522	0.007516	0.906982	0.9898
830	7383	ENSMUSG00000006307.16	ENSMUSG00000006307	Kmt2b	19868	208.768	213.534	174.558	216.832	203.039	231.547	211.878	210.43	0.950866	-0.072686	0.290059	0.661729
831	7384	ENSMUSG00000006310.10	ENSMUSG00000006310	Zbtb32	9228	1.54924	1.42647	1.13483	1.80531	1.30203	1.79876	1.44508	1.79581	0.937061	-0.093785	0.659532	0.897314
832	7385	ENSMUSG00000006313.5	ENSMUSG00000006313	Upk1a	9755	2.33966	1.71759	1.88279	1.66644	1.69264	1.79876	2.09287	2.5013	0.942943	-0.084757	0.664141	0.898498
833	7389	ENSMUSG00000006315.9	ENSMUSG00000006315	Tmem147	1839	42.9992	33.8278	40.235	39.0503	39.712	31.3333	41.9322	35.9482	1.04841	0.068196	0.456595	0.791404
834	6986	ENSMUSG00000006333.14	ENSMUSG00000006333	Rps9	2904	128.966	139.212	154.647	144.731	130.906	116.165	133.072	138.758	1.09548	0.13156	0.054064	0.30037
835	6978	ENSMUSG00000006335.16	ENSMUSG00000006335	Tfpt	9605	17.832	15.1672	17.7705	17.6365	16.7702	16.7401	16.8426	16.2585	1.0281	0.039975	0.619911	0.880965
836	10936	ENSMUSG00000006342.15	ENSMUSG00000006342	Susd2	7302	5.24844	6.57925	5.67417	5.83255	4.97377	5.33827	4.95811	4.1047	1.20379	0.267585	0.027435	0.211193
837	10935	ENSMUSG00000006344.17	ENSMUSG00000006344	Ggt5	27860	2.02349	2.9694	2.24388	2.08305	2.39574	1.68272	2.56626	2.34096	1.03589	0.050873	0.786669	0.949719
838	10934	ENSMUSG00000006345.10	ENSMUSG00000006345	Ggt1	24596	0.411022	1.19358	1.00588	1.11096	1.19787	0.609259	1.02152	0.705496	1.05229	0.073534	0.826093	0.961877
839	13621	ENSMUSG00000006356.10	ENSMUSG00000006356	Crip2	5270	13.0262	14.2065	14.8302	14.1648	10.8069	11.3728	13.803	12.7631	1.15564	0.208692	0.030663	0.225011
840	13622	ENSMUSG00000006360.11	ENSMUSG00000006360	Crip1	7563	2.7823	3.75541	3.095	3.02737	3.02072	2.26296	2.74066	3.78402	1.07741	0.107567	0.536212	0.837637
841	9401	ENSMUSG00000006362.16	ENSMUSG00000006362	Cbfa2t3	73968	56.7843	53.5073	52.8729	55.7148	56.977	62.6086	56.4826	55.7021	0.945514	-0.080829	0.165012	0.520535
842	15541	ENSMUSG00000006369.14	ENSMUSG00000006369	Fbln1	80586	6.03886	6.87037	3.94613	6.7491	5.59874	5.25123	5.80522	4.84227	1.09562	0.131748	0.400246	0.754146
843	18454	ENSMUSG00000006373.10	ENSMUSG00000006373	Pgrmc1	7873	151.92	117.32	117.12	126.483	126.193	115.585	119.094	119.806	1.06772	0.094534	0.203508	0.570544
844	15423	ENSMUSG00000006378.15	ENSMUSG00000006378	Gcat	7479	0.727193	0.84424	1.10904	0.722126	0.911423	0.696296	0.822199	0.8017	1.05807	0.081429	0.793055	0.951461
845	3992	ENSMUSG00000006386.15	ENSMUSG00000006386	Tek	135687	10.5601	10.4802	10.7035	12.1928	9.40068	10.2123	13.5289	13.3403	0.947192	-0.078271	0.524529	0.831921
846	4171	ENSMUSG00000006390.15	ENSMUSG00000006390	Elovl1	4860	10.6233	10.0435	11.0388	10.332	9.94753	11.1697	11.2367	11.1276	0.969045	-0.045365	0.609256	0.876114
847	4170	ENSMUSG00000006392.16	ENSMUSG00000006392	Med8	6445	21.468	19.534	19.2148	19.3585	20.6242	16.421	21.5516	20.5235	1.00559	0.008036	0.926641	0.995328
848	4168	ENSMUSG00000006395.16	ENSMUSG00000006395	Hyi	2754	8.78955	10.4802	9.49133	9.80424	8.30697	8.96481	7.82335	8.49802	1.15157	0.203605	0.035958	0.245219
849	4172	ENSMUSG00000006398.15	ENSMUSG00000006398	Cdc20	4451	11.9196	7.16148	9.62029	10.1653	6.45808	4.03271	5.9298	4.8102	1.82585	0.868571	0	2.3e-05
850	938	ENSMUSG00000006403.13	ENSMUSG00000006403	Adamts4	10216	45.3073	50.4797	46.3992	57.7145	54.1646	57.4734	62.512	60.0313	0.854998	-0.226007	0.003263	0.059072
851	949	ENSMUSG00000006411.12	ENSMUSG00000006411	Nectin4	18499	13.1527	16.7684	16.3003	18.5531	18.5149	18.3648	18.3375	17.6695	0.890838	-0.166765	0.081163	0.37209
852	946	ENSMUSG00000006412.10	ENSMUSG00000006412	Pfdn2	13584	54.8873	55.0211	61.9258	59.6031	55.1802	54.195	56.3829	61.4102	1.0211	0.03012	0.641673	0.890025
853	2463	ENSMUSG00000006418.17	ENSMUSG00000006418	Rnf114	23528	61.6217	56.7096	66.4651	63.7692	63.6694	62.8407	64.4056	60.0954	0.991582	-0.012196	0.842168	0.967753
854	18457	ENSMUSG00000006423.15	ENSMUSG00000006423	C330007P06Rik	50374	61.3688	64.7154	63.6538	63.9637	63.9298	61.129	67.1712	68.0483	0.976192	-0.034763	0.538371	0.839172
855	18278	ENSMUSG00000006435.15	ENSMUSG00000006435	Neurl1a	80621	168.108	162.531	169.916	175.088	170.983	175.118	167.679	173.328	0.984823	-0.022064	0.656189	0.895749
856	4587	ENSMUSG00000006442.10	ENSMUSG00000006442	Srm	3490	12.552	10.1891	10.0845	12.2484	14.6348	14.7093	12.2832	12.7951	0.828471	-0.271478	0.009077	0.11313
857	4513	ENSMUSG00000006445.3	ENSMUSG00000006445	Epha2	28144	2.05511	2.29983	1.31538	2.49967	1.61452	1.4216	1.59457	2.37303	1.17054	0.227177	0.313807	0.682325
858	17828	ENSMUSG00000006456.10	ENSMUSG00000006456	Rbm14	11065	43.5367	42.2411	38.4296	41.2723	49.0346	41.1975	42.6547	40.8226	0.952719	-0.069878	0.336117	0.701899
859	17832	ENSMUSG00000006457.3	ENSMUSG00000006457	Actn3	16693	1.77056	2.18338	2.19229	2.69408	1.82285	1.8858	1.79389	1.21858	1.31266	0.392489	0.03566	0.244498
860	17833	ENSMUSG00000006463.13	ENSMUSG00000006463	Zdhhc24	6729	22.1952	22.3287	23.7283	22.1637	22.1346	22.1654	21.2775	22.4797	1.02915	0.041453	0.550708	0.845936
861	17834	ENSMUSG00000006464.8	ENSMUSG00000006464	Bbs1	19750	49.7337	54.5554	46.554	51.6042	44.9983	49.408	47.9616	45.4404	1.07907	0.109787	0.086167	0.383756
862	1283	ENSMUSG00000006471.18	ENSMUSG00000006471	Ndor1	11201	11.5719	12.8965	14.0565	12.8872	12.0568	12.3302	14.077	12.1538	1.01729	0.024736	0.798257	0.952868
863	1277	ENSMUSG00000006476.19	ENSMUSG00000006476	Nsmf	8526	54.9189	62.7358	57.5154	58.631	65.2579	58.721	61.341	58.3317	0.960498	-0.058145	0.349044	0.710632
864	1658	ENSMUSG00000006494.11	ENSMUSG00000006494	Pdk1	30634	19.9504	19.9706	21.4329	17.4143	20.2596	18.9451	21.6263	19.4011	0.982302	-0.025762	0.765822	0.940563
865	11012	ENSMUSG00000006498.16	ENSMUSG00000006498	Ptbp1	10344	50.6822	43.0853	54.4204	49.8544	50.5189	44.3889	49.3818	47.7172	1.03266	0.046358	0.532179	0.835608
866	9391	ENSMUSG00000006517.5	ENSMUSG00000006517	Mvd	9821	15.4924	15.2545	16.1714	15.5257	17.1348	17.2913	17.0419	15.1361	0.938029	-0.092295	0.245171	0.618569
867	9390	ENSMUSG00000006519.11	ENSMUSG00000006519	Cyba	8154	1.89703	2.88206	2.19229	2.49967	2.73427	2.23395	1.86863	1.66754	1.11235	0.153611	0.428557	0.773225
868	14544	ENSMUSG00000006522.17	ENSMUSG00000006522	Itih3	15188	119.228	132.4	145.31	136.565	95.5692	94.7543	114.51	89.3735	1.35484	0.438123	0	5e-06
869	14542	ENSMUSG00000006526.13	ENSMUSG00000006526	Stimate	51620	28.9929	28.2093	28.9898	27.0519	28.6708	29.3605	29.8234	27.803	0.979839	-0.029384	0.653198	0.8943
870	14541	ENSMUSG00000006527.16	ENSMUSG00000006527	Sfmbt1	107872	46.3823	44.3663	45.8834	45.0218	44.217	43.4024	40.0386	42.0412	1.07197	0.100269	0.086309	0.384
871	391	ENSMUSG00000006538.12	ENSMUSG00000006538	Ihh	6357	0.158085	0.349341	0.283708	0.305515	0.286447	0.348148	0.249151	0.16034	1.05169	0.07271	0.921134	0.99468
872	388	ENSMUSG00000006542.13	ENSMUSG00000006542	Prkag3	10299	1.1066	0.727793	0.825333	0.472159	0.78122	0.638271	1.29559	0.769632	0.888735	-0.170175	0.614825	0.879107
873	8615	ENSMUSG00000006567.11	ENSMUSG00000006567	Atp7b	67520	5.72269	5.38567	4.51354	5.52704	3.7759	5.04815	3.58778	4.714	1.23966	0.309942	0.026168	0.206199
874	12585	ENSMUSG00000006574.15	ENSMUSG00000006574	Slc4a1	17379	1.16983	1.39736	1.77963	1.22206	1.01559	1.71173	0.97169	1.18652	1.15262	0.204918	0.407509	0.760071
875	12586	ENSMUSG00000006575.14	ENSMUSG00000006575	Rundc3a	9152	256.13	263.985	259.361	285.517	292.046	279.331	287.246	285.469	0.932115	-0.10142	0.05611	0.307213
876	418	ENSMUSG00000006576.16	ENSMUSG00000006576	Slc4a3	15906	158.844	162.414	146.522	163.173	160.801	169.345	159.731	156.139	0.977892	-0.032252	0.553333	0.84727
877	9397	ENSMUSG00000006585.3	ENSMUSG00000006585	Cdt1	5539	2.71907	2.44538	2.65654	3.77727	2.81239	3.10432	3.4632	3.2068	0.923525	-0.114777	0.484051	0.809178
878	3631	ENSMUSG00000006586.15	ENSMUSG00000006586	Runx1t1	150213	38.6361	38.6313	32.5491	33.6066	38.6964	39.0216	33.1122	33.8317	0.992006	-0.011579	0.892113	0.984008
879	9398	ENSMUSG00000006589.8	ENSMUSG00000006589	Aprt	2274	11.7932	13.3623	15.6298	14.5258	14.114	13.2876	14.5753	12.4745	1.01754	0.025088	0.80861	0.956641
880	7611	ENSMUSG00000006599.13	ENSMUSG00000006599	Gtf2h1	27697	32.534	29.2573	30.3052	28.9406	31.2748	29.7667	32.4644	29.9194	0.980714	-0.028095	0.685447	0.908449
881	13771	ENSMUSG00000006611.15	ENSMUSG00000006611	Hfe	8820	3.03524	2.03782	2.32125	2.47189	3.3332	2.05988	3.26388	3.33507	0.820851	-0.284809	0.12245	0.455511
882	4913	ENSMUSG00000006638.14	ENSMUSG00000006638	Abhd1	5025	3.09847	2.99851	2.86288	3.13847	2.55198	3.33642	2.4666	2.08442	1.1583	0.21201	0.173509	0.533847
883	4916	ENSMUSG00000006641.12	ENSMUSG00000006641	Slc5a6	12888	28.076	26.6954	26.5138	27.6352	24.5043	23.9062	26.3104	24.1793	1.10152	0.139494	0.035911	0.244987
884	4915	ENSMUSG00000006642.3	ENSMUSG00000006642	Tcf23	8356	1.20145	2.12516	1.39275	1.99973	1.38015	1.53765	1.02152	0.705496	1.44317	0.529236	0.035244	0.242964
885	7375	ENSMUSG00000006649.17	ENSMUSG00000006649	Nphs1	28908	1.32792	1.13536	1.47013	1.3887	0.729138	0.87037	1.02152	0.448952	1.71328	0.776757	0.000738	0.02217
886	7373	ENSMUSG00000006651.8	ENSMUSG00000006651	Aplp1	10553	309.753	324.275	303.387	341.51	332.07	372.983	358.578	348.547	0.906986	-0.140848	0.012288	0.13453
887	10374	ENSMUSG00000006673.14	ENSMUSG00000006673	Qrich1	43357	80.4655	76.622	85.6799	80.4059	79.0334	81.4666	81.4974	78.3742	1.01023	0.014691	0.789028	0.950397
888	10381	ENSMUSG00000006675.10	ENSMUSG00000006675	P4htm	18805	51.7572	50.4506	55.1168	53.7428	53.0709	54.9203	51.3252	50.3788	1.00819	0.011761	0.842059	0.967739
889	10372	ENSMUSG00000006676.16	ENSMUSG00000006676	Usp19	11735	376.307	377.23	331.217	388.559	363.267	361.784	381.625	374.971	0.995571	-0.006404	0.912127	0.991873
890	18649	ENSMUSG00000006678.6	ENSMUSG00000006678	Pola1	327388	10.9395	9.81065	9.46554	8.97102	9.73921	9.71913	9.69198	9.58833	1.01107	0.015875	0.862959	0.97467
891	4457	ENSMUSG00000006699.17	ENSMUSG00000006699	Cdc42	38024	256.509	263.345	262.585	252.716	258.037	251.624	268.61	275.432	0.983741	-0.02365	0.644947	0.891593
892	16727	ENSMUSG00000006705.12	ENSMUSG00000006705	Pknox1	42959	27.8547	31.9647	33.8387	32.94	30.3374	32.2617	30.6954	30.0157	1.02911	0.041394	0.574484	0.85681
893	13781	ENSMUSG00000006711.15	ENSMUSG00000006711	D130043K22Rik	56135	7.11384	9.83976	7.37642	8.41554	9.19235	10.0383	9.51758	8.75457	0.874105	-0.194122	0.08944	0.390155
894	13776	ENSMUSG00000006715.11	ENSMUSG00000006715	Gmnn	10078	2.81392	3.20229	3.76558	3.6384	2.70823	3.19136	3.48812	2.69371	1.11311	0.154602	0.312208	0.679915
895	13779	ENSMUSG00000006717.7	ENSMUSG00000006717	Acot13	13592	28.7399	25.7639	29.4541	29.6905	26.8479	22.6296	29.6988	25.9751	1.08126	0.112711	0.187024	0.550672
896	13752	ENSMUSG00000006720.16	ENSMUSG00000006720	Zfp184	15685	0.790427	0.84424	0.876917	0.527707	0.859342	0.319136	0.872029	0.609292	1.13115	0.177792	0.567381	0.853471
897	11385	ENSMUSG00000006724.12	ENSMUSG00000006724	Cyp27b1	4756	0.316171	0.494899	0.644792	0.638803	0.364569	0.435185	0.772369	0.769632	0.907351	-0.140267	0.690387	0.909888
898	11387	ENSMUSG00000006728.12	ENSMUSG00000006728	Cdk4	4386	36.4861	32.6051	37.2948	34.4121	35.9882	36.0333	36.7498	34.8579	0.981365	-0.027138	0.675343	0.903711
899	11392	ENSMUSG00000006731.10	ENSMUSG00000006731	B4galnt1	7105	59.7563	54.7009	52.125	55.3815	58.2269	59.6784	56.358	52.4312	0.979582	-0.029762	0.640296	0.890025
900	11384	ENSMUSG00000006732.14	ENSMUSG00000006732	Mettl1	4951	5.24844	5.473	4.38458	5.97142	5.85915	5.51234	5.03286	4.45745	1.00858	0.012328	0.917042	0.993689
901	11388	ENSMUSG00000006736.9	ENSMUSG00000006736	Tspan31	2984	39.7427	42.2411	44.0264	43.9386	46.3263	47.5512	50.9763	47.2041	0.886295	-0.174141	0.004695	0.073565
902	17303	ENSMUSG00000006740.14	ENSMUSG00000006740	Kif5b	41172	213.036	214.67	209.016	204.389	214.341	222.263	202.61	214.503	0.986673	-0.019356	0.70097	0.913037
903	7607	ENSMUSG00000006763.14	ENSMUSG00000006763	Saal1	24572	30.384	30.1597	31.8527	34.2732	26.1709	31.5074	28.3036	28.0595	1.11324	0.154764	0.036137	0.246001
904	11307	ENSMUSG00000006764.8	ENSMUSG00000006764	Tph2	106381	0.22132	0.611346	0.46425	0.388837	0.39061	0.522222	0.249151	0.705496	0.926863	-0.109572	0.749799	0.933432
905	12517	ENSMUSG00000006782.16	ENSMUSG00000006782	Cnp	16825	176.74	210.303	209.557	209.944	201.789	204.305	212.003	213.06	0.971987	-0.040991	0.509011	0.822357
906	12516	ENSMUSG00000006784.14	ENSMUSG00000006784	Odad4	26961	0.252937	0.349341	0.541625	0.527707	0.520813	0.261111	0.498302	0.448952	0.974038	-0.03795	0.942916	0.999741
907	2446	ENSMUSG00000006800.14	ENSMUSG00000006800	Sulf2	82574	15.6188	21.1642	17.2288	20.8583	17.8379	21.0339	17.5901	17.2847	1.0174	0.024894	0.818034	0.959839
908	16431	ENSMUSG00000006818.5	ENSMUSG00000006818	Sod2	33217	173.673	149.576	159.16	140.759	156.374	146.28	158.983	151.489	1.01728	0.024711	0.698926	0.912433
909	17468	ENSMUSG00000006850.7	ENSMUSG00000006850	Tmco6	7358	24.029	23.7552	23.5994	23.1913	21.4835	20.7438	21.8506	19.0484	1.13737	0.185704	0.008845	0.111375
910	6420	ENSMUSG00000006906.10	ENSMUSG00000006906	Stambp	29518	29.8149	27.6852	30.5889	27.3297	28.801	26.3142	29.9231	26.9371	1.03114	0.044244	0.534165	0.836449
911	12544	ENSMUSG00000006920.14	ENSMUSG00000006920	Ezh1	35348	129.282	140.551	126.869	130.871	119.683	116.833	122.259	115.477	1.11359	0.155218	0.003637	0.063585
912	12506	ENSMUSG00000006930.15	ENSMUSG00000006930	Hap1	8801	82.4574	81.8039	75.1569	84.8498	80.2313	85.0642	76.4147	75.2315	1.02429	0.034624	0.557862	0.849441
913	12510	ENSMUSG00000006931.15	ENSMUSG00000006931	P3h4	6380	5.53299	4.94899	5.31308	4.97156	5.02585	4.96111	4.45981	4.26504	1.10928	0.14962	0.190992	0.555725
914	10512	ENSMUSG00000006932.17	ENSMUSG00000006932	Ctnnb1	31291	264.414	262.791	277.312	265.159	303.999	282.348	305.36	277.452	0.915957	-0.126648	0.019072	0.17204
915	10506	ENSMUSG00000006941.5	ENSMUSG00000006941	Eif1b	3098	79.928	66.3456	70.3081	66.3245	73.5388	57.8796	69.2142	67.1183	1.05706	0.08006	0.304787	0.674149
916	15984	ENSMUSG00000006958.14	ENSMUSG00000006958	Chrd	9257	56.0887	47.947	47.4825	51.2431	47.5502	53.4117	48.1858	42.7787	1.05708	0.080085	0.280462	0.653218
917	15978	ENSMUSG00000006998.16	ENSMUSG00000006998	Psmd2	11762	192.232	195.718	196.481	200.751	214.783	198.096	219.203	202.285	0.942086	-0.086069	0.106244	0.426546
918	16562	ENSMUSG00000007021.5	ENSMUSG00000007021	Syngr3	4863	60.3886	48.6457	60.172	59.1032	59.4769	54.8043	59.4226	55.189	0.998389	-0.002326	0.978152	1
919	16839	ENSMUSG00000007029.16	ENSMUSG00000007029	Vars	15335	75.3119	74.4387	73.2226	74.74	82.3926	85.3253	77.3615	76.0653	0.928151	-0.107568	0.051214	0.293187
920	16840	ENSMUSG00000007030.8	ENSMUSG00000007030	Vwa7	10162	64.3724	68.9366	64.7629	65.5746	58.2009	75.0839	48.8087	56.9207	1.10539	0.144558	0.126304	0.46271
921	16836	ENSMUSG00000007033.4	ENSMUSG00000007033	Hspa1l	6582	1.35953	1.39736	1.238	1.3887	1.48432	1.07346	1.29559	1.18652	1.06258	0.087564	0.644842	0.891593
922	16842	ENSMUSG00000007035.15	ENSMUSG00000007035	Msh5	18140	12.7101	13.1003	13.1538	14.2203	12.3433	11.779	10.1155	10.1656	1.19913	0.261985	0.005503	0.081274
923	16849	ENSMUSG00000007036.15	ENSMUSG00000007036	Abhd16a	13724	191.694	184.423	203.058	198.001	188.873	181.646	190.875	165.246	1.07073	0.09859	0.094797	0.401719
924	16832	ENSMUSG00000007038.5	ENSMUSG00000007038	Neu1	4700	57.1005	56.3021	63.886	62.6027	62.7319	60.6938	67.221	60.2558	0.957354	-0.062876	0.318788	0.68684
925	16844	ENSMUSG00000007039.12	ENSMUSG00000007039	Ddah2	3060	27.0326	25.5601	25.379	26.0521	27.3687	28.0839	29.1009	25.6223	0.944168	-0.082884	0.226752	0.598314
926	16843	ENSMUSG00000007041.9	ENSMUSG00000007041	Clic1	8783	22.4797	20.5529	23.5478	22.9136	23.3845	21.15	23.6445	22.3514	0.98951	-0.015214	0.844759	0.968918
927	16838	ENSMUSG00000007050.17	ENSMUSG00000007050	Lsm2	4029	7.96751	6.22991	7.60854	6.99906	7.76012	6.38271	6.27861	6.92669	1.05411	0.076033	0.515547	0.826826
928	5409	ENSMUSG00000007080.14	ENSMUSG00000007080	Pole	51168	3.25656	2.50361	2.52758	2.52744	1.61452	2.26296	1.69423	1.73167	1.48104	0.566607	0.000699	0.021267
929	967	ENSMUSG00000007097.14	ENSMUSG00000007097	Atp1a2	26355	1571.21	1693.37	1603.29	1805.23	1631.42	1645.96	1824.26	1684.24	0.984691	-0.022258	0.707445	0.915545
930	965	ENSMUSG00000007122.11	ENSMUSG00000007122	Casq1	9974	1.70732	1.60114	1.67646	1.66644	1.14579	2.00185	1.6444	1.05824	1.13517	0.182903	0.393158	0.74806
931	5744	ENSMUSG00000007207.10	ENSMUSG00000007207	Stx1a	27618	2.43452	2.32894	2.57917	2.27747	2.94259	2.75617	3.26388	2.37303	0.84598	-0.241304	0.11687	0.446122
932	6232	ENSMUSG00000007216.6	ENSMUSG00000007216	Zfp775	21164	6.54474	5.50211	5.64838	5.80478	4.8696	5.07716	5.35675	5.25915	1.14254	0.192248	0.080457	0.370436
933	8053	ENSMUSG00000007279.14	ENSMUSG00000007279	Scube2	67003	1.1066	1.13536	0.696375	0.638803	0.911423	1.30555	0.97169	1.15445	0.82265	-0.28165	0.267	0.642093
934	17895	ENSMUSG00000007338.9	ENSMUSG00000007338	Mrpl49	4163	33.0715	30.7129	34.9477	35.3564	37.8371	33.7994	36.8993	33.2545	0.94644	-0.079416	0.269371	0.643941
935	3248	ENSMUSG00000007379.15	ENSMUSG00000007379	Dennd2c	67165	0.284554	0.436676	0.541625	0.555481	0.312488	0.37716	0.174406	0.352748	1.52752	0.611193	0.095201	0.402266
936	13586	ENSMUSG00000007411.16	ENSMUSG00000007411	Mark3	81698	76.6714	80.261	78.5614	77.1008	81.1427	74.2135	76.9628	78.4704	1.00707	0.010159	0.851386	0.971061
937	4738	ENSMUSG00000007415.15	ENSMUSG00000007415	Gatad1	24253	41.3868	47.3357	41.7051	42.0499	40.1026	43.2574	42.5799	48.1341	0.992969	-0.010179	0.882054	0.980392
938	17485	ENSMUSG00000007440.10	ENSMUSG00000007440	Pcdha11	182454	4.17346	4.51232	3.095	5.52704	5.54666	3.68457	4.08608	4.42538	0.974799	-0.036823	0.843151	0.968098
939	6742	ENSMUSG00000007458.14	ENSMUSG00000007458	M6pr	8960	84.8919	89.8679	89.1102	88.4882	90.2569	90.6635	91.8371	94.2479	0.96168	-0.056371	0.271501	0.646316
940	1409	ENSMUSG00000007476.18	ENSMUSG00000007476	Lrrc8a	26075	24.5349	24.5703	28.5514	20.2473	23.3324	20.3376	20.7045	18.8881	1.17672	0.234776	0.018444	0.168669
941	17694	ENSMUSG00000007480.3	ENSMUSG00000007480	Mc5r	4850	1.96026	1.65937	2.34704	2.91628	1.38015	1.53765	1.56965	1.57133	1.47301	0.558772	0.00425	0.06983
942	16477	ENSMUSG00000007564.15	ENSMUSG00000007564	Ppp2r1a	20605	354.333	355.221	348.342	369.978	357.59	362.886	359.725	340.242	1.00652	0.009376	0.848799	0.970636
943	16678	ENSMUSG00000007570.16	ENSMUSG00000007570	Fance	13053	17.7688	16.943	15.1397	15.6646	14.9213	17.4654	13.5787	14.3985	1.08653	0.119727	0.198797	0.564928
944	14753	ENSMUSG00000007589.9	ENSMUSG00000007589	Tinf2	7131	29.4039	26.4334	25.9464	26.2465	27.8895	24.3704	27.0329	24.1472	1.04369	0.061689	0.407058	0.759617
945	14749	ENSMUSG00000007591.15	ENSMUSG00000007591	Tssk4	2355	0.189703	0.262005	0.257917	0.333289	0.312488	0.406173	0.398642	0.48102	0.666196	-0.585982	0.097761	0.407466
946	8849	ENSMUSG00000007594.10	ENSMUSG00000007594	Hapln4	7405	139.969	133.273	131.95	144.564	150.463	147.151	144.433	136.353	0.951482	-0.071751	0.19094	0.555699
947	17083	ENSMUSG00000007603.9	ENSMUSG00000007603	Dus3l	5336	132.223	125.966	135.871	132.843	129.266	131.803	134.317	123.398	1.01686	0.024123	0.645028	0.891593
948	8910	ENSMUSG00000007610.15	ENSMUSG00000007610	Gtpbp3	11480	30.4156	29.0535	26.3591	29.746	26.7438	29.1574	28.0046	29.0215	1.02461	0.035076	0.611215	0.877154
949	3848	ENSMUSG00000007613.15	ENSMUSG00000007613	Tgfbr1	61709	10.9711	9.25753	7.99542	8.7766	10.6246	9.39999	11.2866	10.6786	0.879605	-0.185073	0.098311	0.408505
950	14225	ENSMUSG00000007617.18	ENSMUSG00000007617	Homer1	105494	55.7409	55.1376	55.3747	54.4372	60.6747	47.9574	55.3863	61.4744	0.979896	-0.0293	0.688549	0.909255
951	12325	ENSMUSG00000007646.13	ENSMUSG00000007646	Rad51c	28309	12.0777	13.6825	12.8185	12.7761	12.8641	11.1407	12.2084	12.8272	1.04886	0.068822	0.439809	0.780267
952	11708	ENSMUSG00000007653.12	ENSMUSG00000007653	Gabrb2	209271	243.325	221.482	196.816	237.829	239.522	241.18	226.379	243.685	0.94719	-0.078274	0.224864	0.596561
953	6051	ENSMUSG00000007655.16	ENSMUSG00000007655	Cav1	35117	6.32342	5.85146	5.00358	4.72159	7.44763	7.48518	7.7486	8.30561	0.706308	-0.501632	1.3e-05	0.001062
954	10069	ENSMUSG00000007656.13	ENSMUSG00000007656	Arpp19	22699	60.7364	62.9395	65.743	65.8801	68.8255	62.1734	67.6695	69.4272	0.953782	-0.068268	0.24298	0.616097
955	2252	ENSMUSG00000007659.18	ENSMUSG00000007659	Bcl2l1	51060	124.856	147.48	138.991	146.314	140.125	139.375	137.631	136.193	1.00938	0.013464	0.821933	0.961097
956	17093	ENSMUSG00000007670.10	ENSMUSG00000007670	Khsrp	10471	135.859	132.633	119.08	137.732	144.63	141.522	138.254	140.843	0.93035	-0.104155	0.064482	0.32979
957	13419	ENSMUSG00000007682.6	ENSMUSG00000007682	Dio2	13886	35.2214	35.691	29.8925	35.1342	46.7169	49.495	41.8574	44.5425	0.745181	-0.424336	0	2e-06
958	8893	ENSMUSG00000007721.6	ENSMUSG00000007721	Ccdc124	5708	69.6524	70.3339	73.5578	76.4342	70.9087	71.1672	71.5562	77.7328	0.997269	-0.003945	0.940539	0.998932
959	11622	ENSMUSG00000007739.10	ENSMUSG00000007739	Cct4	13261	61.3371	45.5016	57.2575	52.6874	62.9403	47.8703	57.8031	49.962	0.992131	-0.011397	0.910238	0.991198
960	11785	ENSMUSG00000007777.9	ENSMUSG00000007777	0610009B22Rik	3488	12.141	10.3929	11.8384	11.9706	11.8745	8.9358	12.4825	10.9673	1.04651	0.065582	0.550114	0.845764
961	7527	ENSMUSG00000007783.10	ENSMUSG00000007783	Cpt1c	15479	105.064	107.015	105.565	100.764	104.345	108.593	98.5393	93.1576	1.03526	0.049986	0.382905	0.739299
962	5943	ENSMUSG00000007812.16	ENSMUSG00000007812	Zfp655	15587	35.8222	34.0025	38.0685	33.3566	34.1914	37.658	35.9276	36.782	0.979145	-0.030405	0.638315	0.889384
963	10362	ENSMUSG00000007815.13	ENSMUSG00000007815	Rhoa	31805	107.245	95.2827	101.103	97.7091	107.652	89.7641	100.557	98.4488	1.01317	0.018883	0.765298	0.940223
964	14501	ENSMUSG00000007817.15	ENSMUSG00000007817	Zmiz1	207558	412.508	428.728	369.827	445.524	416.26	468.259	423.482	442.538	0.947744	-0.07743	0.214345	0.583094
965	6705	ENSMUSG00000007827.10	ENSMUSG00000007827	Ankrd26	60918	51.8204	47.8597	46.2703	48.0491	48.3575	47.4352	47.5879	49.032	1.00911	0.013089	0.819408	0.960508
966	7545	ENSMUSG00000007833.15	ENSMUSG00000007833	Aldh16a1	13900	8.505	7.9475	10.0588	8.1378	9.08819	8.9358	8.34657	8.17734	1.00523	0.007523	0.956018	1
967	14004	ENSMUSG00000007836.6	ENSMUSG00000007836	Hnrnpa0	2677	88.5278	83.376	89.3681	80.8225	87.1581	86.8629	78.383	84.6275	1.01659	0.023733	0.683125	0.906818
968	7537	ENSMUSG00000007837.11	ENSMUSG00000007837	Prrg2	9093	6.1021	5.211	7.14429	6.13807	5.75499	5.74444	6.37827	7.60012	0.970117	-0.04377	0.733869	0.92615
969	11766	ENSMUSG00000007850.16	ENSMUSG00000007850	Hnrnph1	9538	714.04	705.29	714.816	688.741	727.107	679.469	708.935	736.795	0.990953	-0.013112	0.790415	0.950823
970	13389	ENSMUSG00000007867.9	ENSMUSG00000007867	Ift43	79918	8.44176	10.5967	9.33658	10.4986	8.15073	8.7037	9.06911	7.95287	1.14872	0.200027	0.053754	0.29987
971	4441	ENSMUSG00000007872.3	ENSMUSG00000007872	Id3	2258	9.51674	6.31724	10.033	9.19321	8.35905	8.26851	11.0872	10.1335	0.927715	-0.108247	0.453622	0.789736
972	12475	ENSMUSG00000007877.2	ENSMUSG00000007877	Tcap	1142	0.790427	0.524011	0.747958	0.499933	1.45828	0.667284	0.946775	0.416884	0.727158	-0.459659	0.183144	0.546186
973	4399	ENSMUSG00000007880.16	ENSMUSG00000007880	Arid1a	77761	233.05	251.496	195.939	251.883	245.537	273.006	253.835	263.535	0.901314	-0.149898	0.038672	0.254246
974	8869	ENSMUSG00000007888.15	ENSMUSG00000007888	Crlf1	10923	0.853661	1.2518	0.9285	0.666577	0.859342	0.928395	1.04644	0.705496	1.03914	0.055396	0.852355	0.971331
975	8439	ENSMUSG00000007891.16	ENSMUSG00000007891	Ctsd	12127	93.7763	87.5098	110.388	99.2367	109.918	92.5203	109.253	91.1373	0.971406	-0.041853	0.606097	0.874212
976	9940	ENSMUSG00000007892.8	ENSMUSG00000007892	Rplp1	1258	205.511	203.258	227.096	215.777	196.581	188	201.987	207.256	1.07444	0.10359	0.065289	0.332341
977	10087	ENSMUSG00000007908.14	ENSMUSG00000007908	Hmgcll1	121495	22.5746	24.3083	23.7541	20.9416	21.1971	19.9315	20.6048	22.8324	1.08516	0.117912	0.12807	0.465133
978	7275	ENSMUSG00000007944.8	ENSMUSG00000007944	Ttc9b	3431	8.94764	10.16	9.00129	10.6097	11.0152	13.0555	11.3613	10.9352	0.836647	-0.257309	0.009233	0.114099
979	8906	ENSMUSG00000007950.9	ENSMUSG00000007950	Abhd8	6950	126.057	97.6407	108.48	119.095	125.776	111.697	117.3	109.801	0.972132	-0.040776	0.584977	0.862602
980	5778	ENSMUSG00000007987.12	ENSMUSG00000007987	Ift22	7254	44.9595	46.4623	50.0874	47.3825	40.988	42.0099	44.0001	46.21	1.09305	0.128352	0.04172	0.264649
981	14847	ENSMUSG00000007989.7	ENSMUSG00000007989	Fzd3	70014	64.9731	58.5146	64.2213	60.3808	65.1016	66.6123	69.264	70.1648	0.916283	-0.126135	0.027187	0.210563
982	7492	ENSMUSG00000008028.15	ENSMUSG00000008028	1700008O03Rik	25777	3.54111	3.60985	4.20404	3.33289	3.0728	4.32284	3.13931	3.17473	1.07632	0.106112	0.4951	0.814478
983	18401	ENSMUSG00000008035.12	ENSMUSG00000008035	Mid1ip1	4677	60.9577	47.8306	49.7263	52.3819	63.9038	56.1679	65.2776	56.6962	0.871369	-0.198644	0.011857	0.131418
984	7125	ENSMUSG00000008036.11	ENSMUSG00000008036	Ap2s1	10884	62.8232	59.8246	71.4945	67.241	63.2267	57.9376	63.3093	63.1419	1.05731	0.080404	0.218603	0.589245
985	5386	ENSMUSG00000008090.14	ENSMUSG00000008090	Fgfrl1	14542	4.77418	4.10475	4.66829	4.99933	4.24463	4.49691	5.00794	4.61779	1.01071	0.015363	0.911128	0.991407
986	9024	ENSMUSG00000008129.14	ENSMUSG00000008129	Brme1	24565	2.84554	3.75541	3.27554	3.47176	2.03117	3.07531	2.51643	2.4051	1.33668	0.418659	0.007889	0.10422
987	192	ENSMUSG00000008136.14	ENSMUSG00000008136	Fhl2	73910	1.13822	0.66957	0.722167	1.24983	1.09371	0.754321	1.61948	0.897904	0.857691	-0.22147	0.458219	0.792345
988	7501	ENSMUSG00000008140.17	ENSMUSG00000008140	Emc10	6592	86.4411	82.1242	86.2731	87.2939	84.8925	85.3253	86.9787	87.1929	0.994844	-0.007459	0.885307	0.981263
989	6758	ENSMUSG00000008153.11	ENSMUSG00000008153	Clstn3	34213	605.151	692.917	655.753	719.265	765.309	766.013	802.167	763.924	0.864229	-0.210514	0.000337	0.012711
990	9060	ENSMUSG00000008167.14	ENSMUSG00000008167	Fbxw9	7069	13.785	12.2851	13.7985	12.4706	12.6037	11.2278	12.2084	11.7048	1.09649	0.132892	0.127447	0.464299
991	1754	ENSMUSG00000008200.14	ENSMUSG00000008200	Fnbp4	35651	119.291	116.592	112.503	117.373	114.839	119.27	116.379	119.902	0.991506	-0.012307	0.805149	0.955112
992	8509	ENSMUSG00000008206.16	ENSMUSG00000008206	Cers4	38654	93.1439	94.0891	90.4514	89.8213	89.4497	96.7851	90.9651	92.2597	0.996139	-0.00558	0.915684	0.993277
993	1670	ENSMUSG00000008226.14	ENSMUSG00000008226	Scrn3	25217	37.3714	41.6298	39.2291	40.9945	36.3788	38.5864	36.0522	34.409	1.09643	0.132818	0.036643	0.247711
994	17610	ENSMUSG00000008301.11	ENSMUSG00000008301	Phax	25269	25.7363	27.627	35.5409	31.6069	31.6915	29.2734	28.5527	31.106	1.00178	0.002564	0.98809	1
995	3939	ENSMUSG00000008305.18	ENSMUSG00000008305	Tle1	83777	20.646	18.4277	15.1655	18.9141	17.4472	15.4636	18.0884	20.0104	1.03064	0.043542	0.671504	0.901951
996	4733	ENSMUSG00000008307.11	ENSMUSG00000008307	1700109H08Rik	12790	10.3388	12.0523	12.3284	13.1094	11.536	13.3747	10.9128	11.769	1.00873	0.012536	0.918114	0.994057
997	7962	ENSMUSG00000008318.10	ENSMUSG00000008318	Relt	17599	14.9865	15.5457	16.5325	15.6368	13.1766	14.3901	15.4723	13.5648	1.10907	0.149353	0.073528	0.353305
998	2164	ENSMUSG00000008333.12	ENSMUSG00000008333	Snrpb2	9814	15.2078	14.1483	16.2745	13.7204	15.4942	13.8679	16.2945	16.1623	0.961381	-0.05682	0.524651	0.831921
999	5666	ENSMUSG00000008348.9	ENSMUSG00000008348	Ubc	4237	963.973	958.125	1120.34	1070.19	1178.99	1030.49	1150.73	1066.2	0.930282	-0.104261	0.111769	0.436557
1000	6979	ENSMUSG00000008373.16	ENSMUSG00000008373	Prpf31	12501	40.375	39.1553	39.1518	41.6889	38.9047	38.4703	37.273	39.9567	1.03907	0.055287	0.34799	0.709568
1001	7268	ENSMUSG00000008384.8	ENSMUSG00000008384	Sertad1	3406	5.1852	3.40607	5.18413	4.99933	6.24976	4.72901	6.27861	5.35536	0.82995	-0.268903	0.074504	0.355783
1002	15827	ENSMUSG00000008393.9	ENSMUSG00000008393	Carhsp1	13575	27.3488	30.0433	27.6229	29.0517	28.15	29.2154	26.2855	26.8409	1.03397	0.048198	0.47798	0.805541
1003	11226	ENSMUSG00000008398.15	ENSMUSG00000008398	Elk3	63721	6.79767	5.7059	6.52529	5.91587	5.7029	6.44074	6.4281	6.06085	1.0135	0.019347	0.866124	0.975731
1004	9617	ENSMUSG00000008429.8	ENSMUSG00000008429	Herpud2	43688	40.5015	38.8641	43.6653	38.6615	41.1963	39.1666	39.8144	40.8546	1.00579	0.008332	0.899423	0.987718
1005	6995	ENSMUSG00000008435.15	ENSMUSG00000008435	Rdh13	20879	46.4771	44.9776	47.4309	44.1885	47.4721	47.2031	49.008	46.7552	0.962357	-0.055356	0.328887	0.695386
1006	13318	ENSMUSG00000008438.3	ENSMUSG00000008438	Adam21	9890	1.39115	1.80493	2.19229	1.36093	1.56244	1.27654	1.44508	1.37892	1.19606	0.258289	0.207703	0.575872
1007	9233	ENSMUSG00000008450.8	ENSMUSG00000008450	Nutf2	18750	25.1356	25.6765	25.9464	28.3295	29.5301	24.4284	31.0193	30.5608	0.9106	-0.135111	0.104637	0.42319
1008	784	ENSMUSG00000008475.13	ENSMUSG00000008475	Arpc5	9055	43.758	36.1859	40.0287	41.9111	43.8004	39.2537	45.8438	40.7584	0.954435	-0.067281	0.36503	0.723663
1009	16566	ENSMUSG00000008482.9	ENSMUSG00000008482	Rnf151	2224	0.695576	0.611346	1.08325	0.7499	1.09371	0.928395	1.19593	0.769632	0.788766	-0.342331	0.176892	0.538698
1010	3983	ENSMUSG00000008489.18	ENSMUSG00000008489	Elavl2	150022	24.2819	20.582	21.7682	19.9418	20.8325	20.4247	18.6116	19.1767	1.0958	0.131987	0.102935	0.419826
1011	7226	ENSMUSG00000008496.19	ENSMUSG00000008496	Pou2f2	92382	22.29	22.8527	22.413	27.2186	25.1553	29.2734	25.9117	32.3245	0.84378	-0.245061	0.007591	0.101581
1012	6891	ENSMUSG00000008540.11	ENSMUSG00000008540	Mgst1	16439	8.09397	8.29684	8.82075	7.99893	7.65595	6.20864	7.94792	8.017	1.1148	0.156784	0.146151	0.493558
1013	3953	ENSMUSG00000008575.17	ENSMUSG00000008575	Nfib	415577	196.279	190.274	179.794	174.838	187.284	205.813	177.994	191.125	0.973793	-0.038313	0.510742	0.823921
1014	2997	ENSMUSG00000008604.11	ENSMUSG00000008604	Ubqln4	15967	109.522	115.137	105.359	114.429	113.459	114.715	107.235	113.489	0.991533	-0.012268	0.817293	0.959745
1015	15821	ENSMUSG00000008658.16	ENSMUSG00000008658	Rbfox1	1526171	290.561	375.454	327.761	355.425	344.752	356.939	301.523	319.654	1.02158	0.030803	0.685667	0.908449
1016	16789	ENSMUSG00000008668.15	ENSMUSG00000008668	Rps18	4002	96.4005	87.3643	108.609	100.264	95.6213	79.8129	96.6458	91.8428	1.08017	0.111257	0.138663	0.481936
1017	18601	ENSMUSG00000008682.13	ENSMUSG00000008682	Rpl10	2323	128.776	141.803	164.757	138.259	137.521	125.246	144.034	157.678	1.01785	0.025517	0.751645	0.934635
1018	8107	ENSMUSG00000008683.16	ENSMUSG00000008683	Rps15a	11816	176.581	176.737	189.62	186.558	172.858	159.626	171.914	168.517	1.08551	0.118372	0.026603	0.207778
1019	15583	ENSMUSG00000008690.15	ENSMUSG00000008690	Ncaph2	17107	89.255	94.0017	99.5301	94.8762	94.6838	94.087	94.1293	90.1752	1.01381	0.019794	0.717557	0.919434
1020	3254	ENSMUSG00000008730.17	ENSMUSG00000008730	Hipk1	51748	266.089	263.84	259.361	264.326	262.542	270.279	257.872	259.623	1.0045	0.006484	0.89194	0.983877
1021	8123	ENSMUSG00000008734.9	ENSMUSG00000008734	Gprc5b	23164	243.515	246.751	237.077	270.575	270.458	259.515	281.641	268.762	0.924814	-0.112765	0.04577	0.277391
1022	3223	ENSMUSG00000008763.16	ENSMUSG00000008763	Man1a2	123295	76.7979	76.9423	74.9506	78.795	85.6477	87.8783	83.1418	84.2427	0.903198	-0.146885	0.004048	0.067724
1023	13377	ENSMUSG00000008822.15	ENSMUSG00000008822	Acyp1	16040	27.665	25.1816	29.8668	26.2465	24.5563	23.442	22.299	23.2493	1.16684	0.222602	0.002637	0.051838
1024	6756	ENSMUSG00000008845.9	ENSMUSG00000008845	Cd163	25871	4.20507	3.17318	1.857	3.36066	2.39574	2.93025	2.26728	2.85405	1.2048	0.268797	0.195954	0.560989
1025	12581	ENSMUSG00000008855.17	ENSMUSG00000008855	Hdac5	35734	234.377	219.997	232.925	239.773	262.672	222.263	272.123	264.08	0.90886	-0.13787	0.03444	0.23956
1026	13718	ENSMUSG00000008859.8	ENSMUSG00000008859	Rala	63668	45.7815	44.9485	44.8517	42.0222	44.9201	45.5203	45.196	46.5948	0.975935	-0.035143	0.539434	0.83983
1027	8628	ENSMUSG00000008892.12	ENSMUSG00000008892	Vdac3	16738	111.355	105.355	120.06	115.262	109.553	96.0308	109.103	108.903	1.06853	0.09563	0.1212	0.453897
1028	3116	ENSMUSG00000008958.14	ENSMUSG00000008958	Vps72	12029	39.1736	41.7753	40.7508	44.9662	41.613	39.8629	43.7759	42.6504	0.994051	-0.008608	0.895121	0.985481
1029	16247	ENSMUSG00000008976.16	ENSMUSG00000008976	Gabpa	28854	47.6469	48.5583	50.7064	45.5495	46.5607	46.3037	45.6943	46.21	1.04329	0.061141	0.28808	0.659484
1030	2491	ENSMUSG00000008999.7	ENSMUSG00000008999	Bmp7	72309	5.3749	7.65638	4.10088	6.36026	5.13001	3.91666	5.87997	6.15706	1.11445	0.156331	0.39233	0.747306
1031	5491	ENSMUSG00000009013.5	ENSMUSG00000009013	Dynll1	3889	68.1981	51.9644	65.743	67.3521	74.5544	59.2722	79.6537	80.1379	0.863412	-0.21188	0.02978	0.22144
1032	1521	ENSMUSG00000009030.14	ENSMUSG00000009030	Pdcl	9258	48.1528	47.8014	47.4051	47.6881	49.5293	50.3364	52.0228	51.9181	0.938637	-0.091361	0.094056	0.400273
1033	15435	ENSMUSG00000009035.15	ENSMUSG00000009035	Tmem184b	42885	83.9434	89.0527	85.2157	90.5434	100.335	104.241	97.5676	94.4082	0.880685	-0.183303	0.000832	0.024095
1034	11522	ENSMUSG00000009073.16	ENSMUSG00000009073	Nf2	83691	83.4691	94.5549	79.6963	95.1539	86.6894	93.3617	93.631	97.0378	0.953355	-0.068914	0.298304	0.668895
1035	11521	ENSMUSG00000009075.2	ENSMUSG00000009075	Cabp7	9886	34.1148	35.3416	37.4237	37.5505	36.1965	31.0722	36.7747	31.1701	1.06866	0.095804	0.199228	0.565321
1036	11520	ENSMUSG00000009076.10	ENSMUSG00000009076	Zmat5	32991	11.3189	9.75243	11.2968	10.7763	10.911	10.4735	9.46775	12.3141	1.0031	0.004464	0.984522	1
1037	11529	ENSMUSG00000009079.16	ENSMUSG00000009079	Ewsr1	29577	384.938	389.689	400.57	381.671	385.141	389.258	381.6	370.418	1.02133	0.030448	0.525056	0.831921
1038	11527	ENSMUSG00000009090.17	ENSMUSG00000009090	Ap1b1	55967	155.366	156.184	147.735	159.784	158.405	163.513	160.13	146.936	0.985317	-0.02134	0.69422	0.911166
1039	10943	ENSMUSG00000009092.5	ENSMUSG00000009092	Derl3	2528	3.35141	3.37696	2.70813	4.16611	6.1456	5.48333	5.23218	5.03468	0.620784	-0.687837	1e-06	0.000142
1040	15946	ENSMUSG00000009097.10	ENSMUSG00000009097	Tbx1	9692	0.948513	1.33914	0.670583	1.05541	0.78122	0.783333	0.847114	0.897904	1.2098	0.274766	0.264557	0.639154
1041	6729	ENSMUSG00000009112.4	ENSMUSG00000009112	Bcl2l13	56630	48.7535	47.3357	48.3078	52.493	49.8679	50.0753	52.5958	52.2067	0.963017	-0.054367	0.352363	0.713942
1042	6399	ENSMUSG00000009145.6	ENSMUSG00000009145	Dqx1	9474	1.1066	2.27071	2.37283	1.94418	1.43224	1.01543	1.46999	1.6034	1.40169	0.487171	0.038595	0.254168
1043	1679	ENSMUSG00000009207.15	ENSMUSG00000009207	Lnpk	59144	32.0597	30.3926	32.3943	31.3291	35.0247	33.5092	33.162	33.2866	0.9359	-0.095574	0.117671	0.446843
1044	1357	ENSMUSG00000009216.7	ENSMUSG00000009216	Fam163b	32111	9.29542	9.6942	9.02708	9.80424	6.82265	8.67469	7.72369	6.79842	1.2609	0.334448	0.001251	0.031034
1045	8449	ENSMUSG00000009246.14	ENSMUSG00000009246	Trpm5	25489	0.252937	0.465788	0.257917	0.555481	0.312488	0.464197	0.249151	0.609292	0.957929	-0.06201	0.886991	0.98178
1046	6230	ENSMUSG00000009281.6	ENSMUSG00000009281	Rarres2	3093	2.75069	3.40607	3.43029	2.91628	2.99468	2.52407	3.11439	2.88612	1.08684	0.120143	0.417061	0.766082
1047	10968	ENSMUSG00000009291.13	ENSMUSG00000009291	Pttg1ip	17012	84.6706	78.689	84.2872	79.045	80.4396	75.403	75.6921	72.3454	1.07602	0.105704	0.059932	0.317266
1048	10973	ENSMUSG00000009292.18	ENSMUSG00000009292	Trpm2	62841	57.7012	64.366	57.1801	66.7688	62.8621	62.2605	61.2912	61.2499	0.99471	-0.007652	0.903773	0.989338
1049	10970	ENSMUSG00000009293.17	ENSMUSG00000009293	Ube2g2	23718	25.3885	23.202	27.5713	25.6077	27.7854	23.8481	25.1892	25.2696	0.998162	-0.002653	0.975844	1
1050	12333	ENSMUSG00000009356.12	ENSMUSG00000009356	Lpo	21861	1.54924	1.54292	1.44433	0.972092	0.963504	0.928395	1.02152	1.02618	1.39514	0.480413	0.02348	0.193021
1051	18133	ENSMUSG00000009378.3	ENSMUSG00000009378	Slc16a12	78886	2.30805	1.80493	1.59908	1.77754	1.82285	2.26296	2.29219	2.05235	0.884875	-0.176454	0.31703	0.685406
1052	6662	ENSMUSG00000009394.13	ENSMUSG00000009394	Syn2	147104	204.088	203.404	211.724	204.223	211.945	215.039	213.323	204.145	0.976409	-0.034442	0.481603	0.806959
1053	18439	ENSMUSG00000009406.13	ENSMUSG00000009406	Elk1	17213	117.616	124.54	123.387	120.012	121.896	137.46	131.851	145.909	0.905735	-0.142839	0.015469	0.153645
1054	720	ENSMUSG00000009418.15	ENSMUSG00000009418	Nav1	253525	79.3905	79.1548	68.4511	78.9061	82.1843	96.7561	83.5155	83.2485	0.88601	-0.174605	0.009372	0.114626
1055	14272	ENSMUSG00000009470.17	ENSMUSG00000009470	Tnpo1	87365	114.991	101.251	97.0798	103.792	117.99	108.825	107.683	115.605	0.927583	-0.108451	0.075219	0.357808
1056	17693	ENSMUSG00000009535.13	ENSMUSG00000009535	Rnmt	24497	106.202	116.68	120.034	106.402	87.9653	100.325	90.8904	91.49	1.21441	0.280261	4e-06	0.000428
1057	8451	ENSMUSG00000009545.14	ENSMUSG00000009545	Kcnq1	320680	0.474256	0.553123	0.438458	0.388837	0.546854	0.580247	0.398642	0.48102	0.926208	-0.110592	0.767021	0.941073
1058	1917	ENSMUSG00000009549.14	ENSMUSG00000009549	Srp14	3861	37.1501	39.4755	42.711	42.9387	39.1912	40.2401	41.6332	40.2133	1.00822	0.01181	0.863054	0.97467
1059	1470	ENSMUSG00000009551.2	ENSMUSG00000009551	6330409D20Rik	8396	1.20145	1.19358	1.21221	1.16651	0.78122	0.928395	0.747454	0.673428	1.52287	0.606793	0.003804	0.065427
1060	1468	ENSMUSG00000009555.16	ENSMUSG00000009555	Cdk9	7292	51.3145	51.7315	51.7381	49.4656	51.2741	50.3364	53.7668	49.2885	0.998683	-0.001901	0.981421	1
1061	1472	ENSMUSG00000009563.16	ENSMUSG00000009563	Tor2a	5010	15.6188	14.3521	13.5922	13.4704	14.5567	14.216	14.7996	13.9175	0.991334	-0.012556	0.898549	0.987328
1062	1467	ENSMUSG00000009566.12	ENSMUSG00000009566	Fpgs	21536	11.0027	8.23862	8.79496	8.30444	8.48925	7.36913	7.94792	7.98493	1.14176	0.191253	0.087999	0.387065
1063	15859	ENSMUSG00000009569.14	ENSMUSG00000009569	Mrtfb	161048	79.9912	83.7253	79.98	78.0729	83.0697	85.4413	75.8666	75.3598	1.00764	0.010974	0.849957	0.970866
1064	15765	ENSMUSG00000009575.14	ENSMUSG00000009575	Cbx5	48272	183.885	174.292	179.304	186.892	201.893	195.775	199.271	215.08	0.893351	-0.162701	0.001894	0.041337
1065	15455	ENSMUSG00000009585.18	ENSMUSG00000009585	Apobec3	24247	2.2132	2.70739	2.81129	2.2497	2.47386	1.8858	2.36694	1.6996	1.18034	0.239198	0.158093	0.510787
1066	1358	ENSMUSG00000009614.16	ENSMUSG00000009614	Sardh	59944	12.5836	11.994	12.1737	12.3039	15.0255	13.5778	14.4757	12.0576	0.888808	-0.170056	0.062175	0.32393
1067	1359	ENSMUSG00000009621.18	ENSMUSG00000009621	Vav2	164929	13.6586	17.7581	15.1139	15.5812	16.64	15.9568	14.7248	13.2762	1.02578	0.036715	0.712446	0.917457
1068	8696	ENSMUSG00000009630.10	ENSMUSG00000009630	Ppp2cb	19816	40.8177	41.6589	40.1318	37.9394	39.8682	38.1802	37.572	41.0791	1.02616	0.037257	0.544908	0.842805
1069	1134	ENSMUSG00000009633.3	ENSMUSG00000009633	G0s2	1056	5.40652	4.57054	5.28729	4.88823	4.76544	4.75802	4.80862	5.03468	1.04253	0.060092	0.604236	0.873122
1070	4155	ENSMUSG00000009640.11	ENSMUSG00000009640	Dmap1	7592	20.6776	24.5121	23.5994	23.4969	20.8586	21.7883	21.6512	22.1911	1.06972	0.097236	0.195779	0.560989
1071	10835	ENSMUSG00000009647.13	ENSMUSG00000009647	Mcu	169708	44.2955	45.6181	46.425	44.133	45.6232	45.3463	44.1745	46.5627	0.995075	-0.007123	0.89694	0.986403
1072	10928	ENSMUSG00000009681.10	ENSMUSG00000009681	Bcr	124329	77.5567	87.044	80.9085	84.822	85.4134	91.766	85.9323	86.8081	0.945621	-0.080667	0.149796	0.498078
1073	7399	ENSMUSG00000009687.14	ENSMUSG00000009687	Fxyd5	9759	4.39477	4.39587	4.77146	4.80491	3.85402	2.84321	4.65913	4.87434	1.1339	0.181295	0.251321	0.623251
1074	18366	ENSMUSG00000009731.4	ENSMUSG00000009731	Kcnd1	15991	6.95576	7.36526	7.58275	8.19335	9.79129	9.1679	8.44623	8.017	0.850782	-0.233139	0.024843	0.200578
1075	15716	ENSMUSG00000009733.9	ENSMUSG00000009733	Tfcp2	53996	45.1176	40.2615	39.6934	39.2725	39.686	35.8302	37.1983	38.0327	1.09066	0.125197	0.055318	0.304656
1076	15717	ENSMUSG00000009739.17	ENSMUSG00000009739	Pou6f1	24666	110.47	117.349	105.746	117.651	109.345	118.515	114.186	114.322	0.990132	-0.014307	0.795093	0.952388
1077	10444	ENSMUSG00000009741.15	ENSMUSG00000009741	Ubp1	46268	121.852	123.899	121.092	122.817	123.954	127.828	122.458	123.847	0.984478	-0.022569	0.641835	0.890025
1078	665	ENSMUSG00000009772.15	ENSMUSG00000009772	Nuak2	17362	2.24481	2.12516	2.86288	2.44412	1.79681	2.1179	1.44508	1.63547	1.39217	0.477339	0.006613	0.091946
1079	10094	ENSMUSG00000009828.15	ENSMUSG00000009828	Cilk1	62915	33.7354	37.6415	31.698	32.5234	30.2853	28.6062	31.418	31.1701	1.11702	0.159657	0.02426	0.197484
1080	4502	ENSMUSG00000009863.14	ENSMUSG00000009863	Sdhb	17990	106.455	98.9216	109.434	104.319	99.0587	92.1432	102.825	103.163	1.05661	0.079445	0.165177	0.520537
1081	2251	ENSMUSG00000009876.13	ENSMUSG00000009876	Cox4i2	10864	1.61247	1.65937	1.75383	1.99973	1.74472	1.91481	2.39185	1.95615	0.878207	-0.187367	0.289339	0.660958
1082	11884	ENSMUSG00000009894.15	ENSMUSG00000009894	Snap47	44052	136.175	143.259	156.555	145.814	144.812	143.727	150.612	148.315	0.991948	-0.011664	0.832172	0.964581
1083	585	ENSMUSG00000009905.5	ENSMUSG00000009905	Kdsr	39268	67.7554	61.6004	65.1756	59.9086	64.1381	61.7382	58.999	58.8769	1.04481	0.063239	0.281748	0.654234
1084	586	ENSMUSG00000009907.17	ENSMUSG00000009907	Vps4b	32657	57.3534	47.7723	50.0616	46.9659	50.2064	46.7099	47.1892	45.9855	1.06386	0.089311	0.195821	0.560989
1085	9740	ENSMUSG00000009927.9	ENSMUSG00000009927	Rps25	3288	130.547	114.467	134.4	123.345	108.043	98.9901	113.414	124.873	1.13063	0.177126	0.013662	0.142753
1086	18603	ENSMUSG00000009995.17	ENSMUSG00000009995	Taz	8239	90.1403	86.4036	79.8252	80.6836	74.919	80.3061	70.9832	68.2407	1.14573	0.196271	0.001864	0.040899
1087	12715	ENSMUSG00000010021.13	ENSMUSG00000010021	Kif19a	25351	0.853661	1.80493	1.98596	0.833222	1.61452	1.91481	1.91846	1.73167	0.768535	-0.379816	0.138252	0.481247
1088	11927	ENSMUSG00000010025.19	ENSMUSG00000010025	Aldh3a2	44047	61.1474	62.27	62.7253	62.6027	57.9405	60.9839	60.1451	56.5038	1.05721	0.080262	0.131658	0.471063
1089	10324	ENSMUSG00000010044.12	ENSMUSG00000010044	Zmynd10	4021	3.16171	3.95919	4.43617	4.72159	4.50503	3.74259	5.18235	5.16295	0.879154	-0.185813	0.215909	0.585303
1090	10321	ENSMUSG00000010045.2	ENSMUSG00000010045	Tmem115	4728	23.0805	24.2792	24.3989	24.4689	23.723	22.9197	25.3138	22.7683	1.01659	0.023745	0.732543	0.925404
1091	10328	ENSMUSG00000010047.12	ENSMUSG00000010047	Hyal2	4834	7.17708	6.34635	7.91804	7.02684	6.58829	6.46975	6.67725	6.73428	1.07826	0.108704	0.30366	0.673795
1092	10332	ENSMUSG00000010048.10	ENSMUSG00000010048	Ifrd2	5743	22.6062	18.9226	16.7904	16.5811	22.447	19.9315	20.2062	18.0543	0.927792	-0.108127	0.300655	0.670923
1093	10329	ENSMUSG00000010051.15	ENSMUSG00000010051	Hyal1	4783	6.86091	7.65638	8.15017	6.27694	6.43204	5.59938	6.52776	6.83049	1.14271	0.19246	0.100152	0.413622
1094	10327	ENSMUSG00000010054.4	ENSMUSG00000010054	Tusc2	2857	28.2341	32.8089	31.3369	33.8844	33.4362	33.7413	32.3149	32.8697	0.955923	-0.065033	0.344414	0.707211
1095	10323	ENSMUSG00000010057.8	ENSMUSG00000010057	Nprl2	3480	30.0995	28.7915	29.0672	29.746	32.3425	29.0413	28.3285	32.2604	0.966605	-0.049001	0.472393	0.802279
1096	10338	ENSMUSG00000010064.15	ENSMUSG00000010064	Slc38a3	18896	53.9387	49.6064	48.8236	52.6874	55.076	58.6629	56.5324	57.9148	0.899744	-0.152414	0.007383	0.099597
1097	10320	ENSMUSG00000010066.15	ENSMUSG00000010066	Cacna2d2	129731	245.918	251.904	247.987	273.269	275.979	291.255	289.314	263.535	0.911048	-0.134401	0.01666	0.158634
1098	10325	ENSMUSG00000010067.13	ENSMUSG00000010067	Rassf1	10712	14.6387	13.9445	14.5207	13.1927	12.7339	11.0827	13.8777	12.0255	1.13147	0.178198	0.050739	0.292551
1099	12380	ENSMUSG00000010080.15	ENSMUSG00000010080	Epn3	10375	33.0082	29.0535	26.0238	31.5791	34.2955	36.9327	28.8766	31.3304	0.911333	-0.133949	0.131451	0.470758
1100	11930	ENSMUSG00000010086.17	ENSMUSG00000010086	Rnf112	5689	1096.39	1164	1150.57	1164.51	1025.92	1131.86	982.179	998.149	1.10741	0.147186	0.007796	0.103442
1101	17958	ENSMUSG00000010095.13	ENSMUSG00000010095	Slc3a2	16487	96.4321	84.1911	79.4899	78.6839	89.1372	80.3932	84.3626	83.2806	1.00533	0.007667	0.905806	0.9898
1102	17961	ENSMUSG00000010097.14	ENSMUSG00000010097	Nxf1	13849	178.067	177.465	177.498	185.114	177.832	170.128	174.331	171.307	1.03666	0.051947	0.290388	0.661825
1103	17960	ENSMUSG00000010110.17	ENSMUSG00000010110	Stx5a	14656	105.032	99.0672	100.51	103.597	103.381	100.557	102.476	102.938	0.99836	-0.002368	0.965252	1
1104	11928	ENSMUSG00000010122.14	ENSMUSG00000010122	Slc47a1	34944	2.2132	1.36825	1.34117	2.44412	1.84889	1.39259	2.49151	2.85405	0.858288	-0.220466	0.38492	0.74099
1105	9423	ENSMUSG00000010154.7	ENSMUSG00000010154	Spire2	36802	12.141	14.8761	11.9931	13.2482	11.9527	12.8815	13.7282	13.3403	1.00819	0.011771	0.90663	0.9898
1106	1096	ENSMUSG00000010175.13	ENSMUSG00000010175	Prox1	52679	75.0906	74.8753	68.1158	68.3797	79.4761	84.803	76.6888	85.0444	0.879964	-0.184484	0.0017	0.038276
1107	12214	ENSMUSG00000010277.7	ENSMUSG00000010277	2610507B11Rik	28871	299.034	304.887	299.08	306.32	302.54	309.184	311.638	297.655	0.991708	-0.012013	0.802667	0.954404
1108	191	ENSMUSG00000010290.7	ENSMUSG00000010290	AI597479	17237	43.6948	43.3765	43.6395	45.6328	44.0348	41.1105	40.8359	44.2859	1.03744	0.053032	0.374577	0.730033
1109	7619	ENSMUSG00000010307.7	ENSMUSG00000010307	Tmem86a	4176	9.04249	5.99701	6.96375	6.77687	7.34347	7.7753	6.95132	6.28533	1.01359	0.019469	0.877686	0.979212
1110	688	ENSMUSG00000010311.15	ENSMUSG00000010311	Optc	10800	0.505873	0.291117	0.3095	0.583255	0.598935	0.464197	0.348812	0.513088	0.878335	-0.187156	0.620614	0.881185
1111	12326	ENSMUSG00000010342.16	ENSMUSG00000010342	Tex14	150758	1.13822	1.19358	1.00588	0.527707	0.520813	0.406173	0.373727	0.288612	2.3951	1.26008	3e-05	0.001986
1112	12559	ENSMUSG00000010358.13	ENSMUSG00000010358	Ifi35	10291	1.35953	1.63026	1.34117	1.33315	1.38015	1.39259	1.12118	0.994108	1.15525	0.208211	0.293521	0.664665
1113	12565	ENSMUSG00000010362.9	ENSMUSG00000010362	Rdm1	8905	4.9955	5.35656	6.11263	5.33262	4.79148	4.55494	4.58438	5.06674	1.1528	0.205141	0.076986	0.362
1114	14751	ENSMUSG00000010376.15	ENSMUSG00000010376	Nedd8	9861	47.1727	50.9164	53.1824	51.8819	47.2898	46.971	50.6275	51.4371	1.03687	0.052232	0.404491	0.757714
1115	12178	ENSMUSG00000010392.8	ENSMUSG00000010392	Gosr1	36977	59.9144	60.0866	56.5096	58.9643	58.0186	59.0401	56.6321	62.3081	0.999437	-0.000813	0.987873	1
1116	14699	ENSMUSG00000010406.12	ENSMUSG00000010406	Mrpl52	2847	13.5005	9.1993	11.7094	11.0263	11.6923	6.61481	11.3613	9.87695	1.14776	0.198818	0.207425	0.575599
1117	137	ENSMUSG00000010453.12	ENSMUSG00000010453	Kansl3	33451	119.196	128.121	119.029	119.484	120.412	130.12	121.935	119.004	0.989886	-0.014666	0.784461	0.94862
1118	8357	ENSMUSG00000010476.14	ENSMUSG00000010476	Ebf3	120772	10.1491	10.2473	10.9873	9.60982	12.4214	10.6185	10.9876	9.46006	0.942313	-0.085721	0.406935	0.759617
1119	2612	ENSMUSG00000010492.10	ENSMUSG00000010492	Uckl1os	6690	3.54111	3.43518	3.79138	3.24956	3.93214	4.35185	3.31371	4.20091	0.892299	-0.164401	0.212135	0.580826
1120	2621	ENSMUSG00000010505.16	ENSMUSG00000010505	Myt1	64465	115.434	121.163	102.445	102.125	91.6371	105.953	89.819	91.8107	1.16492	0.220227	0.001489	0.03493
1121	4097	ENSMUSG00000010517.7	ENSMUSG00000010517	Faf1	287372	21.7842	22.3287	25.0953	21.7749	22.8637	22.9778	22.9219	22.0949	1.00328	0.004728	0.957048	1
1122	13583	ENSMUSG00000010529.6	ENSMUSG00000010529	Gm266	1214	0.948513	0.524011	0.567417	0.88877	0.598935	0.435185	0.722539	0.673428	1.19533	0.257408	0.350155	0.711846
1123	2983	ENSMUSG00000010538.14	ENSMUSG00000010538	Tsacc	14242	0.885278	1.4847	0.747958	1.13874	0.364569	1.13148	0.523218	0.833768	1.50645	0.591148	0.075933	0.359447
1124	12132	ENSMUSG00000010554.14	ENSMUSG00000010554	Mettl16	57695	39.142	42.6778	43.7169	46.5215	43.8264	42.0099	45.3704	50.4109	0.949563	-0.074664	0.301738	0.672549
1125	17032	ENSMUSG00000010592.9	ENSMUSG00000010592	Dazl	14241	0.22132	0.291117	0.412667	0.305515	0.312488	0.174074	0.323897	0.16034	1.25277	0.325122	0.441988	0.781508
1126	9600	ENSMUSG00000010607.8	ENSMUSG00000010607	Pigyl	1512	11.0344	10.0144	12.8443	12.8872	11.9266	10.9086	12.6818	11.9934	0.986611	-0.019447	0.851678	0.971259
1127	13332	ENSMUSG00000010608.15	ENSMUSG00000010608	Rbm25	51887	297.58	338.395	309.835	311.819	308.295	323.516	298.384	316.287	1.01052	0.015091	0.784103	0.948573
1128	1024	ENSMUSG00000010609.15	ENSMUSG00000010609	Psen2	36434	36.3596	32.7798	35.0767	36.4118	33.2279	30.4049	31.0692	34.2807	1.09206	0.127057	0.059478	0.315828
1129	10484	ENSMUSG00000010651.4	ENSMUSG00000010651	Acaa1b	9070	2.87715	2.35805	2.65654	2.63854	2.65615	2.64012	1.89355	1.6996	1.1822	0.24148	0.153949	0.504562
1130	10482	ENSMUSG00000010660.3	ENSMUSG00000010660	Plcd1	21975	4.0786	4.9781	4.04929	3.55508	3.95818	3.39444	4.38506	3.49541	1.09037	0.124816	0.376676	0.732689
1131	17992	ENSMUSG00000010663.4	ENSMUSG00000010663	Fads1	13989	102.345	105.908	94.7844	107.458	138.875	127.132	135.165	125.771	0.779678	-0.35905	0	0
1132	4885	ENSMUSG00000010721.15	ENSMUSG00000010721	Lmbr1	148588	33.4509	31.0913	31.2595	26.2465	28.7489	29.5926	25.7373	25.943	1.1102	0.150815	0.065138	0.331728
1133	8458	ENSMUSG00000010751.15	ENSMUSG00000010751	Tnfrsf22	14855	0.600725	0.553123	0.361083	0.694351	0.39061	0.667284	0.672708	0.673428	0.91969	-0.12078	0.711515	0.917106
1134	8456	ENSMUSG00000010755.17	ENSMUSG00000010755	Cars	42860	56.4365	55.3123	52.2539	55.687	52.1074	55.0074	61.5902	62.8212	0.950179	-0.073729	0.270147	0.644944
1135	11706	ENSMUSG00000010803.13	ENSMUSG00000010803	Gabra1	51991	531.515	543.399	547.557	518.847	595.706	586.368	551.446	574.53	0.929056	-0.106163	0.031312	0.227663
1136	5903	ENSMUSG00000010825.17	ENSMUSG00000010825	Grid2ip	34814	157.137	166.927	130.532	174.449	171.348	188.725	180.934	162.617	0.895086	-0.159901	0.041966	0.264743
1137	15440	ENSMUSG00000010830.8	ENSMUSG00000010830	Kdelr3	11328	0.600725	0.203782	0.361083	0.222192	0.494772	0.580247	0.323897	0.577224	0.703945	-0.506466	0.167059	0.523603
1138	12572	ENSMUSG00000010841.13	ENSMUSG00000010841	Cfap97d1	7985	0.442639	0.349341	0.361083	0.194418	0.442691	0.464197	0.348812	0.545156	0.753448	-0.408421	0.228729	0.60045
1139	1837	ENSMUSG00000010911.12	ENSMUSG00000010911	Apip	18969	18.3063	16.419	19.2406	17.7199	18.3066	16.8852	19.085	16.4188	1.0142	0.020341	0.805345	0.955112
1140	1836	ENSMUSG00000010914.10	ENSMUSG00000010914	Pdhx	52438	39.2684	39.2717	41.7825	39.8002	41.2744	40.6463	44.0001	42.1374	0.954119	-0.067758	0.252379	0.624166
1141	9290	ENSMUSG00000010936.11	ENSMUSG00000010936	Vac14	101813	39.142	38.2528	36.9595	37.7727	38.9308	40.1821	37.1983	40.0209	0.974629	-0.037076	0.526941	0.832393
1142	4957	ENSMUSG00000011034.6	ENSMUSG00000011034	Slc5a1	58651	8.12559	10.9751	11.7094	11.5818	12.9422	13.4617	13.4293	12.3783	0.814548	-0.295928	0.007286	0.098559
1143	7520	ENSMUSG00000011096.17	ENSMUSG00000011096	Akt1s1	6430	22.4797	21.4553	20.8397	25.08	21.5356	19.0901	21.6014	20.9725	1.08061	0.111843	0.166485	0.522665
1144	9683	ENSMUSG00000011114.18	ENSMUSG00000011114	Tbrg1	8549	21.9423	22.9109	23.6768	21.9971	21.3013	21.3821	22.025	22.3514	1.04195	0.05928	0.392616	0.7477
1145	13604	ENSMUSG00000011148.14	ENSMUSG00000011148	Adssl1	21315	10.5601	14.2356	11.6836	12.6372	9.29651	11.4018	11.735	10.2297	1.15301	0.2054	0.064526	0.329849
1146	7837	ENSMUSG00000011154.17	ENSMUSG00000011154	Cfap161	20779	0.347788	0.407564	0.46425	0.472159	0.78122	0.435185	0.423557	0.833768	0.695185	-0.524532	0.096665	0.405246
1147	13616	ENSMUSG00000011158.8	ENSMUSG00000011158	Brf1	40619	40.9441	38.6313	39.6934	41.5778	37.9933	41.0524	39.4656	35.6917	1.04393	0.062027	0.322592	0.689828
1148	13630	ENSMUSG00000011171.11	ENSMUSG00000011171	Vipr2	68535	40.0272	43.8714	37.269	42.5221	29.2437	27.5617	28.9015	24.2434	1.48843	0.573792	0	0
1149	12989	ENSMUSG00000011179.8	ENSMUSG00000011179	Odc1	6711	31.6171	27.103	30.4858	26.8853	33.306	30.9271	33.7849	30.4325	0.903965	-0.145662	0.05048	0.292149
1150	11724	ENSMUSG00000011254.16	ENSMUSG00000011254	Thg1l	8651	4.48963	5.15277	5.90629	5.80478	5.52062	5.62839	7.12573	6.18913	0.875427	-0.191942	0.134157	0.475385
1151	11726	ENSMUSG00000011256.16	ENSMUSG00000011256	Adam19	91351	14.9233	15.6621	14.4433	16.6367	13.0464	15.7537	16.1699	14.623	1.03608	0.051135	0.572871	0.855998
1152	4218	ENSMUSG00000011257.19	ENSMUSG00000011257	Pabpc4	36574	24.851	26.6081	27.236	26.4687	25.3376	26.8654	27.008	25.5903	1.00521	0.007504	0.917174	0.993718
1153	7184	ENSMUSG00000011267.8	ENSMUSG00000011267	Zfp296	3369	4.23669	5.26922	4.66829	5.61036	5.98935	5.51234	5.23218	5.6119	0.887892	-0.171544	0.156131	0.50787
1154	17059	ENSMUSG00000011305.11	ENSMUSG00000011305	Plin5	5995	0.379405	0.786016	0.386875	0.722126	0.677057	0.928395	0.548133	0.609292	0.827835	-0.272584	0.387127	0.74268
1155	8847	ENSMUSG00000011306.7	ENSMUSG00000011306	Sugp1	29534	80.8449	81.9786	77.2461	79.5171	74.1117	81.2635	76.6888	71.1268	1.05518	0.077486	0.167779	0.52439
1156	7568	ENSMUSG00000011382.8	ENSMUSG00000011382	Dhdh	17818	12.963	12.0523	13.8501	11.4429	11.1714	14.5642	10.5142	10.1335	1.08681	0.120102	0.304382	0.673914
1157	7343	ENSMUSG00000011427.16	ENSMUSG00000011427	Zfp790	14891	20.0768	21.4553	19.3953	19.5252	21.6398	22.4265	21.2775	23.1531	0.910774	-0.134835	0.058779	0.314335
1158	17094	ENSMUSG00000011486.14	ENSMUSG00000011486	Slc25a41	8881	1.77056	2.09604	1.77963	1.55535	1.84889	1.79876	1.34542	1.47513	1.11388	0.155593	0.38535	0.741292
1159	17050	ENSMUSG00000011589.9	ENSMUSG00000011589	Fsd1	10372	55.1718	55.2832	54.8589	58.0478	53.5136	52.9185	55.6355	58.9731	1.01227	0.017589	0.765096	0.940223
1160	7524	ENSMUSG00000011658.16	ENSMUSG00000011658	Fuz	6552	19.2548	17.4379	18.8021	17.1366	17.942	16.0728	18.786	16.7716	1.04366	0.061654	0.445989	0.784086
1161	7264	ENSMUSG00000011751.16	ENSMUSG00000011751	Sptbn4	91303	509.067	453.939	406.889	503.988	462.091	485.26	483.428	495.675	0.973933	-0.038106	0.566771	0.853243
1162	18191	ENSMUSG00000011752.6	ENSMUSG00000011752	Pgam1	6737	322.905	221.744	248.425	251.716	261.37	217.302	254.383	235.379	1.07963	0.110539	0.23661	0.609015
1163	5361	ENSMUSG00000011831.16	ENSMUSG00000011831	Evi5	130312	42.3353	46.2003	45.4707	46.3549	48.1492	48.9438	47.2391	46.2741	0.947794	-0.077355	0.18276	0.545661
1164	8500	ENSMUSG00000011832.15	ENSMUSG00000011832	Evi5l	44690	82.1412	73.8273	71.8298	75.9898	75.8304	76.1864	74.6955	77.7008	0.998972	-0.001484	0.983395	1
1165	8504	ENSMUSG00000011837.4	ENSMUSG00000011837	Snapc2	3140	10.0226	8.87907	9.62029	8.7766	10.2861	9.83518	8.86978	9.33179	0.97413	-0.037813	0.701385	0.913083
1166	12189	ENSMUSG00000011877.13	ENSMUSG00000011877	Git1	14224	105.538	113.885	106.623	118.456	114.11	125.943	113.862	114.868	0.949767	-0.074355	0.197775	0.563913
1167	5472	ENSMUSG00000011884.13	ENSMUSG00000011884	Gltp	21586	19.4761	16.9139	16.9193	17.6088	19.6347	18.3358	16.0703	18.9201	0.973195	-0.0392	0.650842	0.893844
1168	10023	ENSMUSG00000011958.17	ENSMUSG00000011958	Bnip2	18851	36.7074	37.6706	35.0251	34.6065	38.5923	36.3524	38.8178	43.0673	0.919668	-0.120815	0.071205	0.348078
1169	15655	ENSMUSG00000011960.12	ENSMUSG00000011960	Ccnt1	32234	81.1294	85.4138	84.2098	82.0168	85.7779	86.4858	85.3592	88.7963	0.962195	-0.055599	0.275587	0.648767
1170	15919	ENSMUSG00000012017.4	ENSMUSG00000012017	Scarf2	11011	1.32792	1.31003	0.825333	1.19428	0.80726	1.16049	1.17101	1.09031	1.09746	0.134174	0.558249	0.849789
1171	13143	ENSMUSG00000012076.8	ENSMUSG00000012076	Brms1l	33412	83.2162	75.8943	80.0573	84.822	77.2887	73.6043	74.2222	76.0332	1.07719	0.107277	0.052298	0.296532
1172	15917	ENSMUSG00000012114.17	ENSMUSG00000012114	Med15	81683	116.952	114.147	105.54	121.039	107.912	116.833	127.167	123.558	0.963782	-0.053221	0.399266	0.753114
1173	4405	ENSMUSG00000012117.13	ENSMUSG00000012117	Dhdds	31890	70.9487	80.261	76.266	78.9617	69.789	75.5191	78.383	80.4586	1.00943	0.013539	0.831701	0.964449
1174	4406	ENSMUSG00000012126.16	ENSMUSG00000012126	Ubxn11	25023	3.85728	4.83255	3.63663	3.52731	3.80194	4.61296	3.51303	3.46334	1.03073	0.043666	0.773341	0.943714
1175	16973	ENSMUSG00000012296.16	ENSMUSG00000012296	Tjap1	25175	51.6307	53.0707	49.6232	54.9926	55.701	52.2512	59.2482	60.7689	0.919368	-0.121285	0.055426	0.305076
1176	14450	ENSMUSG00000012405.16	ENSMUSG00000012405	Rpl15	3568	87.4845	81.2217	96.7703	84.6553	91.585	78.2172	87.3275	85.0444	1.02447	0.034873	0.604126	0.873122
1177	14207	ENSMUSG00000012422.14	ENSMUSG00000012422	Tmem167	54784	58.9342	54.6427	59.6303	52.7152	57.1072	59.0981	59.3727	60.4482	0.958632	-0.060952	0.294664	0.665481
1178	4757	ENSMUSG00000012428.9	ENSMUSG00000012428	Steap4	21756	0.347788	0.931575	0.206333	0.388837	0.286447	0.406173	0.298981	0.32068	1.42251	0.508441	0.227216	0.598707
1179	13713	ENSMUSG00000012429.9	ENSMUSG00000012429	Mplkip	4556	4.8058	4.80343	6.16421	4.3883	3.95818	4.20679	4.63421	5.64397	1.09962	0.137007	0.359843	0.719949
1180	18152	ENSMUSG00000012443.3	ENSMUSG00000012443	Kif11	45456	0.474256	0.873352	0.722167	0.860996	0.859342	1.07346	0.672708	0.609292	0.917217	-0.124665	0.650764	0.893802
1181	6030	ENSMUSG00000012483.4	ENSMUSG00000012483	Rpa3	3237	10.4653	8.90819	9.98138	8.0267	8.46321	8.90679	9.01927	10.0373	1.02832	0.040286	0.716862	0.919221
1182	9305	ENSMUSG00000012519.14	ENSMUSG00000012519	Mlkl	26380	0.379405	0.203782	0.3095	0.416611	0.364569	0.464197	0.199321	0.224476	1.04702	0.066288	0.931318	0.996377
1183	6102	ENSMUSG00000012535.14	ENSMUSG00000012535	Tnpo3	69060	66.7437	67.3354	65.0724	72.2959	67.1849	69.6006	67.0466	66.509	1.00547	0.007871	0.887745	0.982043
1184	13386	ENSMUSG00000012609.19	ENSMUSG00000012609	Ttll5	237234	117.774	131.032	123.645	146.869	149.447	153.881	149.59	151.682	0.86035	-0.217004	0.000742	0.022229
1185	7476	ENSMUSG00000012640.16	ENSMUSG00000012640	Zfp715	17097	38.6993	39.0388	37.7074	39.9946	40.988	37.9481	39.9888	43.0673	0.961036	-0.057337	0.350914	0.712618
1186	8489	ENSMUSG00000012705.16	ENSMUSG00000012705	Retn	4340	0.632342	0.66957	0.670583	0.583255	0.598935	0.667284	0.323897	0.545156	1.20831	0.272994	0.335186	0.701566
1187	10845	ENSMUSG00000012819.15	ENSMUSG00000012819	Cdh23	393742	2.94039	3.52252	3.095	2.63854	2.29158	3.48148	2.69083	2.24476	1.14017	0.189247	0.263554	0.637453
1188	7083	ENSMUSG00000012848.15	ENSMUSG00000012848	Rps5	4396	47.9947	46.3459	58.3408	49.049	52.524	44.0987	52.2968	47.6851	1.02731	0.038879	0.632779	0.886917
1189	9022	ENSMUSG00000012889.8	ENSMUSG00000012889	Podnl1	6538	0.411022	0.320229	0.386875	0.333289	0.234366	0.435185	0.498302	0.448952	0.901967	-0.148853	0.74429	0.931097
1190	9011	ENSMUSG00000013033.16	ENSMUSG00000013033	Adgrl1	41849	483.141	480.46	453.392	494.573	520.11	510.588	551.546	556.412	0.89495	-0.160121	0.002411	0.048967
1191	9515	ENSMUSG00000013076.17	ENSMUSG00000013076	Amotl1	103090	29.4987	31.0331	29.712	33.0789	27.2646	30.666	30.247	32.2604	1.02641	0.037612	0.60628	0.874309
1192	15998	ENSMUSG00000013089.15	ENSMUSG00000013089	Etv5	58410	91.0888	106.898	85.9378	106.625	96.3765	77.1728	111.022	126.701	0.950792	-0.072798	0.530348	0.834527
1193	7014	ENSMUSG00000013091.5	ENSMUSG00000013091	Tmem190	1404	2.24481	2.85295	2.75971	2.69408	3.25508	2.66913	2.34202	2.46924	0.985025	-0.021767	0.902011	0.988646
1194	9228	ENSMUSG00000013150.15	ENSMUSG00000013150	Gfod2	44810	30.0362	31.6736	31.8269	33.1345	29.8686	32.0586	33.6105	33.2866	0.985282	-0.021392	0.744158	0.931097
1195	9226	ENSMUSG00000013155.10	ENSMUSG00000013155	Enkd1	4559	9.01087	7.59816	9.56871	9.74869	8.20281	8.0074	10.5391	8.08114	1.03139	0.044593	0.712375	0.917427
1196	9227	ENSMUSG00000013158.6	ENSMUSG00000013158	4933405L10Rik	2591	0.316171	0.349341	0.128958	0.583255	0.234366	0.580247	0.274066	0.064136	1.18526	0.245199	0.648456	0.893241
1197	9214	ENSMUSG00000013160.7	ENSMUSG00000013160	Atp6v0d1	41582	74.5215	70.2175	84.9578	75.4899	75.9346	75.4611	79.6038	72.0889	1.0083	0.011931	0.854521	0.971787
1198	17072	ENSMUSG00000013236.17	ENSMUSG00000013236	Ptprs	64057	448.488	447.971	379.06	421.999	430.66	455.378	424.878	404.153	0.990969	-0.013089	0.832745	0.965011
1199	656	ENSMUSG00000013275.9	ENSMUSG00000013275	Slc41a1	21372	99.2144	90.5957	88.2075	96.2371	98.4597	102.646	106.736	97.2943	0.924524	-0.113217	0.048855	0.286935
1200	7479	ENSMUSG00000013367.5	ENSMUSG00000013367	Iglon5	17171	49.0381	45.7927	45.2644	50.2433	50.623	48.3055	51.2006	50.2185	0.950827	-0.072745	0.223441	0.594128
1201	12414	ENSMUSG00000013418.8	ENSMUSG00000013418	B4galnt2	48948	1.86541	1.92137	2.37283	1.86086	1.71868	1.21852	1.74406	2.02028	1.20291	0.266527	0.153778	0.504422
1202	10523	ENSMUSG00000013419.7	ENSMUSG00000013419	Zfp651	12412	46.4455	43.4347	44.9033	45.9661	45.5451	49.0018	45.1462	44.1897	0.984192	-0.022989	0.69927	0.912433
1203	1279	ENSMUSG00000013465.19	ENSMUSG00000013465	Nelfb	11777	71.0436	63.2015	64.4534	69.5185	65.0235	59.9975	63.6831	63.3022	1.06517	0.091087	0.120099	0.451712
1204	12835	ENSMUSG00000013483.14	ENSMUSG00000013483	Card14	37607	0.474256	0.960687	0.619	0.88877	0.598935	0.580247	0.697623	0.577224	1.19847	0.261191	0.339433	0.703635
1205	5382	ENSMUSG00000013495.15	ENSMUSG00000013495	Tmem175	19012	20.2666	22.3287	23.4704	19.8307	20.9106	20.0475	18.9604	18.5353	1.09655	0.132968	0.100265	0.413821
1206	2480	ENSMUSG00000013523.13	ENSMUSG00000013523	Bcas1	80854	43.1257	50.2468	43.9748	47.7992	38.2537	45.6654	49.5313	53.1688	0.994124	-0.008502	0.921743	0.99468
1207	15939	ENSMUSG00000013539.14	ENSMUSG00000013539	Tango2	47278	62.7915	61.8333	67.6773	62.6305	62.8621	66.2932	62.7612	58.8769	1.01795	0.025665	0.659643	0.897314
1208	10035	ENSMUSG00000013584.5	ENSMUSG00000013584	Aldh1a2	80454	6.03886	6.40458	3.48188	6.05474	3.56757	3.91666	5.18235	4.61779	1.27011	0.34495	0.058951	0.314665
1209	937	ENSMUSG00000013593.12	ENSMUSG00000013593	Ndufs2	16535	174.463	159.096	158.954	163.006	161.504	142.741	162.721	152.996	1.0582	0.081617	0.161683	0.515848
1210	4917	ENSMUSG00000013622.15	ENSMUSG00000013622	Atraid	6311	34.2729	35.5163	36.65	37.1061	30.6238	30.4049	30.5459	30.7853	1.17529	0.233023	0.000127	0.006095
1211	4918	ENSMUSG00000013629.16	ENSMUSG00000013629	Cad	23699	45.5918	49.1697	40.0803	47.8825	45.2847	47.9284	45.2459	47.9737	0.981408	-0.027076	0.694891	0.911507
1212	11860	ENSMUSG00000013646.17	ENSMUSG00000013646	Sh3bp5l	17004	109.68	117.699	114.696	119.678	114.735	117.529	120.539	119.485	0.979195	-0.030332	0.558796	0.849811
1213	18120	ENSMUSG00000013662.5	ENSMUSG00000013662	Atad1	68148	89.919	86.8111	91.9989	86.2107	91.1683	86.8629	91.3139	91.939	0.983726	-0.023671	0.653865	0.894633
1214	18121	ENSMUSG00000013663.7	ENSMUSG00000013663	Pten	68663	154.355	137.728	149.282	134.843	153.926	162.991	152.605	159.314	0.917589	-0.12408	0.027812	0.212885
1215	964	ENSMUSG00000013698.12	ENSMUSG00000013698	Pea15a	10076	452.093	449.398	472.349	469.548	473.159	466.634	463.67	465.531	0.987677	-0.017889	0.706674	0.91517
1216	14571	ENSMUSG00000013701.13	ENSMUSG00000013701	Timm23	21736	42.8095	38.6021	43.459	42.7443	42.5244	36.5265	46.8653	39.3795	1.0144	0.020627	0.788626	0.950397
1217	3120	ENSMUSG00000013707.3	ENSMUSG00000013707	Tnfaip8l2	2839	0.948513	0.66957	1.00588	1.30538	0.78122	1.36358	1.29559	1.34686	0.828021	-0.27226	0.284975	0.656686
1218	6593	ENSMUSG00000013736.16	ENSMUSG00000013736	Trnt1	13354	49.544	53.5073	62.6738	52.4374	54.9197	56.4	54.0409	54.4835	0.994511	-0.00794	0.905714	0.9898
1219	16847	ENSMUSG00000013766.11	ENSMUSG00000013766	Ly6g6e	1902	0.379405	0.873352	0.696375	0.416611	0.520813	0.696296	0.423557	0.288612	1.22717	0.295339	0.393719	0.748302
1220	16831	ENSMUSG00000013787.15	ENSMUSG00000013787	Ehmt2	15583	136.839	132.022	128.03	131.982	133.328	140.623	133.495	132.569	0.980568	-0.028311	0.573696	0.856645
1221	9599	ENSMUSG00000013822.7	ENSMUSG00000013822	Elof1	4183	31.8068	29.4319	31.44	33.8566	30.728	29.2154	30.5459	29.7591	1.0534	0.075053	0.25427	0.626991
1222	11014	ENSMUSG00000013833.15	ENSMUSG00000013833	Med16	14215	29.9098	31.0913	27.0039	30.607	26.9521	28.142	26.4848	25.1734	1.11164	0.152693	0.029033	0.217587
1223	15283	ENSMUSG00000013846.10	ENSMUSG00000013846	St3gal1	73955	4.33154	3.60985	2.7855	3.77727	3.80194	4.40987	3.81201	4.36125	0.88481	-0.17656	0.232939	0.605641
1224	11020	ENSMUSG00000013858.14	ENSMUSG00000013858	Tmem259	9382	82.3309	75.8651	72.6293	86.8217	80.049	82.4821	83.3909	85.814	0.95875	-0.060773	0.32696	0.694169
1225	8672	ENSMUSG00000013878.18	ENSMUSG00000013878	Rnf170	32422	33.0399	33.6823	34.7672	30.4126	33.2018	31.4494	28.7521	30.0798	1.06968	0.097183	0.164949	0.520509
1226	7365	ENSMUSG00000013921.15	ENSMUSG00000013921	Clip3	16639	1149.66	1259.11	1111.11	1255.14	1111	1171.31	1128.48	1183.44	1.04086	0.05778	0.297611	0.668446
1227	5579	ENSMUSG00000013936.12	ENSMUSG00000013936	Myl2	12521	1.20145	1.07713	1.05746	0.944318	0.833301	0.464197	0.872029	0.994108	1.35042	0.433406	0.069272	0.342592
1228	944	ENSMUSG00000013973.12	ENSMUSG00000013973	Dedd	13186	16.599	16.0988	17.0741	16.0256	16.9785	16.1018	15.6467	17.6374	0.993892	-0.008839	0.906536	0.9898
1229	8491	ENSMUSG00000013974.3	ENSMUSG00000013974	Mcemp1	3505	1.39115	2.9694	1.98596	2.55521	1.58848	2.52407	2.24236	2.24476	1.04078	0.05766	0.831016	0.963948
1230	945	ENSMUSG00000013997.10	ENSMUSG00000013997	Nit1	7638	36.6442	41.2222	41.3956	40.5224	37.0298	38.4413	38.4191	39.0909	1.04682	0.06601	0.293344	0.664597
1231	16342	ENSMUSG00000014039.18	ENSMUSG00000014039	Prdm15	60383	30.8583	32.8671	34.8961	33.3566	33.4102	33.3352	34.6819	33.7997	0.977865	-0.032292	0.609236	0.876114
1232	16060	ENSMUSG00000014074.17	ENSMUSG00000014074	Rnf168	23975	35.0317	36.5643	36.3147	33.6899	38.3839	38.1512	35.0307	38.193	0.947349	-0.078031	0.207492	0.575599
1233	16062	ENSMUSG00000014075.15	ENSMUSG00000014075	Dynlt2b	9397	14.9865	15.8077	17.5125	15.4424	14.4526	13.1136	14.8494	15.553	1.10247	0.140745	0.108051	0.429896
1234	1944	ENSMUSG00000014077.13	ENSMUSG00000014077	Chp1	39330	106.423	107.451	106.313	111.374	115.204	105.663	113.987	120.287	0.949521	-0.074729	0.173851	0.534288
1235	5471	ENSMUSG00000014158.12	ENSMUSG00000014158	Trpv4	36269	1.32792	2.18338	1.31538	2.16638	1.38015	1.18951	1.96829	2.14856	1.04897	0.068977	0.801484	0.953992
1236	14002	ENSMUSG00000014164.15	ENSMUSG00000014164	Klhl3	113364	106.297	104.453	97.3636	95.7094	94.0068	99.6574	85.7329	84.2427	1.11172	0.152798	0.016258	0.157333
1237	11962	ENSMUSG00000014177.10	ENSMUSG00000014177	Tvp23b	37325	25.5466	23.8716	23.9863	24.9133	20.8846	20.3376	23.8189	22.4476	1.12437	0.169122	0.022048	0.186411
1238	12518	ENSMUSG00000014195.15	ENSMUSG00000014195	Dnajc7	37370	133.487	134.438	140.719	136.371	135.464	126.088	135.987	129.491	1.03535	0.050116	0.335249	0.701566
1239	12520	ENSMUSG00000014198.15	ENSMUSG00000014198	Zfp385c	64912	53.1167	57.1463	52.8471	62.6027	60.3622	63.0728	64.8541	59.7427	0.911153	-0.134235	0.038144	0.252921
1240	839	ENSMUSG00000014226.10	ENSMUSG00000014226	Cacybp	10508	32.4707	25.9677	32.1106	32.0513	41.1963	30.492	39.5154	40.7584	0.807567	-0.308346	0.001663	0.037708
1241	15780	ENSMUSG00000014232.14	ENSMUSG00000014232	Cluap1	32346	9.26381	8.15128	11.0904	8.91547	9.40068	9.48703	9.79164	8.27355	1.01392	0.019951	0.863973	0.975003
1242	11944	ENSMUSG00000014243.5	ENSMUSG00000014243	Zswim7	14151	4.90065	4.04653	4.333	3.99946	4.53107	3.94568	3.76218	3.39921	1.10165	0.139672	0.282706	0.655097
1243	11949	ENSMUSG00000014245.8	ENSMUSG00000014245	Pigl	55957	10.5917	12.1105	11.3225	11.6096	13.2547	12.7074	12.4077	12.3783	0.900638	-0.150981	0.076602	0.361068
1244	17469	ENSMUSG00000014294.4	ENSMUSG00000014294	Ndufa2	2225	39.7111	37.8452	44.7228	40.7445	38.8006	37.8321	38.3693	39.0909	1.06008	0.084177	0.195602	0.560989
1245	15795	ENSMUSG00000014301.13	ENSMUSG00000014301	Pam16	8524	18.7805	14.323	17.951	18.0531	17.8379	14.7093	15.8211	15.1682	1.08797	0.121632	0.216179	0.585619
1246	15794	ENSMUSG00000014303.13	ENSMUSG00000014303	Glis2	30211	13.627	12.518	11.5805	12.1095	11.7443	13.2296	12.5323	13.0517	0.986579	-0.019493	0.833661	0.965131
1247	15176	ENSMUSG00000014313.15	ENSMUSG00000014313	Cox6c	12360	132.318	138.746	141.699	140.703	141.687	133.312	131.676	157.839	0.982204	-0.025906	0.673826	0.903003
1248	10914	ENSMUSG00000014329.14	ENSMUSG00000014329	Bicc1	236868	4.36316	4.9781	2.88867	3.24956	3.64569	3.97469	4.26049	4.45745	0.946312	-0.079613	0.653641	0.894457
1249	12416	ENSMUSG00000014349.7	ENSMUSG00000014349	Ube2z	17956	59.8511	65.3558	65.1756	62.4639	64.0861	64.8135	68.3173	66.5411	0.960159	-0.058655	0.291651	0.662815
1250	2067	ENSMUSG00000014353.14	ENSMUSG00000014353	Tmem87b	36143	54.6659	55.2249	55.0394	55.6592	52.3417	53.2086	52.7951	52.1746	1.04924	0.069342	0.18406	0.547212
1251	2065	ENSMUSG00000014355.10	ENSMUSG00000014355	Anapc1	77287	124.224	118.31	116.604	119.79	120.933	121.504	115.208	113.713	1.01717	0.024562	0.630757	0.886374
1252	2066	ENSMUSG00000014361.5	ENSMUSG00000014361	Mertk	103938	37.4979	48.8495	42.6336	45.3273	53.7479	51.4679	44.6977	32.7094	0.955446	-0.065753	0.591705	0.86764
1253	7614	ENSMUSG00000014402.15	ENSMUSG00000014402	Tsg101	31020	36.4229	35.4581	39.8223	36.4951	36.0663	31.8555	33.9344	32.8056	1.10174	0.139785	0.036273	0.24648
1254	7609	ENSMUSG00000014418.16	ENSMUSG00000014418	Hps5	35598	44.6433	45.2396	42.3757	43.883	44.2691	44.8531	45.495	47.4927	0.968581	-0.046055	0.423024	0.769966
1255	16412	ENSMUSG00000014426.9	ENSMUSG00000014426	Map3k4	91175	75.7862	72.5755	72.0103	72.1848	70.1275	76.0703	72.2289	71.8003	1.00932	0.01338	0.799861	0.953292
1256	9396	ENSMUSG00000014444.17	ENSMUSG00000014444	Piezo1	69631	4.71095	4.89077	3.81717	6.36026	5.05189	5.01913	5.63082	4.93847	0.957849	-0.06213	0.687661	0.909221
1257	9393	ENSMUSG00000014470.4	ENSMUSG00000014470	Rnf166	9917	18.6225	17.9328	21.3555	19.4974	19.5565	19.5543	21.2526	22.159	0.940613	-0.088327	0.274744	0.648113
1258	14566	ENSMUSG00000014496.8	ENSMUSG00000014496	Ankrd28	131883	84.797	83.0266	85.0093	77.8785	77.9918	79.6098	80.7748	82.5751	1.03188	0.04528	0.398137	0.752036
1259	11437	ENSMUSG00000014498.9	ENSMUSG00000014498	Ankrd52	31589	152.489	157.844	131.409	158.034	158.067	164.877	161.276	165.086	0.92487	-0.112677	0.066844	0.337117
1260	17423	ENSMUSG00000014503.14	ENSMUSG00000014503	Pkd2l2	35627	17.3894	17.6417	22.4388	17.9143	19.7649	19.8154	17.2662	17.926	1.01089	0.01563	0.880158	0.980058
1261	17421	ENSMUSG00000014504.16	ENSMUSG00000014504	Srp19	5752	21.5945	18.7188	18.7248	19.3863	21.2492	16.363	20.3806	18.6956	1.02187	0.031214	0.72775	0.923474
1262	14826	ENSMUSG00000014547.10	ENSMUSG00000014547	Wdfy2	123831	40.6596	40.7564	42.711	40.2168	43.54	41.6037	40.2878	40.5019	0.991786	-0.0119	0.84203	0.967739
1263	6557	ENSMUSG00000014550.14	ENSMUSG00000014550	Rbsn	28213	56.3416	59.8246	64.7629	65.4912	60.6487	63.1889	63.0602	62.9816	0.988204	-0.01712	0.773293	0.943714
1264	6556	ENSMUSG00000014551.8	ENSMUSG00000014551	Mrps25	14508	23.5547	26.8992	27.365	27.4408	26.5875	21.9913	29.8732	25.3979	1.01434	0.020542	0.823449	0.9614
1265	6419	ENSMUSG00000014554.13	ENSMUSG00000014554	Dguok	26752	31.6487	27.4815	29.1962	27.3019	27.1083	25.966	28.9763	25.6544	1.07337	0.102153	0.160111	0.513684
1266	4628	ENSMUSG00000014592.20	ENSMUSG00000014592	Camta1	944554	425.06	422.848	388.887	385.448	404.568	438.202	351.129	370.642	1.03836	0.054314	0.416574	0.765821
1267	3312	ENSMUSG00000014599.10	ENSMUSG00000014599	Csf1	19421	21.1834	19.8251	18.1831	19.4141	18.1503	22.2234	16.7679	18.9201	1.0353	0.050056	0.584858	0.86256
1268	3310	ENSMUSG00000014601.13	ENSMUSG00000014601	Strip1	19162	74.5847	77.0587	75.2343	77.2397	72.2107	74.7938	74.4713	73.9488	1.03092	0.043937	0.389432	0.744408
1269	534	ENSMUSG00000014602.15	ENSMUSG00000014602	Kif1a	86487	1187.95	1260.89	1087.53	1280.66	1220.27	1315.39	1254.92	1207.2	0.965179	-0.051132	0.386645	0.742356
1270	12077	ENSMUSG00000014606.14	ENSMUSG00000014606	Slc25a11	3283	52.2947	49.6355	49.9843	48.7157	48.2794	48.8858	44.324	44.6387	1.07904	0.109745	0.063654	0.328129
1271	9331	ENSMUSG00000014633.15	ENSMUSG00000014633	Cmc2	32770	9.83291	12.2269	11.2194	11.1929	10.5204	10.1833	10.6138	11.5766	1.03999	0.056566	0.565315	0.852743
1272	5401	ENSMUSG00000014668.15	ENSMUSG00000014668	Chfr	36130	87.5477	83.2595	81.2953	79.5449	84.1113	81.9598	78.7816	77.2839	1.03037	0.043162	0.430352	0.773965
1273	7195	ENSMUSG00000014686.8	ENSMUSG00000014686	Ceacam16	9202	1.20145	0.873352	0.593208	1.4998	1.22391	1.71173	1.1461	1.82788	0.708236	-0.497697	0.064917	0.33087
1274	6425	ENSMUSG00000014747.6	ENSMUSG00000014747	Ankrd53	5682	18.2114	19.9998	19.5243	20.3028	21.9523	18.4228	21.5267	21.4535	0.937395	-0.09327	0.248546	0.620782
1275	6426	ENSMUSG00000014748.13	ENSMUSG00000014748	Tex261	6928	111.988	119.154	117.61	124.928	106.428	96.8432	111.545	106.273	1.12623	0.171496	0.003713	0.064485
1276	16456	ENSMUSG00000014763.8	ENSMUSG00000014763	Fam120b	37381	62.8232	68.4417	66.9036	67.1021	64.9454	67.5697	67.819	69.4914	0.984956	-0.021868	0.685748	0.908449
1277	16459	ENSMUSG00000014767.17	ENSMUSG00000014767	Tbp	28491	66.3326	64.7736	67.8063	64.7413	68.0963	67.4537	66.9469	67.5994	0.977545	-0.032765	0.525615	0.832139
1278	16458	ENSMUSG00000014769.10	ENSMUSG00000014769	Psmb1	24730	49.133	46.899	55.7874	48.2435	50.4408	47.4352	53.6921	49.513	0.996234	-0.005443	0.938365	0.998289
1279	16454	ENSMUSG00000014773.13	ENSMUSG00000014773	Dll1	9518	2.18158	2.41627	2.34704	2.49967	2.57803	3.10432	3.88676	2.72578	0.767621	-0.381534	0.019496	0.174129
1280	9201	ENSMUSG00000014776.7	ENSMUSG00000014776	Nol3	5799	2.7823	2.91117	3.06921	3.19402	4.50503	3.56852	2.91507	2.95026	0.858382	-0.220307	0.173426	0.533748
1281	9209	ENSMUSG00000014778.10	ENSMUSG00000014778	Fhod1	18790	41.4816	48.6748	48.1015	50.0766	48.0711	51.4389	47.6875	49.8657	0.95797	-0.061948	0.35184	0.713395
1282	9211	ENSMUSG00000014782.16	ENSMUSG00000014782	Plekhg4	9588	35.8222	41.4551	41.6535	39.9669	41.9515	39.6599	43.7759	47.3644	0.921888	-0.117337	0.10188	0.417358
1283	9210	ENSMUSG00000014786.8	ENSMUSG00000014786	Slc9a5	21038	102.218	98.9798	89.4971	100.514	97.7045	111.494	96.1225	97.9998	0.971272	-0.042053	0.50203	0.818675
1284	9206	ENSMUSG00000014791.10	ENSMUSG00000014791	Elmo3	5159	12.0145	12.9256	12.9474	13.1094	12.6297	13.5488	10.3149	11.5766	1.06384	0.089287	0.363227	0.722425
1285	9202	ENSMUSG00000014837.15	ENSMUSG00000014837	4931428F04Rik	9455	33.5141	34.148	34.3287	33.9121	32.9675	32.8129	35.0556	34.2166	1.00764	0.010973	0.859148	0.973759
1286	9212	ENSMUSG00000014846.12	ENSMUSG00000014846	Tppp3	4033	48.0264	50.1595	52.2023	46.0216	39.4256	42.5321	39.7645	35.4993	1.25062	0.322647	2e-06	0.000254
1287	14216	ENSMUSG00000014850.15	ENSMUSG00000014850	Msh3	143131	19.7291	21.368	22.2066	22.7747	17.3691	20.4537	19.1348	18.8881	1.13797	0.186461	0.018916	0.171113
1288	1353	ENSMUSG00000014852.16	ENSMUSG00000014852	Adamts13	36212	0.695576	0.524011	1.238	0.472159	0.963504	0.464197	0.274066	0.897904	1.13908	0.187863	0.679297	0.905327
1289	9208	ENSMUSG00000014856.12	ENSMUSG00000014856	Tmem208	8865	27.0958	26.841	27.6229	27.3852	26.3011	26.4012	27.0827	26.392	1.02739	0.038982	0.534576	0.836449
1290	9205	ENSMUSG00000014859.9	ENSMUSG00000014859	E2f4	7707	56.1203	56.1856	48.3852	54.7427	58.1227	62.2895	60.8926	60.4482	0.891926	-0.165004	0.006805	0.093969
1291	1350	ENSMUSG00000014867.9	ENSMUSG00000014867	Surf4	13888	40.8493	36.3605	41.9373	40.4946	44.5556	41.8358	45.4203	39.3474	0.933269	-0.099635	0.149234	0.497565
1292	1349	ENSMUSG00000014873.15	ENSMUSG00000014873	Surf2	3816	28.6767	25.2399	28.4482	28.2184	30.2592	27.1555	30.7702	26.8089	0.961802	-0.056188	0.460129	0.793504
1293	13090	ENSMUSG00000014905.4	ENSMUSG00000014905	Dnajb9	4767	29.309	22.94	24.9663	26.1909	29.478	23.5	27.4316	26.6485	0.965842	-0.05014	0.579551	0.859669
1294	8818	ENSMUSG00000014907.10	ENSMUSG00000014907	Naf1	30347	5.31167	5.15277	4.6425	4.13833	4.79148	5.36728	5.05777	5.67604	0.92259	-0.116238	0.343178	0.706182
1295	4946	ENSMUSG00000014932.15	ENSMUSG00000014932	Yes1	75886	22.8908	22.2414	24.2958	20.5806	22.4991	23.442	20.5301	24.1793	0.995683	-0.006242	0.931633	0.996576
1296	4944	ENSMUSG00000014956.15	ENSMUSG00000014956	Ppp1cb	58590	249.111	234.146	260.96	240.023	250.303	237.147	258.171	262.669	0.977453	-0.032901	0.555393	0.847709
1297	1647	ENSMUSG00000014959.12	ENSMUSG00000014959	Gorasp2	51060	50.3028	50.9164	48.0499	53.6873	53.3313	51.2358	55.8099	54.708	0.944593	-0.082235	0.162548	0.517051
1298	781	ENSMUSG00000014980.14	ENSMUSG00000014980	Tsen15	15953	19.8239	15.7494	21.2008	18.6642	19.7649	14.216	16.5187	15.7133	1.13978	0.18876	0.089363	0.390041
1299	15275	ENSMUSG00000015002.18	ENSMUSG00000015002	Efr3a	86782	163.65	159.299	157.097	157.868	154.473	156.696	158.286	162.649	1.01054	0.015132	0.756761	0.936589
1300	9400	ENSMUSG00000015013.9	ENSMUSG00000015013	Trappc2l	5020	15.0814	16.3317	17.2804	15.9701	16.1712	13.6938	13.6535	12.5707	1.15349	0.20601	0.025736	0.204452
1301	9403	ENSMUSG00000015016.8	ENSMUSG00000015016	Acsf3	42394	32.945	37.0592	30.1505	38.0227	32.4987	39.3697	33.3863	33.1904	0.999653	-0.0005	0.998217	1
1302	9298	ENSMUSG00000015023.7	ENSMUSG00000015023	Ddx19a	22804	50.9667	46.5205	50.5001	55.4092	52.6021	48.3636	54.315	54.3553	0.971501	-0.041713	0.53286	0.836089
1303	9399	ENSMUSG00000015027.11	ENSMUSG00000015027	Galns	33221	7.08223	7.36526	5.82892	7.16571	4.99981	6.29568	4.98302	5.00261	1.2905	0.367927	0.002576	0.051099
1304	6510	ENSMUSG00000015053.14	ENSMUSG00000015053	Gata2	13141	4.0786	4.57054	4.43617	4.30498	3.09884	4.11975	3.86184	3.68782	1.18144	0.240546	0.059361	0.31544
1305	1305	ENSMUSG00000015083.11	ENSMUSG00000015083	C8g	3068	3.98375	3.58074	4.12667	3.86059	4.16651	4.2358	3.68744	4.52159	0.941017	-0.087707	0.468637	0.799779
1306	1298	ENSMUSG00000015085.8	ENSMUSG00000015085	Entpd2	5447	2.94039	2.70739	3.35292	2.33302	2.44782	2.32099	2.36694	1.98822	1.24075	0.311209	0.046816	0.280692
1307	1312	ENSMUSG00000015087.14	ENSMUSG00000015087	Rabl6	25503	155.714	168.79	160.837	172.449	171.842	179.615	177.545	178.426	0.931272	-0.102725	0.049529	0.288936
1308	1304	ENSMUSG00000015090.13	ENSMUSG00000015090	Ptgds	3337	736.267	790.616	641.877	741.484	598.961	443.105	765.916	627.795	1.19569	0.257842	0.027873	0.212911
1309	1308	ENSMUSG00000015092.9	ENSMUSG00000015092	Edf1	4235	72.3083	56.273	67.7547	66.1856	64.8152	56.1098	61.939	58.492	1.08844	0.122256	0.101146	0.415739
1310	1303	ENSMUSG00000015093.15	ENSMUSG00000015093	Clic3	1938	8.22044	8.41329	9.10446	9.5265	10.1819	8.15246	7.99775	6.70221	1.06711	0.093711	0.446879	0.785218
1311	1299	ENSMUSG00000015094.16	ENSMUSG00000015094	Npdc1	10143	129.251	134.875	127.798	130.483	139.734	143.93	136.635	133.692	0.944195	-0.082843	0.101058	0.41547
1312	1306	ENSMUSG00000015095.12	ENSMUSG00000015095	Fbxw5	4721	69.2098	71.2073	70.7208	72.407	69.7629	71.1382	75.2437	64.4888	1.01119	0.016056	0.780146	0.946867
1313	6021	ENSMUSG00000015112.15	ENSMUSG00000015112	Slc25a13	175955	1.77056	1.92137	1.62488	1.3887	1.64056	2.64012	1.69423	1.53926	0.893347	-0.162707	0.442669	0.781924
1314	16590	ENSMUSG00000015120.15	ENSMUSG00000015120	Ube2i	12706	113.79	113.041	101.31	106.291	107.548	108.854	103.597	101.271	1.03219	0.045702	0.40781	0.760333
1315	16588	ENSMUSG00000015126.9	ENSMUSG00000015126	Tsr3	2628	20.1085	13.8572	16.3003	15.4146	16.8483	14.7093	15.7214	14.2382	1.06685	0.093352	0.382539	0.738951
1316	16586	ENSMUSG00000015127.14	ENSMUSG00000015127	Unkl	46046	78.7265	73.7691	71.0045	71.4904	81.0125	81.5827	77.7601	74.9429	0.936276	-0.094994	0.093355	0.398184
1317	7704	ENSMUSG00000015133.17	ENSMUSG00000015133	Lrrk1	161438	6.03886	5.50211	5.67417	6.44358	6.92681	5.68642	6.90149	7.69632	0.871022	-0.19922	0.089872	0.390888
1318	7705	ENSMUSG00000015134.15	ENSMUSG00000015134	Aldh1a3	36627	1.42277	1.51381	1.08325	1.83309	2.00513	2.03086	1.99321	1.18652	0.806369	-0.310488	0.161228	0.515243
1319	13291	ENSMUSG00000015143.15	ENSMUSG00000015143	Actn1	92824	35.3163	33.2456	28.7577	31.5791	33.6706	38.7605	33.8098	36.3331	0.905074	-0.143893	0.056342	0.308064
1320	7311	ENSMUSG00000015149.14	ENSMUSG00000015149	Sirt2	21926	114.549	123.375	125.812	126.428	124.006	132.586	129.459	121.987	0.966325	-0.049419	0.366889	0.724853
1321	7313	ENSMUSG00000015165.16	ENSMUSG00000015165	Hnrnpl	13725	283.668	291.729	267.614	282.296	275.458	291.342	283.185	293.102	0.985825	-0.020597	0.685484	0.908449
1322	18251	ENSMUSG00000015176.10	ENSMUSG00000015176	Nolc1	9667	60.5783	60.3195	64.2986	63.8248	67.0547	64.8135	69.0896	65.8356	0.934628	-0.097536	0.075028	0.357371
1323	6010	ENSMUSG00000015189.12	ENSMUSG00000015189	Casd1	42516	62.8548	62.532	64.4276	60.7974	63.2788	61.7382	62.7363	57.3697	1.02322	0.033114	0.54861	0.844898
1324	10596	ENSMUSG00000015202.13	ENSMUSG00000015202	Cnksr3	93174	90.3616	91.7019	74.2284	90.1546	85.2311	83.5265	69.4883	71.4475	1.11982	0.163272	0.041853	0.264743
1325	18553	ENSMUSG00000015214.14	ENSMUSG00000015214	Mtmr1	54436	39.553	40.5526	46.6055	38.4393	40.6495	39.5148	37.9706	37.5516	1.06264	0.087656	0.21268	0.581193
1326	18555	ENSMUSG00000015217.11	ENSMUSG00000015217	Hmgb3	4758	7.71457	7.48171	6.55108	7.33235	7.73408	7.57222	7.17556	7.43978	0.971612	-0.041548	0.691262	0.910284
1327	335	ENSMUSG00000015222.17	ENSMUSG00000015222	Map2	267310	663.801	641.244	579.41	604.53	636.251	649.006	613.062	660.216	0.974082	-0.037884	0.488871	0.812506
1328	4003	ENSMUSG00000015224.10	ENSMUSG00000015224	Cyp2j9	23149	33.7038	44.4536	41.9115	40.4113	42.7327	37.1938	45.2957	43.2597	0.953975	-0.067977	0.427715	0.773225
1329	3871	ENSMUSG00000015243.4	ENSMUSG00000015243	Abca1	129108	96.7167	98.5432	74.6411	83.1278	74.32	78.4493	71.8054	71.1589	1.19476	0.25672	0.000996	0.027041
1330	3870	ENSMUSG00000015247.10	ENSMUSG00000015247	Nipsnap3b	10180	2.56098	2.64917	2.42442	2.19415	2.96863	2.98827	1.86863	2.3089	0.971407	-0.041853	0.830796	0.963948
1331	18608	ENSMUSG00000015289.4	ENSMUSG00000015289	Lage3	2342	11.1292	11.994	12.4832	11.6651	10.4944	11.6339	10.6138	10.6145	1.09327	0.128647	0.142071	0.487854
1332	18609	ENSMUSG00000015290.15	ENSMUSG00000015290	Ubl4a	7500	65.226	67.3063	76.3949	76.5453	71.742	75.1419	71.5562	74.7505	0.975816	-0.03532	0.57272	0.855951
1333	18605	ENSMUSG00000015291.10	ENSMUSG00000015291	Gdi1	6864	662.568	695.333	667.359	697.434	687.734	686.084	686.362	711.621	0.983664	-0.023763	0.619986	0.881006
1334	10610	ENSMUSG00000015305.6	ENSMUSG00000015305	Sash1	163831	55.6461	57.6121	52.4345	53.8539	59.5289	61.9123	60.7431	64.9698	0.889633	-0.168718	0.002723	0.052979
1335	11076	ENSMUSG00000015312.9	ENSMUSG00000015312	Gadd45b	2131	11.5086	10.3638	11.7094	10.4153	10.6506	8.79074	13.0804	9.74867	1.03963	0.056076	0.633002	0.887164
1336	1401	ENSMUSG00000015335.16	ENSMUSG00000015335	Zdhhc12	2704	1.61247	2.00871	2.03754	1.72199	1.43224	1.74074	1.46999	1.73167	1.16795	0.223981	0.210287	0.579149
1337	1405	ENSMUSG00000015337.5	ENSMUSG00000015337	Endog	2576	1.89703	1.22269	1.62488	1.6109	1.74472	1.07346	1.44508	0.897904	1.21882	0.28549	0.20443	0.571297
1338	18396	ENSMUSG00000015340.10	ENSMUSG00000015340	Cybb	52519	0.379405	0.66957	0.670583	0.860996	0.468732	0.551234	0.348812	0.865836	1.1826	0.241966	0.521729	0.830762
1339	8642	ENSMUSG00000015341.17	ENSMUSG00000015341	Golga7	15728	56.6578	55.3705	62.5448	58.6588	62.6278	57.2413	64.7046	61.0254	0.95087	-0.072681	0.237561	0.609901
1340	18394	ENSMUSG00000015342.6	ENSMUSG00000015342	Xk	40494	48.5638	53.2744	55.5037	52.3541	57.7582	53.8759	54.7634	54.9646	0.948933	-0.075621	0.204163	0.570851
1341	10200	ENSMUSG00000015354.8	ENSMUSG00000015354	Pcolce2	60495	1.89703	2.59094	2.01175	1.88864	1.95305	2.90123	2.34202	1.6996	0.942679	-0.085161	0.671918	0.902059
1342	9979	ENSMUSG00000015357.10	ENSMUSG00000015357	Clpx	36398	35.8538	31.9938	33.3744	33.3566	32.7852	33.5673	34.5573	29.7912	1.0297	0.042227	0.530141	0.834527
1343	15571	ENSMUSG00000015363.13	ENSMUSG00000015363	Trabd	11953	56.7843	53.5365	56.1485	55.5481	54.1125	58.2568	51.948	53.0725	1.0229	0.03266	0.568634	0.854237
1344	15568	ENSMUSG00000015365.15	ENSMUSG00000015365	Mov10l1	72243	2.05511	1.65937	1.5475	1.80531	2.00513	1.91481	1.79389	2.3089	0.882458	-0.180401	0.281742	0.654234
1345	15578	ENSMUSG00000015377.10	ENSMUSG00000015377	Dennd6b	14283	152.521	143.288	142.164	137.787	147.781	146.454	125.348	121.442	1.06538	0.091367	0.178784	0.541163
1346	13881	ENSMUSG00000015396.4	ENSMUSG00000015396	Cd83	18357	9.20057	7.53994	11.7094	8.44331	9.16631	8.64567	9.393	7.69632	1.05827	0.081711	0.536268	0.837637
1347	18939	ENSMUSG00000015405.15	ENSMUSG00000015405	Ace2	49088	1.77056	2.21249	1.83121	1.80531	1.48432	1.85679	1.69423	1.34686	1.19184	0.253187	0.145902	0.493162
1348	16824	ENSMUSG00000015451.16	ENSMUSG00000015451	C4a	14371	2.11834	3.26051	2.29546	2.44412	2.31762	2.69815	3.08948	2.98232	0.914746	-0.128557	0.448625	0.785906
1349	16814	ENSMUSG00000015452.14	ENSMUSG00000015452	Ager	3074	1.13822	0.640458	1.36696	0.88877	0.468732	1.04444	1.34542	1.31479	0.973225	-0.039155	0.898016	0.98702
1350	16821	ENSMUSG00000015461.15	ENSMUSG00000015461	Atf6b	7928	100.922	94.4384	94.0622	102.514	97.5743	104.386	101.554	102.137	0.9675	-0.047666	0.374824	0.730282
1351	16817	ENSMUSG00000015467.14	ENSMUSG00000015467	Egfl8	2622	5.12197	4.7161	6.88638	5.33262	8.33301	5.16419	5.97963	5.80431	0.873608	-0.194943	0.225657	0.597489
1352	16811	ENSMUSG00000015468.14	ENSMUSG00000015468	Notch4	24235	9.991	15.4292	10.9099	11.4707	12.4735	12.3302	10.4145	10.5504	1.0458	0.064612	0.615875	0.879365
1353	16818	ENSMUSG00000015474.16	ENSMUSG00000015474	Ppt2	11848	32.6288	37.3503	37.7848	38.8004	35.9621	31.4784	36.0273	35.0824	1.05947	0.083343	0.257969	0.632726
1354	16819	ENSMUSG00000015476.6	ENSMUSG00000015476	Prrt1	3593	226.789	222.297	190.807	235.885	199.185	203.957	201.09	207.352	1.08045	0.111634	0.075043	0.357371
1355	16815	ENSMUSG00000015478.13	ENSMUSG00000015478	Rnf5	2599	45.1808	38.5439	44.3101	46.1049	40.7015	38.1222	43.3523	41.8487	1.06281	0.087881	0.212059	0.580798
1356	818	ENSMUSG00000015484.3	ENSMUSG00000015484	Fam163a	80884	0.75881	0.756905	0.747958	0.805448	0.963504	0.464197	0.896944	0.769632	0.985235	-0.02146	1	1
1357	1354	ENSMUSG00000015488.14	ENSMUSG00000015488	Cacfd1	11163	50.9035	52.8669	51.6607	51.382	48.0971	49.408	50.9763	47.7172	1.05519	0.077509	0.160582	0.514241
1358	10630	ENSMUSG00000015501.10	ENSMUSG00000015501	Hivep2	185299	246.803	255.31	213.039	250.355	280.901	277.648	281.491	273.476	0.868054	-0.204143	0.000659	0.0204
1359	3137	ENSMUSG00000015522.18	ENSMUSG00000015522	Arnt	62852	132.001	134.904	126.302	128.094	115.516	128.931	117.45	122.532	1.07779	0.108072	0.043246	0.269572
1360	14358	ENSMUSG00000015533.9	ENSMUSG00000015533	Itga2	99019	0.53749	0.698681	0.644792	1.13874	1.45828	1.47963	0.896944	1.21858	0.603314	-0.729019	0.005716	0.083264
1361	14357	ENSMUSG00000015536.14	ENSMUSG00000015536	Mocs2	14039	47.1095	42.7069	49.1073	46.5493	45.5451	45.4913	46.2923	44.1576	1.02328	0.033205	0.586193	0.863282
1362	12728	ENSMUSG00000015542.17	ENSMUSG00000015542	Nat9	5027	13.5005	14.7305	15.7329	13.5815	12.0829	11.1407	12.2084	11.769	1.22103	0.288102	0.001003	0.027165
1363	8825	ENSMUSG00000015568.16	ENSMUSG00000015568	Lpl	26957	1.01175	0.931575	0.696375	0.361063	0.416651	0.522222	0.348812	0.448952	1.72157	0.783727	0.01496	0.150441
1364	16643	ENSMUSG00000015575.14	ENSMUSG00000015575	Atp6v0e	36416	46.8881	46.899	44.4133	42.2721	39.7901	42.329	35.6535	39.2833	1.15094	0.202808	0.002247	0.04662
1365	16977	ENSMUSG00000015597.17	ENSMUSG00000015597	Zfp318	37189	61.2739	60.8144	59.0629	58.0756	55.3885	62.4926	55.4611	57.4017	1.03844	0.054412	0.343532	0.706294
1366	16980	ENSMUSG00000015599.9	ENSMUSG00000015599	Ttbk1	45227	243.452	259.909	207.649	263.52	247.022	268.886	256.202	262.509	0.943219	-0.084335	0.220622	0.591751
1367	16985	ENSMUSG00000015605.6	ENSMUSG00000015605	Srf	7846	21.6261	20.4073	21.9745	24.3301	25.2594	25.0376	24.8155	26.6485	0.870058	-0.200817	0.006426	0.090338
1368	2575	ENSMUSG00000015647.9	ENSMUSG00000015647	Lama5	49486	16.8835	14.061	12.4574	14.748	14.9213	16.1309	15.0487	13.5006	0.974766	-0.036872	0.726261	0.923127
1369	4754	ENSMUSG00000015653.13	ENSMUSG00000015653	Steap2	29749	94.377	97.99	95.5066	100.431	107.965	110.073	109.029	106.626	0.896581	-0.157494	0.001699	0.038276
1370	9694	ENSMUSG00000015656.17	ENSMUSG00000015656	Hspa8	9103	1798.76	1805.97	1866.29	1934.41	2305.93	1880.41	2463.31	2407.86	0.818512	-0.288924	9.6e-05	0.004959
1371	16367	ENSMUSG00000015659.12	ENSMUSG00000015659	Serac1	37545	41.8294	42.2411	41.6793	42.7165	44.4774	45.0852	41.8076	42.4901	0.970345	-0.04343	0.450183	0.786816
1372	18684	ENSMUSG00000015668.13	ENSMUSG00000015668	Pdzd11	3685	15.2078	15.1672	15.0881	15.3035	16.7181	14.8253	15.0736	15.0078	0.986595	-0.01947	0.814759	0.958541
1373	13702	ENSMUSG00000015671.11	ENSMUSG00000015671	Psma2	60996	51.5042	48.1799	53.6983	52.1597	53.0969	45.5203	52.5709	52.9443	1.00814	0.011697	0.862119	0.974459
1374	13701	ENSMUSG00000015672.4	ENSMUSG00000015672	Mrpl32	4981	21.6577	20.2035	21.9487	20.9139	21.0148	18.6549	18.9604	21.0687	1.065	0.090853	0.232097	0.604197
1375	3133	ENSMUSG00000015697.14	ENSMUSG00000015697	Setdb1	33677	80.75	83.7253	87.279	85.6552	92.6006	86.3697	92.9085	87.1608	0.940897	-0.087891	0.111015	0.435246
1376	3131	ENSMUSG00000015702.13	ENSMUSG00000015702	Anxa9	11080	0.695576	1.22269	1.05746	1.19428	1.09371	0.957407	1.27067	0.609292	1.05469	0.076819	0.780206	0.946867
1377	7846	ENSMUSG00000015709.9	ENSMUSG00000015709	Arnt2	163898	74.1105	69.9263	68.838	65.1857	70.0494	76.3314	71.1078	72.3454	0.960559	-0.058054	0.308184	0.676667
1378	3129	ENSMUSG00000015711.8	ENSMUSG00000015711	Prune1	28402	42.0507	39.9122	45.0065	42.161	40.5713	41.6617	41.4089	39.9567	1.03544	0.050237	0.404192	0.757454
1379	3132	ENSMUSG00000015714.11	ENSMUSG00000015714	Cers2	8808	37.4662	35.2543	36.392	37.9671	33.28	37.1068	34.5573	37.8723	1.03221	0.045741	0.481873	0.807224
1380	6052	ENSMUSG00000015733.13	ENSMUSG00000015733	Capza2	30738	134.847	133.506	148.457	131.677	143.015	134.878	134.367	132.152	1.00885	0.012715	0.822228	0.961145
1381	3160	ENSMUSG00000015745.9	ENSMUSG00000015745	Plekho1	7572	47.0778	45.7927	45.2644	46.466	47.1336	43.4605	49.9797	51.0523	0.964456	-0.052213	0.410677	0.762509
1382	3161	ENSMUSG00000015747.5	ENSMUSG00000015747	Vps45	58634	32.3443	33.6531	32.5749	37.4394	32.3425	31.0142	34.4825	37.1348	1.00965	0.013852	0.86112	0.974321
1383	3150	ENSMUSG00000015748.13	ENSMUSG00000015748	Prpf3	25761	41.9875	46.8408	44.7485	42.7721	42.7067	45.1432	42.4305	47.3965	0.99489	-0.007392	0.901229	0.988292
1384	3158	ENSMUSG00000015749.12	ENSMUSG00000015749	Anp32e	18144	195.109	198.775	187.376	195.779	183.665	175.147	189.056	194.525	1.04799	0.067626	0.199164	0.565321
1385	3156	ENSMUSG00000015750.15	ENSMUSG00000015750	Aph1a	4319	59.124	54.3807	56.4064	57.4368	61.1435	55.9358	56.4577	55.4135	0.993741	-0.009058	0.882087	0.980392
1386	10608	ENSMUSG00000015755.16	ENSMUSG00000015755	Tab2	50577	69.6841	68.0341	65.1756	68.102	69.4504	68.8172	71.2074	70.2289	0.969786	-0.044261	0.399302	0.753114
1387	10606	ENSMUSG00000015757.10	ENSMUSG00000015757	Ppil4	30244	63.9297	66.1127	67.2905	63.7137	63.5392	61.5352	61.5154	67.1504	1.03076	0.043703	0.434052	0.776483
1388	14626	ENSMUSG00000015759.11	ENSMUSG00000015759	Cnih1	12844	36.2016	31.4989	38.0943	34.1065	36.4309	31.3913	36.1518	31.6511	1.03202	0.045471	0.560365	0.850323
1389	6888	ENSMUSG00000015766.14	ENSMUSG00000015766	Eps8	177631	65.8584	62.794	71.5977	60.9918	79.9709	80.4222	73.8235	68.4011	0.864375	-0.210271	0.001947	0.042044
1390	1346	ENSMUSG00000015776.12	ENSMUSG00000015776	Med22	5415	40.375	33.3329	37.9911	37.6061	35.4153	34.5247	35.9525	35.2107	1.05906	0.082777	0.219154	0.589634
1391	1348	ENSMUSG00000015790.16	ENSMUSG00000015790	Surf1	3149	46.9514	45.2396	51.1191	48.4657	48.9825	46.7679	47.0148	48.4548	1.00474	0.006827	0.916094	0.993397
1392	5063	ENSMUSG00000015804.14	ENSMUSG00000015804	Med28	9047	35.1582	24.4538	25.9206	28.0518	27.0562	22.4555	28.7022	25.2375	1.09743	0.134132	0.204921	0.571845
1393	5061	ENSMUSG00000015806.12	ENSMUSG00000015806	Qdpr	16215	32.8185	29.8395	30.2278	32.1346	34.8164	35.6271	35.9276	37.4234	0.870597	-0.199923	0.001486	0.034917
1394	14872	ENSMUSG00000015812.8	ENSMUSG00000015812	Gnrh1	4258	1.83379	2.53272	3.01763	2.2497	2.55198	2.29197	2.74066	2.56544	0.954183	-0.067662	0.693708	0.911166
1395	835	ENSMUSG00000015829.13	ENSMUSG00000015829	Tnr	407960	143.542	158.106	138.733	162.034	164.837	168.62	180.361	193.627	0.852825	-0.229678	0.000546	0.017676
1396	11761	ENSMUSG00000015837.15	ENSMUSG00000015837	Sqstm1	11461	187.173	182.414	185.545	188.864	192.258	185.853	187.436	186.443	0.99061	-0.013611	0.778495	0.946222
1397	1685	ENSMUSG00000015839.6	ENSMUSG00000015839	Nfe2l2	29128	12.5836	14.9343	14.985	14.1925	15.8067	14.8833	15.4972	14.9758	0.928824	-0.106524	0.207844	0.576011
1398	1364	ENSMUSG00000015846.14	ENSMUSG00000015846	Rxra	86517	21.4364	26.4043	25.7143	23.0802	24.947	24.1092	25.4134	21.6459	1.0064	0.0092	0.914534	0.992613
1399	3146	ENSMUSG00000015850.11	ENSMUSG00000015850	Adamtsl4	11717	6.57635	6.14257	4.6425	5.9992	4.40087	6.44074	5.68065	5.99672	1.03857	0.054597	0.714592	0.91854
1400	2958	ENSMUSG00000015852.13	ENSMUSG00000015852	Fcrls	12980	0.632342	0.698681	0.747958	0.88877	0.963504	0.841358	1.59457	1.6034	0.59748	-0.743037	0.005076	0.077182
1401	12788	ENSMUSG00000015869.16	ENSMUSG00000015869	Prpsap1	23357	35.2531	37.6415	37.0626	31.9957	37.0559	34.5827	34.1835	32.8056	1.02484	0.035404	0.612669	0.87801
1402	5064	ENSMUSG00000015879.8	ENSMUSG00000015879	Fam184b	109909	17.9585	19.5922	19.0858	18.0531	17.7597	19.7864	20.1065	17.1885	0.998736	-0.001825	0.991815	1
1403	5067	ENSMUSG00000015880.13	ENSMUSG00000015880	Ncapg	30627	0.284554	0.291117	0.15475	0.111096	0.338529	0.261111	0.149491	0.32068	0.786137	-0.347148	0.474474	0.803229
1404	5068	ENSMUSG00000015882.17	ENSMUSG00000015882	Lcorl	160434	12.963	12.9838	12.3284	12.2206	13.2026	14.216	11.5855	14.2382	0.951148	-0.072258	0.419087	0.76753
1405	11227	ENSMUSG00000015889.8	ENSMUSG00000015889	Lta4h	31464	47.7734	41.0475	45.8834	42.4388	43.3577	40.1241	42.1315	39.123	1.07578	0.105383	0.112721	0.438108
1406	2170	ENSMUSG00000015932.8	ENSMUSG00000015932	Dstn	28004	115.371	105.268	131.331	105.403	120.23	108.303	112.567	116.888	1.00009	0.000129	1	1
1407	13992	ENSMUSG00000015937.15	ENSMUSG00000015937	Macroh2a1	62742	65.2893	63.842	59.3724	65.6857	64.1902	64.9296	65.153	63.8795	0.985531	-0.021027	0.706489	0.915118
1408	5725	ENSMUSG00000015942.9	ENSMUSG00000015942	Gtf2ird2	40351	20.2349	23.2312	22.413	24.4412	22.8116	24.3704	24.1428	22.2552	0.966814	-0.04869	0.52842	0.833525
1409	3168	ENSMUSG00000015943.11	ENSMUSG00000015943	Bola1	23121	7.43002	5.67679	6.88638	7.3879	5.62478	5.25123	5.33184	5.57983	1.25809	0.331233	0.003891	0.066234
1410	5723	ENSMUSG00000015944.9	ENSMUSG00000015944	Castor2	44632	239.278	268.235	233.93	246.05	226.97	235.232	226.08	235.924	1.07002	0.097639	0.07631	0.360155
1411	3179	ENSMUSG00000015947.10	ENSMUSG00000015947	Fcgr1	11060	1.73894	2.21249	2.34704	1.63867	1.84889	1.10247	2.01813	1.82788	1.16757	0.223504	0.27871	0.651557
1412	5727	ENSMUSG00000015950.13	ENSMUSG00000015950	Ncf1	9572	2.46613	2.18338	1.67646	1.74977	2.2395	1.85679	1.74406	1.63547	1.07257	0.101075	0.55925	0.850192
1413	1003	ENSMUSG00000015961.8	ENSMUSG00000015961	Adss	33549	57.1005	47.8014	47.3277	45.7994	46.118	45.7524	43.5516	42.8749	1.11111	0.152	0.032632	0.23272
1414	14534	ENSMUSG00000015966.17	ENSMUSG00000015966	Il17rb	12761	1.01175	0.931575	0.670583	1.22206	1.09371	0.841358	1.09627	1.12238	0.920232	-0.119931	0.654247	0.89498
1415	14536	ENSMUSG00000015968.17	ENSMUSG00000015968	Cacna1d	451516	65.0047	65.2394	58.9082	65.6857	75.7262	78.6524	68.4418	65.6753	0.884194	-0.177565	0.007568	0.101368
1416	14535	ENSMUSG00000015970.19	ENSMUSG00000015970	Chdh	31504	3.47788	4.16298	4.46196	5.38817	5.23417	4.4679	6.55268	6.4136	0.774269	-0.369093	0.018645	0.169547
1417	14533	ENSMUSG00000015971.5	ENSMUSG00000015971	Actr8	28017	52.1366	51.6733	52.6666	52.7152	47.42	48.4796	51.0262	49.3847	1.067	0.093561	0.089281	0.389906
1418	8368	ENSMUSG00000015980.14	ENSMUSG00000015980	Lrrc27	29991	3.5095	3.78452	3.81717	3.55508	3.43737	3.13333	2.76558	3.55955	1.14326	0.193155	0.155379	0.506635
1419	8367	ENSMUSG00000015981.12	ENSMUSG00000015981	Stk32c	109669	1.99188	2.06693	2.11492	2.52744	2.4999	2.98827	2.29219	2.69371	0.836218	-0.258049	0.09228	0.39536
1420	8670	ENSMUSG00000015994.10	ENSMUSG00000015994	Fnta	16928	34.0516	37.001	35.4378	33.1622	35.9882	34.8728	37.0737	37.3272	0.962749	-0.054768	0.383351	0.739628
1421	14348	ENSMUSG00000016018.4	ENSMUSG00000016018	Mtrex	59980	81.003	75.9525	79.1288	74.8233	77.7574	75.7222	79.7284	79.3042	0.995977	-0.005816	0.916584	0.993589
1422	2363	ENSMUSG00000016024.9	ENSMUSG00000016024	Lbp	26359	1.39115	0.960687	1.03167	1.16651	0.755179	0.348148	1.09627	0.929972	1.44293	0.529	0.05859	0.313916
1423	15552	ENSMUSG00000016028.10	ENSMUSG00000016028	Celsr1	135274	0.53749	0.378452	0.541625	0.388837	0.39061	0.638271	0.597963	0.513088	0.866071	-0.207442	0.525147	0.831921
1424	9646	ENSMUSG00000016087.13	ENSMUSG00000016087	Fli1	120657	3.16171	2.44538	2.45021	2.05528	2.57803	2.14691	2.74066	1.44306	1.12494	0.169853	0.388462	0.743441
1425	5998	ENSMUSG00000016128.14	ENSMUSG00000016128	Stard13	196326	14.1961	14.1192	13.618	14.137	13.5151	15.2025	13.8777	13.2762	1.00456	0.006562	0.939025	0.998512
1426	18482	ENSMUSG00000016150.15	ENSMUSG00000016150	Tenm1	901260	215.344	190.944	167.981	184.642	163.796	165.631	181.457	189.939	1.08404	0.116414	0.109012	0.43104
1427	1136	ENSMUSG00000016179.11	ENSMUSG00000016179	Camk1g	23952	15.524	17.9328	16.5325	16.6089	15.5202	16.9142	16.2945	16.1943	1.02788	0.039679	0.620622	0.881185
1428	1128	ENSMUSG00000016181.9	ENSMUSG00000016181	Utp25	39168	37.8457	36.215	35.5409	38.0505	38.4621	36.2654	37.4973	38.0968	0.983157	-0.024507	0.686734	0.908898
1429	1133	ENSMUSG00000016194.14	ENSMUSG00000016194	Hsd11b1	42441	46.5404	43.784	45.5481	43.4664	43.9566	41.9228	47.2889	44.4783	1.01024	0.014698	0.807574	0.956077
1430	1127	ENSMUSG00000016200.14	ENSMUSG00000016200	Syt14	144542	28.2973	27.3941	27.7003	27.663	26.7177	29.7376	29.8234	29.5988	0.959926	-0.059006	0.366776	0.72478
1431	16922	ENSMUSG00000016206.6	ENSMUSG00000016206	H2-M3	4264	0.727193	0.989798	1.57329	1.27761	0.989545	0.783333	0.896944	1.05824	1.23918	0.309386	0.231071	0.602349
1432	18451	ENSMUSG00000016239.11	ENSMUSG00000016239	Lonrf3	33988	18.085	15.5165	14.108	14.3314	15.1296	14.7093	16.8426	16.1302	0.987072	-0.018773	0.856709	0.972155
1433	2505	ENSMUSG00000016252.7	ENSMUSG00000016252	Atp5e	3033	70.4745	72.5755	88.4654	82.7667	79.0074	76.0993	76.9379	86.3591	0.989208	-0.015655	0.828177	0.963054
1434	2503	ENSMUSG00000016253.12	ENSMUSG00000016253	Nelfcd	11698	48.6587	53.7693	45.6513	53.354	41.8473	48.7407	49.2821	43.5484	1.09937	0.136672	0.062521	0.324979
1435	2504	ENSMUSG00000016256.10	ENSMUSG00000016256	Ctsz	11546	22.3849	23.4058	26.4623	24.4967	21.3273	23.3549	23.47	23.4096	1.05957	0.083479	0.274584	0.648048
1436	2506	ENSMUSG00000016257.15	ENSMUSG00000016257	Prelid3b	8014	26.4319	26.579	29.7378	27.6907	26.7438	25.1827	28.3783	29.4384	1.00856	0.012304	0.877616	0.979212
1437	1125	ENSMUSG00000016262.14	ENSMUSG00000016262	Sertad4	11268	6.38665	6.37547	6.73163	6.83242	6.92681	8.09444	8.74521	8.11321	0.827673	-0.272868	0.00926	0.114359
1438	18458	ENSMUSG00000016308.12	ENSMUSG00000016308	Ube2a	10322	22.0371	19.0973	24.7858	23.358	25.2334	21.179	24.2673	21.8704	0.965582	-0.050529	0.582432	0.860981
1439	18456	ENSMUSG00000016319.3	ENSMUSG00000016319	Slc25a5	3156	184.075	155.427	251.03	196.474	227.361	153.707	241.677	181.088	0.979918	-0.029268	0.831812	0.964459
1440	2596	ENSMUSG00000016344.14	ENSMUSG00000016344	Ppdpf	1524	29.2458	22.0085	28.8351	27.9129	27.7854	24.2253	26.6592	24.2755	1.04969	0.069959	0.442277	0.78171
1441	2594	ENSMUSG00000016346.17	ENSMUSG00000016346	Kcnq2	59721	297.232	325.585	317.908	334.566	339.414	355.372	345.747	342.615	0.92343	-0.114925	0.028874	0.21688
1442	2595	ENSMUSG00000016349.10	ENSMUSG00000016349	Eef1a2	9361	900.17	897.485	831.24	966.759	895.122	879.828	928.263	919.518	0.993801	-0.008971	0.870943	0.976817
1443	2592	ENSMUSG00000016356.18	ENSMUSG00000016356	Col20a1	31828	11.8248	14.6141	13.1538	13.8593	11.6402	13.4617	13.7033	13.3403	1.02758	0.039253	0.686071	0.908737
1444	18631	ENSMUSG00000016382.15	ENSMUSG00000016382	Pls3	89528	120.271	104.162	98.421	120.317	95.2307	94.6092	118.621	111.148	1.05716	0.080188	0.334715	0.701269
1445	1869	ENSMUSG00000016386.15	ENSMUSG00000016386	Mpped2	175087	6.89252	8.29684	8.27913	7.3879	9.55692	10.0963	8.44623	7.98493	0.856956	-0.222707	0.043074	0.268945
1446	18463	ENSMUSG00000016409.4	ENSMUSG00000016409	Nkap	23951	18.0217	16.7684	19.0085	16.0256	17.6035	14.9704	15.3477	16.8357	1.07995	0.11096	0.204617	0.571497
1447	18465	ENSMUSG00000016427.7	ENSMUSG00000016427	Ndufa1	3575	33.8303	34.4392	40.1318	38.3282	31.2488	34.5537	35.9525	39.0909	1.04469	0.063081	0.437495	0.779364
1448	13796	ENSMUSG00000016477.18	ENSMUSG00000016477	E2f3	79488	11.9196	11.8485	10.523	10.0264	12.4735	11.808	13.2548	11.9614	0.894301	-0.161167	0.085802	0.383075
1449	1145	ENSMUSG00000016481.15	ENSMUSG00000016481	Cr1l	34204	26.4319	28.0637	27.9582	25.4133	27.525	26.1691	24.3919	26.3599	1.03463	0.049117	0.484857	0.809486
1450	6941	ENSMUSG00000016487.15	ENSMUSG00000016487	Ppfibp1	143538	23.6812	22.8527	24.1668	22.4137	20.1034	21.4401	22.1246	22.64	1.08101	0.11238	0.113931	0.440206
1451	1143	ENSMUSG00000016493.13	ENSMUSG00000016493	Cd46	55423	7.36678	8.58796	8.82075	7.02684	6.51016	7.63024	5.6059	5.86845	1.24518	0.316355	0.010994	0.126027
1452	1138	ENSMUSG00000016494.9	ENSMUSG00000016494	Cd34	22460	9.991	7.68549	8.07279	8.05448	9.4788	9.19691	10.8381	12.0255	0.814441	-0.296118	0.011637	0.130398
1453	18102	ENSMUSG00000016495.12	ENSMUSG00000016495	Plgrkt	18791	16.6938	16.3026	18.4668	16.8033	16.6921	16.6821	15.8709	15.4568	1.05693	0.079874	0.310317	0.678937
1454	18103	ENSMUSG00000016496.7	ENSMUSG00000016496	Cd274	20640	1.07498	0.84424	0.825333	1.08319	1.11975	0.87037	0.946775	0.865836	0.999808	-0.000278	1	1
1455	5958	ENSMUSG00000016503.17	ENSMUSG00000016503	Gtf3a	6957	2.56098	3.49341	3.24975	3.49953	3.48945	3.48148	2.86524	3.2068	0.986587	-0.019482	0.895374	0.985574
1456	5959	ENSMUSG00000016510.11	ENSMUSG00000016510	Mtif3	12227	14.5755	13.3623	14.0307	14.1092	15.2598	13.2296	12.8562	12.9234	1.03359	0.047668	0.583573	0.861572
1457	5960	ENSMUSG00000016520.7	ENSMUSG00000016520	Lnx2	59931	33.8303	32.5178	29.4799	34.4398	33.5404	33.2191	32.9876	33.8638	0.975777	-0.035377	0.598062	0.869698
1458	648	ENSMUSG00000016526.8	ENSMUSG00000016526	Dyrk3	10885	3.00362	3.46429	3.50767	3.44398	3.59361	2.87222	3.51303	2.88612	1.04162	0.05883	0.669957	0.901547
1459	647	ENSMUSG00000016528.10	ENSMUSG00000016528	Mapkapk2	44126	22.6378	23.7552	25.0179	25.441	24.4782	24.2253	25.1643	24.7886	0.983691	-0.023722	0.728966	0.923906
1460	18470	ENSMUSG00000016534.15	ENSMUSG00000016534	Lamp2	55097	84.4492	84.2784	82.9718	84.1276	81.8458	80.3642	82.2697	83.0561	1.02662	0.037897	0.448586	0.785906
1461	15542	ENSMUSG00000016541.10	ENSMUSG00000016541	Atxn10	126967	130.073	112.429	117.584	113.651	128.797	110.798	121.461	110.795	1.00461	0.006629	0.916738	0.993643
1462	15390	ENSMUSG00000016552.13	ENSMUSG00000016552	Foxred2	16200	53.4961	51.1202	49.03	46.7715	54.5552	59.8814	49.8552	44.6066	0.960188	-0.058612	0.469705	0.800431
1463	15391	ENSMUSG00000016554.9	ENSMUSG00000016554	Eif3d	11815	34.8736	32.2267	37.0884	33.1067	34.6341	31.3333	31.8166	32.998	1.05138	0.072278	0.291207	0.662518
1464	12768	ENSMUSG00000016559.14	ENSMUSG00000016559	H3f3b	6050	321.008	293.825	349.658	337.538	323.503	320.905	345.349	327.895	0.989496	-0.015234	0.799242	0.953051
1465	15538	ENSMUSG00000016619.10	ENSMUSG00000016619	Nup50	19552	42.6198	45.0067	41.7567	46.7993	47.3159	44.9401	48.5097	49.1923	0.928709	-0.106702	0.084476	0.381276
1466	15536	ENSMUSG00000016624.15	ENSMUSG00000016624	Phf21b	70668	47.4256	43.9005	43.3042	44.1608	46.6388	48.8278	44.5732	37.8402	1.00552	0.007937	0.911014	0.99134
1467	15395	ENSMUSG00000016637.7	ENSMUSG00000016637	Ift27	14644	21.8474	19.5049	22.1808	18.3587	19.7128	19.9025	19.3092	17.5091	1.07192	0.100191	0.230686	0.602191
1468	15518	ENSMUSG00000016664.16	ENSMUSG00000016664	Pacsin2	88999	45.2441	41.426	42.0662	45.0773	46.9513	43.4024	51.2255	47.5889	0.919353	-0.12131	0.06706	0.337538
1469	15523	ENSMUSG00000016757.11	ENSMUSG00000016757	Ttll12	20067	14.4174	15.4001	15.5008	14.8869	16.1452	15.7537	15.2979	15.6813	0.959393	-0.059807	0.429015	0.773286
1470	15524	ENSMUSG00000016763.15	ENSMUSG00000016763	Scube1	120022	5.24844	5.00722	3.45608	4.4994	5.26021	6.29568	4.31032	4.55366	0.891132	-0.166289	0.293895	0.665077
1471	14688	ENSMUSG00000016831.12	ENSMUSG00000016831	Tox4	17255	88.1168	86.7238	89.755	88.3493	89.3976	85.3253	85.3592	94.761	0.996379	-0.005234	0.921008	0.99468
1472	5304	ENSMUSG00000016833.14	ENSMUSG00000016833	Mrps18c	5844	7.14546	6.72481	8.92392	6.66577	7.29138	5.57037	8.02267	7.53598	1.0381	0.053946	0.698113	0.912433
1473	40	ENSMUSG00000016918.15	ENSMUSG00000016918	Sulf1	168915	21.7842	26.5499	22.413	27.8574	25.9105	23.587	30.3217	30.2722	0.897003	-0.156815	0.118252	0.447889
1474	2387	ENSMUSG00000016921.14	ENSMUSG00000016921	Srsf6	5593	208.167	193.273	220.493	193.752	189.368	177.439	184.148	189.041	1.10376	0.142428	0.01255	0.13621
1475	2376	ENSMUSG00000016933.17	ENSMUSG00000016933	Plcg1	44460	108.573	116.709	111.833	111.513	101.168	110.392	106.487	104.478	1.0634	0.088688	0.089255	0.389884
1476	12741	ENSMUSG00000016940.18	ENSMUSG00000016940	Kctd2	11146	59.5034	58.9803	60.2493	55.7703	51.248	51.2358	53.6921	48.2303	1.14799	0.199107	0.000518	0.017028
1477	15402	ENSMUSG00000016942.6	ENSMUSG00000016942	Tmprss6	28967	0.379405	0.436676	0.46425	0.416611	0.546854	0.37716	0.423557	0.769632	0.815869	-0.293591	0.322749	0.690007
1478	16535	ENSMUSG00000016946.6	ENSMUSG00000016946	Kctd5	25751	22.6378	20.4947	21.2008	21.636	21.8221	21.15	22.4734	21.9987	0.983718	-0.023683	0.742864	0.930505
1479	11594	ENSMUSG00000016984.7	ENSMUSG00000016984	Etaa1	15119	12.8682	11.9358	10.7809	10.332	11.0933	10.9376	10.4145	12.3462	1.0264	0.037598	0.707034	0.915388
1480	2409	ENSMUSG00000016995.17	ENSMUSG00000016995	Matn4	15767	2.37128	1.7467	2.81129	2.47189	3.25508	3.01728	3.18914	4.77813	0.66556	-0.58736	0.001316	0.032169
1481	2410	ENSMUSG00000017007.9	ENSMUSG00000017007	Rbpjl	12307	0.53749	0.436676	0.593208	0.833222	0.885382	0.783333	0.573048	0.897904	0.774388	-0.368871	0.164824	0.520372
1482	2411	ENSMUSG00000017009.3	ENSMUSG00000017009	Sdc4	19640	100.005	113.594	108.66	109.235	119.318	111.959	108.854	95.0175	0.992683	-0.010595	0.880265	0.980058
1483	18449	ENSMUSG00000017057.9	ENSMUSG00000017057	Il13ra1	59149	2.71907	2.50361	1.90858	2.22192	2.78635	2.35	2.44168	2.53337	0.921005	-0.118719	0.467056	0.798638
1484	12563	ENSMUSG00000017119.19	ENSMUSG00000017119	Nbr1	29802	264.414	281.481	268.491	279.24	273.088	281.739	275.661	274.727	0.990928	-0.013147	0.789183	0.950397
1485	12817	ENSMUSG00000017132.17	ENSMUSG00000017132	Cyth1	116573	188.185	197.494	195.243	183.614	157.546	154.839	147.622	137.572	1.28087	0.357121	0	0
1486	1559	ENSMUSG00000017144.8	ENSMUSG00000017144	Rnd3	18673	7.52487	6.98681	7.27325	5.61036	7.83824	6.75987	7.99775	8.24148	0.888754	-0.170145	0.148818	0.497347
1487	12562	ENSMUSG00000017146.12	ENSMUSG00000017146	Brca1	63191	1.07498	1.31003	1.41854	1.19428	1.27599	1.62469	0.946775	1.44306	0.956718	-0.063835	0.759538	0.937752
1488	12542	ENSMUSG00000017167.6	ENSMUSG00000017167	Cntnap1	20201	527.12	548.96	474.051	553.037	500.293	577.519	523.392	492.276	1.00606	0.008718	0.89162	0.983739
1489	12512	ENSMUSG00000017176.17	ENSMUSG00000017176	Nt5c3b	19487	42.5882	46.899	43.459	41.6333	37.759	38.7024	38.9673	39.4757	1.1287	0.174663	0.003823	0.065581
1490	12548	ENSMUSG00000017188.3	ENSMUSG00000017188	Coa3	1146	26.6532	24.9487	30.8984	28.2462	27.0302	26.1111	27.0827	26.2958	1.04168	0.058907	0.439102	0.780032
1491	12484	ENSMUSG00000017210.14	ENSMUSG00000017210	Med24	24844	122.896	132.517	126.482	130.955	120.881	125.943	123.604	121.409	1.04424	0.062457	0.220068	0.591098
1492	12482	ENSMUSG00000017221.14	ENSMUSG00000017221	Psmd3	13425	83.8485	84.3366	83.3329	84.2109	89.3976	87.5302	91.4883	90.6563	0.936145	-0.095196	0.059168	0.314935
1493	4585	ENSMUSG00000017264.16	ENSMUSG00000017264	Exosc10	23972	62.6334	64.8609	62.3901	66.2134	61.8205	66.0031	67.5947	61.1858	0.999074	-0.001337	0.986662	1
1494	12170	ENSMUSG00000017286.15	ENSMUSG00000017286	Glod4	122738	42.4934	45.1523	45.187	43.9941	42.8108	42.7932	42.0567	43.7087	1.03383	0.047999	0.403271	0.756919
1495	12169	ENSMUSG00000017288.15	ENSMUSG00000017288	Vps53	133421	62.8548	65.1811	60.8683	65.4079	64.3985	67.6858	63.6581	68.7538	0.963199	-0.054094	0.324046	0.69097
1496	12192	ENSMUSG00000017291.13	ENSMUSG00000017291	Taok1	78653	167.539	165.82	159.418	160.284	169.16	171.492	165.262	183.269	0.94901	-0.075505	0.145962	0.493184
1497	2416	ENSMUSG00000017299.13	ENSMUSG00000017299	Dnttip1	22624	9.86453	10.4802	10.5746	11.2763	10.1298	9.86419	10.6138	11.0955	1.01455	0.020837	0.832926	0.965098
1498	2420	ENSMUSG00000017307.16	ENSMUSG00000017307	Acot8	12117	24.2187	24.4538	24.5795	24.1912	22.4731	23.2969	26.9831	21.9666	1.02888	0.041075	0.592568	0.86787
1499	12575	ENSMUSG00000017309.11	ENSMUSG00000017309	Cd300lg	14111	0.22132	0.320229	0.257917	0.416611	0.286447	0.116049	0.323897	0.352748	1.12886	0.174865	0.710892	0.916807
1500	12576	ENSMUSG00000017314.12	ENSMUSG00000017314	Mpp2	31500	89.1918	94.9333	88.2333	98.9867	100.126	108.941	103.198	106.37	0.888517	-0.170529	0.002502	0.050216
1501	12223	ENSMUSG00000017344.4	ENSMUSG00000017344	Vtn	3233	41.0706	50.0722	40.3898	46.2716	49.2168	43.0543	53.0443	50.9881	0.906634	-0.141408	0.084617	0.381609
1502	12230	ENSMUSG00000017376.15	ENSMUSG00000017376	Nlk	130205	42.7463	42.2993	42.6336	42.0222	47.1336	44.3889	45.6694	47.9096	0.918128	-0.123233	0.030395	0.224065
1503	12206	ENSMUSG00000017386.10	ENSMUSG00000017386	Traf4	7090	6.89252	6.2008	7.428	7.99893	7.73408	7.10802	9.59232	10.0694	0.828879	-0.270766	0.036775	0.247938
1504	12218	ENSMUSG00000017390.15	ENSMUSG00000017390	Aldoc	4813	1591.83	1742.28	1776.99	1797.23	1657.05	1489.23	1835.57	1629.63	1.04616	0.065106	0.324961	0.692167
1505	12467	ENSMUSG00000017400.10	ENSMUSG00000017400	Stac2	16839	55.9306	64.4825	60.5846	59.6309	58.3832	63.0148	61.0919	57.049	1.00602	0.00866	0.888243	0.982334
1506	12466	ENSMUSG00000017404.12	ENSMUSG00000017404	Rpl19	3782	84.1963	81.3964	92.1278	87.4883	83.5124	69.8907	84.2131	83.5372	1.07623	0.105986	0.120946	0.453483
1507	12207	ENSMUSG00000017405.14	ENSMUSG00000017405	Nek8	10569	3.54111	3.95919	3.58504	3.36066	3.25508	3.59753	3.61269	3.78402	1.01656	0.023699	0.874119	0.978249
1508	1568	ENSMUSG00000017412.15	ENSMUSG00000017412	Cacnb4	248511	316.487	318.686	334.002	314.875	352.877	328.623	333.489	348.643	0.942934	-0.084772	0.094769	0.401692
1509	12463	ENSMUSG00000017417.14	ENSMUSG00000017417	Plxdc1	63206	61.6849	67.481	69.6633	76.6286	85.5696	86.1086	89.246	81.9338	0.804699	-0.313478	2e-06	0.000238
1510	1221	ENSMUSG00000017418.13	ENSMUSG00000017418	Arl5b	33061	34.431	32.0229	33.7871	33.4677	38.2798	35.0469	35.7532	36.4293	0.919853	-0.120525	0.051346	0.2935
1511	12252	ENSMUSG00000017421.18	ENSMUSG00000017421	Zfp207	22454	247.214	231.031	241.513	235.663	229.132	227.021	231.287	237.432	1.0344	0.048791	0.323864	0.690945
1512	12253	ENSMUSG00000017428.16	ENSMUSG00000017428	Psmd11	44633	72.087	72.692	78.5872	75.1011	79.6584	81.0314	77.1123	82.8958	0.932594	-0.100679	0.062911	0.326013
1513	12823	ENSMUSG00000017446.14	ENSMUSG00000017446	C1qtnf1	21760	0.916895	1.28092	0.722167	0.611029	0.703098	0.49321	0.548133	0.609292	1.48998	0.575289	0.036957	0.248464
1514	12196	ENSMUSG00000017453.4	ENSMUSG00000017453	Pipox	13481	1.1066	1.2518	1.05746	1.55535	1.61452	2.37901	1.91846	1.53926	0.668533	-0.580929	0.004764	0.073859
1515	12820	ENSMUSG00000017466.9	ENSMUSG00000017466	Timp2	54671	19.2548	18.3113	18.2605	16.0256	19.6086	19.2932	17.9638	17.5412	0.965958	-0.049967	0.549198	0.84519
1516	9389	ENSMUSG00000017478.15	ENSMUSG00000017478	Zc3h18	40751	91.7844	99.9988	85.6026	98.2646	93.4078	102.907	102.102	95.1458	0.955625	-0.065483	0.29111	0.662458
1517	14446	ENSMUSG00000017485.11	ENSMUSG00000017485	Top2b	70283	166.907	161.803	157.664	152.035	171.269	168.939	158.859	167.652	0.958747	-0.060778	0.244229	0.617508
1518	14447	ENSMUSG00000017491.9	ENSMUSG00000017491	Rarb	388384	5.24844	6.08435	4.15246	5.1382	5.54666	4.14876	6.37827	5.41949	0.957144	-0.063192	0.69852	0.912433
1519	12495	ENSMUSG00000017493.12	ENSMUSG00000017493	Igfbp4	13148	2.4029	2.00871	1.67646	2.02751	2.08325	2.14691	2.79049	1.73167	0.91931	-0.121377	0.560725	0.850412
1520	12492	ENSMUSG00000017499.15	ENSMUSG00000017499	Cdc6	16139	0.632342	0.756905	0.412667	0.666577	0.833301	0.841358	1.24576	0.929972	0.636212	-0.65242	0.013489	0.14189
1521	12241	ENSMUSG00000017548.15	ENSMUSG00000017548	Suz12	41017	56.7211	55.7781	56.9738	53.3817	59.3987	62.3185	57.3048	62.9495	0.922768	-0.115961	0.036801	0.248028
1522	12244	ENSMUSG00000017550.14	ENSMUSG00000017550	Atad5	46394	12.9314	12.3725	12.7669	12.8316	10.1298	11.4889	11.3862	12.4424	1.12343	0.167913	0.059507	0.315828
1523	12243	ENSMUSG00000017561.16	ENSMUSG00000017561	Crlf3	34498	24.6297	24.5703	24.0894	24.7745	26.6136	21.4401	23.0216	24.4679	1.02726	0.038796	0.616494	0.87942
1524	12227	ENSMUSG00000017615.12	ENSMUSG00000017615	Tnfaip1	13482	67.5025	67.7721	67.9611	69.3518	66.0912	70.5	66.2742	67.9842	1.00814	0.01169	0.827337	0.962619
1525	12175	ENSMUSG00000017631.18	ENSMUSG00000017631	Abr	206824	173.989	174.467	178.375	184.114	186.347	180.486	207.468	185.578	0.936662	-0.094399	0.096876	0.405752
1526	12239	ENSMUSG00000017639.13	ENSMUSG00000017639	Rab11fip4	106811	391.831	425.264	392.549	447.107	429.332	458.424	444.311	424.131	0.944731	-0.082024	0.149161	0.497448
1527	2432	ENSMUSG00000017652.16	ENSMUSG00000017652	Cd40	17321	0.569108	0.378452	0.386875	0.472159	0.442691	0.638271	0.523218	0.416884	0.888395	-0.170727	0.608783	0.876091
1528	2435	ENSMUSG00000017664.16	ENSMUSG00000017664	Slc35c2	11315	52.7057	46.2876	51.4028	49.7711	51.5605	50.5975	47.2142	43.0673	1.0409	0.057838	0.400041	0.753834
1529	2437	ENSMUSG00000017667.9	ENSMUSG00000017667	Zfp334	13995	38.4464	38.4275	39.8739	39.9946	42.9931	42.1839	39.9389	45.4083	0.921346	-0.118185	0.050605	0.292262
1530	2436	ENSMUSG00000017670.16	ENSMUSG00000017670	Elmo2	38448	265.204	244.975	260.625	256.466	270.12	268.77	254.358	235.507	0.999743	-0.00037	0.996648	1
1531	12235	ENSMUSG00000017677.11	ENSMUSG00000017677	Wsb1	15299	152.711	130.129	143.092	133.315	121.454	115.469	114.859	112.27	1.20631	0.270605	5e-06	0.000531
1532	2398	ENSMUSG00000017679.16	ENSMUSG00000017679	Ttpal	16699	32.3759	34.1189	31.9817	32.2457	32.8373	33.4512	35.1303	34.7617	0.961112	-0.057223	0.354312	0.715172
1533	12249	ENSMUSG00000017686.16	ENSMUSG00000017686	Rhot1	58888	63.1077	63.056	68.3221	63.2138	63.9819	67.0185	66.7476	68.9141	0.968304	-0.046469	0.396844	0.751163
1534	12250	ENSMUSG00000017692.8	ENSMUSG00000017692	Rhbdl3	55043	5.88078	7.77283	6.78321	7.33235	8.56738	8.38456	9.01927	8.94697	0.797328	-0.326755	0.002044	0.043598
1535	2401	ENSMUSG00000017697.3	ENSMUSG00000017697	Ada	23655	0.505873	1.16447	0.722167	0.88877	1.35411	0.522222	0.772369	1.15445	0.866201	-0.207227	0.530896	0.834759
1536	2399	ENSMUSG00000017707.9	ENSMUSG00000017707	Serinc3	21859	378.899	380.141	359.278	372.589	350.872	341.968	339.643	354.8	1.0761	0.105805	0.028226	0.213985
1537	12812	ENSMUSG00000017713.9	ENSMUSG00000017713	Tha1	5529	7.46163	6.37547	5.95788	5.11043	6.37996	6.64382	5.40658	5.00261	1.06102	0.085454	0.524778	0.831921
1538	12815	ENSMUSG00000017715.11	ENSMUSG00000017715	Pgs1	37719	49.544	48.0343	46.1671	49.9655	48.2273	49.0308	48.2357	48.2944	1.00066	0.000958	0.986388	1
1539	2413	ENSMUSG00000017720.2	ENSMUSG00000017720	Trp53tg5	3423	0.822044	0.611346	0.722167	1.11096	1.04163	0.667284	0.747454	0.865836	0.983675	-0.023746	0.960865	1
1540	2415	ENSMUSG00000017721.15	ENSMUSG00000017721	Pigt	10781	79.3273	79.2712	77.5556	79.2672	85.7258	80.5092	83.1667	74.494	0.974463	-0.037321	0.51743	0.82808
1541	12568	ENSMUSG00000017724.14	ENSMUSG00000017724	Etv4	15629	14.3858	13.7698	14.3144	15.9701	14.062	14.4481	15.3228	16.2264	0.975384	-0.035957	0.671821	0.902059
1542	2414	ENSMUSG00000017734.15	ENSMUSG00000017734	Dbndd2	7213	77.2405	73.3906	79.7994	75.0733	83.3561	80.9154	81.8711	83.8258	0.927242	-0.108982	0.038453	0.253672
1543	2429	ENSMUSG00000017737.2	ENSMUSG00000017737	Mmp9	15070	1.70732	2.2416	2.19229	2.16638	2.39574	2.84321	1.76897	1.76374	0.950915	-0.072612	0.701414	0.913083
1544	2430	ENSMUSG00000017740.17	ENSMUSG00000017740	Slc12a5	38929	583.746	626.804	524.293	625.083	657.136	683.327	666.455	641.52	0.892241	-0.164495	0.006481	0.090876
1545	12527	ENSMUSG00000017747.13	ENSMUSG00000017747	Ghdc	4925	8.12559	9.14108	8.17596	9.05434	7.83824	8.52963	9.31826	8.40182	1.01281	0.018362	0.858113	0.972968
1546	2425	ENSMUSG00000017754.13	ENSMUSG00000017754	Pltp	18193	70.4113	65.7051	73.9705	73.1291	94.0589	78.7685	92.5099	81.9979	0.816097	-0.293188	1.9e-05	0.001385
1547	14131	ENSMUSG00000017756.9	ENSMUSG00000017756	Slc12a7	83660	2.05511	1.77581	1.77963	2.74963	1.95305	1.68272	2.86524	3.52748	0.836958	-0.256772	0.268766	0.643535
1548	2424	ENSMUSG00000017760.16	ENSMUSG00000017760	Ctsa	8159	63.4871	72.954	67.1099	73.9068	60.7268	68.8753	64.5053	62.1157	1.08473	0.117332	0.068377	0.340472
1549	2422	ENSMUSG00000017764.2	ENSMUSG00000017764	Zswim1	4185	27.1907	25.1816	26.5396	30.4404	30.4415	29.9117	30.0476	30.8815	0.903094	-0.147051	0.038303	0.253327
1550	9239	ENSMUSG00000017765.17	ENSMUSG00000017765	Slc12a4	22507	30.8267	27.3941	27.1586	26.4687	31.6134	33.5673	34.4576	27.8671	0.876946	-0.189441	0.0175	0.163123
1551	12160	ENSMUSG00000017774.19	ENSMUSG00000017774	Myo1c	23406	42.0823	45.0941	40.4929	44.8829	42.3682	42.242	42.9786	40.9829	1.02448	0.034897	0.561191	0.850443
1552	12161	ENSMUSG00000017776.15	ENSMUSG00000017776	Crk	27649	127.417	125.355	122.639	121.9	129.162	131.368	134.018	136.289	0.938065	-0.092241	0.06217	0.32393
1553	14200	ENSMUSG00000017778.14	ENSMUSG00000017778	Cox7c	2088	89.4131	84.8898	96.6156	92.2377	82.3926	78.5364	83.1916	94.5044	1.07448	0.10364	0.11441	0.44134
1554	12156	ENSMUSG00000017781.17	ENSMUSG00000017781	Pitpna	40707	206.649	198.251	208.422	206.528	214.94	214.575	211.355	209.981	0.96486	-0.051608	0.284721	0.656686
1555	12536	ENSMUSG00000017801.15	ENSMUSG00000017801	Mlx	4930	31.048	29.7231	31.0532	30.5515	31.0665	30.0568	29.3998	31.4266	1.00526	0.007566	0.910067	0.991198
1556	12538	ENSMUSG00000017802.14	ENSMUSG00000017802	Retreg3	23571	108.162	110.945	118.358	116.207	116.063	111.378	115.905	112.591	0.996466	-0.005108	0.923132	0.994756
1557	2392	ENSMUSG00000017817.11	ENSMUSG00000017817	Jph2	61751	0.347788	0.553123	0.128958	0.222192	0.104163	0.145062	0.323897	0.384816	1.30135	0.380012	0.478326	0.805679
1558	12523	ENSMUSG00000017830.15	ENSMUSG00000017830	Dhx58	9387	3.25656	4.74521	4.952	4.13833	5.15605	4.90308	4.33523	5.00261	0.886335	-0.174077	0.211371	0.579629
1559	17037	ENSMUSG00000017831.8	ENSMUSG00000017831	Rab5a	28446	60.5467	57.6412	64.376	54.215	59.9716	57.6185	56.358	61.4102	1.00779	0.011191	0.864216	0.975046
1560	12519	ENSMUSG00000017837.12	ENSMUSG00000017837	Nkiras2	8363	15.524	19.4466	24.0894	22.8303	22.0304	24.0802	26.1858	26.3599	0.832679	-0.264168	0.020783	0.179956
1561	13561	ENSMUSG00000017843.14	ENSMUSG00000017843	Ppp2r5c	135942	89.1602	82.0368	87.5627	82.1001	85.8821	86.6888	86.7046	79.8493	1.00602	0.008666	0.874124	0.978249
1562	2389	ENSMUSG00000017858.12	ENSMUSG00000017858	Ift52	28787	27.6966	28.8206	28.0871	28.524	25.8584	29.3025	26.5595	26.1996	1.05009	0.07051	0.290924	0.662227
1563	2390	ENSMUSG00000017861.11	ENSMUSG00000017861	Mybl2	30001	1.45439	1.42647	1.93438	1.27761	1.45828	1.4216	1.46999	1.5072	1.04621	0.065171	0.768996	0.941781
1564	2441	ENSMUSG00000017897.18	ENSMUSG00000017897	Eya2	176695	6.22857	6.66658	5.08096	5.08265	5.91123	5.71543	5.40658	4.8102	1.05285	0.074294	0.545773	0.843193
1565	2460	ENSMUSG00000017929.13	ENSMUSG00000017929	B4galt5	50739	76.8611	77.9321	80.1605	82.9333	78.8772	82.7142	81.1735	78.278	0.991669	-0.01207	0.820605	0.960671
1566	2395	ENSMUSG00000017943.15	ENSMUSG00000017943	Gdap1l1	16848	81.7302	68.005	71.0561	73.629	74.5023	72.2697	66.9469	61.795	1.06928	0.09664	0.170982	0.530476
1567	2459	ENSMUSG00000017969.13	ENSMUSG00000017969	Ptgis	48799	1.26468	0.960687	0.9285	0.999866	0.911423	0.580247	0.996605	0.545156	1.34404	0.426575	0.077431	0.363014
1568	6071	ENSMUSG00000017978.18	ENSMUSG00000017978	Cadps2	576648	287.21	304.13	283.296	302.793	288.036	299.523	301.099	313.657	0.98074	-0.028057	0.5876	0.864525
1569	2454	ENSMUSG00000017999.16	ENSMUSG00000017999	Ddx27	19754	50.9667	53.8858	48.153	52.1597	57.1853	52.3673	51.7736	56.3756	0.943611	-0.083735	0.167955	0.524853
1570	5913	ENSMUSG00000018001.18	ENSMUSG00000018001	Cyth3	87803	63.4239	66.7823	67.3678	73.268	69.6848	68.4111	78.084	65.996	0.960789	-0.057708	0.386154	0.741827
1571	15406	ENSMUSG00000018008.8	ENSMUSG00000018008	Cyth4	24972	2.84554	2.99851	3.01763	2.91628	2.31762	2.52407	3.13931	3.65575	1.01774	0.025365	0.911909	0.991802
1572	12887	ENSMUSG00000018012.11	ENSMUSG00000018012	Rac3	2499	4.01537	3.58074	3.94613	4.61049	4.68732	4.35185	4.80862	4.39332	0.885708	-0.175098	0.157325	0.509622
1573	15512	ENSMUSG00000018040.9	ENSMUSG00000018040	Rrp7a	9368	43.0309	43.4347	45.4449	43.3831	46.9253	45.2882	47.4135	45.6648	0.94724	-0.078198	0.168199	0.525357
1574	15514	ENSMUSG00000018042.18	ENSMUSG00000018042	Cyb5r3	19098	58.7445	57.0007	54.6526	56.3813	49.8418	53.4697	49.8053	52.816	1.10293	0.141343	0.010917	0.12567
1575	12307	ENSMUSG00000018068.13	ENSMUSG00000018068	Ints2	46894	29.6568	29.4902	29.093	28.9128	26.3792	28.9253	26.1858	26.0713	1.0907	0.125258	0.052425	0.296986
1576	5536	ENSMUSG00000018076.12	ENSMUSG00000018076	Med13l	204759	172.282	184.685	161.688	173.421	176.269	186.984	174.456	175.059	0.972257	-0.04059	0.459292	0.792959
1577	13770	ENSMUSG00000018102.5	ENSMUSG00000018102	H2bc4	8709	16.5674	11.6447	12.6121	13.4426	13.8276	8.96481	13.6784	10.9031	1.14353	0.193489	0.164214	0.519396
1578	5864	ENSMUSG00000018143.10	ENSMUSG00000018143	Mafk	11140	6.76606	6.31724	5.18413	6.05474	6.24976	4.11975	5.18235	3.94436	1.24168	0.312297	0.035812	0.244781
1579	12469	ENSMUSG00000018160.15	ENSMUSG00000018160	Med1	41139	100.353	105.035	96.4608	106.763	94.6578	107.317	97.7919	106.081	1.00863	0.012398	0.835618	0.965652
1580	11453	ENSMUSG00000018166.8	ENSMUSG00000018166	Erbb3	22129	7.87265	9.57776	9.05288	11.9984	7.78616	12.5914	11.7101	13.4044	0.849604	-0.235137	0.133499	0.474405
1581	12474	ENSMUSG00000018167.10	ENSMUSG00000018167	Stard3	22744	25.8312	27.9764	27.7776	28.8295	27.3948	29.7376	29.1507	27.1295	0.975135	-0.036326	0.593444	0.867902
1582	15408	ENSMUSG00000018169.12	ENSMUSG00000018169	Mfng	17593	1.42277	1.86315	1.5475	1.91641	1.6666	2.00185	1.94338	2.59751	0.829827	-0.269118	0.142866	0.488745
1583	12312	ENSMUSG00000018171.9	ENSMUSG00000018171	Vmp1	99971	70.9171	73.0413	74.6153	79.1283	75.2575	74.4456	77.0874	76.0012	0.984712	-0.022226	0.684621	0.9078
1584	757	ENSMUSG00000018189.12	ENSMUSG00000018189	Uchl5	30194	45.7499	42.6196	49.1589	44.1885	45.4409	41.6907	42.7045	48.3906	1.02168	0.030938	0.656881	0.896116
1585	755	ENSMUSG00000018196.18	ENSMUSG00000018196	Glrx2	33338	68.2297	68.6745	62.8801	60.9363	59.8935	67.8598	59.7216	59.6786	1.05618	0.078855	0.210115	0.579085
1586	756	ENSMUSG00000018199.9	ENSMUSG00000018199	Ro60	26278	101.554	96.418	101.722	97.7091	105.777	105.112	99.0625	104.702	0.959843	-0.05913	0.24834	0.620637
1587	2407	ENSMUSG00000018209.15	ENSMUSG00000018209	Stk4	85202	45.5286	50.4797	50.268	48.6046	51.0918	50.1333	48.0862	52.6557	0.967062	-0.04832	0.415078	0.765003
1588	11963	ENSMUSG00000018217.12	ENSMUSG00000018217	Pmp22	30565	16.3777	17.3506	17.332	18.6086	18.3066	19.6123	19.8574	20.7801	0.889285	-0.169283	0.027431	0.211193
1589	11806	ENSMUSG00000018238.6	ENSMUSG00000018238	Gdf9	6881	1.07498	1.01891	1.90858	1.05541	1.58848	0.609259	1.46999	1.89201	0.915388	-0.127545	0.682735	0.90674
1590	11803	ENSMUSG00000018239.9	ENSMUSG00000018239	Zcchc10	8622	5.9124	6.31724	6.16421	6.11029	5.88519	5.10617	6.47793	6.83049	1.01052	0.015095	0.918715	0.994162
1591	12072	ENSMUSG00000018286.6	ENSMUSG00000018286	Psmb6	2491	52.0101	56.9425	60.8941	59.992	57.2634	53.9339	55.8597	60.3841	1.01276	0.0183	0.784619	0.94875
1592	12082	ENSMUSG00000018287.12	ENSMUSG00000018287	Spag7	5645	32.6288	35.3999	35.2572	35.3564	33.5924	35.8302	35.2798	36.3972	0.984869	-0.021996	0.718107	0.919434
1593	12079	ENSMUSG00000018293.4	ENSMUSG00000018293	Pfn1	2794	47.1095	42.0082	37.4753	39.6891	39.9724	41.4296	37.8212	44.9273	1.01428	0.020461	0.791642	0.951176
1594	2406	ENSMUSG00000018322.10	ENSMUSG00000018322	Tomm34	17629	39.6162	38.049	43.0979	39.6058	44.3733	40.4432	42.5052	39.2833	0.963525	-0.053606	0.414983	0.765003
1595	2404	ENSMUSG00000018326.9	ENSMUSG00000018326	Ywhab	23628	211.898	209.692	222.582	213.055	227.309	225.281	224.435	226.144	0.950495	-0.073248	0.131122	0.470191
1596	12234	ENSMUSG00000018334.18	ENSMUSG00000018334	Ksr1	132967	35.3163	35.3999	33.7871	36.6062	32.3685	33.6253	36.0522	33.2225	1.04394	0.062044	0.325062	0.692304
1597	11830	ENSMUSG00000018339.11	ENSMUSG00000018339	Gpx3	7924	5.31167	5.38567	6.39633	4.02724	2.63011	1.74074	2.61609	1.92408	2.35861	1.23794	0	0
1598	11832	ENSMUSG00000018340.13	ENSMUSG00000018340	Anxa6	54337	121.441	135.573	123.929	128.511	135.047	135.546	128.413	123.269	0.976696	-0.034018	0.546831	0.843603
1599	6332	ENSMUSG00000018341.12	ENSMUSG00000018341	Il12rb2	84870	1.70732	2.32894	2.08913	2.05528	1.6666	2.03086	2.26728	1.98822	1.03167	0.044979	0.808856	0.956751
1600	11974	ENSMUSG00000018347.16	ENSMUSG00000018347	Zkscan6	22064	13.627	14.3521	13.6696	13.5537	13.5672	13.4327	12.5323	12.6027	1.05995	0.084	0.295771	0.666351
1601	12667	ENSMUSG00000018362.14	ENSMUSG00000018362	Kpna2	10912	18.6857	16.8848	18.1058	19.2752	23.7751	21.0339	24.3421	24.5641	0.779303	-0.359743	6e-06	0.000548
1602	12666	ENSMUSG00000018363.16	ENSMUSG00000018363	Smurf2	100649	42.525	45.2687	45.7028	41.6889	46.3003	46.6228	45.3954	48.1341	0.941459	-0.087029	0.137462	0.480237
1603	12664	ENSMUSG00000018372.13	ENSMUSG00000018372	Cep95	30678	56.2152	59.3006	59.3208	57.0479	55.8833	57.2123	56.4826	57.8828	1.02128	0.03038	0.572479	0.855859
1604	12339	ENSMUSG00000018377.10	ENSMUSG00000018377	Vezf1	16450	72.7825	65.4723	70.6692	70.4628	68.0963	72.3858	70.6842	75.0391	0.977845	-0.032323	0.56397	0.852189
1605	12340	ENSMUSG00000018378.13	ENSMUSG00000018378	Cuedc1	96082	53.1799	56.5058	55.2973	55.6314	50.571	54.8043	48.8586	49.064	1.08703	0.120397	0.038104	0.252921
1606	12337	ENSMUSG00000018379.17	ENSMUSG00000018379	Srsf1	6382	369.541	350.01	373.902	354.619	338.346	345.276	354.791	366.281	1.03233	0.045907	0.364753	0.723556
1607	12411	ENSMUSG00000018381.15	ENSMUSG00000018381	Abi3	12402	0.316171	0.291117	0.46425	0.277741	0.651016	0.37716	0.373727	0.416884	0.747055	-0.420714	0.213737	0.582406
1608	11807	ENSMUSG00000018387.12	ENSMUSG00000018387	Shroom1	10561	2.90877	4.2212	2.99183	4.33275	3.64569	5.10617	3.71235	4.36125	0.863066	-0.212457	0.196847	0.562176
1609	11813	ENSMUSG00000018395.19	ENSMUSG00000018395	Kif3a	34588	190.303	193.302	170.921	188.558	186.451	196.297	188.732	195.936	0.969573	-0.044578	0.409626	0.761632
1610	11811	ENSMUSG00000018398.18	ENSMUSG00000018398	Septin8	30308	499.613	535.627	487.592	527.929	543.312	566.756	544.171	538.037	0.93675	-0.094264	0.064966	0.330942
1611	12328	ENSMUSG00000018401.17	ENSMUSG00000018401	Mtmr4	24140	160.899	149.227	142.009	151.619	180.826	172.855	167.305	167.01	0.878418	-0.187021	0.000685	0.020961
1612	12292	ENSMUSG00000018405.7	ENSMUSG00000018405	Mrm1	6454	9.8013	8.23862	9.46554	9.83202	9.68712	8.44259	10.1903	10.4221	0.964894	-0.051558	0.623761	0.883106
1613	12629	ENSMUSG00000018411.17	ENSMUSG00000018411	Mapt	100700	675.214	707.56	692.996	749.039	724.894	753.16	749.073	757.35	0.947883	-0.077219	0.128832	0.466463
1614	12630	ENSMUSG00000018412.16	ENSMUSG00000018412	Kansl1	135632	115.308	118.834	108.763	115.679	111.714	120.14	112.616	110.474	1.00927	0.013305	0.80128	0.953967
1615	11907	ENSMUSG00000018415.14	ENSMUSG00000018415	Gid4	33782	75.3435	79.4459	84.6225	80.7114	80.2573	89.0679	86.904	90.3035	0.925752	-0.111302	0.055397	0.305003
1616	226	ENSMUSG00000018417.14	ENSMUSG00000018417	Myo1b	166306	19.4761	19.1846	14.9076	16.5533	18.7493	16.8562	15.7214	15.2002	1.05323	0.074814	0.45152	0.788281
1617	12316	ENSMUSG00000018425.18	ENSMUSG00000018425	Dhx40	38900	25.8944	25.9968	24.8116	28.3573	26.4313	24.4574	24.4417	26.7126	1.03124	0.044385	0.53793	0.838943
1618	12317	ENSMUSG00000018427.7	ENSMUSG00000018427	Ypel2	57282	52.3895	52.0809	52.744	52.5485	57.9665	59.3882	56.3829	60.8651	0.895837	-0.158692	0.002938	0.055557
1619	12347	ENSMUSG00000018428.15	ENSMUSG00000018428	Akap1	33794	61.8746	64.9774	58.6245	66.9355	59.6591	65.4808	62.0885	60.1916	1.0215	0.030691	0.605843	0.874122
1620	12670	ENSMUSG00000018433.14	ENSMUSG00000018433	Nol11	22718	24.44	23.6969	27.3908	23.2469	24.348	25.1537	24.4417	23.1531	1.01893	0.02706	0.719373	0.920076
1621	12092	ENSMUSG00000018442.13	ENSMUSG00000018442	Derl2	12677	33.0399	32.2558	35.3346	31.1347	32.2644	35.5691	34.8812	38.3854	0.936223	-0.095075	0.173032	0.533403
1622	12090	ENSMUSG00000018446.8	ENSMUSG00000018446	C1qbp	5190	14.038	15.9823	17.2546	15.8868	16.2754	16.0728	17.5652	16.8036	0.949029	-0.075477	0.368787	0.726037
1623	12089	ENSMUSG00000018449.12	ENSMUSG00000018449	Rpain	7620	20.5827	22.678	21.2523	19.9973	19.5305	19.9025	19.6331	21.4214	1.05237	0.073636	0.325498	0.69266
1624	12094	ENSMUSG00000018451.6	ENSMUSG00000018451	6330403K07Rik	1572	10.7814	13.0712	15.7587	14.2203	14.3484	13.1716	13.1552	13.212	1.00205	0.002957	0.99217	1
1625	2438	ENSMUSG00000018459.15	ENSMUSG00000018459	Slc13a3	68202	17.5159	16.1861	10.5488	16.109	19.869	19.0611	18.4372	17.445	0.806328	-0.310561	0.012622	0.136298
1626	12007	ENSMUSG00000018470.8	ENSMUSG00000018470	Kcnab3	6784	51.9785	52.6049	49.52	49.1601	54.8416	51.4679	50.1541	46.9476	0.999731	-0.000388	1	1
1627	12009	ENSMUSG00000018474.17	ENSMUSG00000018474	Chd3	26133	263.149	264.218	228.514	264.659	264.391	279.505	270.603	268.121	0.943832	-0.083398	0.147117	0.494624
1628	12014	ENSMUSG00000018476.7	ENSMUSG00000018476	Kdm6b	15167	109.142	106.753	81.0374	105.764	106.064	128.525	112.94	109.063	0.883008	-0.179501	0.035843	0.244781
1629	12300	ENSMUSG00000018481.9	ENSMUSG00000018481	Appbp2	47868	99.5306	101.454	105.23	97.1537	101.689	104.56	103.497	104.894	0.97437	-0.037459	0.459803	0.79328
1630	12623	ENSMUSG00000018486.2	ENSMUSG00000018486	Wnt9b	22457	1.96026	1.80493	2.11492	2.05528	2.68219	2.66913	2.19253	1.57133	0.869028	-0.202526	0.279765	0.652579
1631	11943	ENSMUSG00000018500.2	ENSMUSG00000018500	Adora2b	17469	1.45439	1.80493	1.49592	1.08319	1.97909	1.97284	1.12118	1.47513	0.893572	-0.162345	0.475322	0.803662
1632	11947	ENSMUSG00000018501.17	ENSMUSG00000018501	Ncor1	142115	382.883	387.593	351.283	395.197	381.053	414.586	396.898	423.073	0.940311	-0.088791	0.10838	0.430397
1633	11953	ENSMUSG00000018507.16	ENSMUSG00000018507	Trpv2	26029	12.9946	15.0799	14.1854	13.5537	15.8848	15.8988	14.9242	15.2964	0.901982	-0.14883	0.067137	0.337835
1634	11950	ENSMUSG00000018509.8	ENSMUSG00000018509	Cenpv	14315	8.8844	9.02463	7.71171	9.6376	10.2861	10.4735	9.393	10.4221	0.870205	-0.200573	0.041946	0.264743
1635	12451	ENSMUSG00000018537.16	ENSMUSG00000018537	Pcgf2	11674	53.338	51.8771	45.5223	47.4103	46.4826	48.9438	46.367	49.6413	1.03619	0.051283	0.42369	0.770442
1636	12455	ENSMUSG00000018541.10	ENSMUSG00000018541	Cwc25	21075	29.2142	30.5673	28.9898	28.6628	29.6863	32.958	31.0193	29.6308	0.953614	-0.068522	0.291204	0.662518
1637	12457	ENSMUSG00000018543.8	ENSMUSG00000018543	1700001P01Rik	4437	1.51762	1.77581	1.90858	2.2497	2.18742	2.17592	2.4666	2.78992	0.780818	-0.356941	0.033001	0.234125
1638	12453	ENSMUSG00000018547.8	ENSMUSG00000018547	Pip4k2b	29547	124.824	127.597	118.822	133.899	131.297	131.339	128.163	137.027	0.958445	-0.061233	0.256213	0.630285
1639	12323	ENSMUSG00000018548.15	ENSMUSG00000018548	Trim37	93606	292.774	306.634	299.261	311.875	311.915	312.782	319.536	330.621	0.950942	-0.072571	0.145515	0.492474
1640	12047	ENSMUSG00000018554.13	ENSMUSG00000018554	Ybx2	5809	9.10572	8.18039	6.08683	6.5269	7.60387	8.03642	6.82674	6.12499	1.0435	0.061437	0.649061	0.893241
1641	12051	ENSMUSG00000018559.16	ENSMUSG00000018559	Ctdnep1	9445	27.9811	31.2078	32.4717	31.9402	33.0456	29.8247	35.2051	33.7035	0.939478	-0.090069	0.223043	0.593888
1642	12049	ENSMUSG00000018565.17	ENSMUSG00000018565	Elp5	14295	32.8818	31.3242	36.6758	34.1343	36.1184	31.6525	35.7283	35.4351	0.973291	-0.039057	0.585358	0.862982
1643	12048	ENSMUSG00000018566.14	ENSMUSG00000018566	Slc2a4	5649	11.6351	7.4526	5.93208	5.83255	7.03098	6.3537	4.85845	4.48952	1.35429	0.437532	0.030774	0.225584
1644	12052	ENSMUSG00000018567.14	ENSMUSG00000018567	Gabarap	3808	62.8548	63.3471	69.4312	67.0744	62.2893	57.7345	62.1632	67.1504	1.05566	0.078145	0.208882	0.577539
1645	12053	ENSMUSG00000018572.10	ENSMUSG00000018572	Phf23	4232	36.4861	37.1757	36.7015	38.8281	39.6339	39.0796	41.2096	42.9391	0.917689	-0.123922	0.039533	0.25714
1646	12055	ENSMUSG00000018574.14	ENSMUSG00000018574	Acadvl	5228	61.6849	60.1448	69.3796	66.6022	63.2788	63.6821	67.221	61.8271	1.00854	0.012267	0.844119	0.968443
1647	13642	ENSMUSG00000018581.15	ENSMUSG00000018581	Dnah11	321061	33.9884	45.1814	35.5925	40.5501	40.2328	42.7932	36.7747	33.1263	1.01687	0.024138	0.798224	0.952868
1648	11841	ENSMUSG00000018583.5	ENSMUSG00000018583	G3bp1	35153	74.3002	76.0689	70.3339	77.2397	79.2157	76.7086	76.7635	77.1236	0.962744	-0.054776	0.308322	0.676667
1649	11840	ENSMUSG00000018585.9	ENSMUSG00000018585	Atox1	14598	12.6152	13.8572	14.6239	13.9704	12.8641	12.8525	12.3828	13.7892	1.06513	0.091032	0.293724	0.664903
1650	18947	ENSMUSG00000018589.8	ENSMUSG00000018589	Glra2	198376	1.2963	1.28092	1.36696	1.55535	0.963504	0.783333	1.09627	0.545156	1.60109	0.67905	0.002027	0.043376
1651	11839	ENSMUSG00000018593.13	ENSMUSG00000018593	Sparc	28683	882.591	969.1	970.747	1008.86	721.821	644.335	794.593	717.041	1.33293	0.414599	0	0
1652	11914	ENSMUSG00000018599.5	ENSMUSG00000018599	Mief2	4553	17.6107	20.32	18.4668	20.3028	20.0773	20.8309	18.5867	17.5733	0.996482	-0.005085	0.957738	1
1653	5538	ENSMUSG00000018604.18	ENSMUSG00000018604	Tbx3	14055	4.0786	3.34785	3.19817	2.9996	3.61965	3.51049	3.86184	4.58572	0.875303	-0.192145	0.180397	0.543454
1654	12628	ENSMUSG00000018634.10	ENSMUSG00000018634	Crhr1	42668	75.7229	72.1097	71.0303	73.3513	80.8823	69.9487	77.3116	79.8493	0.949665	-0.07451	0.210668	0.579198
1655	12286	ENSMUSG00000018648.15	ENSMUSG00000018648	Dusp14	21220	6.79767	6.25902	6.75742	6.83242	7.29138	5.71543	8.02267	6.67015	0.960657	-0.057907	0.642028	0.890035
1656	12287	ENSMUSG00000018651.14	ENSMUSG00000018651	Tada2a	50680	26.9378	25.0943	25.4048	22.3026	21.5356	22.9778	22.0997	21.4856	1.13294	0.180068	0.015546	0.153784
1657	11577	ENSMUSG00000018654.17	ENSMUSG00000018654	Ikzf1	87923	0.790427	1.04802	0.619	0.611029	0.911423	1.13148	0.747454	0.609292	0.897855	-0.155446	0.598155	0.869698
1658	6197	ENSMUSG00000018656.5	ENSMUSG00000018656	Tcaf3	12826	0.442639	0.349341	0.644792	1.19428	0.885382	1.07346	1.12118	1.15445	0.62878	-0.669374	0.031448	0.228131
1659	12428	ENSMUSG00000018659.12	ENSMUSG00000018659	Pnpo	6161	26.7797	25.7639	28.345	24.4412	28.8791	22.4555	26.9332	23.4096	1.03593	0.050924	0.558702	0.849811
1660	12705	ENSMUSG00000018661.17	ENSMUSG00000018661	Cog1	17885	58.46	63.4635	60.1204	62.9638	58.6175	64.7555	62.2131	60.4803	0.997302	-0.003897	0.945886	1
1661	12420	ENSMUSG00000018666.13	ENSMUSG00000018666	Cbx1	19513	133.171	115.748	122.949	123.428	118.954	114.28	115.208	124.167	1.04936	0.069503	0.220279	0.591098
1662	12424	ENSMUSG00000018669.14	ENSMUSG00000018669	Cdk5rap3	9070	19.7607	20.2326	17.8736	17.4699	19.7388	20.0475	16.6184	14.7513	1.0587	0.0823	0.409629	0.761632
1663	12423	ENSMUSG00000018672.15	ENSMUSG00000018672	Copz2	11333	1.486	2.12516	2.03754	1.72199	1.43224	1.45062	2.21745	1.34686	1.13977	0.188741	0.35339	0.71422
1664	12587	ENSMUSG00000018677.9	ENSMUSG00000018677	Slc25a39	4961	33.7987	34.6429	36.8047	37.495	40.7276	36.2364	40.8359	33.6393	0.94305	-0.084594	0.263397	0.637183
1665	12429	ENSMUSG00000018678.13	ENSMUSG00000018678	Sp2	29618	28.7083	31.528	28.603	30.9125	26.4313	31.3913	24.1926	24.1151	1.13026	0.176659	0.038382	0.253646
1666	12289	ENSMUSG00000018697.14	ENSMUSG00000018697	Aatf	90667	21.1834	17.0595	17.332	19.8862	19.1659	17.1753	18.6614	16.2585	1.05794	0.081257	0.367651	0.725416
1667	12290	ENSMUSG00000018698.15	ENSMUSG00000018698	Lhx1	7251	102.629	101.775	96.4093	102.958	99.3972	99.1351	95.8236	97.3905	1.03192	0.045336	0.373216	0.729233
1668	13565	ENSMUSG00000018707.13	ENSMUSG00000018707	Dync1h1	65493	757.988	796.176	688.612	783.812	755.466	847.015	766.564	765.592	0.966928	-0.04852	0.410107	0.762089
1669	12708	ENSMUSG00000018727.19	ENSMUSG00000018727	Cpsf4l	11845	10.3704	11.47	9.85242	11.7484	10.26	10.9376	12.333	11.9614	0.956181	-0.064645	0.514723	0.826531
1670	12273	ENSMUSG00000018733.10	ENSMUSG00000018733	Pex12	7944	18.8438	16.7392	20.427	19.3307	20.9367	15.6086	21.2277	21.9666	0.946111	-0.079919	0.449009	0.78629
1671	11988	ENSMUSG00000018736.14	ENSMUSG00000018736	Ndel1	50424	86.2514	72.2844	71.1076	81.2669	80.6479	65.0747	77.9843	75.2957	1.04034	0.057052	0.458087	0.792345
1672	11992	ENSMUSG00000018740.14	ENSMUSG00000018740	Slc25a35	6234	12.9946	12.6636	11.4515	13.8315	9.71317	10.7055	11.436	10.0373	1.21576	0.281861	0.002764	0.053339
1673	12034	ENSMUSG00000018750.14	ENSMUSG00000018750	Zbtb4	18111	270.547	277.871	244.866	273.325	255.042	276.284	264.3	272.546	0.999925	-0.000109	0.999176	1
1674	12029	ENSMUSG00000018752.19	ENSMUSG00000018752	Tnfsfm13	13521	0.948513	1.7467	1.52171	1.41648	1.24995	1.10247	1.56965	1.37892	1.06626	0.092562	0.698573	0.912433
1675	12023	ENSMUSG00000018761.14	ENSMUSG00000018761	Mpdu1	5945	45.2757	44.0751	45.5481	44.3829	42.4984	38.1512	41.0103	38.1609	1.12229	0.166443	0.006094	0.086797
1676	12022	ENSMUSG00000018765.5	ENSMUSG00000018765	Fxr2	20307	133.203	140.115	135.097	135.815	137.338	137.112	140.77	141.195	0.979452	-0.029954	0.541962	0.841272
1677	1678	ENSMUSG00000018770.9	ENSMUSG00000018770	Atp5g3	2879	208.42	177.378	216.031	199.196	212.726	172.362	213.249	203.696	0.999758	-0.000349	0.997243	1
1678	12024	ENSMUSG00000018774.13	ENSMUSG00000018774	Cd68	1940	2.7823	2.27071	2.19229	2.22192	2.65615	1.91481	2.29219	2.08442	1.05168	0.07269	0.641646	0.890025
1679	12033	ENSMUSG00000018776.10	ENSMUSG00000018776	Slc35g3	2078	0.316171	0.232894	0.3095	0.249967	0.442691	0.522222	0.448472	0.416884	0.609081	-0.715293	0.026925	0.209237
1680	8753	ENSMUSG00000018796.13	ENSMUSG00000018796	Acsl1	65014	35.8538	34.4101	32.4459	36.3562	37.2902	35.1339	36.7996	35.6596	0.960248	-0.058522	0.358388	0.719045
1681	12695	ENSMUSG00000018800.14	ENSMUSG00000018800	Abca5	68347	62.1908	64.3078	62.2353	58.5755	63.7736	64.6105	58.7249	61.4102	0.996562	-0.004968	0.931532	0.99655
1682	12147	ENSMUSG00000018809.2	ENSMUSG00000018809	Smyd4	57272	14.86	12.8674	13.4117	12.7483	10.5725	12.3883	11.162	12.3141	1.16294	0.21778	0.017334	0.162208
1683	8440	ENSMUSG00000018819.10	ENSMUSG00000018819	Lsp1	34058	1.16983	1.42647	0.799542	0.805448	0.520813	1.01543	0.672708	0.609292	1.48702	0.572425	0.039158	0.256082
1684	18201	ENSMUSG00000018820.13	ENSMUSG00000018820	Zfyve27	30639	129.82	136.621	129.964	136.51	132.651	135.807	131.701	132.858	1.00125	0.001798	0.972677	1
1685	18199	ENSMUSG00000018821.3	ENSMUSG00000018821	Avpi1	5786	8.6947	6.49191	7.66013	7.33235	7.2393	6.8179	7.17556	6.15706	1.09983	0.137287	0.22189	0.592704
1686	18202	ENSMUSG00000018822.7	ENSMUSG00000018822	Sfrp5	4281	0.790427	0.291117	0.46425	0.444385	0.520813	0.145062	0.274066	0.352748	1.51679	0.601022	0.128787	0.466463
1687	15875	ENSMUSG00000018830.10	ENSMUSG00000018830	Myh11	96837	5.24844	7.53994	5.93208	6.91574	7.86428	7.34012	6.07929	5.86845	0.945296	-0.081163	0.560737	0.850412
1688	12263	ENSMUSG00000018841.17	ENSMUSG00000018841	Rad51d	14180	27.1907	27.889	27.8808	28.524	25.3376	24.8346	24.8155	24.1472	1.12585	0.171014	0.007053	0.096478
1689	12264	ENSMUSG00000018844.6	ENSMUSG00000018844	Fndc8	8677	5.97563	6.37547	7.32483	6.91574	7.70803	6.93395	7.2503	6.3174	0.943791	-0.08346	0.45569	0.791202
1690	12266	ENSMUSG00000018845.14	ENSMUSG00000018845	Unc45b	32853	0.853661	0.727793	0.980083	0.666577	1.27599	0.841358	1.07135	0.897904	0.787971	-0.343786	0.149982	0.498174
1691	11693	ENSMUSG00000018846.8	ENSMUSG00000018846	Pank3	21801	73.4781	68.7328	71.4687	66.5466	74.1117	76.8827	69.6876	70.0045	0.965192	-0.051112	0.371114	0.727304
1692	11695	ENSMUSG00000018848.4	ENSMUSG00000018848	Rars	26125	34.2729	32.4887	33.3228	34.5232	32.1081	32.3487	32.888	33.7355	1.02846	0.040484	0.505489	0.819947
1693	11696	ENSMUSG00000018849.6	ENSMUSG00000018849	Wwc1	142127	35.9486	36.8554	33.6065	37.4117	44.0087	48.6827	36.974	39.2192	0.852904	-0.229545	0.004444	0.071292
1694	12738	ENSMUSG00000018858.15	ENSMUSG00000018858	Mrpl58	8922	32.534	29.4319	31.9559	31.5236	31.6134	27.8808	31.7419	28.0595	1.05158	0.072566	0.303672	0.673795
1695	12732	ENSMUSG00000018861.8	ENSMUSG00000018861	Fdxr	9026	55.1086	50.5088	53.1824	51.9653	47.9929	48.5666	50.478	50.9561	1.06587	0.092038	0.103872	0.422228
1696	15526	ENSMUSG00000018865.9	ENSMUSG00000018865	Sult4a1	29657	196.342	195.835	201.485	206.472	206.346	199.228	210.034	201.131	0.980904	-0.027816	0.578623	0.859501
1697	12440	ENSMUSG00000018882.12	ENSMUSG00000018882	Mrpl45	14204	27.6966	24.7741	28.5772	27.3019	26.0667	24.6315	27.3568	26.9051	1.03369	0.047802	0.505919	0.820086
1698	11816	ENSMUSG00000018899.16	ENSMUSG00000018899	Irf1	8359	1.32792	1.71759	1.67646	1.63867	1.04163	1.85679	1.66931	1.44306	1.06403	0.089538	0.692339	0.910819
1699	11817	ENSMUSG00000018900.7	ENSMUSG00000018900	Slc22a5	27118	15.3027	13.799	14.9076	14.748	12.4735	13.4617	13.7531	12.6348	1.12368	0.168232	0.038836	0.254841
1700	11821	ENSMUSG00000018906.14	ENSMUSG00000018906	P4ha2	31570	13.2476	15.0216	14.0049	15.7201	19.9732	17.5234	20.4055	17.7977	0.766499	-0.383645	1.3e-05	0.001066
1701	7932	ENSMUSG00000018909.15	ENSMUSG00000018909	Arrb1	71305	345.164	366.953	354.997	387.476	344.362	349.134	379.507	357.558	1.01816	0.02597	0.640257	0.890025
1702	12070	ENSMUSG00000018920.11	ENSMUSG00000018920	Cxcl16	6001	0.75881	0.931575	0.77375	0.999866	0.755179	0.841358	0.672708	0.929972	1.09353	0.128998	0.624706	0.883661
1703	12067	ENSMUSG00000018921.11	ENSMUSG00000018921	Pelp1	17148	37.5611	36.5643	32.6265	38.4393	35.5715	37.5129	35.4542	37.744	0.99382	-0.008943	0.897089	0.986409
1704	12069	ENSMUSG00000018923.13	ENSMUSG00000018923	Med11	1808	4.45801	3.66808	5.23571	4.24943	3.98422	4.7	4.45981	4.39332	1.00829	0.011907	0.958079	1
1705	12280	ENSMUSG00000018927.3	ENSMUSG00000018927	Ccl6	5205	0.53749	0.378452	0.283708	0.305515	0.442691	0.406173	0.224236	0.32068	1.07025	0.097949	0.805508	0.955112
1706	11921	ENSMUSG00000018931.3	ENSMUSG00000018931	Natd1	12504	15.1762	17.3506	17.9252	18.9141	19.0618	19.6413	18.5369	18.6636	0.916372	-0.125995	0.124019	0.459204
1707	11923	ENSMUSG00000018932.9	ENSMUSG00000018932	Map2k3	20778	15.3343	14.2939	13.1538	14.0537	14.2182	13.1136	13.7033	14.3023	1.0272	0.038713	0.640462	0.890025
1708	4955	ENSMUSG00000018965.11	ENSMUSG00000018965	Ywhah	9150	625.165	602.176	614.461	639.081	649.61	598.989	696.378	642.931	0.959739	-0.059286	0.288451	0.659804
1709	5450	ENSMUSG00000018974.7	ENSMUSG00000018974	Sart3	30064	73.0355	74.9045	70.9271	76.2398	67.7838	72.7919	73.9979	73.3075	1.02657	0.037837	0.488887	0.812506
1710	4442	ENSMUSG00000018983.9	ENSMUSG00000018983	E2f2	23663	0.632342	0.465788	0.46425	0.833222	0.312488	0.261111	0.298981	0.416884	1.86144	0.896421	0.00663	0.091975
1711	12270	ENSMUSG00000018986.10	ENSMUSG00000018986	Slfn3	23824	0.379405	0.727793	0.361083	0.638803	0.729138	0.551234	0.722539	0.673428	0.786144	-0.347134	0.250755	0.622633
1712	7897	ENSMUSG00000018995.12	ENSMUSG00000018995	Nars2	113253	8.28368	6.28813	7.01533	6.77687	8.04656	6.87592	6.87657	5.99672	1.01811	0.025896	0.825	0.961675
1713	6131	ENSMUSG00000018999.14	ENSMUSG00000018999	Slc35b4	23731	42.0507	39.3008	36.8047	38.0782	35.3893	37.2808	36.2515	35.1145	1.08519	0.117955	0.057553	0.311196
1714	14558	ENSMUSG00000019027.8	ENSMUSG00000019027	Dnah1	63521	0.379405	0.640458	0.46425	0.277741	0.416651	0.406173	0.0996605	0.384816	1.36418	0.448032	0.265062	0.639392
1715	10379	ENSMUSG00000019039.14	ENSMUSG00000019039	Dalrd3	2888	56.1203	51.7315	64.5308	62.4639	62.3674	57.0673	66.9719	59.0693	0.9579	-0.062053	0.412224	0.763842
1716	5780	ENSMUSG00000019054.13	ENSMUSG00000019054	Fis1	12959	61.1791	57.5539	67.0326	61.1863	59.4769	56.0228	61.8393	61.6988	1.03473	0.049254	0.428851	0.773225
1717	4571	ENSMUSG00000019055.15	ENSMUSG00000019055	Plod1	27014	34.3362	36.5643	34.045	41.9111	39.087	41.3136	45.6445	51.5012	0.828877	-0.27077	0.002349	0.048064
1718	9585	ENSMUSG00000019066.13	ENSMUSG00000019066	Rab3d	10701	15.2394	15.3419	16.7388	15.7757	15.6244	15.3475	17.2662	16.9319	0.970119	-0.043766	0.58548	0.863008
1719	15373	ENSMUSG00000019080.8	ENSMUSG00000019080	Mfsd3	2774	2.84554	3.93008	3.32713	3.66618	3.48945	4.09074	3.56286	3.94436	0.917506	-0.12421	0.362123	0.721822
1720	8417	ENSMUSG00000019082.18	ENSMUSG00000019082	Slc25a22	8148	218.284	203.84	226.451	216.443	220.799	224.062	228.771	209.436	0.980787	-0.027988	0.604461	0.873176
1721	18604	ENSMUSG00000019087.13	ENSMUSG00000019087	Atp6ap1	7624	349.875	321.015	368.589	367.59	360.064	348.148	366.601	360.348	0.981753	-0.026567	0.634425	0.887688
1722	18602	ENSMUSG00000019088.13	ENSMUSG00000019088	Dnase1l1	9120	4.48963	4.57054	4.61671	2.97182	3.46341	2.78518	2.61609	2.46924	1.46602	0.551902	0.000971	0.026641
1723	11926	ENSMUSG00000019102.10	ENSMUSG00000019102	Aldh3a1	10884	0.22132	0.640458	0.361083	0.7499	0.364569	0.435185	0.373727	0.545156	1.16368	0.218693	0.614683	0.879107
1724	12279	ENSMUSG00000019122.8	ENSMUSG00000019122	Ccl9	5717	0.22132	0.407564	0.206333	0.444385	0.312488	0.290123	0.174406	0.192408	1.31528	0.395373	0.349073	0.710632
1725	6277	ENSMUSG00000019124.10	ENSMUSG00000019124	Scrn1	65316	343.551	337.085	332.609	350.564	360.351	348.438	345.199	338.061	0.980924	-0.027786	0.571055	0.855606
1726	13777	ENSMUSG00000019132.11	ENSMUSG00000019132	BC005537	14540	186.636	202.996	202.516	185.92	208.638	195.485	198.972	206.839	0.962028	-0.055849	0.302325	0.672584
1727	8875	ENSMUSG00000019139.10	ENSMUSG00000019139	Isyna1	2917	18.1166	14.7014	13.3859	16.6644	16.0931	14.187	17.017	14.7513	1.01189	0.017048	0.859866	0.973952
1728	17474	ENSMUSG00000019143.15	ENSMUSG00000019143	Hars2	9554	59.124	58.369	63.8086	59.131	60.2581	59.9685	60.6434	56.4718	1.01428	0.020454	0.717308	0.919419
1729	15393	ENSMUSG00000019146.2	ENSMUSG00000019146	Cacng2	128280	203.867	206.751	205.637	207.917	205.174	218.173	202.062	210.655	0.987324	-0.018405	0.706386	0.915067
1730	7118	ENSMUSG00000019158.9	ENSMUSG00000019158	Tmem160	2715	4.17346	3.46429	3.84296	4.33275	3.98422	4.11975	3.93659	4.07264	0.982967	-0.024785	0.850663	0.970866
1731	12525	ENSMUSG00000019173.11	ENSMUSG00000019173	Rab5c	23206	88.4962	84.0164	91.122	87.9604	89.3195	86.6888	89.5948	88.2512	0.994926	-0.007338	0.889707	0.982955
1732	5760	ENSMUSG00000019179.10	ENSMUSG00000019179	Mdh2	11918	190.177	157.786	194.959	178.92	187.779	156.928	185.418	168.197	1.03466	0.049163	0.507272	0.821462
1733	2247	ENSMUSG00000019188.16	ENSMUSG00000019188	H13	39209	60.2938	59.1259	56.3548	57.77	54.1646	53.7598	54.2153	54.3873	1.07962	0.110521	0.037136	0.249346
1734	11720	ENSMUSG00000019189.13	ENSMUSG00000019189	Rnf145	46556	141.423	132.895	124.909	129.733	123.537	126.32	129.434	125.739	1.04838	0.068168	0.201091	0.567416
1735	7405	ENSMUSG00000019194.15	ENSMUSG00000019194	Scn1b	10479	416.998	408.816	381.949	438.441	394.386	397.411	412.071	388.344	1.03517	0.049862	0.356349	0.716544
1736	6728	ENSMUSG00000019210.10	ENSMUSG00000019210	Atp6v1e1	28488	231.658	217.843	262.069	230.136	232.413	215.649	222.093	216.844	1.06311	0.088287	0.150992	0.499958
1737	16597	ENSMUSG00000019214.13	ENSMUSG00000019214	Chtf18	8493	7.5881	7.62727	6.52529	5.94365	4.6092	4.96111	4.75879	4.48952	1.46925	0.555082	2e-06	0.000254
1738	743	ENSMUSG00000019230.14	ENSMUSG00000019230	Lhx9	23391	0.790427	0.873352	0.619	0.416611	0.677057	0.551234	0.448472	0.8017	1.09308	0.128395	0.700659	0.913037
1739	3443	ENSMUSG00000019232.14	ENSMUSG00000019232	Etnppl	20073	55.2667	72.3426	78.123	63.2693	38.2798	34.1765	41.5584	31.7794	1.84655	0.88483	0	0
1740	13373	ENSMUSG00000019235.9	ENSMUSG00000019235	Rps6kl1	16015	42.114	41.6006	43.6653	40.5501	42.2119	48.6537	35.6037	33.7676	1.04957	0.069801	0.453299	0.789361
1741	6998	ENSMUSG00000019254.16	ENSMUSG00000019254	Ppp1r12c	20160	115.149	117.058	109.099	117.318	119.058	118.573	119.916	115.477	0.970577	-0.043085	0.398899	0.75273
1742	13070	ENSMUSG00000019256.17	ENSMUSG00000019256	Ahr	37064	6.76606	5.9679	6.44792	5.9992	5.83311	6.03456	5.4315	6.79842	1.04908	0.069122	0.545735	0.843193
1743	8896	ENSMUSG00000019261.3	ENSMUSG00000019261	Map1s	11597	62.9812	47.2483	48.5399	57.0479	56.0395	55.0654	51.5494	53.0405	1.0013	0.001881	0.980032	1
1744	4964	ENSMUSG00000019295.8	ENSMUSG00000019295	Tmem129	5200	27.4436	23.8716	29.4283	25.9132	29.0614	28.4901	29.5493	29.1177	0.919222	-0.121515	0.097992	0.407931
1745	14757	ENSMUSG00000019297.9	ENSMUSG00000019297	Nop9	9807	9.0741	8.23862	9.62029	9.05434	8.95799	8.32654	8.77012	8.11321	1.05388	0.075714	0.427885	0.773225
1746	12534	ENSMUSG00000019301.5	ENSMUSG00000019301	Hsd17b1	2116	1.45439	1.45559	1.5475	1.99973	1.58848	1.6537	1.99321	1.47513	0.961015	-0.057369	0.787425	0.950149
1747	12532	ENSMUSG00000019302.16	ENSMUSG00000019302	Atp6v0a1	54267	390.882	419.354	385.431	403.946	395.558	416.501	402.504	402.165	0.990808	-0.013322	0.788888	0.950397
1748	12537	ENSMUSG00000019303.14	ENSMUSG00000019303	Psmc3ip	3613	8.28368	8.26773	7.1185	8.72105	8.28093	7.80432	8.81995	7.02289	1.01211	0.017372	0.862888	0.97467
1749	12479	ENSMUSG00000019312.10	ENSMUSG00000019312	Grb7	8979	16.0299	15.895	16.9709	16.7478	16.666	18.6259	17.2164	17.8939	0.935014	-0.096941	0.196137	0.560989
1750	16564	ENSMUSG00000019320.14	ENSMUSG00000019320	Noxo1	4295	1.1066	0.960687	0.876917	1.08319	0.833301	1.18951	1.04644	1.15445	0.95693	-0.063514	0.812957	0.957849
1751	12553	ENSMUSG00000019326.14	ENSMUSG00000019326	Aoc3	11333	0.569108	0.436676	0.3095	0.805448	0.598935	0.696296	0.498302	0.64136	0.872982	-0.195977	0.551149	0.846179
1752	3112	ENSMUSG00000019338.13	ENSMUSG00000019338	Zfp687	8858	105.064	96.0396	83.8229	98.2368	93.3297	112.365	93.5812	88.2512	0.989888	-0.014663	0.855346	0.971958
1753	18686	ENSMUSG00000019359.14	ENSMUSG00000019359	Gdpd2	9022	2.14996	4.54143	3.24975	2.72186	3.25508	3.36543	1.99321	2.95026	1.10023	0.137801	0.546148	0.843382
1754	9029	ENSMUSG00000019362.8	ENSMUSG00000019362	D8Ertd738e	3481	27.3488	22.7654	27.855	28.8295	24.6605	21.266	26.5595	25.2696	1.0936	0.12908	0.150643	0.499409
1755	7134	ENSMUSG00000019370.10	ENSMUSG00000019370	Calm3	8735	943.485	900.833	943.717	962.899	977.54	935.619	963.169	920.737	0.989098	-0.015815	0.748852	0.932769
1756	11896	ENSMUSG00000019373.11	ENSMUSG00000019373	Cops3	22043	39.7111	36.1859	45.187	39.6891	40.1547	39.1376	39.914	37.9044	1.02492	0.035505	0.618081	0.879939
1757	8873	ENSMUSG00000019428.16	ENSMUSG00000019428	Fkbp8	7604	184.96	168.673	184.049	185.642	178.925	168.62	179.065	161.142	1.05279	0.074223	0.190589	0.555062
1758	16863	ENSMUSG00000019432.15	ENSMUSG00000019432	Ddx39b	11961	268.903	290.884	280.562	285.073	288.661	277.503	276.433	276.17	1.00732	0.010517	0.835787	0.965652
1759	9005	ENSMUSG00000019433.9	ENSMUSG00000019433	Gipc1	12017	22.0371	18.7188	20.427	20.525	20.9888	19.2062	20.6796	16.9319	1.04934	0.069482	0.415203	0.765003
1760	12208	ENSMUSG00000019437.17	ENSMUSG00000019437	Tlcd1	5198	16.8203	13.9445	14.0049	14.7758	17.942	16.2179	17.4406	16.3547	0.875466	-0.191877	0.026928	0.209237
1761	12042	ENSMUSG00000019461.12	ENSMUSG00000019461	Plscr3	5682	12.2674	12.5472	14.3918	14.1648	14.114	13.6938	13.2548	13.7572	0.976458	-0.03437	0.687595	0.909221
1762	9007	ENSMUSG00000019464.6	ENSMUSG00000019464	Ptger1	6075	1.89703	1.63026	1.67646	1.77754	1.64056	1.85679	1.91846	2.34096	0.904791	-0.144344	0.409719	0.761651
1763	11394	ENSMUSG00000019467.15	ENSMUSG00000019467	Arhgef25	7558	101.364	110.625	94.9649	100.848	100.283	111.262	92.4351	91.458	1.03266	0.046358	0.496468	0.814772
1764	8484	ENSMUSG00000019470.12	ENSMUSG00000019470	Xab2	12895	52.6424	56.273	57.1286	60.6308	59.581	56.8642	60.3195	57.4979	0.968988	-0.045449	0.444143	0.782767
1765	9560	ENSMUSG00000019471.10	ENSMUSG00000019471	Cdc37	16760	135.859	127.859	140.178	136.51	134.526	120.923	143.112	131.992	1.01962	0.028031	0.640958	0.890025
1766	9431	ENSMUSG00000019478.16	ENSMUSG00000019478	Rab4a	29302	54.002	53.4491	54.5236	57.4368	53.6438	54.7173	55.3365	51.6616	1.01994	0.028491	0.608115	0.875643
1767	17105	ENSMUSG00000019487.11	ENSMUSG00000019487	Trip10	14210	7.74619	8.03483	7.94383	6.638	6.64037	5.68642	7.92301	7.72839	1.08597	0.118983	0.337027	0.702325
1768	17102	ENSMUSG00000019489.7	ENSMUSG00000019489	Cd70	3780	1.16983	1.19358	0.77375	0.999866	1.64056	2.05988	1.74406	1.44306	0.597314	-0.743438	0.000259	0.010531
1769	5826	ENSMUSG00000019494.14	ENSMUSG00000019494	Cops6	3575	59.4401	52.1973	62.7253	53.2984	52.6542	49.1469	50.3286	50.2506	1.12633	0.171634	0.010055	0.119884
1770	11952	ENSMUSG00000019505.7	ENSMUSG00000019505	Ubb	2042	1377.21	1324.76	1577.37	1540.57	1499.76	1361.98	1519.97	1448.48	0.999534	-0.000673	0.991703	1
1771	5828	ENSMUSG00000019518.11	ENSMUSG00000019518	Ap4m1	8427	24.3135	26.3752	26.4107	24.9133	23.9053	25.0667	24.2922	23.5058	1.05594	0.078535	0.244306	0.617621
1772	2674	ENSMUSG00000019528.18	ENSMUSG00000019528	Gyg	33233	8.72632	7.4526	9.46554	8.85993	9.16631	9.66111	9.79164	8.33768	0.934516	-0.097709	0.351439	0.713081
1773	7539	ENSMUSG00000019539.11	ENSMUSG00000019539	Rcn3	9308	2.2132	1.68848	1.18642	2.27747	2.39574	1.91481	2.51643	2.37303	0.796935	-0.327466	0.108929	0.43104
1774	18579	ENSMUSG00000019558.14	ENSMUSG00000019558	Slc6a8	9352	136.586	122.444	134.168	134.26	138.25	154.839	141.867	144.531	0.911647	-0.133453	0.017102	0.161011
1775	11017	ENSMUSG00000019564.12	ENSMUSG00000019564	Arid3a	27975	18.3379	17.3506	14.6755	15.8312	15.7025	17.0302	15.6716	16.8036	1.01574	0.02253	0.794447	0.952065
1776	6019	ENSMUSG00000019577.6	ENSMUSG00000019577	Pdk4	12958	12.0145	15.5457	11.0388	14.4703	16.666	11.6339	9.64215	8.40182	1.14495	0.195282	0.260076	0.634307
1777	17056	ENSMUSG00000019578.11	ENSMUSG00000019578	Ubxn6	7983	23.0489	14.5559	16.8678	16.1923	16.5619	14.4191	14.5255	15.0399	1.16681	0.222574	0.06302	0.326287
1778	17063	ENSMUSG00000019579.13	ENSMUSG00000019579	Mydgf	8176	18.3379	17.6708	19.3438	17.9698	21.3533	17.3204	20.5799	17.6374	0.953441	-0.068784	0.439359	0.780051
1779	12640	ENSMUSG00000019590.16	ENSMUSG00000019590	Cyb561	19634	8.03074	8.47151	9.25921	9.30431	10.3381	9.54506	9.44283	9.49213	0.905566	-0.143109	0.130582	0.469156
1780	17588	ENSMUSG00000019647.16	ENSMUSG00000019647	Sema6a	133272	34.4942	36.5643	29.1188	32.5234	30.4936	31.1012	31.119	31.9397	1.06531	0.091277	0.212191	0.580859
1781	10426	ENSMUSG00000019659.8	ENSMUSG00000019659	Ccdc12	55103	23.2702	25.4436	28.7835	26.6353	24.7386	26.4012	22.9468	24.0189	1.06447	0.090133	0.262994	0.636883
1782	6162	ENSMUSG00000019689.4	ENSMUSG00000019689	Fmc1	5947	16.599	12.8383	13.4375	14.5258	14.8432	12.5333	14.0521	14.7192	1.02222	0.031708	0.745572	0.931349
1783	998	ENSMUSG00000019699.16	ENSMUSG00000019699	Akt3	238130	141.36	146.519	132.414	139.092	144.317	149.414	148.095	147.064	0.951048	-0.072409	0.157646	0.510168
1784	2966	ENSMUSG00000019710.13	ENSMUSG00000019710	Mrpl24	4166	44.8014	48.4419	49.649	45.9661	43.4098	45.8395	46.0681	45.28	1.0477	0.067226	0.258482	0.633016
1785	1396	ENSMUSG00000019715.14	ENSMUSG00000019715	Gle1	24945	69.9686	72.0224	70.3339	72.5736	70.2317	76.2734	71.8054	70.4213	0.988195	-0.017133	0.748024	0.932481
1786	13220	ENSMUSG00000019718.8	ENSMUSG00000019718	L3hypdh	12011	2.94039	3.20229	2.96604	2.94405	1.95305	1.8858	1.99321	2.72578	1.41834	0.504208	0.001123	0.029128
1787	13691	ENSMUSG00000019726.12	ENSMUSG00000019726	Lyst	188406	153.374	146.81	130.712	135.454	133.823	136.735	116.702	111.18	1.13739	0.185726	0.010255	0.121173
1788	8943	ENSMUSG00000019731.13	ENSMUSG00000019731	Slc35e1	11973	57.2269	57.7577	60.8168	58.6588	61.2737	57.3864	63.2346	60.2237	0.96953	-0.044643	0.427036	0.773138
1789	8940	ENSMUSG00000019732.14	ENSMUSG00000019732	Calr3	19694	1.58085	1.54292	1.62488	1.41648	1.71868	1.13148	1.27067	1.63547	1.07374	0.102642	0.61111	0.877154
1790	6983	ENSMUSG00000019734.16	ENSMUSG00000019734	Tmc4	11763	8.72632	8.84996	9.02708	8.94325	9.50484	8.15246	9.99096	10.6786	0.929321	-0.105751	0.29897	0.669494
1791	7367	ENSMUSG00000019737.14	ENSMUSG00000019737	Syne4	4239	20.9937	23.0274	21.7424	20.7472	21.7179	21.3241	23.0714	21.4535	0.988674	-0.016433	0.827203	0.962521
1792	7363	ENSMUSG00000019738.15	ENSMUSG00000019738	Polr2i	1442	8.97925	9.31575	11.9415	11.2207	9.03611	10.3574	11.436	10.839	0.998415	-0.002288	0.981134	1
1793	12503	ENSMUSG00000019761.10	ENSMUSG00000019761	Krt10	4110	10.0542	8.55885	10.4714	10.1098	8.25489	7.51419	8.32165	8.69043	1.19806	0.260697	0.00947	0.115448
1794	10580	ENSMUSG00000019762.4	ENSMUSG00000019762	Iyd	14637	0.126468	0.524011	0.077375	0.333289	0.260407	0.406173	0.199321	0.352748	0.878981	-0.186096	0.758873	0.937542
1795	10586	ENSMUSG00000019763.11	ENSMUSG00000019763	Rmnd1	30473	35.4744	39.359	42.5563	39.7725	39.2433	40.4722	39.914	41.3998	0.97849	-0.031371	0.627105	0.884575
1796	10591	ENSMUSG00000019773.7	ENSMUSG00000019773	Fbxo5	6440	2.87715	2.44538	2.91446	2.66631	2.2395	2.43704	2.89015	2.53337	1.07979	0.110748	0.457566	0.792238
1797	10592	ENSMUSG00000019774.8	ENSMUSG00000019774	Mtrf1l	12023	5.97563	6.4628	6.26738	6.41581	6.406	5.45432	6.9264	7.37564	0.962356	-0.055357	0.626604	0.884366
1798	10593	ENSMUSG00000019775.17	ENSMUSG00000019775	Rgs17	96737	26.8113	26.2005	28.8867	27.0519	30.5978	29.4475	28.3783	27.8992	0.938006	-0.09233	0.166631	0.52269
1799	10734	ENSMUSG00000019777.16	ENSMUSG00000019777	Hdac2	27345	54.824	48.8204	53.8788	52.8263	55.3624	53.2957	51.3252	52.8481	0.989612	-0.015065	0.798657	0.952868
1800	10723	ENSMUSG00000019782.10	ENSMUSG00000019782	Rwdd1	23069	16.6938	14.7596	18.0026	14.8036	15.8327	13.7518	17.2911	17.3488	1.00198	0.002847	0.983648	1
1801	10720	ENSMUSG00000019785.14	ENSMUSG00000019785	Clvs2	112483	3.92052	2.85295	4.20404	4.05501	3.59361	3.42345	3.36354	3.55955	1.0817	0.113298	0.437987	0.779509
1802	10713	ENSMUSG00000019789.9	ENSMUSG00000019789	Hey2	10442	4.8058	4.30853	4.51354	4.58272	4.68732	4.72901	5.80522	5.06674	0.896894	-0.15699	0.198263	0.564499
1803	10612	ENSMUSG00000019790.17	ENSMUSG00000019790	Stxbp5	145532	101.206	99.8241	95.5839	94.5151	99.267	106.214	92.6593	102.008	0.978999	-0.030621	0.584483	0.862274
1804	10711	ENSMUSG00000019791.12	ENSMUSG00000019791	Hint3	21491	16.3144	12.9838	13.7985	13.5815	15.1296	14.9414	14.376	15.7775	0.941847	-0.086435	0.33642	0.702175
1805	10709	ENSMUSG00000019792.8	ENSMUSG00000019792	Trmt11	66524	8.28368	8.38418	8.76917	7.88783	9.01007	7.05	8.34657	9.26765	0.991423	-0.012427	0.91294	0.991927
1806	10604	ENSMUSG00000019794.13	ENSMUSG00000019794	Katna1	37150	15.7137	16.5355	16.6614	15.3591	15.7025	15.1444	14.5504	14.7513	1.07009	0.097737	0.205371	0.572462
1807	10601	ENSMUSG00000019795.17	ENSMUSG00000019795	Pcmt1	51763	90.9307	83.4633	95.8934	88.4326	98.3556	90.0253	89.3705	86.3271	0.986424	-0.019719	0.749325	0.933207
1808	10599	ENSMUSG00000019796.12	ENSMUSG00000019796	Lrp11	35683	94.6616	102.153	93.3658	101.459	98.616	103.11	104.619	104.478	0.95468	-0.066911	0.214757	0.583847
1809	10785	ENSMUSG00000019797.11	ENSMUSG00000019797	Mtres1	15861	13.9431	16.7684	15.8877	16.3867	15.1036	12.8815	14.9491	16.8678	1.05597	0.07857	0.423586	0.7704
1810	10777	ENSMUSG00000019802.13	ENSMUSG00000019802	Sec63	71018	95.5468	93.536	96.4093	94.1541	98.7722	96.3499	98.2902	101.976	0.961597	-0.056495	0.262332	0.636524
1811	10775	ENSMUSG00000019804.12	ENSMUSG00000019804	Snx3	33351	57.4799	50.5671	50.7064	51.0209	56.352	48.9438	55.3614	54.8684	0.973747	-0.038381	0.565559	0.852743
1812	10629	ENSMUSG00000019806.13	ENSMUSG00000019806	Aig1	221926	32.2494	29.5193	32.7038	31.3569	35.6757	31.6525	33.3115	33.96	0.935932	-0.095524	0.149029	0.497347
1813	10628	ENSMUSG00000019808.8	ENSMUSG00000019808	Adat2	10482	8.34691	7.77283	8.25333	7.58232	7.39555	7.16605	7.42471	6.89462	1.10613	0.145519	0.125694	0.461988
1814	10627	ENSMUSG00000019809.16	ENSMUSG00000019809	Pex3	29300	14.9549	13.7698	15.7845	12.3317	13.1505	12.6204	14.376	13.4044	1.06225	0.087128	0.357062	0.717371
1815	10626	ENSMUSG00000019810.15	ENSMUSG00000019810	Fuca2	19495	38.0986	39.8248	39.8997	41.2445	41.8213	38.4413	43.751	42.0412	0.959065	-0.0603	0.338393	0.703126
1816	10769	ENSMUSG00000019813.16	ENSMUSG00000019813	Cep57l1	91031	4.8058	5.00722	4.51354	4.3883	4.7394	4.78703	3.33863	4.26504	1.09525	0.131257	0.341216	0.705061
1817	10624	ENSMUSG00000019814.5	ENSMUSG00000019814	Ltv1	15028	12.6785	12.6927	13.128	12.7761	13.0724	11.5759	13.1552	13.0196	1.00994	0.014267	0.870631	0.976798
1818	10623	ENSMUSG00000019817.18	ENSMUSG00000019817	Plagl1	71190	14.6703	15.371	13.4375	15.3868	15.7286	15.4055	17.615	18.3108	0.878938	-0.186167	0.033804	0.23734
1819	10767	ENSMUSG00000019818.15	ENSMUSG00000019818	Cd164	11634	67.9767	55.0794	63.6796	60.4086	64.3985	56.371	62.6865	59.9992	1.01582	0.022644	0.742245	0.930505
1820	10621	ENSMUSG00000019820.11	ENSMUSG00000019820	Utrn	487177	113.126	124.22	96.2287	110.957	127.365	113.699	111.545	112.911	0.955773	-0.06526	0.369226	0.726387
1821	10765	ENSMUSG00000019822.12	ENSMUSG00000019822	Smpd2	4727	11.5719	9.98532	12.8185	10.5541	11.2496	10.8216	11.2616	11.8652	0.996576	-0.004948	0.959677	1
1822	10764	ENSMUSG00000019823.17	ENSMUSG00000019823	Mical1	10718	5.97563	6.08435	7.68592	5.86033	5.59874	7.05	6.67725	6.09292	1.01091	0.015653	0.917657	0.993958
1823	10763	ENSMUSG00000019826.11	ENSMUSG00000019826	Zbtb24	15191	18.6225	18.6315	20.0659	19.3863	18.593	19.5543	20.555	17.5733	1.00641	0.009221	0.905446	0.9898
1824	10614	ENSMUSG00000019828.13	ENSMUSG00000019828	Grm1	396297	396.541	408.234	343.107	417.694	408.187	424.073	428.939	414.96	0.935199	-0.096655	0.114776	0.442031
1825	10761	ENSMUSG00000019831.14	ENSMUSG00000019831	Wasf1	55095	62.0011	68.0923	61.281	65.9356	64.3985	71.2833	66.3241	69.9403	0.947896	-0.077199	0.186272	0.550425
1826	10613	ENSMUSG00000019832.5	ENSMUSG00000019832	Rab32	13263	1.58085	0.84424	0.9285	0.7499	0.598935	0.49321	0.772369	0.673428	1.59853	0.676747	0.014858	0.149728
1827	3868	ENSMUSG00000019836.5	ENSMUSG00000019836	Amd-ps4	1002	23.618	23.1147	23.0835	21.2749	22.6554	24.1963	21.0782	24.1793	0.991209	-0.012739	0.860652	0.974302
1828	10755	ENSMUSG00000019837.8	ENSMUSG00000019837	Gtf3c6	10405	20.6776	18.6024	19.3953	20.0529	18.9316	17.0302	19.8075	18.5674	1.05912	0.082867	0.281587	0.654022
1829	10752	ENSMUSG00000019838.11	ENSMUSG00000019838	Slc16a10	108726	3.25656	4.36676	4.71988	4.91601	4.14046	5.71543	4.53455	4.68193	0.91057	-0.135159	0.354939	0.715601
1830	10749	ENSMUSG00000019841.15	ENSMUSG00000019841	Rev3l	143093	97.3806	93.7688	87.4596	86.6828	94.4495	97.2783	82.0206	89.5339	1.00682	0.009804	0.877493	0.979212
1831	10746	ENSMUSG00000019842.6	ENSMUSG00000019842	Traf3ip2	42373	11.5402	13.3041	10.7551	10.332	12.6037	13.1426	9.09402	9.33179	1.0406	0.057421	0.660347	0.897359
1832	10743	ENSMUSG00000019843.14	ENSMUSG00000019843	Fyn	196526	100.321	104.54	98.3952	100.542	104.319	107.491	108.456	109.095	0.941746	-0.08659	0.084061	0.379943
1833	10739	ENSMUSG00000019845.8	ENSMUSG00000019845	Tube1	18566	8.03074	7.51082	8.82075	7.61009	6.69245	7.16605	7.54928	7.05496	1.12534	0.170362	0.091993	0.394857
1834	10737	ENSMUSG00000019846.11	ENSMUSG00000019846	Lama4	144673	3.31979	3.63896	2.55338	2.97182	3.46341	3.45247	3.36354	4.23298	0.8615	-0.215077	0.1475	0.495262
1835	10792	ENSMUSG00000019849.11	ENSMUSG00000019849	Prep	99995	27.6017	25.2981	25.3274	26.5242	28.3843	28.7802	26.8336	27.835	0.937664	-0.092857	0.157709	0.510282
1836	10654	ENSMUSG00000019850.11	ENSMUSG00000019850	Tnfaip3	14747	4.0786	3.98831	3.79138	4.27721	2.76031	3.36543	4.01133	4.36125	1.11692	0.159528	0.284436	0.656686
1837	10653	ENSMUSG00000019851.8	ENSMUSG00000019851	Perp	12053	3.41465	2.99851	2.88867	2.19415	2.13533	1.62469	2.31711	2.56544	1.32917	0.410521	0.021912	0.185627
1838	10651	ENSMUSG00000019852.7	ENSMUSG00000019852	Arfgef3	162110	243.23	240.667	223.872	233.663	258.011	247.127	237.541	248.431	0.951027	-0.072442	0.163615	0.518971
1839	10650	ENSMUSG00000019853.6	ENSMUSG00000019853	Hebp2	6578	2.37128	2.82384	3.4045	4.4994	3.17696	2.35	3.36354	3.07853	1.09723	0.133865	0.496462	0.814772
1840	10645	ENSMUSG00000019854.17	ENSMUSG00000019854	Reps1	69294	50.6506	54.7883	52.744	49.1879	46.6128	52.0771	48.4101	46.3062	1.07376	0.102666	0.095975	0.404007
1841	10815	ENSMUSG00000019856.14	ENSMUSG00000019856	Fam184a	117978	58.8394	55.0211	55.1684	54.0483	57.7842	57.4734	56.4826	56.6	0.977847	-0.032319	0.555234	0.847678
1842	10813	ENSMUSG00000019857.7	ENSMUSG00000019857	Asf1a	12468	7.74619	6.4628	7.50538	7.02684	7.47367	7.02098	7.37488	8.14527	0.959632	-0.059447	0.5673	0.853454
1843	10802	ENSMUSG00000019861.15	ENSMUSG00000019861	Gopc	46274	61.4004	55.4578	60.0172	55.2426	58.904	58.895	57.3297	59.0372	0.992548	-0.010791	0.850798	0.970866
1844	10787	ENSMUSG00000019863.7	ENSMUSG00000019863	Qrsl1	27557	16.8519	16.1279	17.5899	15.9701	15.7806	14.7963	16.4689	15.3926	1.0664	0.092748	0.236241	0.608814
1845	10788	ENSMUSG00000019864.14	ENSMUSG00000019864	Rtn4ip1	55394	12.8682	13.3623	14.2628	13.6648	13.9578	12.5623	13.0306	11.2559	1.06611	0.09235	0.304156	0.673914
1846	10636	ENSMUSG00000019865.9	ENSMUSG00000019865	Nmbr	65259	1.67571	2.03782	1.77963	1.4998	1.22391	1.45062	1.3205	1.6996	1.2372	0.307078	0.101784	0.417281
1847	10789	ENSMUSG00000019866.14	ENSMUSG00000019866	Crybg1	198217	1.23307	1.65937	1.36696	2.05528	1.84889	1.50864	2.1427	1.98822	0.844911	-0.243128	0.229228	0.600973
1848	10634	ENSMUSG00000019868.16	ENSMUSG00000019868	Vta1	50805	19.318	17.6708	20.6333	18.8308	20.3378	16.2469	19.957	19.4973	1.00636	0.009144	0.921255	0.99468
1849	10825	ENSMUSG00000019872.13	ENSMUSG00000019872	Smpdl3a	17495	10.0226	8.9373	11.6578	10.8041	10.911	8.73271	10.9128	10.4542	1.01152	0.016527	0.889072	0.982501
1850	10898	ENSMUSG00000019873.8	ENSMUSG00000019873	Reep3	87756	85.208	90.0717	87.9754	80.0448	93.3297	95.5666	85.0353	90.1111	0.944494	-0.082386	0.157045	0.50935
1851	10824	ENSMUSG00000019874.11	ENSMUSG00000019874	Fabp7	3569	12.2674	8.35506	14.8818	13.8593	18.9836	17.0302	17.4406	20.6518	0.668012	-0.582054	2.3e-05	0.001636
1852	10823	ENSMUSG00000019876.15	ENSMUSG00000019876	Pkib	109131	38.0986	32.9254	33.916	32.2179	32.2904	34.4086	27.8302	29.5346	1.10675	0.146334	0.063203	0.326948
1853	10822	ENSMUSG00000019877.10	ENSMUSG00000019877	Serinc1	16756	619.916	585.582	623.617	596.42	593.857	553.903	617.496	581.489	1.03478	0.049321	0.349109	0.710632
1854	10821	ENSMUSG00000019878.8	ENSMUSG00000019878	Hsf2	26750	31.0796	30.5382	32.4975	28.5517	33.8529	32.987	30.3217	32.5811	0.947142	-0.078348	0.241065	0.613837
1855	10706	ENSMUSG00000019880.10	ENSMUSG00000019880	Rspo3	83451	4.90065	5.73501	4.90042	4.97156	5.20813	5.10617	5.1076	4.16884	1.04469	0.063075	0.598549	0.869698
1856	10701	ENSMUSG00000019883.11	ENSMUSG00000019883	Echdc1	34303	6.19695	6.63747	7.09271	6.55468	8.67154	7.31111	7.59911	7.1191	0.863332	-0.212012	0.046288	0.278957
1857	11272	ENSMUSG00000019888.16	ENSMUSG00000019888	Mgat4c	709982	2.02349	2.29983	1.57329	1.63867	2.47386	1.4216	1.74406	2.37303	0.939731	-0.089681	0.682207	0.906316
1858	10694	ENSMUSG00000019889.10	ENSMUSG00000019889	Ptprk	522577	48.058	52.4884	47.2245	50.9654	45.3107	51.2068	53.5675	55.3494	0.96914	-0.045224	0.512004	0.824745
1859	10801	ENSMUSG00000019891.15	ENSMUSG00000019891	Dcbld1	87759	7.33516	8.06395	8.07279	6.55468	7.31742	7.89135	8.17216	8.11321	0.955549	-0.065598	0.530368	0.834527
1860	11275	ENSMUSG00000019894.14	ENSMUSG00000019894	Slc6a15	51594	76.6714	63.4927	66.7231	62.4639	72.1326	66.9895	69.5879	67.1504	0.976903	-0.033713	0.620521	0.881185
1861	11279	ENSMUSG00000019897.8	ENSMUSG00000019897	Ccdc59	6766	29.5936	26.4917	29.7636	29.5516	26.0927	25.4728	28.5029	28.9253	1.06048	0.084725	0.2426	0.615683
1862	10692	ENSMUSG00000019899.16	ENSMUSG00000019899	Lama2	639722	35.3795	38.1072	30.8984	36.7729	29.5822	32.1747	42.1564	37.6799	0.997788	-0.003195	0.97873	1
1863	11284	ENSMUSG00000019906.15	ENSMUSG00000019906	Lin7a	149788	156.378	155.282	153.486	161.451	161.374	155.593	159.631	174.033	0.964504	-0.052141	0.324897	0.692167
1864	11285	ENSMUSG00000019907.10	ENSMUSG00000019907	Ppp1r12a	122282	95.1358	92.5462	89.9613	92.321	94.5797	96.8432	93.4317	100.437	0.961657	-0.056406	0.274227	0.648034
1865	10833	ENSMUSG00000019916.14	ENSMUSG00000019916	P4ha1	50008	34.5259	34.4101	36.0825	38.2449	46.5086	40.9654	48.2855	56.2473	0.747615	-0.419634	1e-06	9.3e-05
1866	10831	ENSMUSG00000019917.10	ENSMUSG00000019917	Septin10	80220	5.72269	5.12366	4.71988	4.72159	4.08838	5.04815	4.23557	4.23298	1.1524	0.204646	0.096607	0.405232
1867	10827	ENSMUSG00000019920.17	ENSMUSG00000019920	Lims1	101225	24.9459	23.2312	26.8233	23.6357	25.0511	26.0531	22.7475	24.2113	1.00806	0.011577	0.886443	0.98149
1868	10921	ENSMUSG00000019923.14	ENSMUSG00000019923	Zwint	20119	371.185	375.396	348.471	365.118	353.033	354.299	354.717	352.331	1.03366	0.047764	0.320721	0.688071
1869	10916	ENSMUSG00000019927.6	ENSMUSG00000019927	Ube2d1	30282	49.8601	48.4419	52.6408	48.0491	54.5552	48.5957	48.2357	50.8599	0.985317	-0.02134	0.732077	0.925094
1870	11258	ENSMUSG00000019929.16	ENSMUSG00000019929	Dcn	38534	11.2557	10.8004	9.46554	10.4153	11.8745	9.66111	11.9842	10.4862	0.951133	-0.072281	0.493295	0.813967
1871	10910	ENSMUSG00000019933.7	ENSMUSG00000019933	Mrln	15047	3.31979	3.7263	3.97192	2.58299	2.05721	2.84321	1.99321	2.05235	1.52576	0.609532	0.000482	0.016208
1872	11208	ENSMUSG00000019935.16	ENSMUSG00000019935	Slc17a8	47233	0.379405	0.524011	0.490042	0.333289	0.572894	0.464197	0.423557	0.545156	0.868107	-0.204056	0.499366	0.816922
1873	11260	ENSMUSG00000019943.10	ENSMUSG00000019943	Atp2b1	111737	328.913	338.366	287.268	321.957	321.706	322.936	323.174	329.435	0.985204	-0.021506	0.704256	0.914279
1874	10906	ENSMUSG00000019944.14	ENSMUSG00000019944	Rhobtb1	140357	4.01537	3.28962	3.4045	4.22166	3.3332	3.80062	4.31032	3.1106	1.02279	0.032509	0.819293	0.960492
1875	10905	ENSMUSG00000019947.10	ENSMUSG00000019947	Arid5b	186220	56.4997	63.056	46.1413	53.354	59.6331	57.6185	51.2753	55.2852	0.979637	-0.029681	0.722239	0.920834
1876	11211	ENSMUSG00000019948.4	ENSMUSG00000019948	Actr6	20324	14.1328	14.0027	14.0823	13.1094	13.5151	12.2722	12.4825	15.0399	1.04055	0.057343	0.530986	0.834759
1877	11212	ENSMUSG00000019951.10	ENSMUSG00000019951	Uhrf1bp1l	74880	105.443	105.443	105.359	108.069	108.199	110.653	108.979	103.419	0.985088	-0.021676	0.667836	0.900525
1878	11262	ENSMUSG00000019952.15	ENSMUSG00000019952	Poc1b	91038	6.89252	6.05524	7.1185	6.13807	5.91123	5.42531	6.17895	5.90051	1.11967	0.163076	0.134964	0.475953
1879	11265	ENSMUSG00000019960.8	ENSMUSG00000019960	Dusp6	4258	16.1879	19.0391	16.7388	17.3588	21.7439	18.6549	19.1597	20.7159	0.864857	-0.209466	0.011992	0.132514
1880	11219	ENSMUSG00000019961.17	ENSMUSG00000019961	Tmpo	33744	47.7418	47.2192	48.9784	42.4943	44.3733	43.1123	41.11	43.2597	1.0864	0.119561	0.056435	0.308415
1881	11267	ENSMUSG00000019966.18	ENSMUSG00000019966	Kitl	84786	112.999	113.885	118.152	126.039	135.359	128.757	136.859	131.254	0.886274	-0.174175	0.001509	0.035237
1882	13334	ENSMUSG00000019969.14	ENSMUSG00000019969	Psen1	47047	58.9026	60.9599	58.5729	60.4086	57.2113	56.3419	63.1598	61.6988	1.00304	0.00438	0.941168	0.999265
1883	10671	ENSMUSG00000019970.15	ENSMUSG00000019970	Sgk1	117719	105.285	117.378	88.6202	98.3757	96.7931	91.9111	69.9617	65.1622	1.26635	0.340675	0.002316	0.047648
1884	11269	ENSMUSG00000019971.10	ENSMUSG00000019971	Cep290	87282	33.5773	30.5091	33.0649	30.0515	29.1395	30.608	26.7339	28.8933	1.10447	0.143351	0.037422	0.250969
1885	11216	ENSMUSG00000019975.12	ENSMUSG00000019975	Ikbip	19667	15.2394	11.6447	13.1795	11.6373	11.7183	10.9086	10.7882	10.4221	1.17874	0.237242	0.019667	0.174709
1886	10667	ENSMUSG00000019977.16	ENSMUSG00000019977	Hbs1l	72919	61.432	62.9686	63.5765	62.1306	62.1851	58.5759	67.1463	67.2466	0.981582	-0.02682	0.653038	0.894243
1887	10685	ENSMUSG00000019978.16	ENSMUSG00000019978	Epb41l2	163721	24.3768	26.8119	22.6967	26.552	28.6968	31.5364	28.6026	32.8056	0.827468	-0.273225	0.000368	0.013363
1888	11215	ENSMUSG00000019979.12	ENSMUSG00000019979	Apaf1	93459	9.95938	9.81065	10.6778	8.72105	7.73408	8.4716	7.20047	6.89462	1.29426	0.372128	0.000344	0.012757
1889	10682	ENSMUSG00000019984.16	ENSMUSG00000019984	Med23	43695	56.9108	57.8159	58.5987	57.1312	56.1697	59.8814	55.2119	55.9587	1.01596	0.022843	0.675311	0.903711
1890	10666	ENSMUSG00000019986.17	ENSMUSG00000019986	Ahi1	127882	101.017	109.431	103.425	105.264	102.861	101.978	101.853	104.862	1.01995	0.028506	0.577858	0.858724
1891	10683	ENSMUSG00000019987.9	ENSMUSG00000019987	Arg1	12263	1.51762	2.00871	1.49592	1.74977	1.61452	2.08889	2.09287	1.85994	0.885418	-0.17557	0.311779	0.679675
1892	11223	ENSMUSG00000019988.7	ENSMUSG00000019988	Nedd1	37674	4.0786	3.90097	5.15833	4.4994	3.56757	3.94568	3.81201	4.8102	1.10148	0.139449	0.336643	0.702254
1893	10665	ENSMUSG00000019990.15	ENSMUSG00000019990	Pde7b	327074	22.6062	20.4947	22.8256	24.1634	22.6814	22.3105	31.6173	27.1616	0.868989	-0.20259	0.052523	0.296992
1894	10664	ENSMUSG00000019992.8	ENSMUSG00000019992	Mtfr2	13534	0.284554	0.465788	0.361083	0.499933	0.416651	0.667284	0.573048	0.8017	0.6684	-0.581217	0.050858	0.292623
1895	10659	ENSMUSG00000019996.17	ENSMUSG00000019996	Map7	133119	98.2975	114.409	102.909	104.514	90.8559	107.259	93.1327	100.661	1.0741	0.103132	0.111225	0.43542
1896	10680	ENSMUSG00000019997.11	ENSMUSG00000019997	Ccn2	3241	3.73082	4.9781	2.19229	3.30511	3.04676	2.35	3.01473	3.14266	1.22694	0.295068	0.153224	0.503372
1897	10678	ENSMUSG00000019998.6	ENSMUSG00000019998	Stx7	40920	84.5757	81.1344	80.6248	79.4616	86.9758	77.7821	83.067	82.03	0.988486	-0.016707	0.766922	0.941073
1898	10679	ENSMUSG00000020000.7	ENSMUSG00000020000	Moxd1	79273	0.252937	0.436676	0.103167	0.194418	0.39061	0.0580247	0.323897	0.384816	0.844069	-0.244567	0.689318	0.909425
1899	10656	ENSMUSG00000020003.16	ENSMUSG00000020003	Pex7	53789	10.402	10.9751	11.0904	9.6376	11.1194	11.3148	9.7169	9.94108	1.00193	0.002782	0.985766	1
1900	10655	ENSMUSG00000020009.13	ENSMUSG00000020009	Ifngr1	18280	9.32704	8.09306	10.2909	9.05434	8.69758	8.09444	9.29334	8.40182	1.06705	0.093627	0.364359	0.723325
1901	11224	ENSMUSG00000020014.17	ENSMUSG00000020014	Cfap54	305999	0.569108	0.145559	0.335292	0.194418	0.364569	0.203086	0.224236	0.352748	1.07949	0.110349	0.869998	0.976679
1902	11225	ENSMUSG00000020015.10	ENSMUSG00000020015	Cdk17	106196	92.1322	90.7121	96.6156	88.8214	95.4651	88.4876	90.7907	94.6327	0.998471	-0.002207	0.967641	1
1903	11228	ENSMUSG00000020017.14	ENSMUSG00000020017	Hal	30536	0.0948513	0.407564	0.232125	0.361063	0.364569	0.406173	0.573048	0.064136	0.772193	-0.372967	0.488769	0.812506
1904	11230	ENSMUSG00000020018.6	ENSMUSG00000020018	Snrpf	6677	5.59622	1.92137	3.4045	2.66631	3.61965	1.97284	3.23897	2.98232	1.14642	0.197133	0.45137	0.788269
1905	11231	ENSMUSG00000020019.4	ENSMUSG00000020019	Ntn4	106526	34.3994	39.4173	36.1857	37.2728	36.3267	37.3969	37.6218	38.1289	0.987066	-0.018782	0.763982	0.939476
1906	11237	ENSMUSG00000020021.4	ENSMUSG00000020021	Fgd6	109338	31.5539	31.9356	28.7835	31.0514	30.8061	30.9271	31.9412	30.5287	0.993311	-0.009683	0.890326	0.983178
1907	11239	ENSMUSG00000020022.17	ENSMUSG00000020022	Ndufa12	22723	47.7102	40.6108	54.2657	51.2154	47.6023	36.1494	49.6309	42.6504	1.10181	0.139878	0.162274	0.5167
1908	11240	ENSMUSG00000020023.18	ENSMUSG00000020023	Tmcc3	279007	35.1266	43.522	35.773	41.9111	39.712	42.7932	40.6864	40.8867	0.954397	-0.067338	0.369967	0.72693
1909	11245	ENSMUSG00000020024.7	ENSMUSG00000020024	Cep83	102199	21.5629	20.4655	19.0858	20.775	17.6816	17.5234	18.5867	18.856	1.12795	0.173706	0.018322	0.168009
1910	11249	ENSMUSG00000020027.18	ENSMUSG00000020027	Socs2	31818	18.6541	18.8644	17.0483	16.9422	18.1764	19.4092	16.5187	17.1243	1.00485	0.006986	0.933098	0.99699
1911	11253	ENSMUSG00000020029.6	ENSMUSG00000020029	Nudt4	17139	77.8096	82.2115	74.5637	73.7679	73.669	74.7358	76.4645	82.8317	1.00364	0.005243	0.932448	0.996576
1912	11163	ENSMUSG00000020032.14	ENSMUSG00000020032	Nuak1	69692	105.38	125.122	117.12	135.926	137.13	127.393	155.645	164.797	0.827908	-0.272457	0.001514	0.035312
1913	11167	ENSMUSG00000020034.7	ENSMUSG00000020034	Tcp11l2	37733	47.5837	53.5073	53.234	47.1881	52.6021	52.0191	45.4452	45.0876	1.0341	0.048378	0.502865	0.81912
1914	11170	ENSMUSG00000020037.15	ENSMUSG00000020037	Rfx4	150476	18.496	16.1279	16.3519	18.9141	18.4368	16.3049	18.786	19.2408	0.961089	-0.057257	0.513163	0.825351
1915	11174	ENSMUSG00000020038.10	ENSMUSG00000020038	Cry1	53364	41.3868	44.9776	48.1273	49.5767	51.5345	44.5049	52.3218	51.7898	0.921153	-0.118487	0.10805	0.429896
1916	11175	ENSMUSG00000020042.15	ENSMUSG00000020042	Btbd11	273478	39.7427	39.5337	35.3604	39.5503	40.2068	42.9382	40.811	41.5601	0.932537	-0.100768	0.102777	0.419539
1917	11183	ENSMUSG00000020044.13	ENSMUSG00000020044	Timp3	49134	99.6254	85.2973	71.9072	76.5175	100.23	93.0135	86.8292	80.9396	0.923816	-0.114323	0.204559	0.57149
1918	11185	ENSMUSG00000020048.13	ENSMUSG00000020048	Hsp90b1	15300	291.604	269.487	292.993	284.462	375.689	309.707	362.988	364.036	0.806979	-0.309398	1e-06	0.000175
1919	11192	ENSMUSG00000020052.9	ENSMUSG00000020052	Ascl1	2841	1.80217	1.22269	1.59908	2.08305	1.06767	1.04444	1.44508	1.37892	1.35935	0.442913	0.036316	0.246648
1920	11193	ENSMUSG00000020053.18	ENSMUSG00000020053	Igf1	78777	4.04699	3.31874	3.17238	3.66618	5.41646	4.9321	4.18574	3.46334	0.786715	-0.346086	0.025013	0.201311
1921	11195	ENSMUSG00000020056.16	ENSMUSG00000020056	Washc3	45065	10.3072	11.1789	12.8185	12.2206	11.1714	9.25493	10.0408	10.0373	1.15098	0.202864	0.044815	0.27335
1922	11197	ENSMUSG00000020057.2	ENSMUSG00000020057	Dram1	56276	0.790427	1.33914	1.59908	1.27761	1.32807	0.899382	0.822199	1.41099	1.13616	0.184166	0.510034	0.823319
1923	11202	ENSMUSG00000020059.9	ENSMUSG00000020059	Sycp3	13667	1.58085	1.63026	1.83121	1.77754	2.42178	1.94383	2.06796	1.89201	0.819631	-0.286953	0.085452	0.382798
1924	11203	ENSMUSG00000020061.17	ENSMUSG00000020061	Mybpc1	86873	45.908	67.8012	51.8928	64.3525	54.1646	50.8296	68.1179	59.9992	0.987712	-0.017837	0.874512	0.978626
1925	10890	ENSMUSG00000020063.16	ENSMUSG00000020063	Sirt1	62699	36.7391	37.3212	38.378	33.9121	39.3474	38.5574	36.1518	37.9044	0.964616	-0.051973	0.409966	0.761961
1926	10888	ENSMUSG00000020064.9	ENSMUSG00000020064	Herc4	74068	28.2657	25.1816	25.4564	24.4412	28.7749	27.3876	24.0182	27.1295	0.964118	-0.052718	0.493667	0.81402
1927	10885	ENSMUSG00000020069.16	ENSMUSG00000020069	Hnrnph3	9553	86.5043	66.6367	72.1651	70.7405	73.7732	67.6858	66.7476	65.2905	1.08307	0.115127	0.121958	0.455302
1928	10884	ENSMUSG00000020070.18	ENSMUSG00000020070	Rufy2	36987	136.776	132.08	145.8	140.231	144.838	145.874	143.81	146.615	0.956352	-0.064386	0.207483	0.575599
1929	10886	ENSMUSG00000020072.15	ENSMUSG00000020072	Pbld2	34498	1.01175	1.36825	1.16063	1.16651	1.09371	0.841358	0.647793	1.41099	1.19336	0.255026	0.325883	0.693121
1930	10879	ENSMUSG00000020074.7	ENSMUSG00000020074	Ccar1	48358	134.689	129.809	129.706	131.871	135.307	128.118	137.581	148.218	0.959172	-0.060139	0.27706	0.650501
1931	10876	ENSMUSG00000020075.8	ENSMUSG00000020075	Ddx21	22030	43.4419	42.474	41.0088	41.0778	42.5765	43.1123	41.683	44.0614	0.981327	-0.027194	0.634664	0.887723
1932	10877	ENSMUSG00000020076.7	ENSMUSG00000020076	Ddx50	35323	66.9334	61.9497	66.3362	62.1306	73.6169	62.8117	70.3852	72.8585	0.921167	-0.118465	0.060015	0.317552
1933	10874	ENSMUSG00000020077.14	ENSMUSG00000020077	Srgn	33618	3.16171	3.46429	2.34704	2.47189	2.70823	2.40802	4.48472	3.88023	0.847376	-0.238926	0.253106	0.625151
1934	10873	ENSMUSG00000020078.16	ENSMUSG00000020078	Vps26a	31570	48.058	50.2177	47.7146	46.3549	45.3889	47.6092	43.0284	48.8396	1.04264	0.06024	0.322249	0.689559
1935	10872	ENSMUSG00000020079.15	ENSMUSG00000020079	Supv3l1	20529	21.468	21.3971	19.679	22.1637	20.2336	23.616	22.1994	21.5176	0.968527	-0.046136	0.54532	0.843029
1936	10871	ENSMUSG00000020080.8	ENSMUSG00000020080	Hkdc1	39354	3.73082	4.01742	3.61083	3.41621	3.98422	3.48148	4.26049	3.52748	0.965541	-0.05059	0.719853	0.920076
1937	10867	ENSMUSG00000020083.13	ENSMUSG00000020083	Fam241b	36265	39.3949	35.5163	43.9748	40.1891	38.6183	31.5944	38.6932	40.566	1.06589	0.092058	0.278749	0.651569
1938	10863	ENSMUSG00000020085.15	ENSMUSG00000020085	Aifm2	23997	6.51312	6.72481	6.44792	6.47136	6.82265	7.16605	6.77691	6.18913	0.970382	-0.043375	0.681025	0.906108
1939	10864	ENSMUSG00000020086.6	ENSMUSG00000020086	Macroh2a2	45482	26.9378	30.4217	25.6627	27.6352	26.8219	30.2889	28.3534	26.1675	0.992145	-0.011377	0.887521	0.982005
1940	10862	ENSMUSG00000020087.5	ENSMUSG00000020087	Tysnd1	7259	12.6152	10.6549	9.33658	10.332	12.2131	10.3864	10.0906	10.2297	0.999017	-0.001419	1	1
1941	10861	ENSMUSG00000020088.10	ENSMUSG00000020088	Sar1a	12998	106.771	95.2244	116.733	107.208	111.376	94.4061	107.185	107.941	1.01324	0.018969	0.785893	0.949144
1942	10860	ENSMUSG00000020089.8	ENSMUSG00000020089	Ppa1	25616	38.1618	26.579	34.4835	34.051	35.0507	28.287	38.7181	31.7794	0.995942	-0.005867	0.962703	1
1943	10855	ENSMUSG00000020091.15	ENSMUSG00000020091	Eif4ebp2	24170	96.3373	102.269	92.1278	104.18	101.741	105.663	107.484	105.023	0.94168	-0.086691	0.117316	0.446757
1944	10854	ENSMUSG00000020092.9	ENSMUSG00000020092	Pald1	63874	18.3695	20.2326	18.3379	17.4699	17.6816	21.6432	20.2311	18.6315	0.952887	-0.069622	0.413299	0.764641
1945	10852	ENSMUSG00000020096.20	ENSMUSG00000020096	Tbata	16887	55.899	64.366	59.3982	67.0744	61.6122	66.2061	53.144	53.1367	1.05575	0.078275	0.323249	0.690437
1946	10851	ENSMUSG00000020097.14	ENSMUSG00000020097	Sgpl1	49061	56.6262	48.4419	52.0734	53.6317	52.3678	53.9339	52.1723	54.2591	0.992078	-0.011475	0.850043	0.970866
1947	10850	ENSMUSG00000020098.7	ENSMUSG00000020098	Pcbd1	4993	0.916895	1.16447	1.65067	1.27761	2.2395	1.6537	0.97169	0.994108	0.858312	-0.220426	0.432653	0.776017
1948	10848	ENSMUSG00000020099.8	ENSMUSG00000020099	Unc5b	68988	133.234	125.53	119.854	128.177	144.135	164.5	137.756	140.394	0.864892	-0.209408	0.000725	0.02191
1949	10847	ENSMUSG00000020100.15	ENSMUSG00000020100	Slc29a3	40722	23.2702	20.7567	20.7881	20.8305	21.0409	24.1092	19.9819	22.8004	0.975892	-0.035206	0.658138	0.896993
1950	10846	ENSMUSG00000020101.14	ENSMUSG00000020101	Vsir	25833	9.70645	11.4118	12.3284	11.1374	10.4683	11.4309	11.2616	10.39	1.02651	0.03775	0.70725	0.915543
1951	11374	ENSMUSG00000020102.15	ENSMUSG00000020102	Slc16a7	170195	25.4201	27.4524	26.4623	26.4131	28.3583	28.0839	27.008	29.8874	0.935242	-0.096589	0.139603	0.483356
1952	11375	ENSMUSG00000020105.9	ENSMUSG00000020105	Lrig3	49191	2.68745	2.88206	2.81129	2.66631	2.63011	2.64012	3.31371	3.49541	0.91771	-0.12389	0.397713	0.751652
1953	10840	ENSMUSG00000020107.10	ENSMUSG00000020107	Anapc16	15726	36.7391	37.3503	38.249	34.6343	35.2851	34.3796	32.8132	33.2225	1.08452	0.117051	0.059099	0.314935
1954	10839	ENSMUSG00000020108.4	ENSMUSG00000020108	Ddit4	2165	84.4809	87.306	68.5285	85.183	94.4495	69.4845	59.0987	56.0228	1.16723	0.223093	0.079917	0.368988
1955	10838	ENSMUSG00000020109.13	ENSMUSG00000020109	Dnajb12	19746	25.104	26.055	25.25	27.413	24.7386	27.7938	28.6773	26.6485	0.963943	-0.052981	0.45734	0.792
1956	10836	ENSMUSG00000020111.15	ENSMUSG00000020111	Micu1	161655	81.0978	96.2142	90.6319	90.2657	87.132	90.7216	90.9153	91.49	0.996064	-0.00569	0.922137	0.99468
1957	11348	ENSMUSG00000020114.12	ENSMUSG00000020114	Cand1	40800	116.635	114.467	121.221	113.651	123.407	120.749	116.678	118.491	0.973526	-0.038709	0.446072	0.784133
1958	11362	ENSMUSG00000020115.3	ENSMUSG00000020115	Tbk1	40332	71.2649	75.4867	72.7583	68.5464	72.992	70.7321	71.4317	70.8703	1.00829	0.011914	0.824552	0.961595
1959	11592	ENSMUSG00000020116.7	ENSMUSG00000020116	Pno1	8370	15.4291	11.732	13.0764	12.7483	13.6713	11.2568	13.9525	11.5124	1.04976	0.07006	0.508373	0.822222
1960	11588	ENSMUSG00000020120.15	ENSMUSG00000020120	Plek	81175	10.4336	12.6927	12.509	12.1095	13.3068	11.1407	11.461	12.0576	0.997513	-0.003592	0.972473	1
1961	11366	ENSMUSG00000020121.15	ENSMUSG00000020121	Srgap1	266324	66.3959	66.8696	56.8706	68.2964	70.1796	70.5	75.9911	65.9318	0.914915	-0.12829	0.05891	0.314665
1962	11586	ENSMUSG00000020122.16	ENSMUSG00000020122	Egfr	165955	15.4608	20.7275	14.985	16.5533	27.8895	24.2253	19.4338	16.1943	0.772277	-0.372811	0.009619	0.116517
1963	11372	ENSMUSG00000020124.10	ENSMUSG00000020124	Usp15	91989	133.108	131.323	124.213	131.705	136.687	131.31	133.944	137.476	0.965773	-0.050243	0.319723	0.687639
1964	11613	ENSMUSG00000020128.15	ENSMUSG00000020128	Vps54	81855	44.3588	47.423	50.0358	41.2167	46.4305	47.4932	45.8687	45.3762	0.990125	-0.014318	0.82887	0.963164
1965	11308	ENSMUSG00000020130.9	ENSMUSG00000020130	Tbc1d15	53595	68.2613	64.4533	59.2177	62.5194	61.8726	61.8543	61.1915	60.9613	1.03555	0.0504	0.371359	0.727556
1966	11042	ENSMUSG00000020131.14	ENSMUSG00000020131	Pcsk4	8215	6.35503	4.2212	4.17825	4.4994	4.94772	4.58395	4.36015	3.59162	1.09651	0.132914	0.388222	0.743216
1967	11310	ENSMUSG00000020132.10	ENSMUSG00000020132	Rab21	28510	86.3463	85.3264	87.4853	84.7109	88.1997	87.5592	85.7329	91.6824	0.975265	-0.036134	0.478622	0.805679
1968	11041	ENSMUSG00000020133.8	ENSMUSG00000020133	2310011J03Rik	2283	21.2783	19.3011	24.7858	23.108	22.7595	23.9352	25.1394	22.159	0.942894	-0.084833	0.3203	0.687959
1969	11612	ENSMUSG00000020134.13	ENSMUSG00000020134	Peli1	59032	24.5032	27.4232	25.1211	23.6357	24.947	27.3006	25.0397	26.7126	0.970129	-0.043752	0.53994	0.83983
1970	11040	ENSMUSG00000020135.13	ENSMUSG00000020135	Apc2	22286	288.854	263.752	238.109	275.741	268.505	305.21	270.304	253.049	0.973319	-0.039016	0.570142	0.855322
1971	11312	ENSMUSG00000020137.5	ENSMUSG00000020137	Thap2	16039	36.0751	36.1568	37.6043	32.5234	37.5246	34.9599	34.5573	38.6099	0.979195	-0.030332	0.65286	0.894243
1972	11314	ENSMUSG00000020140.15	ENSMUSG00000020140	Lgr5	137469	15.2078	13.9154	14.8044	17.5254	19.4003	16.7401	21.6762	19.2729	0.797613	-0.326238	0.000822	0.023926
1973	11606	ENSMUSG00000020142.12	ENSMUSG00000020142	Slc1a4	30533	19.2232	14.3521	15.3976	15.5812	18.3587	19.1772	17.8143	17.0922	0.89092	-0.166631	0.075735	0.359119
1974	11689	ENSMUSG00000020143.15	ENSMUSG00000020143	Dock2	497904	1.23307	0.960687	1.10904	1.05541	0.859342	1.07346	1.1461	1.05824	1.05354	0.075244	0.740706	0.929486
1975	11604	ENSMUSG00000020149.17	ENSMUSG00000020149	Rab1a	25424	145.628	123.899	134.142	127.15	135.073	123.709	142.564	134.173	0.992062	-0.011498	0.858719	0.973505
1976	11036	ENSMUSG00000020150.13	ENSMUSG00000020150	Gamt	2861	2.2132	2.50361	1.93438	2.30525	2.57803	2.66913	2.16762	2.4051	0.912879	-0.131505	0.408958	0.761311
1977	11317	ENSMUSG00000020151.16	ENSMUSG00000020151	Ptprr	256719	89.8241	96.6218	101.645	101.125	113.042	110.131	121.984	117.209	0.843119	-0.246193	2.6e-05	0.001803
1978	11603	ENSMUSG00000020152.7	ENSMUSG00000020152	Actr2	50609	258.248	250.332	263.952	255.521	263.271	252.9	245.339	283.545	0.985259	-0.021426	0.699222	0.912433
1979	11035	ENSMUSG00000020153.14	ENSMUSG00000020153	Ndufs7	7673	77.6832	62.0953	73.5063	71.0183	64.9194	61.5932	71.332	65.7394	1.0795	0.110357	0.119811	0.451096
1980	11318	ENSMUSG00000020154.10	ENSMUSG00000020154	Ptprb	114012	32.7237	35.8365	29.1446	33.5511	38.0975	43.1703	40.9854	43.6766	0.792222	-0.336024	4e-06	0.000442
1981	11034	ENSMUSG00000020156.16	ENSMUSG00000020156	Pwwp3a	17469	48.88	51.1202	49.2363	48.7157	42.889	51.7	44.7974	45.3442	1.07359	0.102448	0.114299	0.441088
1982	11597	ENSMUSG00000020160.18	ENSMUSG00000020160	Meis1	139168	81.1611	73.5362	77.4524	74.2401	69.6588	66.6413	71.0828	76.9311	1.07917	0.109929	0.066199	0.334978
1983	11048	ENSMUSG00000020163.12	ENSMUSG00000020163	Uqcr11	3833	36.6442	35.6619	37.2948	38.7448	35.3893	36.2364	37.7215	38.0006	1.00855	0.01228	0.846246	0.969458
1984	11320	ENSMUSG00000020164.7	ENSMUSG00000020164	Kcnmb4os1	3185	0.347788	0.640458	0.593208	0.388837	0.963504	0.696296	0.398642	0.448952	0.789205	-0.341527	0.321848	0.689166
1985	11322	ENSMUSG00000020166.15	ENSMUSG00000020166	Cnot2	96350	98.8982	97.5243	102.135	99.9588	98.8503	93.9999	95.2256	96.3644	1.03804	0.05386	0.289275	0.660893
1986	11049	ENSMUSG00000020167.14	ENSMUSG00000020167	Tcf3	24133	41.6397	38.6313	37.4495	42.4665	36.6392	41.4296	39.9639	38.3213	1.02562	0.036494	0.577473	0.858463
1987	11328	ENSMUSG00000020170.4	ENSMUSG00000020170	Frs2	79107	86.5043	87.3352	77.0397	79.1283	79.424	84.658	77.3365	81.0359	1.02466	0.035149	0.546881	0.843603
1988	11329	ENSMUSG00000020171.8	ENSMUSG00000020171	Yeats4	9286	13.1843	11.7029	11.2968	13.7482	11.1975	10.4735	11.6104	12.3783	1.0947	0.130537	0.176036	0.537444
1989	11581	ENSMUSG00000020173.17	ENSMUSG00000020173	Cobl	228352	1.07498	1.10625	0.954292	0.777674	0.885382	1.01543	1.3205	1.31479	0.863194	-0.212243	0.354826	0.715601
1990	10927	ENSMUSG00000020175.15	ENSMUSG00000020175	Rab36	17690	9.35866	10.9169	9.77504	10.8597	9.06215	11.4889	9.96605	10.2938	1.00551	0.007932	0.952813	1
1991	11580	ENSMUSG00000020176.17	ENSMUSG00000020176	Grb10	108175	43.6	39.7666	40.8282	41.6611	34.4518	38.9636	39.3659	35.3069	1.12082	0.164552	0.011452	0.129021
1992	10930	ENSMUSG00000020178.6	ENSMUSG00000020178	Adora2a	17907	1.16983	1.07713	1.21221	1.19428	1.09371	1.45062	1.27067	1.34686	0.907424	-0.140152	0.453096	0.789253
1993	10932	ENSMUSG00000020180.10	ENSMUSG00000020180	Snrpd3	19830	80.339	74.6716	74.0737	77.8507	74.6846	70.9932	77.3864	75.456	1.02905	0.041311	0.451837	0.788434
1994	11289	ENSMUSG00000020181.16	ENSMUSG00000020181	Nav3	774945	17.6423	16.1861	13.5922	17.7476	20.9106	21.6722	14.974	16.1623	0.884704	-0.176734	0.149658	0.497882
1995	11579	ENSMUSG00000020182.16	ENSMUSG00000020182	Ddc	84043	3.03524	3.58074	2.65654	2.44412	2.18742	2.61111	2.19253	1.98822	1.30239	0.381159	0.018907	0.171113
1996	11332	ENSMUSG00000020183.11	ENSMUSG00000020183	Cpm	57852	7.65133	11.2953	7.32483	8.2489	8.38509	10.4735	8.02267	8.08114	0.988875	-0.01614	0.915529	0.993272
1997	11333	ENSMUSG00000020184.15	ENSMUSG00000020184	Mdm2	21883	52.0733	48.6457	54.8847	48.9657	55.2583	51.2938	48.5097	50.3468	0.997323	-0.003867	0.953005	1
1998	11290	ENSMUSG00000020185.16	ENSMUSG00000020185	E2f7	41945	2.5926	1.2518	1.31538	1.83309	1.84889	1.76975	1.66931	1.37892	1.0411	0.058105	0.811074	0.95734
1999	11291	ENSMUSG00000020186.7	ENSMUSG00000020186	Csrp2	19833	1.89703	1.51381	1.18642	1.94418	1.24995	1.04444	1.34542	2.27683	1.1113	0.152246	0.554413	0.847494
[truncated: 17,007 more rows]

## Sheet: DEG p0.05
Flags	LogFC	FDR	ID	Symbol	Entrez Gene Name	Location	Type(s)	Drug(s)
D	-1.069	0	ENSMUSG00000094065	CCL21	C-C motif chemokine ligand 21	Extracellular Space	cytokine
	-0.743	0.011	ENSMUSG00000019489	CD70	CD70 molecule	Extracellular Space	cytokine	SEA-CD70, cusatuzumab, MDX-1203, MDX-1411, SGN-CD70A, vorsetuzumab mafodotin, AMG 172
	-0.647	0.007	ENSMUSG00000024810	IL33	interleukin 33	Extracellular Space	cytokine
	-0.457	0	ENSMUSG00000061353	CXCL12	C-X-C motif chemokine ligand 12	Extracellular Space	cytokine	NOX-A12
	-0.255	0.029	ENSMUSG00000040759	CMTM5	CKLF like MARVEL transmembrane domain containing 5	Other	cytokine
	0.444	0.006	ENSMUSG00000110206	FLT3LG	fms related receptor tyrosine kinase 3 ligand	Extracellular Space	cytokine
	0.914	0.001	ENSMUSG00000032726	BMP8A	bone morphogenetic protein 8a	Extracellular Space	cytokine
	-2.389	0	ENSMUSG00000020914	TOP2A	DNA topoisomerase II alpha	Nucleus	enzyme	bortezomib/doxorubicin, daunorubicin/tretinoin, idarubicin, cladribine/cytarabine/filgrastim/idarubicin/plerixafor, cisplatin/doxorubicin/methotrexate, cytarabine/idarubicin, cytarabine/daunorubicin/fludarabine phosphate, cytarabine/doxorubicin/filgrastim/omacetaxine mepesuccinate, cytarabine/daunorubicin, cytarabine/doxorubicin, cyclophosphamide/epirubicin, doxorubicin/paclitaxel, fludarabine ph…
	-1.14	0	ENSMUSG00000091971	HSPA1A/HSPA1B	heat shock protein family A (Hsp70) member 1A	Cytoplasm	enzyme
D	-1.072	0.036	ENSMUSG00000078921	Tgtp1/Tgtp2	T cell specific GTPase 1	Other	enzyme
	-0.997	0.001	ENSMUSG00000033715	Akr1c14	aldo-keto reductase family 1, member C14	Cytoplasm	enzyme
D	-0.967	0.033	ENSMUSG00000079363	GBP6	guanylate binding protein family member 6	Cytoplasm	enzyme
	-0.856	0.006	ENSMUSG00000040170	FMO2	flavin containing dimethylaniline monoxygenase 2	Cytoplasm	enzyme
	-0.776	0.003	ENSMUSG00000031613	HPGD	15-hydroxyprostaglandin dehydrogenase	Cytoplasm	enzyme	glycyrrhetinic acid
	-0.776	0.017	ENSMUSG00000105504	GBP5	guanylate binding protein 5	Plasma Membrane	enzyme
	-0.693	0.019	ENSMUSG00000028860	SYTL1	synaptotagmin like 1	Cytoplasm	enzyme
	-0.65	0.03	ENSMUSG00000025176	HOGA1	4-hydroxy-2-oxoglutarate aldolase 1	Cytoplasm	enzyme
	-0.605	0	ENSMUSG00000028927	PADI2	peptidyl arginine deiminase 2	Cytoplasm	enzyme
	-0.574	0	ENSMUSG00000025823	PDIA4	protein disulfide isomerase family A member 4	Cytoplasm	enzyme
	-0.554	0.013	ENSMUSG00000053465	HS6ST3	heparan sulfate 6-O-sulfotransferase 3	Other	enzyme
	-0.553	0.026	ENSMUSG00000027360	HDC	histidine decarboxylase	Cytoplasm	enzyme
	-0.552	0	ENSMUSG00000026864	HSPA5	heat shock protein family A (Hsp70) member 5	Cytoplasm	enzyme	PAT-SM6
	-0.521	0	ENSMUSG00000020256	ALDH1L2	aldehyde dehydrogenase 1 family member L2	Cytoplasm	enzyme
	-0.508	0.004	ENSMUSG00000054404	SLFN5	schlafen family member 5	Nucleus	enzyme
	-0.471	0	ENSMUSG00000001467	CYP51A1	cytochrome P450 family 51 subfamily A member 1	Cytoplasm	enzyme	posaconazole, luliconazole, efinaconazole, betamethasone/clotrimazole, econazole, itraconazole, clotrimazole, fluconazole, miconazole, bifonazole, ketoconazole, sertaconazole, oxiconazole, terconazole, voriconazole
	-0.463	0	ENSMUSG00000027562	CA2	carbonic anhydrase 2	Cytoplasm	enzyme	benzthiazide, ethoxyzolamide, brimonidine/brinzolamide, dorzolamide, diazoxide, dichlorphenamide, methazolamide, hydrochlorothiazide, phentermine/topiramate, sulfacetamide, dorzolamide/timolol, brinzolamide, topiramate, chlorothiazide/reserpine, chlorothiazide, acetazolamide, chlorthalidone, quinethazone, trichloromethiazide
	-0.463	0.015	ENSMUSG00000049709	NLRP10	NLR family pyrin domain containing 10	Other	enzyme
	-0.462	0.001	ENSMUSG00000032854	UGT8	UDP glycosyltransferase 8	Cytoplasm	enzyme
	-0.44	0	ENSMUSG00000024665	FADS2	fatty acid desaturase 2	Plasma Membrane	enzyme
	-0.437	0.012	ENSMUSG00000041660	BBOX1	gamma-butyrobetaine hydroxylase 1	Cytoplasm	enzyme
	-0.432	0	ENSMUSG00000033060	LMO7	LIM domain 7	Cytoplasm	enzyme
	-0.427	0	ENSMUSG00000022425	ENPP2	ectonucleotide pyrophosphatase/phosphodiesterase 2	Plasma Membrane	enzyme	VPC8a202
	-0.424	0	ENSMUSG00000007682	DIO2	iodothyronine deiodinase 2	Cytoplasm	enzyme
	-0.42	0	ENSMUSG00000019916	P4HA1	prolyl 4-hydroxylase subunit alpha 1	Cytoplasm	enzyme
	-0.418	0.002	ENSMUSG00000029361	NOS1	nitric oxide synthase 1	Cytoplasm	enzyme	N(G)-monomethyl-D-arginine, GW 273629
	-0.384	0	ENSMUSG00000032418	ME1	malic enzyme 1	Cytoplasm	enzyme
	-0.379	0	ENSMUSG00000023944	HSP90AB1	heat shock protein 90 alpha family class B member 1	Cytoplasm	enzyme	alvespimycin, retaspimycin, TAS-116, cisplatin
	-0.368	0	ENSMUSG00000058258	IDI1	isopentenyl-diphosphate delta isomerase 1	Cytoplasm	enzyme
	-0.368	0.001	ENSMUSG00000031604	MSMO1	methylsterol monooxygenase 1	Cytoplasm	enzyme
	-0.366	0	ENSMUSG00000022351	SQLE	squalene epoxidase	Cytoplasm	enzyme	tolnaftate, terbinafine, butenafine, naftifine
	-0.363	0	ENSMUSG00000030306	TMTC1	transmembrane O-mannosyltransferase targeting cadherins 1	Cytoplasm	enzyme
	-0.359	0	ENSMUSG00000010663	FADS1	fatty acid desaturase 1	Plasma Membrane	enzyme
	-0.358	0	ENSMUSG00000020571	PDIA6	protein disulfide isomerase family A member 6	Cytoplasm	enzyme
	-0.347	0.021	ENSMUSG00000049907	RASL11B	RAS like family 11 member B	Plasma Membrane	enzyme
	-0.344	0	ENSMUSG00000021364	ELOVL2	ELOVL fatty acid elongase 2	Cytoplasm	enzyme
	-0.343	0.047	ENSMUSG00000028763	HSPG2	heparan sulfate proteoglycan 2	Extracellular Space	enzyme
	-0.342	0.005	ENSMUSG00000021270	HSP90AA1	heat shock protein 90 alpha family class A member 1	Cytoplasm	enzyme	alvespimycin, retaspimycin, luminespib, TAS-116, cisplatin
	-0.337	0.004	ENSMUSG00000030137	TUBA8	tubulin alpha 8	Cytoplasm	enzyme	docetaxel/gemcitabine/vincristine, bevacizumab/paclitaxel/topotecan, colchicine/probenecid, cyclophosphamide/epirubicin/5-fluorouracil/paclitaxel, bevacizumab/docetaxel/prednisone/thalidomide/zoledronic acid, docetaxel/zoledronic acid, gemcitabine/paclitaxel, L-asparaginase/daunorubicin/dexamethasone/vincristine, prednisone/vincristine, docetaxel/5-fluorouracil, vinflunine, L-asparaginase/dexamet…
	-0.336	0.011	ENSMUSG00000020520	GALNT10	polypeptide N-acetylgalactosaminyltransferase 10	Cytoplasm	enzyme
	-0.33	0.015	ENSMUSG00000037370	ENPP1	ectonucleotide pyrophosphatase/phosphodiesterase 1	Plasma Membrane	enzyme
	-0.329	0.018	ENSMUSG00000031381	PIGA	phosphatidylinositol glycan anchor biosynthesis class A	Cytoplasm	enzyme
	-0.328	0	ENSMUSG00000035237	LCAT	lecithin-cholesterol acyltransferase	Extracellular Space	enzyme
	-0.321	0.033	ENSMUSG00000044986	TST	thiosulfate sulfurtransferase	Cytoplasm	enzyme
	-0.317	0	ENSMUSG00000093930	HMGCS1	3-hydroxy-3-methylglutaryl-CoA synthase 1	Cytoplasm	enzyme
	-0.313	0.023	ENSMUSG00000031232	MAGT1	magnesium transporter 1	Plasma Membrane	enzyme
	-0.312	0.002	ENSMUSG00000031883	CA7	carbonic anhydrase 7	Cytoplasm	enzyme	ethoxyzolamide, dichlorphenamide, methazolamide, hydrochlorothiazide, acetazolamide, trichloromethiazide, chlorothiazide, chlorthalidone, benzthiazide, sulfacetamide, topiramate
	-0.31	0.001	ENSMUSG00000047658	GAL3ST3	galactose-3-O-sulfotransferase 3	Cytoplasm	enzyme
	-0.306	0.041	ENSMUSG00000032374	PLOD2	procollagen-lysine,2-oxoglutarate 5-dioxygenase 2	Cytoplasm	enzyme
	-0.293	0.001	ENSMUSG00000017754	PLTP	phospholipid transfer protein	Extracellular Space	enzyme
	-0.289	0.005	ENSMUSG00000015656	HSPA8	heat shock protein family A (Hsp70) member 8	Cytoplasm	enzyme
	-0.283	0.023	ENSMUSG00000025921	RDH10	retinol dehydrogenase 10	Nucleus	enzyme
	-0.282	0	ENSMUSG00000002475	ABHD3	abhydrolase domain containing 3, phospholipase	Plasma Membrane	enzyme
	-0.271	0.048	ENSMUSG00000019055	PLOD1	procollagen-lysine,2-oxoglutarate 5-dioxygenase 1	Cytoplasm	enzyme
	-0.27	0.009	ENSMUSG00000026603	SMYD2	SET and MYND domain containing 2	Cytoplasm	enzyme
	-0.259	0.004	ENSMUSG00000030357	FKBP4	FKBP prolyl isomerase 4	Nucleus	enzyme
	-0.243	0.005	ENSMUSG00000041261	CA8	carbonic anhydrase 8	Cytoplasm	enzyme
	-0.243	0.025	ENSMUSG00000073700	KLHL21	kelch like family member 21	Cytoplasm	enzyme
	-0.235	0.018	ENSMUSG00000027669	GNB4	G protein subunit beta 4	Plasma Membrane	enzyme
	-0.232	0.023	ENSMUSG00000038991	TXNDC5	thioredoxin domain containing 5	Cytoplasm	enzyme
	-0.229	0.025	ENSMUSG00000030104	EDEM1	ER degradation enhancing alpha-mannosidase like protein 1	Cytoplasm	enzyme
	-0.223	0.038	ENSMUSG00000031168	EBP	EBP cholestenol delta-isomerase	Cytoplasm	enzyme	SR 31747
	-0.217	0.022	ENSMUSG00000012609	TTLL5	tubulin tyrosine ligase like 5	Cytoplasm	enzyme
	-0.214	0.02	ENSMUSG00000034832	TET3	tet methylcytosine dioxygenase 3	Nucleus	enzyme
	-0.211	0.002	ENSMUSG00000025203	Scd2	stearoyl-Coenzyme A desaturase 2	Cytoplasm	enzyme
	-0.211	0.033	ENSMUSG00000036402	GNG12	G protein subunit gamma 12	Plasma Membrane	enzyme
	-0.21	0.006	ENSMUSG00000027199	GATM	glycine amidinotransferase	Cytoplasm	enzyme
	-0.21	0.048	ENSMUSG00000025980	HSPD1	heat shock protein family D (Hsp60) member 1	Cytoplasm	enzyme
	-0.204	0.031	ENSMUSG00000066441	RDH11	retinol dehydrogenase 11	Cytoplasm	enzyme
	-0.2	0.035	ENSMUSG00000015806	QDPR	quinoid dihydropteridine reductase	Cytoplasm	enzyme
	-0.197	0.026	ENSMUSG00000000149	GNA12	G protein subunit alpha 12	Plasma Membrane	enzyme
	-0.184	0.038	ENSMUSG00000027852	NRAS	NRAS proto-oncogene, GTPase	Plasma Membrane	enzyme
	-0.18	0.038	ENSMUSG00000042671	RGS8	regulator of G protein signaling 8	Cytoplasm	enzyme
	-0.18	0.031	ENSMUSG00000032018	SC5D	sterol-C5-desaturase	Cytoplasm	enzyme
	-0.167	0.044	ENSMUSG00000022186	OXCT1	3-oxoacid CoA-transferase 1	Cytoplasm	enzyme
	-0.164	0.047	ENSMUSG00000051335	GFOD1	glucose-fructose oxidoreductase domain containing 1	Other	enzyme
	-0.161	0.046	ENSMUSG00000031924	CYB5B	cytochrome b5 type B	Cytoplasm	enzyme
	-0.157	0.038	ENSMUSG00000015653	STEAP2	STEAP2 metalloreductase	Plasma Membrane	enzyme
	0.165	0.042	ENSMUSG00000027610	GSS	glutathione synthetase	Cytoplasm	enzyme	N-acetyl-L-cysteine
	0.171	0.039	ENSMUSG00000029524	SIRT4	sirtuin 4	Cytoplasm	enzyme
	0.188	0.008	ENSMUSG00000027332	IVD	isovaleryl-CoA dehydrogenase	Cytoplasm	enzyme
	0.19	0.024	ENSMUSG00000031930	WWP2	WW domain containing E3 ubiquitin protein ligase 2	Cytoplasm	enzyme
	0.191	0.033	ENSMUSG00000079469	PIGB	phosphatidylinositol glycan anchor biosynthesis class B	Cytoplasm	enzyme
	0.196	0.024	ENSMUSG00000056812	ST8SIA3	ST8 alpha-N-acetyl-neuraminide alpha-2,8-sialyltransferase 3	Cytoplasm	enzyme
	0.196	0.041	ENSMUSG00000009995	TAZ	tafazzin	Nucleus	enzyme
	0.198	0.021	ENSMUSG00000022718	DGCR8	DGCR8 microprocessor complex subunit	Nucleus	enzyme
	0.201	0.013	ENSMUSG00000057455	RIT2	Ras like without CAAX 2	Plasma Membrane	enzyme
	0.203	0.023	ENSMUSG00000032763	ILVBL	ilvB acetolactate synthase like	Cytoplasm	enzyme
	0.203	0.021	ENSMUSG00000071658	GNG3	G protein subunit gamma 3	Plasma Membrane	enzyme
	0.206	0.031	ENSMUSG00000029098	ACOX3	acyl-CoA oxidase 3, pristanoyl	Cytoplasm	enzyme
	0.212	0.021	ENSMUSG00000020271	FBXW11	F-box and WD repeat domain containing 11	Cytoplasm	enzyme
	0.215	0.014	ENSMUSG00000037419	ENDOD1	endonuclease domain containing 1	Extracellular Space	enzyme
	0.223	0.004	ENSMUSG00000028454	PIGO	phosphatidylinositol glycan anchor biosynthesis class O	Cytoplasm	enzyme
	0.225	0.014	ENSMUSG00000064065	IPCEF1	interaction protein for cytohesin exchange factors 1	Cytoplasm	enzyme
	0.225	0.024	ENSMUSG00000023104	RFC2	replication factor C subunit 2	Nucleus	enzyme
	0.232	0.047	ENSMUSG00000041625	GGACT	gamma-glutamylamine cyclotransferase	Cytoplasm	enzyme
	0.235	0.007	ENSMUSG00000058135	GSTM5	glutathione S-transferase mu 5	Cytoplasm	enzyme
	0.24	0.033	ENSMUSG00000073609	D2HGDH	D-2-hydroxyglutarate dehydrogenase	Cytoplasm	enzyme
	0.241	0.023	ENSMUSG00000033021	GMPPA	GDP-mannose pyrophosphorylase A	Cytoplasm	enzyme
	0.245	0.003	ENSMUSG00000027333	SMOX	spermine oxidase	Cytoplasm	enzyme
	0.252	0.011	ENSMUSG00000033540	IDUA	alpha-L-iduronidase	Cytoplasm	enzyme
	0.253	0.001	ENSMUSG00000041650	PCCA	propionyl-CoA carboxylase subunit alpha	Cytoplasm	enzyme
	0.254	0.027	ENSMUSG00000030979	UROS	uroporphyrinogen III synthase	Cytoplasm	enzyme
	0.255	0.001	ENSMUSG00000041000	TRIM62	tripartite motif containing 62	Cytoplasm	enzyme
	0.256	0.008	ENSMUSG00000027346	GPCPD1	glycerophosphocholine phosphodiesterase 1	Cytoplasm	enzyme
	0.26	0.032	ENSMUSG00000041741	PDE3A	phosphodiesterase 3A	Cytoplasm	enzyme	dyphylline, medorinone, anagrelide, enoximone, milrinone, cilostazol, dipyridamole, amrinone, tolbutamide, theophylline, pentoxifylline
	0.261	0.011	ENSMUSG00000042073	ABHD14B	abhydrolase domain containing 14B	Cytoplasm	enzyme
	0.27	0.001	ENSMUSG00000031169	PORCN	porcupine O-acyltransferase	Cytoplasm	enzyme	CGX1321, ETC-1922159, LGK-974
	0.271	0.007	ENSMUSG00000061099	GAPDHS	glyceraldehyde-3-phosphate dehydrogenase, spermatogenic	Cytoplasm	enzyme
	0.272	0.049	ENSMUSG00000027655	DHX35	DEAH-box helicase 35	Other	enzyme
	0.273	0.024	ENSMUSG00000038286	BPHL	biphenyl hydrolase like	Cytoplasm	enzyme
	0.276	0.035	ENSMUSG00000038312	EDEM2	ER degradation enhancing alpha-mannosidase like protein 2	Cytoplasm	enzyme
	0.28	0.04	ENSMUSG00000025509	PNPLA2	patatin like phospholipase domain containing 2	Cytoplasm	enzyme
	0.28	0	ENSMUSG00000009535	RNMT	RNA guanine-7 methyltransferase	Nucleus	enzyme	5-azacytidine/decitabine, 5-azacytidine/cytarabine/decitabine, 5-azacytidine/lenalidomide, 5-azacytidine/venetoclax, 5-azacytidine/midostaurin, 5-azacytidine/cedazuridine, 5-azacytidine
	0.281	0.011	ENSMUSG00000024661	FTH1	ferritin heavy chain 1	Cytoplasm	enzyme
	0.282	0.046	ENSMUSG00000020380	RAD50	RAD50 double strand break repair protein	Nucleus	enzyme
	0.286	0.013	ENSMUSG00000048240	GNG7	G protein subunit gamma 7	Plasma Membrane	enzyme
	0.292	0.008	ENSMUSG00000027931	NPR1	natriuretic peptide receptor 1	Plasma Membrane	enzyme	isosorbide dinitrate, nitroprusside, nesiritide, hydralazine/isosorbide dinitrate
	0.303	0.03	ENSMUSG00000033020	POLR2F	RNA polymerase II, I and III subunit F	Nucleus	enzyme
	0.304	0.003	ENSMUSG00000028789	AZIN2	antizyme inhibitor 2	Cytoplasm	enzyme
	0.309	0.018	ENSMUSG00000033429	MCEE	methylmalonyl-CoA epimerase	Cytoplasm	enzyme
	0.312	0.03	ENSMUSG00000031360	CTPS2	CTP synthase 2	Cytoplasm	enzyme
	0.314	0.001	ENSMUSG00000021470	ERCC6L2	ERCC excision repair 6 like 2	Nucleus	enzyme
	0.32	0	ENSMUSG00000041594	TMTC4	transmembrane O-mannosyltransferase targeting cadherins 4	Cytoplasm	enzyme
	0.32	0.04	ENSMUSG00000047656	TRPT1	tRNA phosphotransferase 1	Other	enzyme
	0.321	0.026	ENSMUSG00000040174	ALKBH3	alkB homolog 3, alpha-ketoglutarate dependent dioxygenase	Nucleus	enzyme
	0.324	0.002	ENSMUSG00000054509	PARP4	poly(ADP-ribose) polymerase family member 4	Cytoplasm	enzyme
	0.325	0.007	ENSMUSG00000030711	Sult1a1	sulfotransferase family 1A, phenol-preferring, member 1	Cytoplasm	enzyme
	0.328	0.018	ENSMUSG00000005447	PAFAH1B3	platelet activating factor acetylhydrolase 1b catalytic subunit 3	Cytoplasm	enzyme
	0.328	0.006	ENSMUSG00000032579	HEMK1	HemK methyltransferase family member 1	Nucleus	enzyme
	0.33	0.016	ENSMUSG00000029179	ZCCHC4	zinc finger CCHC-type containing 4	Nucleus	enzyme
	0.334	0.001	ENSMUSG00000025545	CLYBL	citramalyl-CoA lyase	Cytoplasm	enzyme
	0.347	0.001	ENSMUSG00000052353	CEMIP	cell migration inducing hyaluronidase 1	Cytoplasm	enzyme
	0.356	0	ENSMUSG00000003526	LOC102724788/PRODH	proline dehydrogenase 1	Cytoplasm	enzyme
	0.364	0.013	ENSMUSG00000024292	CYP4F12	cytochrome P450 family 4 subfamily F member 12	Cytoplasm	enzyme
	0.367	0.005	ENSMUSG00000032067	PTS	6-pyruvoyltetrahydropterin synthase	Cytoplasm	enzyme
	0.369	0.002	ENSMUSG00000022940	PIGP	phosphatidylinositol glycan anchor biosynthesis class P	Cytoplasm	enzyme
	0.378	0.001	ENSMUSG00000028199	CRYZ	crystallin zeta	Cytoplasm	enzyme
	0.382	0.002	ENSMUSG00000020287	MPG	N-methylpurine DNA glycosylase	Nucleus	enzyme
	0.393	0.007	ENSMUSG00000030276	TTLL3	tubulin tyrosine ligase like 3	Extracellular Space	enzyme
	0.401	0.004	ENSMUSG00000025077	DCLRE1A	DNA cross-link repair 1A	Nucleus	enzyme
	0.437	0.001	ENSMUSG00000034579	PLA2G3	phospholipase A2 group III	Extracellular Space	enzyme
	0.438	0.011	ENSMUSG00000038007	ACER2	alkaline ceramidase 2	Cytoplasm	enzyme
	0.44	0.049	ENSMUSG00000027478	DNMT3B	DNA methyltransferase 3 beta	Nucleus	enzyme
	0.46	0.013	ENSMUSG00000028470	HINT2	histidine triad nucleotide binding protein 2	Cytoplasm	enzyme
	0.486	0.001	ENSMUSG00000068299	Nat8f4	N-acetyltransferase 8 (GCN5-related) family member 4	Cytoplasm	enzyme
	0.496	0.008	ENSMUSG00000028463	CA9	carbonic anhydrase 9	Nucleus	enzyme	benzthiazide, I 131 chimeric G250, methazolamide, hydrochlorothiazide, DTP348, lutetium Lu-177 girentuximab, sulfacetamide, SLC-0111, topiramate, girentuximab, chlorothiazide, iodine I-124 girentuximab, acetazolamide, chlorthalidone, Y 90 chimeric G250, trichloromethiazide
	0.504	0.029	ENSMUSG00000019718	L3HYPDH	trans-L-3-hydroxyproline dehydratase	Other	enzyme
	0.506	0.016	ENSMUSG00000039246	LYPLAL1	lysophospholipase like 1	Cytoplasm	enzyme
	0.531	0.016	ENSMUSG00000042010	ACACB	acetyl-CoA carboxylase beta	Cytoplasm	enzyme
	0.533	0.016	ENSMUSG00000033318	GSTT2/GSTT2B	glutathione S-transferase theta 2 (gene/pseudogene)	Cytoplasm	enzyme
	0.534	0.011	ENSMUSG00000047394	ODF3B	outer dense fiber of sperm tails 3B	Other	enzyme
	0.538	0.004	ENSMUSG00000030972	ACSM5	acyl-CoA synthetase medium chain family member 5	Other	enzyme
	0.551	0	ENSMUSG00000051977	PRDM9	PR/SET domain 9	Nucleus	enzyme
	0.552	0.027	ENSMUSG00000019088	DNASE1L1	deoxyribonuclease 1 like 1	Cytoplasm	enzyme
	0.555	0	ENSMUSG00000019214	CHTF18	chromosome transmission fidelity factor 18	Nucleus	enzyme
	0.567	0.021	ENSMUSG00000007080	POLE	DNA polymerase epsilon, catalytic subunit	Nucleus	enzyme	cladribine/cytarabine/filgrastim/idarubicin/plerixafor, clofarabine/cyclophosphamide, cladribine, cladribine/cytarabine/daunorubicin, clofarabine/cyclophosphamide/etoposide/imatinib, trifluridine, cladribine/cytarabine/decitabine, cladribine/cytarabine/filgrastim/idarubicin, clofarabine, clofarabine/filgrastim, clofarabine/cytarabine/filgrastim, cladribine/recombinant interferon, clofarabine/cycl…
	0.574	0	ENSMUSG00000025533	ASL	argininosuccinate lyase	Cytoplasm	enzyme
	0.605	0	ENSMUSG00000003411	RAB3B	RAB3B, member RAS oncogene family	Cytoplasm	enzyme
	0.659	0.017	ENSMUSG00000042828	TRIM72	tripartite motif containing 72	Cytoplasm	enzyme
	0.681	0	ENSMUSG00000024222	FKBP5	FKBP prolyl isomerase 5	Nucleus	enzyme
	0.799	0.001	ENSMUSG00000035202	LARS2	leucyl-tRNA synthetase 2, mitochondrial	Cytoplasm	enzyme
	0.885	0	ENSMUSG00000019232	ETNPPL	ethanolamine-phosphate phospho-lyase	Cytoplasm	enzyme
	0.95	0.035	ENSMUSG00000020908	MYH3	myosin heavy chain 3	Cytoplasm	enzyme
	0.957	0.046	ENSMUSG00000025150	Cbr2	carbonyl reductase 2	Cytoplasm	enzyme
	1.171	0	ENSMUSG00000027875	HMGCS2	3-hydroxy-3-methylglutaryl-CoA synthase 2	Cytoplasm	enzyme
	1.238	0	ENSMUSG00000018339	GPX3	glutathione peroxidase 3	Extracellular Space	enzyme
	1.333	0	ENSMUSG00000073424	CYP4F8	cytochrome P450 family 4 subfamily F member 8	Cytoplasm	enzyme
	-1.694	0	ENSMUSG00000030898	CCKBR	cholecystokinin B receptor	Plasma Membrane	G-protein coupled receptor	pentagastrin, 111In-CP04, netazepide, Z-360, lutetium-177-PP-F11N, itriglumide
	-1.352	0.038	ENSMUSG00000024107	LHCGR	luteinizing hormone/choriogonadotropin receptor	Plasma Membrane	G-protein coupled receptor	ORG 41841, CG, Lh, flutamide/goserelin, anastrozole/goserelin, goserelin/tamoxifen, anastrozole/goserelin/tamoxifen, anastrozole/fulvestrant/goserelin/tamoxifen, exemestane/fulvestrant/goserelin/letrozole/tamoxifen, bicalutamide/leuprolide, bicalutamide/goserelin, leuprolide, goserelin, menotropin
	-1.146	0	ENSMUSG00000036357	GPR101	G protein-coupled receptor 101	Plasma Membrane	G-protein coupled receptor
	-0.706	0.014	ENSMUSG00000043659	NPSR1	neuropeptide S receptor 1	Plasma Membrane	G-protein coupled receptor
	-0.657	0.003	ENSMUSG00000044317	GPR4	G protein-coupled receptor 4	Plasma Membrane	G-protein coupled receptor
	-0.532	0	ENSMUSG00000052229	GPR17	G protein-coupled receptor 17	Plasma Membrane	G-protein coupled receptor
	-0.53	0.001	ENSMUSG00000040125	GPR26	G protein-coupled receptor 26	Plasma Membrane	G-protein coupled receptor
	-0.472	0.001	ENSMUSG00000044933	SSTR3	somatostatin receptor 3	Plasma Membrane	G-protein coupled receptor	pasireotide, everolimus/pasireotide, haloperidol/octreotide, octreotide/prochlorperazine, octreotide
	-0.441	0.041	ENSMUSG00000044337	ACKR3	atypical chemokine receptor 3	Plasma Membrane	G-protein coupled receptor
	-0.417	0.003	ENSMUSG00000045875	ADRA1A	adrenoceptor alpha 1A	Plasma Membrane	G-protein coupled receptor	chlorpheniramine/methscopolamine/phenylephrine, apraclonidine, epinephrine/lidocaine, azatadine/pseudoephedrine, dobutamine, benzphetamine, terazosine, naproxen/pseudoephedrine, quinidine, doxazosin, dihydroergotamine, guanethidine, droperidol, tolazoline, brompheniramine/codeine/phenylpropanolamine, loratadine/pseudoephedrine, chlorpheniramine/ibuprofen/pseudoephedrine, ergonovine, brimonidine, …
	-0.338	0.011	ENSMUSG00000022122	EDNRB	endothelin receptor type B	Plasma Membrane	G-protein coupled receptor	bosentan, ENB003, sitaxsentan, macitentan, atrasentan, DEDN6526A
	-0.32	0.007	ENSMUSG00000028782	ADGRB2	adhesion G protein-coupled receptor B2	Plasma Membrane	G-protein coupled receptor
	-0.319	0.002	ENSMUSG00000040372	GPR63	G protein-coupled receptor 63	Plasma Membrane	G-protein coupled receptor
	-0.31	0.003	ENSMUSG00000039904	GPR37	G protein-coupled receptor 37	Plasma Membrane	G-protein coupled receptor
	-0.211	0.022	ENSMUSG00000026424	GPR37L1	G protein-coupled receptor 37 like 1	Plasma Membrane	G-protein coupled receptor
	-0.192	0.017	ENSMUSG00000068747	SORT1	sortilin 1	Plasma Membrane	G-protein coupled receptor
	-0.16	0.049	ENSMUSG00000013033	ADGRL1	adhesion G protein-coupled receptor L1	Plasma Membrane	G-protein coupled receptor
	0.248	0.028	ENSMUSG00000044674	FZD1	frizzled class receptor 1	Plasma Membrane	G-protein coupled receptor	vantictumab
	0.574	0	ENSMUSG00000011171	VIPR2	vasoactive intestinal peptide receptor 2	Plasma Membrane	G-protein coupled receptor
	0.655	0.001	ENSMUSG00000045052	PRLHR	prolactin releasing hormone receptor	Plasma Membrane	G-protein coupled receptor
	1.167	0.026	ENSMUSG00000034117	PTGDR2	prostaglandin D2 receptor 2	Plasma Membrane	G-protein coupled receptor	fevipiprant
	2.204	0	ENSMUSG00000050558	PROKR2	prokineticin receptor 2	Plasma Membrane	G-protein coupled receptor
	-0.491	0	ENSMUSG00000025352	GDF11	growth differentiation factor 11	Extracellular Space	growth factor	luspatercept
	-0.477	0	ENSMUSG00000029838	PTN	pleiotrophin	Extracellular Space	growth factor
	-0.362	0.002	ENSMUSG00000027208	FGF7	fibroblast growth factor 7	Extracellular Space	growth factor
	-0.306	0	ENSMUSG00000042826	FGF11	fibroblast growth factor 11	Extracellular Space	growth factor
	-0.257	0.004	ENSMUSG00000032482	CSPG5	chondroitin sulfate proteoglycan 5	Extracellular Space	growth factor
	-0.23	0.043	ENSMUSG00000024486	HBEGF	heparin binding EGF like growth factor	Extracellular Space	growth factor	KHK2866, U3-1565
	-0.222	0.047	ENSMUSG00000055409	NELL1	neural EGFL like 1	Extracellular Space	growth factor
	-0.174	0.035	ENSMUSG00000019966	KITLG	KIT ligand	Extracellular Space	growth factor
	0.279	0.006	ENSMUSG00000036585	FGF1	fibroblast growth factor 1	Extracellular Space	growth factor	pentosan polysulfate
	0.319	0.035	ENSMUSG00000021253	TGFB3	transforming growth factor beta 3	Extracellular Space	growth factor	fresolimumab, AVID200
	0.404	0	ENSMUSG00000031980	AGT	angiotensinogen	Extracellular Space	growth factor	amlodipine/hydrochlorothiazide/valsartan, amlodipine/telmisartan, aliskiren/valsartan, azilsartan, aspirin/dipyridamole/telmisartan, amlodipine/valsartan, hydrochlorothiazide/valsartan, telmisartan, hydrochlorothiazide/telmisartan, valsartan
	0.675	0.013	ENSMUSG00000022615	TYMP	thymidine phosphorylase	Extracellular Space	growth factor	tipiracil
	-0.59	0.003	ENSMUSG00000090122	KCNE5	potassium voltage-gated channel subfamily E regulatory subunit 5	Plasma Membrane	ion channel
	-0.511	0	ENSMUSG00000004110	CACNA1E	calcium voltage-gated channel subunit alpha1 E	Plasma Membrane	ion channel
	-0.463	0	ENSMUSG00000000560	GABRA2	gamma-aminobutyric acid type A receptor subunit alpha2	Plasma Membrane	ion channel	flunitrazepam, sevoflurane, alprazolam, butobarbital, atropine/hyoscyamine/phenobarbital/scopolamine, phenobarbital, diazepam, barbital, acetaminophen/butalbital/caffeine/codeine, hyoscyamine/phenobarbital, SEP 174559, desflurane, adinazolam, mephobarbital, zaleplon, ezogabine, flurazepam, butabarbital, midazolam, temazepam, diphenhydramine/midazolam, estazolam, alphadolone, methoxyflurane, hexob…
	-0.391	0.027	ENSMUSG00000092083	KCNB2	potassium voltage-gated channel subfamily B member 2	Plasma Membrane	ion channel	dalfampridine
	-0.388	0	ENSMUSG00000030209	GRIN2B	glutamate ionotropic receptor NMDA type subunit 2B	Plasma Membrane	ion channel	dextromethorphan/morphine, neramexane, bicifadine, delucemine, nebostinel, besonprodil, UK-240455, tenocyclidine, dextromethorphan/quinidine, donepezil/memantine, felbamate, ifenprodil, memantine, orphenadrine, cycloserine, N-(2-indanyl)glycinamide, dextromethorphan, brompheniramine/dextromethorphan/pseudoephedrine, chlorpheniramine/dextromethorphan/phenylephrine, carbinoxamine/dextromethorphan/p…
	-0.372	0.005	ENSMUSG00000029211	GABRA4	gamma-aminobutyric acid type A receptor subunit alpha4	Plasma Membrane	ion channel	flunitrazepam, sevoflurane, butobarbital, atropine/hyoscyamine/phenobarbital/scopolamine, phenobarbital, barbital, acetaminophen/butalbital/caffeine/codeine, hyoscyamine/phenobarbital, desflurane, SEP 174559, zaleplon, mephobarbital, ezogabine, flurazepam, butabarbital, midazolam, temazepam, diphenhydramine/midazolam, alphadolone, methoxyflurane, hexobarbital, acetaminophen/butalbital, aspirin/me…
	-0.361	0	ENSMUSG00000030592	RYR1	ryanodine receptor 1	Cytoplasm	ion channel	dantrolene
	-0.347	0	ENSMUSG00000040373	CACNG5	calcium voltage-gated channel auxiliary subunit gamma 5	Plasma Membrane	ion channel
	-0.313	0.001	ENSMUSG00000050556	KCNB1	potassium voltage-gated channel subfamily B member 1	Plasma Membrane	ion channel	dalfampridine
	-0.293	0	ENSMUSG00000071424	GRID2	glutamate ionotropic receptor delta type subunit 2	Plasma Membrane	ion channel
	-0.289	0.001	ENSMUSG00000098557	KCTD12	potassium channel tetramerization domain containing 12	Plasma Membrane	ion channel
	-0.262	0	ENSMUSG00000020524	GRIA1	glutamate ionotropic receptor AMPA type subunit 1	Plasma Membrane	ion channel	methoxyflurane, sevoflurane, isoflurane, tezampanel, perampanel, farampator, LY451395, desflurane, enflurane, talampanel
	-0.244	0.003	ENSMUSG00000022416	CACNA1I	calcium voltage-gated channel subunit alpha1 I	Plasma Membrane	ion channel	flunarizine, mibefradil, zonisamide, cinnarizine
	-0.243	0.013	ENSMUSG00000051497	KCNJ16	potassium inwardly rectifying channel subfamily J member 16	Plasma Membrane	ion channel
	-0.238	0.023	ENSMUSG00000038077	KCNA6	potassium voltage-gated channel subfamily A member 6	Plasma Membrane	ion channel	dalfampridine
	-0.238	0.011	ENSMUSG00000027716	TRPC3	transient receptor potential cation channel subfamily C member 3	Plasma Membrane	ion channel
	-0.219	0.032	ENSMUSG00000030102	ITPR1	inositol 1,4,5-trisphosphate receptor type 1	Cytoplasm	ion channel
	-0.213	0.011	ENSMUSG00000037242	CLIC4	chloride intracellular channel 4	Plasma Membrane	ion channel
	-0.187	0.011	ENSMUSG00000025892	GRIA4	glutamate ionotropic receptor AMPA type subunit 4	Plasma Membrane	ion channel	talampanel, farampator, LY451395, tezampanel
	-0.182	0.011	ENSMUSG00000059003	GRIN2A	glutamate ionotropic receptor NMDA type subunit 2A	Plasma Membrane	ion channel	nebostinel, besonprodil, delucemine, 1-aminocyclopropane-1-carboxylic acid, orphenadrine, dextromethorphan/promethazine, neramexane, felbamate, chlorpheniramine/dextromethorphan/phenylephrine, memantine, donepezil/memantine, N-(2-indanyl)glycinamide, tenocyclidine, dextromethorphan, UK-240455, cycloserine, bicifadine, brompheniramine/dextromethorphan/pseudoephedrine, dextromethorphan/quinidine, c…
	-0.177	0.049	ENSMUSG00000020331	HCN2	hyperpolarization activated cyclic nucleotide gated potassium and sodium channel 2	Plasma Membrane	ion channel
	-0.166	0.049	ENSMUSG00000021730	HCN1	hyperpolarization activated cyclic nucleotide gated potassium channel 1	Plasma Membrane	ion channel
	0.199	0.017	ENSMUSG00000016940	KCTD2	potassium channel tetramerization domain containing 2	Other	ion channel
	0.261	0.004	ENSMUSG00000029470	P2RX4	purinergic receptor P2X 4	Plasma Membrane	ion channel
	0.286	0.01	ENSMUSG00000048677	TPCN2	two pore segment channel 2	Cytoplasm	ion channel
	0.592	0.046	ENSMUSG00000026407	CACNA1S	calcium voltage-gated channel subunit alpha1 S	Plasma Membrane	ion channel	amlodipine/valsartan, nicardipine, amlodipine/ezetimibe/losartan/rosuvastatin, amlodipine/atorvastatin, aliskiren/amlodipine/hydrochlorothiazide, amlodipine/telmisartan, aliskiren/amlodipine, MEM-1003, isradipine, cinnarizine, nifedipine, amlodipine/perindopril, amlodipine/indapamide/perindopril, amlodipine/hydrochlorothiazide, felodipine, verapamil, amlodipine/hydrochlorothiazide/valsartan, dexa…
	0.679	0.043	ENSMUSG00000018589	GLRA2	glycine receptor alpha 2	Plasma Membrane	ion channel	caffeine/ethanol, ethanol
	-0.962	0	ENSMUSG00000032845	ALPK2	alpha kinase 2	Nucleus	kinase
	-0.531	0.015	ENSMUSG00000032500	DCLK3	doublecortin like kinase 3	Cytoplasm	kinase
	-0.498	0	ENSMUSG00000000628	HK2	hexokinase 2	Cytoplasm	kinase
	-0.468	0	ENSMUSG00000026094	STK17B	serine/threonine kinase 17b	Nucleus	kinase
	-0.455	0.001	ENSMUSG00000033191	TIE1	tyrosine kinase with immunoglobulin like and EGF like domains 1	Plasma Membrane	kinase	WZ-4-145
	-0.427	0.014	ENSMUSG00000039058	AK5	adenylate kinase 5	Cytoplasm	kinase
	-0.406	0	ENSMUSG00000027296	ITPKA	inositol-trisphosphate 3-kinase A	Cytoplasm	kinase	GNF362
	-0.378	0.001	ENSMUSG00000029245	EPHA5	EPH receptor A5	Plasma Membrane	kinase
	-0.343	0	ENSMUSG00000052854	NRK	Nik related kinase	Other	kinase
	-0.299	0.002	ENSMUSG00000027298	TYRO3	TYRO3 protein tyrosine kinase	Plasma Membrane	kinase	cabozantinib, cabozantinib/erlotinib, cabozantinib/nivolumab, RXDX-106, cabozantinib/crizotinib
	-0.28	0	ENSMUSG00000042978	SBK1	SH3 domain binding kinase 1	Other	kinase
	-0.272	0.035	ENSMUSG00000020032	NUAK1	NUAK family kinase 1	Nucleus	kinase	HTH-01-015, MRT68921
	-0.253	0	ENSMUSG00000034731	DGKH	diacylglycerol kinase eta	Cytoplasm	kinase
	-0.253	0.026	ENSMUSG00000020601	TRIB2	tribbles pseudokinase 2	Plasma Membrane	kinase
	-0.207	0.011	ENSMUSG00000028527	AK4	adenylate kinase 4	Cytoplasm	kinase
	-0.206	0.026	ENSMUSG00000025372	BAIAP2	BAR/IMD domain containing adaptor protein 2	Plasma Membrane	kinase
	-0.204	0.027	ENSMUSG00000034751	MAST4	microtubule associated serine/threonine kinase family member 4	Other	kinase
	-0.194	0.042	ENSMUSG00000053414	HUNK	hormonally up-regulated Neu-associated kinase	Cytoplasm	kinase
	-0.192	0.013	ENSMUSG00000078816	PRKCG	protein kinase C gamma	Cytoplasm	kinase	ingenol mebutate, Ro31-8220, Go6983
	-0.19	0.046	ENSMUSG00000063410	STK24	serine/threonine kinase 24	Cytoplasm	kinase	bosutinib, bosutinib/hydroxyurea/ponatinib, bosutinib/ponatinib, bosutinib/rituximab, bosutinib/imatinib
	-0.185	0.024	ENSMUSG00000037885	STK35	serine/threonine kinase 35	Cytoplasm	kinase
	-0.178	0.031	ENSMUSG00000024383	MAP3K2	mitogen-activated protein kinase kinase kinase 2	Cytoplasm	kinase
	-0.169	0.033	ENSMUSG00000061288	TAOK3	TAO kinase 3	Cytoplasm	kinase	TAO3 inhibitor
	0.172	0.03	ENSMUSG00000026817	AK1	adenylate kinase 1	Cytoplasm	kinase
	0.174	0.029	ENSMUSG00000028756	PINK1	PTEN induced kinase 1	Cytoplasm	kinase
	0.176	0.032	ENSMUSG00000052373	MPP3	membrane palmitoylated protein 3	Plasma Membrane	kinase
	0.222	0.004	ENSMUSG00000029283	CDC7	cell division cycle 7	Nucleus	kinase	PHA-767491, NMS-1116354, BMS-863233, TAK-931, LY3143921
	0.264	0.026	ENSMUSG00000022610	MAPK12	mitogen-activated protein kinase 12	Cytoplasm	kinase	talmapimod
	0.265	0.006	ENSMUSG00000026489	COQ8A	coenzyme Q8A	Cytoplasm	kinase
	0.275	0.029	ENSMUSG00000024843	CHKA	choline kinase alpha	Cytoplasm	kinase	TCD-717, MN58b
	0.33	0	ENSMUSG00000040618	PCK2	phosphoenolpyruvate carboxykinase 2, mitochondrial	Cytoplasm	kinase
	0.341	0.048	ENSMUSG00000019970	SGK1	serum/glucocorticoid regulated kinase 1	Cytoplasm	kinase
	0.483	0	ENSMUSG00000032936	CAMKV	CaM kinase like vesicle associated	Plasma Membrane	kinase
	0.504	0.001	ENSMUSG00000023067	CDKN1A	cyclin dependent kinase inhibitor 1A	Nucleus	kinase
	1.031	0.001	ENSMUSG00000060794	Tssk5	testis-specific serine kinase 5	Other	kinase
	1.11	0	ENSMUSG00000059456	PTK2B	protein tyrosine kinase 2 beta	Cytoplasm	kinase	PF-431396, PF-562271, lorlatinib, conteltinib, PF-719
	1.26	0.002	ENSMUSG00000010342	TEX14	testis expressed 14, intercellular bridge forming factor	Plasma Membrane	kinase
	-0.567	0.001	ENSMUSG00000023034	NR4A1	nuclear receptor subfamily 4 group A member 1	Nucleus	ligand-dependent nuclear receptor
	-0.509	0.016	ENSMUSG00000026826	NR4A2	nuclear receptor subfamily 4 group A member 2	Nucleus	ligand-dependent nuclear receptor
	-0.451	0.034	ENSMUSG00000020889	NR1D1	nuclear receptor subfamily 1 group D member 1	Nucleus	ligand-dependent nuclear receptor
	-0.271	0	ENSMUSG00000024431	NR3C1	nuclear receptor subfamily 3 group C member 1	Nucleus	ligand-dependent nuclear receptor	dexamethasone/netupitant/palonosetron, bevacizumab/docetaxel/prednisone/thalidomide/zoledronic acid, beclomethasone, prednisone/thalidomide, methylprednisolone, aprepitant/dexamethasone/palonosetron, methylprednisolone/mycophenolate mofetil, carfilzomib/dexamethasone/rituximab, alclometasone, miconazole, cimetidine/dexamethasone/diphenhydramine, prednisone/tacrolimus, ciclesonide, exicorilant, L-…
	0.322	0.003	ENSMUSG00000002108	NR1H3	nuclear receptor subfamily 1 group H member 3	Nucleus	ligand-dependent nuclear receptor
	0.403	0	ENSMUSG00000028150	RORC	RAR related orphan receptor C	Nucleus	ligand-dependent nuclear receptor	AZD0284, LYC-55716, ROR gamma t inhibitor
	0.729	0.027	ENSMUSG00000037583	NR0B2	nuclear receptor subfamily 0 group B member 2	Nucleus	ligand-dependent nuclear receptor
	1.004	0.041	ENSMUSG00000098973	Mir6236	microRNA 6236	Other	microRNA
	-1.829	0.005	ENSMUSG00000091373	Gm8810	predicted gene 8810	Other	other
	-1.638	0.008	ENSMUSG00000105222	Gm42205	predicted gene, 42205	Other	other
	-1.592	0	ENSMUSG00000001494	SOST	sclerostin	Extracellular Space	other	romosozumab, setrusumab
	-1.576	0	ENSMUSG00000115529	9630013A20Rik	RIKEN cDNA 9630013A20 gene	Other	other
	-1.306	0.025	ENSMUSG00000080775	Gm6368	heat shock protein 90 alpha (cytosolic), class B member 1 pseudogene	Other	other
	-1.302	0.009	ENSMUSG00000114442	F630042J09Rik	RIKEN cDNA F630042J09 gene	Other	other
	-1.201	0	ENSMUSG00000028364	TNC	tenascin C	Extracellular Space	other	131I-tenatumomab, iodine I 131 monoclonal antibody F16SIP, F16-IL2 fusion protein
	-1.153	0.001	ENSMUSG00000113621	2900060N12Rik	RIKEN cDNA 2900060N12 gene	Other	other
	-1.146	0.04	ENSMUSG00000075555	Gm10863	predicted gene 10863	Other	other
	-1.129	0	ENSMUSG00000090877	Hspa1b	heat shock protein 1B	Cytoplasm	other
	-1.099	0.003	ENSMUSG00000036040	ADAMTSL2	ADAMTS like 2	Extracellular Space	other
	-1.092	0.035	ENSMUSG00000092210	A930009A15Rik	RIKEN cDNA A930009A15 gene	Other	other
	-1.041	0.01	ENSMUSG00000032564	CPNE4	copine 4	Cytoplasm	other
	-1.02	0.007	ENSMUSG00000032556	BFSP2	beaded filament structural protein 2	Cytoplasm	other
D	-0.937	0	ENSMUSG00000045868	Gvin1 (includes others)	GTPase, very large interferon inducible 1	Nucleus	other
	-0.877	0.011	ENSMUSG00000069893	9930111J21Rik1/Gm12185	predicted gene 12185	Other	other
	-0.86	0.002	ENSMUSG00000021388	ASPN	asporin	Extracellular Space	other
	-0.83	0	ENSMUSG00000026259	NGEF	neuronal guanine nucleotide exchange factor	Cytoplasm	other
	-0.817	0.004	ENSMUSG00000086331	Gm16310		Other	other
	-0.797	0	ENSMUSG00000027955	GASK1B	golgi associated kinase 1B	Cytoplasm	other
	-0.794	0.017	ENSMUSG00000073805	INSYN2A	inhibitory synaptic factor 2A	Plasma Membrane	other
	-0.773	0.015	ENSMUSG00000103663	2900037B21Rik	RIKEN cDNA 2900037B21 gene	Other	other
	-0.758	0.04	ENSMUSG00000045912	C2CD4C	C2 calcium dependent domain containing 4C	Extracellular Space	other
	-0.724	0	ENSMUSG00000064325	HHIP	hedgehog interacting protein	Plasma Membrane	other
	-0.71	0.013	ENSMUSG00000096948	Gm4221		Other	other
	-0.699	0.005	ENSMUSG00000086924	Gm11766		Other	other
	-0.688	0	ENSMUSG00000009092	DERL3	derlin 3	Cytoplasm	other
	-0.68	0.024	ENSMUSG00000036446	LUM	lumican	Extracellular Space	other
	-0.678	0	ENSMUSG00000022494	SHISA9	shisa family member 9	Plasma Membrane	other
	-0.674	0	ENSMUSG00000031239	ITM2A	integral membrane protein 2A	Plasma Membrane	other
	-0.653	0.001	ENSMUSG00000032717	MDFI	MyoD family inhibitor	Cytoplasm	other
	-0.647	0.043	ENSMUSG00000037833	SH2D4B	SH2 domain containing 4B	Other	other
	-0.641	0.002	ENSMUSG00000044734	SERPINB1	serpin family B member 1	Cytoplasm	other
	-0.637	0	ENSMUSG00000070436	SERPINH1	serpin family H member 1	Extracellular Space	other
	-0.6	0	ENSMUSG00000029657	HSPH1	heat shock protein family H (Hsp110) member 1	Cytoplasm	other
	-0.587	0	ENSMUSG00000028626	COL9A2	collagen type IX alpha 2 chain	Extracellular Space	other	collagenase
	-0.587	0.032	ENSMUSG00000016995	MATN4	matrilin 4	Extracellular Space	other
	-0.584	0.018	ENSMUSG00000021966	Prss52	protease, serine 52	Other	other
	-0.581	0	ENSMUSG00000032060	CRYAB	crystallin alpha B	Nucleus	other
	-0.57	0	ENSMUSG00000025981	COQ10B	coenzyme Q10B	Cytoplasm	other
	-0.566	0.011	ENSMUSG00000087512	Ccdc201	coiled coil domain 201	Other	other
	-0.562	0	ENSMUSG00000097440	Gm6277	predicted gene 6277	Other	other
	-0.555	0.03	ENSMUSG00000102959	Gm37015		Other	other
	-0.551	0.002	ENSMUSG00000062210	TNFAIP8	TNF alpha induced protein 8	Cytoplasm	other
	-0.543	0	ENSMUSG00000040711	SH3PXD2B	SH3 and PX domains 2B	Cytoplasm	other
	-0.54	0.03	ENSMUSG00000054690	EMCN	endomucin	Extracellular Space	other
	-0.537	0	ENSMUSG00000029602	RASAL1	RAS protein activator like 1	Cytoplasm	other
	-0.535	0	ENSMUSG00000005397	NID1	nidogen 1	Extracellular Space	other
	-0.535	0	ENSMUSG00000060924	CSMD1	CUB and Sushi multiple domains 1	Plasma Membrane	other
	-0.523	0.025	ENSMUSG00000072568	LRATD2	LRAT domain containing 2	Plasma Membrane	other
	-0.511	0.029	ENSMUSG00000044062	Plekhd1os	pleckstrin homology domain containing, family D (with coiled-coil domains) member 1, opposite strand	Other	other
	-0.511	0.007	ENSMUSG00000047996	PRRG1	proline rich and Gla domain 1	Plasma Membrane	other
	-0.509	0.036	ENSMUSG00000026875	TRAF1	TNF receptor associated factor 1	Cytoplasm	other
	-0.509	0.031	ENSMUSG00000020303	STC2	stanniocalcin 2	Extracellular Space	other
	-0.509	0	ENSMUSG00000053963	STUM	stum, mechanosensory transduction mediator homolog	Other	other
	-0.508	0.006	ENSMUSG00000028115	BNIPL	BCL2 interacting protein like	Cytoplasm	other
	-0.504	0.026	ENSMUSG00000097075	Cdiptos	CDIP transferase, opposite strand	Other	other
	-0.501	0.01	ENSMUSG00000032532	CCK	cholecystokinin	Extracellular Space	other
	-0.501	0.023	ENSMUSG00000029675	ELN	elastin	Extracellular Space	other
	-0.5	0.013	ENSMUSG00000084984	Far1os	fatty acyl CoA reductase 1, opposite strand	Other	other
	-0.499	0.019	ENSMUSG00000068522	AARD	alanine and arginine rich domain containing protein	Other	other
	-0.489	0.013	ENSMUSG00000020205	PHLDA1	pleckstrin homology like domain family A member 1	Cytoplasm	other
	-0.488	0.035	ENSMUSG00000041445	MMRN2	multimerin 2	Extracellular Space	other
	-0.47	0.005	ENSMUSG00000092035	PEG10	paternally expressed 10	Nucleus	other
	-0.47	0.002	ENSMUSG00000060843	CTNNA3	catenin alpha 3	Plasma Membrane	other
	-0.467	0.01	ENSMUSG00000074480	MEX3A	mex-3 RNA binding family member A	Cytoplasm	other
	-0.463	0	ENSMUSG00000108616	Gm35040	predicted gene, 35040	Other	other
	-0.458	0.003	ENSMUSG00000047786	LIX1	limb and CNS expressed 1	Other	other
	-0.457	0.003	ENSMUSG00000050315	SYNPO2	synaptopodin 2	Cytoplasm	other
	-0.454	0	ENSMUSG00000038608	DOCK10	dedicator of cytokinesis 10	Cytoplasm	other
	-0.454	0.046	ENSMUSG00000027524	EDN3	endothelin 3	Extracellular Space	other
	-0.453	0.001	ENSMUSG00000050721	PLEKHO2	pleckstrin homology domain containing O2	Cytoplasm	other
	-0.452	0.002	ENSMUSG00000047945	MARCKSL1	MARCKS like 1	Cytoplasm	other
	-0.448	0.049	ENSMUSG00000108325	Gm44898		Other	other
	-0.446	0	ENSMUSG00000030605	MFGE8	milk fat globule EGF and factor V/VIII domain containing	Extracellular Space	other
	-0.445	0.001	ENSMUSG00000034164	EMID1	EMI domain containing 1	Extracellular Space	other
	-0.438	0.041	ENSMUSG00000040254	SEMA3D	semaphorin 3D	Extracellular Space	other
	-0.434	0	ENSMUSG00000045136	TUBB2B	tubulin beta 2B class IIb	Cytoplasm	other
	-0.434	0.005	ENSMUSG00000107620	Gm44256		Other	other
	-0.429	0.025	ENSMUSG00000022518	C16orf96	chromosome 16 open reading frame 96	Other	other
	-0.427	0	ENSMUSG00000035258	Abi3bp	ABI family member 3 binding protein	Extracellular Space	other
	-0.427	0.005	ENSMUSG00000031561	TENM3	teneurin transmembrane protein 3	Plasma Membrane	other
	-0.419	0.004	ENSMUSG00000086040	WIPF3	WAS/WASL interacting protein family member 3	Plasma Membrane	other
	-0.417	0.046	ENSMUSG00000024395	LIMS2	LIM zinc finger domain containing 2	Cytoplasm	other
	-0.415	0.004	ENSMUSG00000044505	LINGO4	leucine rich repeat and Ig domain containing 4	Other	other
D	-0.412	0.034	ENSMUSG00000066878	Gm10184/Gm10259	karyopherin (importin) alpha 2 pseudogene	Other	other
	-0.408	0.001	ENSMUSG00000023272	CRELD2	cysteine rich with EGF like domains 2	Other	other
	-0.401	0.002	ENSMUSG00000026728	VIM	vimentin	Cytoplasm	other
	-0.398	0.046	ENSMUSG00000040690	COL16A1	collagen type XVI alpha 1 chain	Extracellular Space	other	collagenase
	-0.385	0.014	ENSMUSG00000039457	PPL	periplakin	Cytoplasm	other
	-0.382	0.007	ENSMUSG00000024330	COL11A2	collagen type XI alpha 2 chain	Extracellular Space	other	collagenase
	-0.38	0.029	ENSMUSG00000064349	MT-TC	tRNA	Cytoplasm	other
	-0.38	0.029	ENSMUSG00000049521	CDC42EP1	CDC42 effector protein 1	Extracellular Space	other
	-0.377	0.029	ENSMUSG00000021990	SPATA13	spermatogenesis associated 13	Plasma Membrane	other
	-0.375	0	ENSMUSG00000032816	IGDCC4	immunoglobulin superfamily DCC subclass member 4	Plasma Membrane	other
	-0.374	0.002	ENSMUSG00000020288	Ahsa2	AHA1, activator of heat shock protein ATPase 2	Other	other
	-0.373	0.04	ENSMUSG00000027864	PTGFRN	prostaglandin F2 receptor inhibitor	Plasma Membrane	other
	-0.361	0	ENSMUSG00000032115	HYOU1	hypoxia up-regulated 1	Cytoplasm	other
	-0.361	0.007	ENSMUSG00000000202	BTBD17	BTB domain containing 17	Plasma Membrane	other
	-0.36	0.011	ENSMUSG00000047557	LXN	latexin	Cytoplasm	other
	-0.36	0.001	ENSMUSG00000018362	KPNA2	karyopherin subunit alpha 2	Nucleus	other
	-0.356	0.001	ENSMUSG00000031425	PLP1	proteolipid protein 1	Plasma Membrane	other
	-0.355	0.039	ENSMUSG00000068270	SHROOM4	shroom family member 4	Plasma Membrane	other
	-0.351	0	ENSMUSG00000074102	RBM15B	RNA binding motif protein 15B	Nucleus	other
	-0.351	0.005	ENSMUSG00000097789	Gm2115	predicted gene 2115	Other	other
	-0.346	0	ENSMUSG00000020255	NOPCHAP1	NOP protein chaperone 1	Other	other
	-0.342	0.029	ENSMUSG00000044576	GAREM2	GRB2 associated regulator of MAPK1 subtype 2	Cytoplasm	other
	-0.342	0	ENSMUSG00000063297	LUZP2	leucine zipper protein 2	Other	other
	-0.337	0.009	ENSMUSG00000047419	Cmya5	cardiomyopathy associated 5	Cytoplasm	other
	-0.336	0.015	ENSMUSG00000030847	BAG3	BAG cochaperone 3	Cytoplasm	other
	-0.335	0.025	ENSMUSG00000085845	Gm13944	predicted gene 13944	Other	other
	-0.334	0.023	ENSMUSG00000083899	Gm12346	heat shock protein 1, alpha pseudogene	Other	other
	-0.331	0	ENSMUSG00000033960	JCAD	junctional cadherin 5 associated	Plasma Membrane	other
	-0.327	0.019	ENSMUSG00000113216	Gm40841		Other	other
	-0.326	0.018	ENSMUSG00000031841	CDH13	cadherin 13	Plasma Membrane	other
	-0.321	0.004	ENSMUSG00000027570	COL9A3	collagen type IX alpha 3 chain	Extracellular Space	other	collagenase
	-0.319	0	ENSMUSG00000037999	ARAP2	ArfGAP with RhoGAP domain, ankyrin repeat and PH domain 2	Cytoplasm	other
	-0.317	0.018	ENSMUSG00000028464	Tpm2	tropomyosin 2, beta	Cytoplasm	other
	-0.313	0	ENSMUSG00000017417	PLXDC1	plexin domain containing 1	Plasma Membrane	other
	-0.309	0	ENSMUSG00000020048	HSP90B1	heat shock protein 90 beta family member 1	Cytoplasm	other	alvespimycin, retaspimycin, cisplatin
	-0.309	0.007	ENSMUSG00000083396	Gm15542	DnaJ (Hsp40) homolog, subfamily A, member 1 pseudogene	Other	other
	-0.309	0.006	ENSMUSG00000024937	Ehbp1l1	EH domain binding protein 1-like 1	Other	other
	-0.309	0.009	ENSMUSG00000035566	PCDH17	protocadherin 17	Plasma Membrane	other
	-0.308	0.038	ENSMUSG00000014226	CACYBP	calcyclin binding protein	Nucleus	other
	-0.307	0	ENSMUSG00000053062	JAM2	junctional adhesion molecule 2	Plasma Membrane	other
	-0.303	0.005	ENSMUSG00000024966	STIP1	stress induced phosphoprotein 1	Cytoplasm	other	lavendustin C
	-0.3	0	ENSMUSG00000053931	CNN3	calponin 3	Cytoplasm	other
	-0.3	0.035	ENSMUSG00000032733	SNX33	sorting nexin 33	Cytoplasm	other
	-0.297	0.001	ENSMUSG00000001774	CHORDC1	cysteine and histidine rich domain containing 1	Other	other
	-0.294	0.023	ENSMUSG00000026727	RSU1	Ras suppressor protein 1	Cytoplasm	other
	-0.292	0	ENSMUSG00000039621	PREX1	phosphatidylinositol-3,4,5-trisphosphate dependent Rac exchange factor 1	Cytoplasm	other
	-0.291	0.049	ENSMUSG00000024873	CNIH2	cornichon family AMPA receptor auxiliary protein 2	Extracellular Space	other
	-0.289	0.002	ENSMUSG00000034275	IGSF9B	immunoglobulin superfamily member 9B	Plasma Membrane	other
	-0.287	0.003	ENSMUSG00000036466	MEGF11	multiple EGF like domains 11	Other	other
	-0.286	0.013	ENSMUSG00000020482	CCDC117	coiled-coil domain containing 117	Other	other
	-0.282	0.007	ENSMUSG00000025597	KLHL4	kelch like family member 4	Cytoplasm	other
	-0.282	0.005	ENSMUSG00000028410	DNAJA1	DnaJ heat shock protein family (Hsp40) member A1	Nucleus	other
	-0.274	0.024	ENSMUSG00000082896	Gm5844	heat shock protein 90, alpha (cytosolic), class A member 1 pseudogene	Other	other
	-0.274	0	ENSMUSG00000045103	DMD	dystrophin	Plasma Membrane	other	golodirsen
	-0.273	0.002	ENSMUSG00000030814	BCL7C	BAF chromatin remodeling complex subunit BCL7C	Nucleus	other
	-0.273	0.013	ENSMUSG00000019978	EPB41L2	erythrocyte membrane protein band 4.1 like 2	Plasma Membrane	other
	-0.271	0.024	ENSMUSG00000021614	VCAN	versican	Extracellular Space	other
	-0.265	0.027	ENSMUSG00000022505	EMP2	epithelial membrane protein 2	Plasma Membrane	other
	-0.263	0.001	ENSMUSG00000031207	MSN	moesin	Plasma Membrane	other
	-0.263	0.002	ENSMUSG00000037541	SHANK2	SH3 and multiple ankyrin repeat domains 2	Plasma Membrane	other
	-0.261	0.003	ENSMUSG00000054843	ATRNL1	attractin like 1	Other	other
	-0.261	0.038	ENSMUSG00000022114	SPRY2	sprouty RTK signaling antagonist 2	Plasma Membrane	other
	-0.259	0.025	ENSMUSG00000034295	FHOD3	formin homology 2 domain containing 3	Nucleus	other
	-0.258	0.029	ENSMUSG00000085030	2810455O05Rik	RIKEN cDNA 2810455O05 gene	Other	other
	-0.256	0.031	ENSMUSG00000036158	PRICKLE1	prickle planar cell polarity protein 1	Nucleus	other
	-0.256	0.003	ENSMUSG00000041688	AMOT	angiomotin	Plasma Membrane	other
	-0.256	0.037	ENSMUSG00000025198	ERLIN1	ER lipid raft associated 1	Plasma Membrane	other
	-0.256	0.029	ENSMUSG00000049336	TENM2	teneurin transmembrane protein 2	Plasma Membrane	other
	-0.255	0.013	ENSMUSG00000054920	KLHL5	kelch like family member 5	Extracellular Space	other
	-0.252	0.041	ENSMUSG00000022656	NECTIN3	nectin cell adhesion molecule 3	Plasma Membrane	other
	-0.251	0.004	ENSMUSG00000028132	TLCD4	TLC domain containing 4	Other	other
	-0.25	0.047	ENSMUSG00000044037	ALS2CL	ALS2 C-terminal like	Cytoplasm	other
	-0.248	0.013	ENSMUSG00000036617	KIAA1217	KIAA1217	Cytoplasm	other
	-0.248	0.048	ENSMUSG00000043872	ZMYM1	zinc finger MYM-type containing 1	Other	other
	-0.244	0.042	ENSMUSG00000070427	IL18BP	interleukin 18 binding protein	Extracellular Space	other
	-0.243	0.027	ENSMUSG00000026478	LAMC1	laminin subunit gamma 1	Extracellular Space	other
	-0.243	0.013	ENSMUSG00000035049	RRP12	ribosomal RNA processing 12 homolog	Nucleus	other
	-0.243	0.014	ENSMUSG00000042246	TMC7	transmembrane channel like 7	Other	other
	-0.242	0.007	ENSMUSG00000027858	TSPAN2	tetraspanin 2	Extracellular Space	other
	-0.241	0.007	ENSMUSG00000078307	C11orf87	chromosome 11 open reading frame 87	Other	other
	-0.24	0.005	ENSMUSG00000030270	CPNE9	copine family member 9	Extracellular Space	other
	-0.239	0.017	ENSMUSG00000058325	DOCK1	dedicator of cytokinesis 1	Cytoplasm	other
	-0.238	0.004	ENSMUSG00000048578	MLEC	malectin	Plasma Membrane	other
	-0.237	0.036	ENSMUSG00000032285	DNAJA4	DnaJ heat shock protein family (Hsp40) member A4	Nucleus	other
	-0.233	0.006	ENSMUSG00000001435	COL18A1	collagen type XVIII alpha 1 chain	Extracellular Space	other	collagenase
	-0.232	0.003	ENSMUSG00000034910	PYGO1	pygopus family PHD finger 1	Nucleus	other
	-0.23	0.018	ENSMUSG00000015829	TNR	tenascin R	Plasma Membrane	other
	-0.227	0.005	ENSMUSG00000032011	THY1	Thy-1 cell surface antigen	Plasma Membrane	other
	-0.225	0.027	ENSMUSG00000001525	TUBB	tubulin beta class I	Cytoplasm	other	ixabepilone/rifampin, allopurinol/colchicine, colchicine, anakinra/colchicine, canakinumab/colchicine, ixabepilone
	-0.225	0.049	ENSMUSG00000001128	CFP	complement factor properdin	Extracellular Space	other
	-0.223	0.01	ENSMUSG00000057894	ZNF329	zinc finger protein 329	Other	other
	-0.218	0.027	ENSMUSG00000044768	MACIR	macrophage immunometabolism regulator	Cytoplasm	other
	-0.218	0.006	ENSMUSG00000047485	KLHL34	kelch like family member 34	Extracellular Space	other
	-0.217	0.004	ENSMUSG00000032735	ABLIM3	actin binding LIM protein family member 3	Cytoplasm	other
	-0.217	0.045	ENSMUSG00000048022	TMEM229A	transmembrane protein 229A	Other	other
	-0.217	0.006	ENSMUSG00000030870	UBFD1	ubiquitin family domain containing 1	Other	other
	-0.216	0.016	ENSMUSG00000059195	Gm12715	actin, gamma, cytoplasmic 1 pseudogene	Other	other
	-0.215	0.016	ENSMUSG00000026121	SEMA4C	semaphorin 4C	Plasma Membrane	other
	-0.214	0.006	ENSMUSG00000022136	DNAJC3	DnaJ heat shock protein family (Hsp40) member C3	Cytoplasm	other
	-0.213	0.025	ENSMUSG00000000223	DRP2	dystrophin related protein 2	Plasma Membrane	other
	-0.212	0.026	ENSMUSG00000062825	ACTG1	actin gamma 1	Cytoplasm	other
	-0.212	0.022	ENSMUSG00000025321	ITGB8	integrin subunit beta 8	Plasma Membrane	other
	-0.211	0.005	ENSMUSG00000030284	CRELD1	cysteine rich with EGF like domains 1	Other	other
	-0.211	0.013	ENSMUSG00000008153	CLSTN3	calsyntenin 3	Plasma Membrane	other
	-0.21	0.006	ENSMUSG00000042700	SIPA1L1	signal induced proliferation associated 1 like 1	Cytoplasm	other
	-0.21	0.004	ENSMUSG00000024429	GNL1	G protein nucleolar 1 (putative)	Nucleus	other
	-0.209	0.046	ENSMUSG00000043671	DPY19L3	dpy-19 like C-mannosyltransferase 3	Other	other
	-0.208	0.006	ENSMUSG00000028552	EPS15	epidermal growth factor receptor pathway substrate 15	Cytoplasm	other
	-0.207	0.011	ENSMUSG00000037857	NUFIP2	nuclear FMR1 interacting protein 2	Cytoplasm	other
	-0.207	0.01	ENSMUSG00000057716	TMEM178B	transmembrane protein 178B	Other	other
	-0.204	0.028	ENSMUSG00000031781	CIAPIN1	cytokine induced apoptosis inhibitor 1	Cytoplasm	other
	-0.202	0.037	ENSMUSG00000102697	PCDHAC2	protocadherin alpha subfamily C, 2	Plasma Membrane	other
	-0.201	0.027	ENSMUSG00000004562	ARHGEF40	Rho guanine nucleotide exchange factor 40	Cytoplasm	other
	-0.201	0.011	ENSMUSG00000058013	SEPTIN11	septin 11	Nucleus	other
	-0.201	0.006	ENSMUSG00000063455	KIAA1549	KIAA1549	Plasma Membrane	other
	-0.198	0.011	ENSMUSG00000020368	CANX	calnexin	Cytoplasm	other
	-0.196	0.029	ENSMUSG00000031647	MFAP3L	microfibril associated protein 3 like	Nucleus	other
	-0.195	0.013	ENSMUSG00000039157	FAM102A	family with sequence similarity 102 member A	Other	other
	-0.193	0.02	ENSMUSG00000000416	CTTNBP2	cortactin binding protein 2	Cytoplasm	other
	-0.19	0.03	ENSMUSG00000025757	HSPA4L	heat shock protein family A (Hsp70) member 4 like	Cytoplasm	other
	-0.189	0.028	ENSMUSG00000022799	ARHGAP31	Rho GTPase activating protein 31	Cytoplasm	other
	-0.188	0.031	ENSMUSG00000020811	WSCD1	WSC domain containing 1	Other	other
	-0.188	0.043	ENSMUSG00000030835	NOMO1 (includes others)	NODAL modulator 1	Plasma Membrane	other
	-0.183	0.015	ENSMUSG00000026790	ODF2	outer dense fiber of sperm tails 2	Cytoplasm	other
	-0.183	0.024	ENSMUSG00000009035	TMEM184B	transmembrane protein 184B	Other	other
	-0.182	0.007	ENSMUSG00000021719	RGS7BP	regulator of G protein signaling 7 binding protein	Cytoplasm	other
	-0.182	0.027	ENSMUSG00000021986	AMER2	APC membrane recruitment protein 2	Plasma Membrane	other
	-0.181	0.037	ENSMUSG00000053930	SHISA6	shisa family member 6	Plasma Membrane	other
	-0.18	0.03	ENSMUSG00000036202	RIF1	replication timing regulatory factor 1	Nucleus	other
	-0.177	0.042	ENSMUSG00000043067	DPY19L1	dpy-19 like C-mannosyltransferase 1	Other	other
	-0.175	0.025	ENSMUSG00000037979	CCDC92	coiled-coil domain containing 92	Cytoplasm	other
	-0.173	0.032	ENSMUSG00000030029	LRIG1	leucine rich repeats and immunoglobulin like domains 1	Extracellular Space	other
	-0.171	0.049	ENSMUSG00000028832	STMN1	stathmin 1	Cytoplasm	other
	-0.17	0.025	ENSMUSG00000054793	CADM4	cell adhesion molecule 4	Plasma Membrane	other
	-0.168	0.049	ENSMUSG00000042202	SLC35E2B	solute carrier family 35 member E2B	Other	other
	-0.167	0.033	ENSMUSG00000034111	TMED8	transmembrane p24 trafficking protein family member 8	Other	other
	-0.155	0.042	ENSMUSG00000037172	DENND11	DENN domain containing 11	Other	other
	-0.152	0.036	ENSMUSG00000051391	YWHAG	tyrosine 3-monooxygenase/tryptophan 5-monooxygenase activation protein gamma	Cytoplasm	other
	0.155	0.031	ENSMUSG00000039126	PRUNE2	prune homolog 2 with BCH domain	Cytoplasm	other
	0.169	0.031	ENSMUSG00000021134	Srsf5	serine and arginine-rich splicing factor 5	Nucleus	other
	0.169	0.044	ENSMUSG00000061859	PATJ	PATJ crumbs cell polarity complex component	Plasma Membrane	other
	0.173	0.042	ENSMUSG00000028081	Rps3a1	ribosomal protein S3A1	Cytoplasm	other
	0.179	0.011	ENSMUSG00000030279	C2CD5	C2 calcium dependent domain containing 5	Cytoplasm	other
	0.189	0.048	ENSMUSG00000026249	SERPINE2	serpin family E member 2	Extracellular Space	other
	0.196	0.014	ENSMUSG00000037709	Fam13a	family with sequence similarity 13, member A	Nucleus	other
	0.197	0.038	ENSMUSG00000060679	MRPS9	mitochondrial ribosomal protein S9	Cytoplasm	other
	0.2	0.014	ENSMUSG00000079084	CCDC82	coiled-coil domain containing 82	Other	other
	0.203	0.03	ENSMUSG00000025878	UIMC1	ubiquitin interaction motif containing 1	Nucleus	other
	0.203	0.049	ENSMUSG00000084349	Rpl3-ps1	ribosomal protein L3, pseudogene 1	Other	other
	0.204	0.046	ENSMUSG00000029208	GUF1	GTP binding elongation factor GUF1	Cytoplasm	other
	0.204	0.033	ENSMUSG00000051154	COMMD3	COMM domain containing 3	Extracellular Space	other
	0.204	0.032	ENSMUSG00000033595	LGI3	leucine rich repeat LGI family member 3	Extracellular Space	other
	0.204	0.031	ENSMUSG00000001138	CNNM3	cyclin and CBS domain divalent metal cation transport mediator 3	Other	other
	0.206	0.009	ENSMUSG00000031827	COTL1	coactosin like F-actin binding protein 1	Cytoplasm	other
	0.207	0.041	ENSMUSG00000001998	AP4E1	adaptor related protein complex 4 subunit epsilon 1	Cytoplasm	other
	0.208	0.007	ENSMUSG00000029472	ANAPC5	anaphase promoting complex subunit 5	Nucleus	other
	0.208	0.005	ENSMUSG00000022540	ROGDI	rogdi atypical leucine zipper	Nucleus	other
	0.209	0.039	ENSMUSG00000033088	TRIOBP	TRIO and F-actin binding protein	Nucleus	other
	0.211	0.004	ENSMUSG00000026634	ANGEL2	angel homolog 2	Nucleus	other
	0.218	0.019	ENSMUSG00000052369	TMEM106C	transmembrane protein 106C	Other	other
	0.219	0.018	ENSMUSG00000031755	BBS2	Bardet-Biedl syndrome 2	Cytoplasm	other
	0.222	0.028	ENSMUSG00000073147	5031425E22Rik	RIKEN cDNA 5031425E22 gene	Other	other
	0.228	0.011	ENSMUSG00000003546	KLC4	kinesin light chain 4	Other	other
	0.229	0.045	ENSMUSG00000074829	2010315B03Rik		Other	other
	0.229	0.034	ENSMUSG00000037363	LETM2	leucine zipper and EF-hand containing transmembrane protein 2	Other	other
	0.23	0.002	ENSMUSG00000025413	TTC4	tetratricopeptide repeat domain 4	Nucleus	other
	0.231	0.002	ENSMUSG00000054459	VSNL1	visinin like 1	Cytoplasm	other
	0.233	0.006	ENSMUSG00000013622	ATRAID	all-trans retinoic acid induced differentiation factor	Nucleus	other
	0.233	0.031	ENSMUSG00000085334	Gm12940		Other	other
	0.233	0.038	ENSMUSG00000087381	Gm16008	predicted gene 16008	Other	other
	0.234	0.028	ENSMUSG00000037355	UVSSA	UV stimulated scaffold protein A	Nucleus	other
	0.236	0.034	ENSMUSG00000040860	CROCC	ciliary rootlet coiled-coil, rootletin	Plasma Membrane	other
	0.237	0.001	ENSMUSG00000032076	CADM1	cell adhesion molecule 1	Plasma Membrane	other
	0.239	0.006	ENSMUSG00000029022	MIIP	migration and invasion inhibitory protein	Other	other
	0.243	0.029	ENSMUSG00000055553	KXD1	KxDL motif containing 1	Cytoplasm	other
	0.243	0.007	ENSMUSG00000054226	TPRKB	TP53RK binding protein	Cytoplasm	other
	0.244	0.049	ENSMUSG00000025722	WDR73	WD repeat domain 73	Extracellular Space	other
	0.249	0.036	ENSMUSG00000025227	MFSD13A	major facilitator superfamily domain containing 13A	Other	other
	0.251	0.009	ENSMUSG00000037977	C3orf18	chromosome 3 open reading frame 18	Other	other
	0.253	0.007	ENSMUSG00000096210	H1-0	H1.0 linker histone	Nucleus	other
	0.255	0.006	ENSMUSG00000037972	SNN	stannin	Plasma Membrane	other
	0.258	0.017	ENSMUSG00000047344	LANCL3	LanC like 3	Other	other
	0.265	0.016	ENSMUSG00000043061	Tmem18	transmembrane protein 18	Nucleus	other
	0.269	0.004	ENSMUSG00000042579	4632404H12Rik	RIKEN cDNA 4632404H12 gene	Other	other
	0.27	0.029	ENSMUSG00000073096	LRRC61	leucine rich repeat containing 61	Other	other
	0.271	0.011	ENSMUSG00000040370	ETFRF1	electron transfer flavoprotein regulatory factor 1	Cytoplasm	other
	0.271	0.001	ENSMUSG00000017677	WSB1	WD repeat and SOCS box containing 1	Cytoplasm	other
	0.272	0	ENSMUSG00000044783	HJURP	Holliday junction recognition protein	Nucleus	other
	0.273	0.017	ENSMUSG00000034858	FAM214A	family with sequence similarity 214 member A	Other	other
	0.275	0.044	ENSMUSG00000108049	Gm44168		Other	other
	0.276	0.009	ENSMUSG00000021257	ANGEL1	angel homolog 1	Extracellular Space	other
	0.278	0.001	ENSMUSG00000028795	CCDC28B	coiled-coil domain containing 28B	Cytoplasm	other
	0.279	0.037	ENSMUSG00000097119	B230354K17Rik	RIKEN cDNA B230354K17 gene	Other	other
	0.283	0.012	ENSMUSG00000038930	RCCD1	RCC1 domain containing 1	Other	other
	0.285	0.032	ENSMUSG00000002109	DDB2	damage specific DNA binding protein 2	Nucleus	other
	0.285	0.001	ENSMUSG00000044244	IL20RB	interleukin 20 receptor subunit beta	Plasma Membrane	other
	0.288	0.002	ENSMUSG00000025512	CHID1	chitinase domain containing 1	Extracellular Space	other
	0.288	0.027	ENSMUSG00000015542	NAT9	N-acetyltransferase 9 (putative)	Other	other
	0.292	0.03	ENSMUSG00000044548	DACT1	dishevelled binding antagonist of beta catenin 1	Cytoplasm	other
	0.292	0.032	ENSMUSG00000002100	MYBPC3	myosin binding protein C3	Cytoplasm	other
	0.292	0.021	ENSMUSG00000047617	PAXX	PAXX non-homologous end joining factor	Cytoplasm	other
	0.292	0.004	ENSMUSG00000035649	ZCCHC7	zinc finger CCHC-type containing 7	Nucleus	other
	0.293	0	ENSMUSG00000075702	SELENOM	selenoprotein M	Cytoplasm	other
	0.295	0.024	ENSMUSG00000114995	AC137842.1		Other	other
	0.297	0.016	ENSMUSG00000026632	TATDN3	TatD DNase domain containing 3	Cytoplasm	other
	0.297	0	ENSMUSG00000032021	CRTAM	cytotoxic and regulatory T cell molecule	Plasma Membrane	other
	0.299	0.004	ENSMUSG00000002781	TMEM143	transmembrane protein 143	Cytoplasm	other
	0.3	0.001	ENSMUSG00000021245	MLH3	mutL homolog 3	Nucleus	other
	0.302	0.002	ENSMUSG00000039795	ZFAND1	zinc finger AN1-type containing 1	Cytoplasm	other
	0.302	0.049	ENSMUSG00000074652	MYH7B	myosin heavy chain 7B	Other	other
	0.303	0.019	ENSMUSG00000023066	RTTN	rotatin	Cytoplasm	other
	0.304	0.001	ENSMUSG00000031610	SCRG1	stimulator of chondrogenesis 1	Extracellular Space	other
	0.308	0.004	ENSMUSG00000029911	SSBP1	single stranded DNA binding protein 1	Cytoplasm	other
	0.309	0.02	ENSMUSG00000030538	CIB1	calcium and integrin binding 1	Nucleus	other
	0.31	0.007	ENSMUSG00000075273	TTC30B	tetratricopeptide repeat domain 30B	Extracellular Space	other
	0.31	0.008	ENSMUSG00000110080	Gm6145		Other	other
	0.31	0.015	ENSMUSG00000038122	TBC1D32	TBC1 domain family member 32	Other	other
	0.311	0.025	ENSMUSG00000036975	TMEM177	transmembrane protein 177	Cytoplasm	other
	0.311	0.001	ENSMUSG00000053297	AI854703	expressed sequence AI854703	Other	other
	0.313	0.011	ENSMUSG00000051278	ZGRF1	zinc finger GRF-type containing 1	Other	other
	0.317	0.04	ENSMUSG00000027679	DNAJC19	DnaJ heat shock protein family (Hsp40) member C19	Cytoplasm	other
	0.322	0.029	ENSMUSG00000070315	4930581F22Rik	RIKEN cDNA 4930581F22 gene	Other	other
	0.323	0	ENSMUSG00000014846	TPPP3	tubulin polymerization promoting protein family member 3	Cytoplasm	other
	0.324	0.039	ENSMUSG00000105703	Gm43305	predicted gene 43305	Other	other
	0.326	0	ENSMUSG00000025505	TMEM80	transmembrane protein 80	Other	other
	0.326	0.033	ENSMUSG00000048218	AMIGO2	adhesion molecule with Ig like domain 2	Plasma Membrane	other
	0.327	0.018	ENSMUSG00000004894	HAPLN2	hyaluronan and proteoglycan link protein 2	Extracellular Space	other
	0.332	0	ENSMUSG00000029432	NIPSNAP2	nipsnap homolog 2	Plasma Membrane	other
	0.334	0.031	ENSMUSG00000009216	FAM163B	family with sequence similarity 163 member B	Other	other
	0.337	0.03	ENSMUSG00000039313	MINAR1	membrane integral NOTCH2 associated receptor 1	Plasma Membrane	other
	0.338	0.003	ENSMUSG00000031765	Mt1	metallothionein 1	Cytoplasm	other
	0.339	0.032	ENSMUSG00000074749	KIZ	kizuna centrosomal protein	Cytoplasm	other
	0.34	0	ENSMUSG00000056608	CHD9	chromodomain helicase DNA binding protein 9	Cytoplasm	other
	0.34	0.005	ENSMUSG00000021013	TTC8	tetratricopeptide repeat domain 8	Cytoplasm	other
	0.341	0.001	ENSMUSG00000029049	MORN1	MORN repeat containing 1	Other	other
	0.341	0.015	ENSMUSG00000027217	TSPAN18	tetraspanin 18	Other	other
	0.342	0.001	ENSMUSG00000033039	MICALL1	MICAL like 1	Cytoplasm	other
	0.342	0.039	ENSMUSG00000034758	TLE6	TLE family member 6, subcortical maternal complex member	Nucleus	other
	0.343	0	ENSMUSG00000039765	CC2D2A	coiled-coil and C2 domain containing 2A	Cytoplasm	other
	0.343	0	ENSMUSG00000001151	Pcnt	pericentrin (kendrin)	Cytoplasm	other
	0.343	0.045	ENSMUSG00000113029	Gm40578		Other	other
	0.347	0.021	ENSMUSG00000067199	FRAT1	FRAT regulator of WNT signaling pathway 1	Cytoplasm	other
	0.347	0.013	ENSMUSG00000043015	NEMP2	nuclear envelope integral membrane protein 2	Other	other
	0.35	0.011	ENSMUSG00000035944	TTC38	tetratricopeptide repeat domain 38	Cytoplasm	other
	0.351	0.011	ENSMUSG00000055862	IZUMO4	IZUMO family member 4	Nucleus	other
	0.353	0.002	ENSMUSG00000028967	ERRFI1	ERBB receptor feedback inhibitor 1	Cytoplasm	other
	0.354	0.001	ENSMUSG00000073684	FAAP20	FA core complex associated protein 20	Nucleus	other
	0.354	0	ENSMUSG00000085084	4930570G19Rik	RIKEN cDNA 4930570G19 gene	Other	other
	0.357	0	ENSMUSG00000017132	CYTH1	cytohesin 1	Cytoplasm	other
	0.357	0.037	ENSMUSG00000086602	Gm15609	predicted gene 15609	Other	other
	0.357	0.001	ENSMUSG00000055897	Ppp4r1l-ps	protein phosphatase 4, regulatory subunit 1-like, pseudogene	Other	other
	0.357	0	ENSMUSG00000086782	E130102H24Rik	RIKEN cDNA E130102H24 gene	Other	other
	0.358	0.009	ENSMUSG00000020427	IGFBP3	insulin like growth factor binding protein 3	Extracellular Space	other
	0.362	0.019	ENSMUSG00000038637	LRRC56	leucine rich repeat containing 56	Other	other
	0.365	0.029	ENSMUSG00000041577	PRELP	proline and arginine rich end leucine rich repeat protein	Extracellular Space	other
	0.367	0	ENSMUSG00000039252	LGI2	leucine rich repeat LGI family member 2	Extracellular Space	other
	0.368	0.027	ENSMUSG00000109715	Gm45606		Other	other
	0.371	0.004	ENSMUSG00000074282	Zfp94	zinc finger protein 94	Nucleus	other
	0.372	0.013	ENSMUSG00000019979	APAF1	apoptotic peptidase activating factor 1	Cytoplasm	other
	0.373	0.011	ENSMUSG00000023224	SERPING1	serpin family G member 1	Extracellular Space	other
	0.378	0.007	ENSMUSG00000112928	RP23-455D21.1		Other	other
	0.379	0.033	ENSMUSG00000020669	SH3YL1	SH3 and SYLF domain containing 1	Plasma Membrane	other
	0.384	0.038	ENSMUSG00000052479	A330008L17Rik	RIKEN cDNA A330008L17 gene	Other	other
	0.387	0.048	ENSMUSG00000058174	Gm5148/Rps23rg1	ribosomal protein S23, retrogene 1	Other	other
	0.388	0	ENSMUSG00000070305	MPZL3	myelin protein zero like 3	Other	other
	0.39	0.006	ENSMUSG00000043432	LENG9	leukocyte receptor cluster member 9	Other	other
	0.394	0.019	ENSMUSG00000097583	6430590A07Rik	RIKEN cDNA 6430590A07 gene	Other	other
	0.396	0.001	ENSMUSG00000051007	GATD1	glutamine amidotransferase like class 1 domain containing 1	Cytoplasm	other
	0.396	0.035	ENSMUSG00000048546	TOB2	transducer of ERBB2, 2	Nucleus	other
	0.396	0	ENSMUSG00000109829	Gm45605		Other	other
	0.398	0	ENSMUSG00000026185	IGFBP5	insulin like growth factor binding protein 5	Extracellular Space	other
	0.402	0.029	ENSMUSG00000043993	2900052L18Rik	RIKEN cDNA 2900052L18 gene	Other	other
	0.405	0.023	ENSMUSG00000034563	CCPG1	cell cycle progression 1	Other	other
	0.412	0.009	ENSMUSG00000100455	Gm29170		Other	other
	0.412	0.001	ENSMUSG00000030532	HDDC3	HD domain containing 3	Other	other
	0.415	0	ENSMUSG00000018593	SPARC	secreted protein acidic and cysteine rich	Extracellular Space	other
	0.416	0.001	ENSMUSG00000032558	NPHP3	nephrocystin 3	Extracellular Space	other
	0.419	0.042	ENSMUSG00000037762	SLC16A9	solute carrier family 16 member 9	Other	other
	0.42	0.009	ENSMUSG00000071181	3830408C21Rik	RIKEN cDNA 3830408C21 gene	Other	other
	0.421	0	ENSMUSG00000022701	CCDC191	coiled-coil domain containing 191	Other	other
	0.422	0.016	ENSMUSG00000033590	MYO5C	myosin VC	Cytoplasm	other
	0.423	0	ENSMUSG00000021792	PRXL2A	peroxiredoxin like 2A	Extracellular Space	other
	0.425	0.031	ENSMUSG00000041840	HAUS1	HAUS augmin like complex subunit 1	Nucleus	other
	0.43	0.039	ENSMUSG00000085527	Gm15535	predicted gene 15535	Other	other
	0.433	0.013	ENSMUSG00000050700	EMILIN3	elastin microfibril interfacer 3	Extracellular Space	other
	0.433	0.032	ENSMUSG00000038347	Tcte2	t-complex-associated testis expressed 2	Other	other
	0.438	0	ENSMUSG00000006522	ITIH3	inter-alpha-trypsin inhibitor heavy chain 3	Extracellular Space	other
	0.439	0.002	ENSMUSG00000038569	RAD9B	RAD9 checkpoint clamp component B	Nucleus	other
	0.439	0.036	ENSMUSG00000097350	4732491K20Rik	RIKEN cDNA 4732491K20 gene	Other	other
	0.442	0.009	ENSMUSG00000043036	CCDC63	coiled-coil domain containing 63	Other	other
	0.445	0.002	ENSMUSG00000050390	KIAA1522	KIAA1522	Other	other
	0.446	0.009	ENSMUSG00000055323	Gm9967	predicted gene 9967	Other	other
	0.446	0.021	ENSMUSG00000101493	2810405F17Rik	RIKEN cDNA 2810405F17 gene	Other	other
	0.455	0.04	ENSMUSG00000040428	PLEKHA4	pleckstrin homology domain containing A4	Cytoplasm	other
	0.458	0.001	ENSMUSG00000034587	8430429K09Rik	RIKEN cDNA 8430429K09 gene	Other	other
	0.46	0.034	ENSMUSG00000022177	HAUS4	HAUS augmin like complex subunit 4	Cytoplasm	other
D	0.463	0.001	ENSMUSG00000068874	SELENBP1	selenium binding protein 1	Cytoplasm	other
	0.463	0.017	ENSMUSG00000025213	KAZALD1	Kazal type serine peptidase inhibitor domain 1	Extracellular Space	other
	0.465	0.005	ENSMUSG00000085873	Ttc39aos1	Ttc39a opposite strand RNA 1	Other	other
	0.466	0.001	ENSMUSG00000090626	TEX9	testis expressed 9	Other	other
	0.469	0	ENSMUSG00000041120	MICOS10-NBL1/NBL1	NBL1, DAN family BMP antagonist	Nucleus	other
	0.475	0.016	ENSMUSG00000086889	Phf2os1	PHD finger protein 2, opposite strand 1	Other	other
	0.475	0.001	ENSMUSG00000000732	ICOSLG/LOC102723996	inducible T cell costimulator ligand	Plasma Membrane	other
	0.482	0.002	ENSMUSG00000048534	JAML	junction adhesion molecule like	Plasma Membrane	other
D	0.487	0.008	ENSMUSG00000075463	4930594M22Rik	RIKEN cDNA 4930594M22 gene	Other	other
	0.494	0.001	ENSMUSG00000048794	CFAP100	cilia and flagella associated protein 100	Cytoplasm	other
	0.496	0.003	ENSMUSG00000097729	2310015A10Rik	RIKEN cDNA 2310015A10 gene	Other	other
	0.497	0.001	ENSMUSG00000004098	COL5A3	collagen type V alpha 3 chain	Extracellular Space	other	collagenase
	0.503	0.001	ENSMUSG00000056895	H2BC5	H2B clustered histone 5	Nucleus	other
	0.505	0.036	ENSMUSG00000097587	4930578M01Rik	RIKEN cDNA 4930578M01 gene	Other	other
	0.507	0.049	ENSMUSG00000099655	2310034G01Rik	RIKEN cDNA 2310034G01 gene	Other	other
	0.508	0.022	ENSMUSG00000033788	DYSF	dysferlin	Plasma Membrane	other
	0.509	0.012	ENSMUSG00000038292	KASH5	KASH domain containing 5	Nucleus	other
	0.51	0.016	ENSMUSG00000084946	Dlx1as	distal-less homeobox 1, antisense	Other	other
	0.52	0.007	ENSMUSG00000073532	Gm7276		Other	other
	0.521	0.014	ENSMUSG00000071234	SYNDIG1L	synapse differentiation inducing 1 like	Cytoplasm	other
	0.527	0	ENSMUSG00000021750	FAM107A	family with sequence similarity 107 member A	Nucleus	other
	0.537	0.018	ENSMUSG00000078607	C17orf58	chromosome 17 open reading frame 58	Other	other
	0.546	0	ENSMUSG00000045838	CCDC9B	coiled-coil domain containing 9B	Other	other
	0.547	0.002	ENSMUSG00000097601	Gm26660	predicted gene, 26660	Other	other
	0.548	0.028	ENSMUSG00000024521	Pmaip1	phorbol-12-myristate-13-acetate-induced protein 1	Cytoplasm	other
	0.56	0.029	ENSMUSG00000101942	Gm19582	predicted gene, 19582	Other	other
	0.561	0.039	ENSMUSG00000047867	GIMAP6	GTPase, IMAP family member 6	Cytoplasm	other
	0.567	0.007	ENSMUSG00000072763	5430403G16Rik	RIKEN cDNA 5430403G16 gene	Other	other
	0.572	0	ENSMUSG00000045573	PENK	proenkephalin	Extracellular Space	other
	0.572	0.046	ENSMUSG00000110320	Gm31152	predicted gene, 31152	Other	other
	0.575	0.002	ENSMUSG00000102854	C130023A14Rik	RIKEN cDNA C130023A14 gene	Other	other
	0.577	0.003	ENSMUSG00000113679	Gm10432	predicted gene 10432	Other	other
	0.579	0.037	ENSMUSG00000097585	E230029C05Rik	RIKEN cDNA E230029C05 gene	Other	other
	0.587	0.01	ENSMUSG00000090936	Gm17705		Other	other
	0.588	0	ENSMUSG00000105843	Gm19439	predicted gene, 19439	Other	other
	0.598	0	ENSMUSG00000086708	Gm15577		Other	other
	0.601	0.017	ENSMUSG00000085929	Gm13421	predicted gene 13421	Other	other
	0.602	0.046	ENSMUSG00000081895	Rpl17-ps10	ribosomal protein L17, pseudogene 10	Nucleus	other
	0.605	0.031	ENSMUSG00000088791	Gm22542	predicted gene, 22542	Other	other
	0.61	0.016	ENSMUSG00000019933	Mrln	myoregulin	Cytoplasm	other
	0.614	0.018	ENSMUSG00000057054	INCA1	inhibitor of CDK, cyclin A1 interacting protein 1	Nucleus	other
	0.615	0.013	ENSMUSG00000097777	Gm16794		Other	other
	0.618	0.038	ENSMUSG00000028100	NUDT17	nudix hydrolase 17	Cytoplasm	other
D	0.637	0.044	ENSMUSG00000082035	RPL17	ribosomal protein L17	Cytoplasm	other
	0.639	0	ENSMUSG00000116249	AC117831.2		Other	other
	0.639	0.012	ENSMUSG00000097204	Gm17690	predicted gene, 17690	Other	other
	0.64	0.015	ENSMUSG00000079242	C730034F03Rik		Other	other
	0.64	0.034	ENSMUSG00000090576	Gm17055		Other	other
	0.645	0.001	ENSMUSG00000028865	CD164L2	CD164 molecule like 2	Other	other
	0.654	0.019	ENSMUSG00000087150	BC064078	cDNA sequence BC064078	Other	other
	0.659	0.044	ENSMUSG00000086567	Gm2830	predicted gene 2830	Other	other
	0.661	0.05	ENSMUSG00000038393	TXNIP	thioredoxin interacting protein	Cytoplasm	other
	0.666	0.008	ENSMUSG00000107412	Gm20383	predicted gene, 20383	Other	other
	0.669	0.018	ENSMUSG00000073791	EFCAB7	EF-hand calcium binding domain 7	Extracellular Space	other
	0.673	0.025	ENSMUSG00000073413	LY6G6D	lymphocyte antigen 6 family member G6D	Extracellular Space	other
	0.679	0	ENSMUSG00000079484	PHYHD1	phytanoyl-CoA dioxygenase domain containing 1	Other	other
	0.688	0.035	ENSMUSG00000115834	Gm10385	predicted gene 10385	Other	other
	0.692	0	ENSMUSG00000053861	Gm9925	predicted gene 9925	Other	other
	0.703	0.001	ENSMUSG00000099632	2900093K20Rik	RIKEN cDNA 2900093K20 gene	Other	other
	0.708	0	ENSMUSG00000043873	Chil5	chitinase-like 5	Extracellular Space	other
	0.713	0.003	ENSMUSG00000002831	PLIN4	perilipin 4	Cytoplasm	other
	0.723	0.027	ENSMUSG00000086844	B230206H07Rik	RIKEN cDNA B230206H07 gene	Other	other
	0.726	0.036	ENSMUSG00000104973	A530041M06Rik		Other	other
	0.73	0.001	ENSMUSG00000105613	Gm43684		Other	other
	0.73	0.033	ENSMUSG00000093606	B130034C11Rik	RIKEN cDNA B130034C11 gene	Other	other
	0.733	0.007	ENSMUSG00000051113	FAM71E1	family with sequence similarity 71 member E1	Other	other
	0.739	0.028	ENSMUSG00000085672	Gm16193	predicted gene 16193	Other	other
	0.75	0.025	ENSMUSG00000045761	TOGARAM2	TOG array regulator of axonemal microtubules 2	Other	other
	0.755	0.038	ENSMUSG00000116518	AC138177.5		Other	other
	0.76	0.01	ENSMUSG00000087082	Gm15423		Other	other
[truncated: 200 more rows]
