# Supplementary material for: Gene expression changes in cerebellum induced by dietary restriction
Source: Front Mol Neurosci. 2023 May 24;16:1185665. doi: 10.3389/fnmol.2023.1185665 (PMC10244750; doi:10.3389/fnmol.2023.1185665)
Supplement: Supplementary file 2 [file Table_2.XLSX]

## Sheet: Overview
Tab	Explanation
IPA all	Canonical lists from Ingenuity Pathway Analysis (IPA, QIAgen) arrived from DEGs that reached p0.05. Shown is signifificance, ratio (number of genes changed from input list/all genes of pathway) and z score (directionality of change by DR)
DEG count	Same as above, but with additional calculation of number of changed gene per pathway.
IPA 0.01	Significantly changed pathways at 0.01
End list	Selected pathways with statistics used for fig 3e. Pathways were selected by significance, ratio (N/A were excluded) and relevance for the expression in cerebellum. For overlapping pathways (sharing the same function and genes), the pathway with the highest signifcance was included
DEG location	DEGs genes (p<0.05) and the GO subcellular location and function. Data is arrived from Ingenuity Pathway Analysis (IPA, QIAgen)
transporter	DEGs functioning as transporters
phosphatase	DEGs functioning as phosphotases
Kinase	DEGs functioning as Kinases
Enzymes	DEGs functioning as Enzymes
Cytokines	DEGs functioning as Cytokines
Nucleus	DEGs expressed in the nucleus
Cytoplasm	DEGs expressed in the cytoplasm
ECS	DEGs expressed in extracellular space
Plasma membrane	DEGs expressed in the plasma membrane
Other	DEGs with unknown/other subcellular location
Summary	Summary of results, used for figS6a

## Sheet: IPA all
Ingenuity Canonical Pathways	-log(p-value)	Ratio	z-score	Molecules
Unfolded protein response	8.16	0.189	-3.051	CALR,CANX,DDIT3,DNAJA1,DNAJA4,DNAJC19,DNAJC3,EDEM1,HSP90B1,HSPA1A/HSPA1B,Hspa1b,HSPA5,HSPA8,HSPH1,PDIA6,SYVN1,XBP1
Circadian Rhythm Signaling	6.99	0.105	NaN	CACNA1E,CACNA1I,CACNA1S,CACNG5,CIRBP,GNB4,GNG12,GNG3,GNG7,GRIA1,GRIA4,GRIN2A,GRIN2B,ITPR1,MYC,NGFR,NOS1,NPR1,NR1D1,NR3C1,NRAS,PDIA3,PER1,PER2,PRKCG,RORC,RYR1,VIPR2	BCl6, Hsp90
Superpathway of Cholesterol Biosynthesis	5.45	0.276	-2.121	CYP51A1,EBP,HMGCS1,HMGCS2,IDI1,MSMO1,SC5D,SQLE
Endoplasmic Reticulum Stress Pathway	5.44	0.333	-1.89	CALR,DDIT3,DNAJC3,HSP90B1,HSPA5,TAOK3,XBP1
Axonal Guidance Signaling	5.39	0.0748	NaN	ABLIM3,ADAMTS1,ADAMTS20,ADAMTS6,BAIAP2,BMP8A,CXCL12,DOCK1,EPHA5,FZD1,GLI1,GNA12,GNB4,GNG12,GNG3,GNG7,HHIP,ITGA6,ITGAM,ITGB3,ITGB8,NGEF,NGFR,NRAS,PDIA3,PLXNA3,PRKCG,PTCH1,PTCH2,ROBO1,ROBO2,SEMA3D,SEMA4C,SHANK2,TUBA8,TUBB,TUBB2B,UNC5B
Neurovascular Coupling Signaling Pathway	4.6	0.0933	-1.964	ABHD3,CACNA1E,CACNA1I,CACNA1S,CACNG5,GABRA2,GABRA4,GJA1,GRIA1,GRIA4,GRIN2A,GRIN2B,ITPR1,KCNJ16,LCAT,NOS1,NPR1,PLA2G3,RYR1,SLC1A3,TRPC3
nNOS Signaling in Skeletal Muscle Cells	4.57	0.188	NaN	CACNA1E,CACNA1I,CACNA1S,CACNG5,DAG1,DMD,ITPR1,NOS1,RYR1
Hepatic Fibrosis / Hepatic Stellate Cell Activation	4.5	0.0979	NaN	AGT,CCL21,COL11A2,COL16A1,COL18A1,COL5A3,COL6A3,COL9A2,COL9A3,EDNRB,FGF1,IGFBP3,IGFBP5,KLF6,MYH3,MYH7B,MYO5C,NGFR,TGFB3
CREB Signaling in Neurons	4.41	0.0662	-3.773	ACKR3,ADGRB2,ADGRL1,ADRA1A,CACNA1E,CACNA1I,CACNA1S,CACNG5,CCKBR,EDNRB,FZD1,GNA12,GNB4,GNG12,GNG3,GNG7,GPR101,GPR17,GPR26,GPR37,GPR37L1,GPR4,GPR63,GRIA1,GRIA4,GRID2,GRIN2A,GRIN2B,ITPR1,LGR5,LHCGR,NGFR,NRAS,PDIA3,POLR2F,PRKCG,PRLHR,PTGDR2,SSTR3,VIPR2
Aldosterone Signaling in Epithelial Cells	4.41	0.104	-1	CRYAB,DNAJA1,DNAJC19,DNAJC3,HSP90AA1,HSP90AB1,HSP90B1,HSPA1A/HSPA1B,HSPA4L,HSPA5,HSPA8,HSPD1,HSPH1,ITPR1,PDIA3,PRKCG,SGK1
Cardiac Hypertrophy Signaling (Enhanced)	4.4	0.0683	-0.577	ADRA1A,AGT,ATP2A2,ATP2A3,CACNA1E,CACNA1S,CACNG5,CD70,EDNRB,FGF1,FGF11,FGF7,FZD1,GNA12,GNB4,GNG12,GNG3,GNG7,HDAC10,IL20RB,IL33,ITGA6,ITGAM,ITGB3,ITGB8,ITPR1,MAP3K2,MAPK12,MYC,NGFR,NPR1,NRAS,PDE3A,PDIA3,PRKCG,RYR1,TGFB3
Cholesterol Biosynthesis I	4.36	0.385	-2.236	CYP51A1,EBP,MSMO1,SC5D,SQLE
Cholesterol Biosynthesis II (via 24,25-dihydrolanosterol)	4.36	0.385	-2.236	CYP51A1,EBP,MSMO1,SC5D,SQLE
Cholesterol Biosynthesis III (via Desmosterol)	4.36	0.385	-2.236	CYP51A1,EBP,MSMO1,SC5D,SQLE
Calcium Signaling	4.36	0.0926	-3.051	ATP2A2,ATP2A3,CACNA1E,CACNA1I,CACNA1S,CACNG5,CALR,GRIA1,GRIA4,GRIN2A,GRIN2B,HDAC10,ITPR1,MYH3,MYH7B,MYO5C,RYR1,SLC8A3,Tpm2,TRPC3
Glutamate Receptor Signaling	4.18	0.152	-2.236	GNB4,GNG12,GNG3,GNG7,GRIA1,GRIA4,GRID2,GRIN2A,GRIN2B,SLC1A3
Opioid Signaling Pathway	4.15	0.0827	-1.213	CACNA1E,CACNA1I,CACNA1S,CACNG5,EGR4,FOS,FOSB,GNA12,GNB4,GNG12,GNG3,GNG7,GRIN2A,GRIN2B,ITPR1,MAPK12,MYC,NOS1,NRAS,PENK,PRKCG,RGS8,RYR1
Synaptic Long Term Depression	3.97	0.0923	-2.828	ABHD3,CACNA1E,CACNA1I,CACNA1S,CACNG5,GNA12,GRIA1,GRIA4,GRID2,ITPR1,LCAT,NOS1,NPR1,NRAS,PDIA3,PLA2G3,PRKCG,RYR1
G Beta Gamma Signaling	3.95	0.109	-1.732	CACNA1E,CACNA1I,CACNA1S,CACNG5,CAV1,GNA12,GNB4,GNG12,GNG3,GNG7,HBEGF,ITPR1,NRAS,PRKCG
Dilated Cardiomyopathy Signaling Pathway	3.85	0.101	-1.667	ACTG1,ATP2A2,BAG3,CACNA1E,CACNA1I,CACNA1S,CACNG5,DMD,ITPR1,MAPK12,MYBPC3,MYH3,MYH7B,MYO5C,PDE3A
Endocannabinoid Neuronal Synapse Pathway	3.82	0.101	-1.732	CACNA1E,CACNA1I,CACNA1S,CACNG5,GNB4,GNG12,GNG3,GNG7,GRIA1,GRIA4,GRIN2A,GRIN2B,ITPR1,MAPK12,PDIA3
GABA Receptor Signaling	3.8	0.105	NaN	CACNA1E,CACNA1I,CACNA1S,CACNG5,GABRA2,GABRA4,GNA12,GNB4,GNG12,GNG3,GNG7,GPR37,ITPR1,SLC6A13
Apelin Liver Signaling Pathway	3.74	0.231	0	AGT,COL11A2,COL18A1,COL5A3,EDN3,MAPK12
GNRH Signaling	3.62	0.0895	-1.265	CACNA1E,CACNA1I,CACNA1S,CACNG5,EGR1,FOS,GNB4,GNG12,GNG3,GNG7,HBEGF,ITPR1,MAP3K2,MAPK12,NRAS,PRKCG,PTK2B
Signaling by Rho Family GTPases	3.52	0.0784	-1.155	ACTG1,BAIAP2,CDC42EP1,CDH13,CDH3,FOS,GNA12,GNB4,GNG12,GNG3,GNG7,ITGA6,ITGAM,ITGB3,ITGB8,MAPK12,MSN,PTK2B,SEPTIN11,STMN1,VIM
Wound Healing Signaling Pathway	3.45	0.0794	-0.447	CD70,COL11A2,COL16A1,COL18A1,COL5A3,COL6A3,COL9A2,COL9A3,FGF7,FOS,HBEGF,IL33,ITGA6,LAMC1,MAPK12,NGFR,NRAS,TAC1,TGFB3,VIM
Corticotropin Releasing Hormone Signaling	3.29	0.094	0.277	CACNA1E,CACNA1I,CACNA1S,CACNG5,FOS,GLI1,ITPR1,MAPK12,NOS1,NPR1,NR4A1,PRKCG,PTCH1,PTCH2
Neuregulin Signaling	3.24	0.103	-1.342	ERRFI1,HBEGF,HSP90AA1,HSP90AB1,HSP90B1,ITGA6,ITGAM,ITGB3,ITGB8,MYC,NRAS,PRKCG
Nitric Oxide Signaling in the Cardiovascular System	3.17	0.101	-0.632	ATP2A2,ATP2A3,CACNA1E,CACNA1S,CACNG5,CAV1,HSP90AA1,HSP90AB1,HSP90B1,ITPR1,NPR1,PRKCG
Role of PKR in Interferon Induction and Antiviral Response	3.17	0.0956	2.309	APAF1,DNAJC3,E2F1,FOS,HSP90AA1,HSP90AB1,HSP90B1,HSPA1A/HSPA1B,Hspa1b,HSPA5,HSPA8,MAPK12,NLRP10
Oleate Biosynthesis II (Animals)	3.15	0.308	-2	FADS1,FADS2,PTPRT,Scd2
LPS/IL-1 Mediated Inhibition of RXR Function	3,00E+00	0.0748	0.378	ABCA1,ACOX3,ALDH1L2,FABP7,FMO2,GSTM5,GSTT2/GSTT2B,HMGCS1,HMGCS2,HS6ST3,IL33,NGFR,NR0B2,NR1H3,PLTP,PPARGC1B,SLC27A1,SMOX,XPO1
Oxytocin Signaling Pathway	2.9	0.0717	0	CACNA1E,CACNA1S,CACNG5,FOS,GJA1,GNA12,GNB4,GNG12,GNG3,GNG7,ITPR1,MAPK12,MYH3,MYH7B,MYO5C,NPR1,NRAS,PLA2G3,PNPLA2,PRKCG
Ephrin Receptor Signaling	2.89	0.0796	-1.897	CXCL12,EPHA5,FGF1,GNA12,GNB4,GNG12,GNG3,GNG7,GRIN2A,GRIN2B,ITGA6,ITGAM,ITGB3,ITGB8,NGEF,NRAS
Pulmonary Fibrosis Idiopathic Signaling Pathway	2.79	0.0675	-1.091	ACTG1,ADAMTS1,CAV1,COL11A2,COL16A1,COL18A1,COL5A3,COL6A3,COL9A2,COL9A3,CXCL12,EGR1,FOS,FZD1,GLI1,GNA12,MAPK12,NRAS,PINK1,PTK2B,TGFB3,VIM
HGF Signaling	2.78	0.0909	-1.89	CDKN1A,DOCK1,ETS1,FOS,ITGA6,ITGAM,ITGB3,ITGB8,MAP3K2,MAPK12,NRAS,PRKCG
Androgen Signaling	2.76	0.0828	-0.816	CACNA1E,CACNA1I,CACNA1S,CACNG5,CALR,GNA12,GNB4,GNG12,GNG3,GNG7,HSP90AA1,ITPR1,POLR2F,PRKCG
GPCR-Mediated Nutrient Sensing in Enteroendocrine Cells	2.68	0.0932	-1.508	CACNA1E,CACNA1I,CACNA1S,CACNG5,CCK,GNG12,GNG3,GNG7,ITPR1,PDIA3,PRKCG
Neuropathic Pain Signaling In Dorsal Horn Neurons	2.68	0.099	-2.53	FOS,GPR37,GRIA1,GRIA4,GRIN2A,GRIN2B,ITPR1,PDIA3,PRKCG,TAC1
Sperm Motility	2.59	0.0706	-0.707	ABHD3,CACNA1I,EPHA5,FLT3LG,GNA12,GNB4,GNG12,GNG3,GNG7,ITPR1,LCAT,NPR1,PDIA3,PLA2G3,PRKCG,PTK2B,TIE1,TYRO3
CSDE1 Signaling Pathway	2.59	0.125	0	AGO3,APAF1,FABP7,FOS,MYC,TNC,VIM
Aryl Hydrocarbon Receptor Signaling	2.55	0.0818	0.333	ALDH1L2,APAF1,CDKN1A,E2F1,FOS,GSTM5,GSTT2/GSTT2B,HSP90AA1,HSP90AB1,HSP90B1,MYC,NR0B2,TGFB3
ERK5 Signaling	2.55	0.111	-1.414	ELK4,FOS,GNA12,MAP3K2,MYC,NRAS,SGK1,YWHAG
Netrin Signaling	2.55	0.111	-1.89	ABLIM3,CACNA1E,CACNA1I,CACNA1S,CACNG5,ITPR1,RYR1,UNC5B
Î±-Adrenergic Signaling	2.46	0.0926	-2.236	ADRA1A,GNA12,GNB4,GNG12,GNG3,GNG7,ITPR1,NRAS,PRKCG,SLC8A3
Role of NFAT in Cardiac Hypertrophy	2.45	0.0721	-1.155	CACNA1E,CACNA1I,CACNA1S,CACNG5,GNB4,GNG12,GNG3,GNG7,HDAC10,ITPR1,MAPK12,NRAS,PDIA3,PRKCG,SLC8A3,TGFB3
GP6 Signaling Pathway	2.43	0.0866	-2.111	COL11A2,COL16A1,COL18A1,COL5A3,COL6A3,COL9A2,COL9A3,ITGB3,ITPR1,LAMC1,PRKCG
Phagosome Formation	2.42	0.0535	-2.466	ABHD3,ACKR3,ADGRB2,ADGRL1,ADRA1A,CCKBR,DOCK1,EDNRB,FZD1,GPR101,GPR17,GPR26,GPR37,GPR37L1,GPR4,GPR63,IGHM,ITGA6,ITGAM,ITGB3,ITGB8,ITPR1,LCAT,LGR5,LHCGR,MAPK12,MYH3,MYH7B,MYO5C,NRAS,PLA2G3,PRKCG,PRLHR,PTGDR2,PTK2B,SSTR3,VIPR2
Actin Cytoskeleton Signaling	2.4	0.0694	-1.667	ACTG1,BAIAP2,DOCK1,FGF1,FGF11,FGF7,GNA12,GNG12,ITGA6,ITGAM,ITGB3,ITGB8,MSN,MYH3,MYH7B,MYO5C,NRAS
Sertoli Cell-Sertoli Cell Junction Signaling	2.38	0.0728	NaN	ACTG1,ITGA6,ITGAM,ITGB3,ITGB8,JAM2,MAP3K2,MAPK12,NECTIN3,NOS1,NRAS,TGFB3,TUBA8,TUBB,TUBB2B
Antiproliferative Role of Somatostatin Receptor 2	2.37	0.104	-1	CDKN1A,GNB4,GNG12,GNG3,GNG7,NOS1,NPR1,NRAS
Cellular Effects of Sildenafil (Viagra)	2.34	0.0805	NaN	ACTG1,CACNA1E,CACNA1S,CACNG5,GPR37,ITPR1,MYH3,MYH7B,MYO5C,NPR1,PDE3A,PDIA3
CXCR4 Signaling	2.33	0.0769	-1.414	CXCL12,DOCK1,EGR1,FOS,GNA12,GNB4,GNG12,GNG3,GNG7,ITPR1,MAPK12,NRAS,PRKCG
Amyotrophic Lateral Sclerosis Signaling	2.27	0.087	-1.89	APAF1,CACNA1E,CACNA1S,CACNG5,GRIA1,GRIA4,GRID2,GRIN2A,GRIN2B,NOS1
Endothelin-1 Signaling	2.26	0.0729	-1.941	ABHD3,EDNRB,FOS,GNA12,ITPR1,LCAT,MAPK12,MYC,NOS1,NPR1,NRAS,PDIA3,PLA2G3,PRKCG
Regulation Of The Epithelial Mesenchymal Transition By Growth Factors Pathway	2.26	0.0729	-1.508	CD70,DOCK10,EGR1,ETS1,FGF1,FGF11,FGF7,FOS,MAPK12,NGFR,NRAS,TGFB3,VIM,ZEB2
Protein Ubiquitination Pathway	2.25	0.0655	NaN	ANAPC5,CDC20,CRYAB,DNAJA1,DNAJC19,DNAJC3,HSP90AA1,HSP90AB1,HSP90B1,HSPA1A/HSPA1B,HSPA4L,HSPA5,HSPA8,HSPD1,HSPH1,USP31,USP35,USP54
Role of Tissue Factor in Cancer	2.24	0.0862	NaN	EGR1,F3,GNA12,HBEGF,ITGA6,ITGB3,MAPK12,NRAS,PDIA6,PTK2B
Protein Kinase A Signaling	2.24	0.059	1.606	ANAPC5,DUSP7,GNB4,GNG12,GNG3,GNG7,H1-0,ITPR1,NGFR,PDE3A,PDIA3,PRKCG,PTCH1,PTCH2,PTK2B,PTPN4,PTPRB,PTPRM,PTPRR,PTPRT,PTPRZ1,RYR1,TGFB3,YWHAG
RHOGDI Signaling	2.21	0.0698	1	ACTG1,CDH13,CDH3,GNA12,GNB4,GNG12,GNG3,GNG7,ITGA6,ITGAM,ITGB3,ITGB8,MSN,MYH3,MYH7B
Methylmalonyl Pathway	2.19	5,00E-01	NaN	MCEE,PCCA
NRF2-mediated Oxidative Stress Response	2.18	0.0675	-0.447	ACTG1,DNAJA1,DNAJA4,DNAJC19,DNAJC3,FKBP5,FOS,FTH1,GSTM5,GSTT2/GSTT2B,HSP90AA1,HSP90AB1,HSP90B1,NRAS,PRKCG,STIP1
Cholecystokinin/Gastrin-mediated Signaling	2.17	0.084	-1.897	CCK,CCKBR,FOS,GNA12,IL33,ITPR1,MAPK12,NRAS,PRKCG,PTK2B
Gap Junction Signaling	2.14	0.0707	NaN	ACTG1,CAV1,GJA1,GRIA1,GRIA4,ITPR1,MAP3K2,NPR1,NRAS,PDIA3,PRKCG,TUBA8,TUBB,TUBB2B
BAG2 Signaling Pathway	2.14	0.0952	-1.414	CDKN1A,HSP90AA1,HSPA1A/HSPA1B,Hspa1b,HSPA5,HSPA8,MYC,PINK1
eNOS Signaling	2.12	0.0755	1.633	AQP4,AQP6,CAV1,HSP90AA1,HSP90AB1,HSP90B1,HSPA1A/HSPA1B,Hspa1b,HSPA5,HSPA8,ITPR1,PRKCG
FcÎ³RIIB Signaling in B Lymphocytes	2.11	0.0941	NaN	CACNA1E,CACNA1I,CACNA1S,CACNG5,IGHM,ITPR1,MAPK12,NRAS
G-Protein Coupled Receptor Signaling	2.1	0.0514	-2	ACKR3,ADGRB2,ADGRL1,ADRA1A,AMOT,CCKBR,EDNRB,FOS,FZD1,GNA12,GNB4,GNG12,GNG3,GNG7,GPR101,GPR17,GPR26,GPR37,GPR37L1,GPR4,GPR63,HCN1,HCN2,LGR5,LHCGR,MAP3K2,MAPK12,NRAS,PDE3A,PREX1,PRKCG,PRLHR,PTGDR2,PTK2B,SSTR3,VIPR2
Hepatic Fibrosis Signaling Pathway	2.09	0.0573	0.229	AGT,CACNA1E,CACNA1S,CACNG5,COL11A2,COL18A1,COL5A3,FOS,FTH1,FZD1,GLI1,IL33,ITGA6,ITGAM,ITGB3,ITGB8,MAPK12,MYC,NGFR,NRAS,PRKCG,PTCH1,PTCH2,TGFB3
LXR/RXR Activation	2.07	0.0813	0.333	ABCA1,AGT,APOD,C4A/C4B,CYP51A1,IL33,LCAT,NGFR,NR1H3,PLTP
Molecular Mechanisms of Cancer	2.03	0.0559	NaN	APAF1,BMP8A,CDKN1A,E2F1,FOS,FZD1,GLI1,GNA12,GNB4,GNG12,GNG3,GNG7,HDAC10,ITGA6,ITGAM,ITGB3,ITGB8,MAPK12,MYC,NRAS,PRKCG,PTCH1,PTCH2,SMAD1,TGFB3
Telomerase Signaling	2,00E+00	0.0841	-1.633	CDKN1A,E2F1,ETS1,HDAC10,HSP90AA1,HSP90AB1,HSP90B1,MYC,NRAS
PPAR Signaling	2,00E+00	0.0841	1	FOS,HSP90AA1,HSP90AB1,HSP90B1,IL33,NGFR,NR0B2,NR1H3,NRAS
FXR/RXR Activation	2,00E+00	0.0794	NaN	AGT,APOD,C4A/C4B,IL33,LCAT,MAPK12,NR0B2,NR1H3,PCK2,PLTP
Breast Cancer Regulation by Stathmin1	1.99	0.0524	-2.268	ACKR3,ADGRB2,ADGRL1,ADRA1A,CCKBR,E2F1,EDNRB,FZD1,GNB4,GNG12,GNG3,GNG7,GPR101,GPR17,GPR26,GPR37,GPR37L1,GPR4,GPR63,LGR5,LHCGR,NRAS,PRKCG,PRLHR,PTGDR2,SSTR3,STMN1,TUBA8,TUBB,TUBB2B,VIPR2
Mevalonate Pathway I	1.98	0.214	NaN	HMGCS1,HMGCS2,IDI1
2-oxobutanoate Degradation I	1.98	4,00E-01	NaN	MCEE,PCCA
Citrulline-Nitric Oxide Cycle	1.98	4,00E-01	NaN	ASL,NOS1
14-3-3-mediated Signaling	1.97	0.0787	-1.89	FOS,MAPK12,NRAS,PDIA3,PRKCG,TUBA8,TUBB,TUBB2B,VIM,YWHAG
Paxillin Signaling	1.97	0.0833	-0.447	ACTG1,DOCK1,ITGA6,ITGAM,ITGB3,ITGB8,MAPK12,NRAS,PTK2B
IL-8 Signaling	1.91	0.0664	-1.508	FOS,GNA12,GNB4,GNG12,GNG3,GNG7,HBEGF,ITGAM,ITGB3,LASP1,MAPK12,NRAS,PRKCG,PTK2B
Superpathway of Citrulline Metabolism	1.9	2,00E-01	NaN	ASL,LOC102724788/PRODH,NOS1
Caveolar-mediated Endocytosis Signaling	1.89	0.0933	NaN	ACTG1,CAV1,ITGA6,ITGAM,ITGB3,ITGB8,MAP3K2
Atherosclerosis Signaling	1.89	0.0763	NaN	ABHD3,APOD,COL11A2,COL18A1,COL5A3,CXCL12,F3,IL33,LCAT,PLA2G3
P2Y Purigenic Receptor Signaling Pathway	1.89	0.0763	-0.816	FOS,GNB4,GNG12,GNG3,GNG7,ITGB3,MYC,NRAS,PDIA3,PRKCG
Zymosterol Biosynthesis	1.81	0.333	NaN	CYP51A1,MSMO1
Sonic Hedgehog Signaling	1.81	0.138	-2	GLI1,HHIP,PTCH1,PTCH2
G Protein Signaling Mediated by Tubby	1.81	0.114	NaN	GNA12,GNB4,GNG12,GNG3,GNG7
VDR/RXR Activation	1.8	0.0897	0	CDKN1A,HR,IGFBP3,IGFBP5,KLK6,PRKCG,SERPINB1
CCR3 Signaling in Eosinophils	1.8	0.0741	0	GNA12,GNB4,GNG12,GNG3,GNG7,ITPR1,MAPK12,NRAS,PLA2G3,PRKCG
ILK Signaling	1.78	0.0657	0	ACTG1,DOCK1,FOS,ITGB3,ITGB8,LIMS2,MAPK12,MYC,MYH3,MYH7B,MYO5C,RSU1,VIM
Cardiac Î²-adrenergic Signaling	1.76	0.0674	-0.447	ATP2A2,ATP2A3,CACNA1E,CACNA1S,CACNG5,GNA12,GNB4,GNG12,GNG3,GNG7,PDE3A,SLC8A3
Apelin Cardiomyocyte Signaling Pathway	1.74	0.0808	-1.414	ATP2A2,ATP2A3,ITPR1,MAPK12,PDIA3,PRKCG,SLC8A3,SLC9A8
Dopamine-DARPP32 Feedback in cAMP Signaling	1.71	0.0663	-2.121	ATP2A2,ATP2A3,CACNA1E,CACNA1S,CACNG5,GRIN2A,GRIN2B,ITPR1,KCNJ16,NOS1,PDIA3,PRKCG
Superpathway of Geranylgeranyldiphosphate Biosynthesis I (via Mevalonate)	1.68	0.167	NaN	HMGCS1,HMGCS2,IDI1
Apelin Muscle Signaling Pathway	1.66	0.104	NaN	GNA12,GNB4,GNG12,GNG3,GNG7
TR/RXR Activation	1.64	0.0833	NaN	COL6A3,DIO2,ME1,RAB3B,SYT12,UCP2,UCP3
Mitotic Roles of Polo-Like Kinase	1.63	0.0909	NaN	ANAPC5,CDC20,CDC7,HSP90AA1,HSP90AB1,HSP90B1
Î³-linolenate Biosynthesis II (Animals)	1.61	0.158	NaN	FADS1,FADS2,SLC27A1
Triacylglycerol Biosynthesis	1.59	1,00E-01	0.447	ELOVL2,LPIN3,PLPPR4,PORCN,TAZ
Huntington's Disease Signaling	1.55	0.0569	-0.447	APAF1,GNB4,GNG12,GNG3,GNG7,GRIN2B,HDAC10,HSPA1A/HSPA1B,Hspa1b,HSPA5,HSPA8,ITPR1,PENK,POLR2F,PRKCG,SGK1
Pyrimidine Ribonucleotides Interconversion	1.54	0.114	0	AK1,AK4,AK5,CTPS2
ERK/MAPK Signaling	1.54	0.0607	-0.707	DOCK1,ETS1,FOS,ITGA6,ITGAM,ITGB3,ITGB8,MYC,NRAS,PLA2G3,PRKCG,PTK2B,YWHAG
NAD Signaling Pathway	1.5	0.0662	1	GJA1,H1-0,H2BC5,HMGCS2,HSPD1,PARP4,POLR2F,RYR1,SIRT4,TPCN2
Histamine Biosynthesis	1.47	1,00E+00	NaN	HDC
Basal Cell Carcinoma Signaling	1.47	0.0833	NaN	BMP8A,FZD1,GLI1,HHIP,PTCH1,PTCH2
Ephrin B Signaling	1.47	0.0833	NaN	CXCL12,GNA12,GNB4,GNG12,GNG3,GNG7
Estrogen Receptor Signaling	1.47	0.0517	-1.387	AGT,CACNA1E,CACNA1S,CACNG5,CAV1,CDKN1A,FOS,GNA12,GNB4,GNG12,GNG3,GNG7,HSP90AA1,HSP90AB1,HSP90B1,MYC,NR0B2,NR3C1,NRAS,PDIA3,PRKCG
Pyrimidine Ribonucleotides De Novo Biosynthesis	1.46	0.108	0	AK1,AK4,AK5,CTPS2
The Visual Cycle	1.44	0.136	NaN	RDH10,RDH11,RLBP1
Pulmonary Healing Signaling Pathway	1.43	0.0603	-1.155	ACKR3,CXCL12,FGF7,FZD1,HBEGF,MAPK12,MYC,NGFR,NRAS,PRKCG,SMAD1,TGFB3
PI3K/AKT Signaling	1.43	0.0603	-1.89	CDKN1A,HSP90AA1,HSP90AB1,HSP90B1,IL20RB,ITGA6,ITGAM,ITGB3,ITGB8,NRAS,SYNJ2,YWHAG
Actin Nucleation by ARP-WASP Complex	1.43	0.0753	NaN	BAIAP2,GNA12,ITGA6,ITGAM,ITGB3,ITGB8,NRAS
Adipogenesis pathway	1.41	0.0667	NaN	DDIT3,FGF1,FZD1,HDAC10,NR1D1,PER2,SMAD1,TXNIP,XBP1
Pyrimidine Deoxyribonucleotides De Novo Biosynthesis I	1.39	0.13	NaN	AK1,AK4,AK5
Bladder Cancer Signaling	1.38	0.069	-0.447	CDKN1A,E2F1,FGF1,FGF11,FGF7,HDAC10,MYC,NRAS
CD27 Signaling in Lymphocytes	1.38	0.0877	-1.342	APAF1,CD70,FOS,MAP3K2,MAPK12
Calcium Transport I	1.37	2,00E-01	NaN	ATP2A2,ATP2A3
Î±-tocopherol Degradation	1.37	2,00E-01	NaN	CYP4F12,CYP4F8
IL-1 Signaling	1.37	0.0729	NaN	FOS,GNA12,GNB4,GNG12,GNG3,GNG7,MAPK12
MSP-RON Signaling In Cancer Cells Pathway	1.36	0.0652	-1	ETS1,FOS,ITGA6,KLK6,MYC,NRAS,PTK2B,VIM,YWHAG
GÎ±i Signaling	1.33	0.0643	-1	CAV1,GNA12,GNB4,GNG12,GNG3,GNG7,GPR17,NRAS,SSTR3
Apelin Endothelial Signaling Pathway	1.31	0.0638	-1	FOS,GNA12,GNB4,GNG12,GNG3,GNG7,MAPK12,NRAS,PRKCG
Ketogenesis	1.3	0.182	NaN	HMGCS1,HMGCS2
Intrinsic Prothrombin Activation Pathway	1.29	0.0952	-1	COL11A2,COL18A1,COL5A3,KLK6
Estrogen-mediated S-phase Entry	1.26	0.115	NaN	CDKN1A,E2F1,MYC
GÎ±s Signaling	1.26	0.065	0	GNA12,GNB4,GNG12,GNG3,GNG7,LHCGR,RYR1,VIPR2
Cardiac Hypertrophy Signaling	1.25	0.0538	-0.333	ADRA1A,CACNA1E,CACNA1S,CACNG5,GNA12,GNB4,GNG12,GNG3,GNG7,MAP3K2,MAPK12,NRAS,PDIA3,TGFB3
RHOA Signaling	1.24	0.0645	-2.121	ACTG1,BAIAP2,CDC42EP1,GNA12,MSN,NGEF,PTK2B,SEPTIN11
Assembly of RNA Polymerase I Complex	1.23	0.167	NaN	POLR2F,TAF1B
BER (Base Excision Repair) Pathway	1.23	0.0909	1	E2F1,MPG,POLE,RFC2
Germ Cell-Sertoli Cell Junction Signaling	1.2	0.0585	NaN	ACTG1,ITGA6,MAP3K2,MAPK12,NECTIN3,NRAS,TGFB3,TUBA8,TUBB,TUBB2B
Coronavirus Replication Pathway	1.2	0.0889	-2	BAG3,TUBA8,TUBB,TUBB2B
AMPK Signaling	1.18	0.0537	-1.342	ACACB,ADRA1A,AK1,AK4,AK5,CDKN1A,GNA12,GNB4,GNG12,GNG3,GNG7,MAPK12,PCK2
Epoxysqualene Biosynthesis	1.18	5,00E-01	NaN	SQLE
4-hydroxyproline Degradation I	1.18	5,00E-01	NaN	HOGA1
Glycine Degradation (Creatine Biosynthesis)	1.18	5,00E-01	NaN	GATM
Putrescine Biosynthesis III	1.18	5,00E-01	NaN	AZIN2
Synaptic Long Term Potentiation	1.16	0.062	-2.828	GRIA1,GRIA4,GRIN2A,GRIN2B,ITPR1,NRAS,PDIA3,PRKCG
nNOS Signaling in Neurons	1.14	0.0851	NaN	GRIN2A,GRIN2B,NOS1,PRKCG
Xenobiotic Metabolism AHR Signaling Pathway	1.14	0.069	1.633	ALDH1L2,GSTM5,GSTT2/GSTT2B,HSP90AA1,HSP90AB1,HSP90B1
Natural Killer Cell Signaling	1.14	0.0553	-0.905	COL11A2,COL18A1,COL5A3,HSPA1A/HSPA1B,Hspa1b,HSPA5,HSPA8,MAP3K2,MAPK12,NRAS,PTK2B
Type II Diabetes Mellitus Signaling	1.14	0.0588	NaN	CACNA1E,CACNA1I,CACNA1S,CACNG5,ITPR1,MAPK12,NGFR,PRKCG,SLC27A1
fMLP Signaling in Neutrophils	1.13	0.0611	-1	GNA12,GNB4,GNG12,GNG3,GNG7,ITPR1,NRAS,PRKCG
Tight Junction Signaling	1.11	0.0562	NaN	ACTG1,FOS,JAM2,MYH3,MYH7B,MYO5C,NECTIN3,NGFR,PATJ,TGFB3
Cell Cycle: G1/S Checkpoint Regulation	1.11	0.0735	0	CDKN1A,E2F1,HDAC10,MYC,TGFB3
Tumor Microenvironment Pathway	1.1	0.0559	-1.265	CXCL12,FGF1,FGF11,FGF7,FOS,ITGB3,MYC,NRAS,TGFB3,TNC
Prostate Cancer Signaling	1.08	0.0625	NaN	CDKN1A,E2F1,HDAC10,HSP90AA1,HSP90AB1,HSP90B1,NRAS
Agrin Interactions at Neuromuscular Junction	1.07	0.0714	NaN	ACTG1,DAG1,LAMC1,MAPK12,NRAS
Role of MAPK Signaling in Promoting the Pathogenesis of Influenza	1.06	0.0619	0.378	ABHD3,ATP6V0E1,ATP6V1B1,LCAT,MAPK12,NRAS,PLA2G3
White Adipose Tissue Browning Pathway	1.06	0.0588	-0.378	CACNA1E,CACNA1I,CACNA1S,CACNG5,DIO2,ITPR1,MAPK12,NPR1
CDK5 Signaling	1.05	0.0614	-1.633	EGR1,FOSB,ITGA6,LAMC1,MAPK12,NGFR,NRAS
UVC-Induced MAPK Signaling	1.04	0.0784	-1	FOS,MAPK12,NRAS,PRKCG
HIF1Î± Signaling	1.03	0.0529	0.302	CDKN1A,HK2,HSP90AA1,HSPA1A/HSPA1B,Hspa1b,HSPA5,HSPA8,NRAS,PRKCG,RORC,VIM
RAC Signaling	1.03	0.058	-1	BAIAP2,ELK4,ITGA6,ITGAM,ITGB3,ITGB8,NRAS,PTK2B
Acute Phase Response Signaling	1.02	0.0541	0	AGT,C4A/C4B,FOS,IL33,ITIH3,MAPK12,NGFR,NR3C1,NRAS,SERPING1
L-carnitine Biosynthesis	1.01	0.333	NaN	BBOX1
Proline Degradation	1.01	0.333	NaN	LOC102724788/PRODH
Thyronamine and Iodothyronamine Metabolism	1.01	0.333	NaN	DIO2
Glutathione Biosynthesis	1.01	0.333	NaN	GSS
Tetrahydrobiopterin Biosynthesis I	1.01	0.333	NaN	PTS
Biotin-carboxyl Carrier Protein Assembly	1.01	0.333	NaN	ACACB
Thiosulfate Disproportionation III (Rhodanese)	1.01	0.333	NaN	TST
Thyroid Hormone Metabolism I (via Deiodination)	1.01	0.333	NaN	DIO2
Tetrahydrobiopterin Biosynthesis II	1.01	0.333	NaN	PTS
Parkinson's Signaling	1,00E+00	0.125	NaN	GPR37,MAPK12
FAK Signaling	1,00E+00	0.0598	NaN	ACTG1,DOCK1,ITGA6,ITGAM,ITGB3,ITGB8,NRAS
Airway Pathology in Chronic Obstructive Pulmonary Disease	0.987	0.0593	NaN	APOD,CD70,FGF1,FGF11,FGF7,IL33,TGFB3
PAK Signaling	0.987	0.0593	NaN	ITGA6,ITGAM,ITGB3,ITGB8,MAPK12,NRAS,PTK2B
Small Cell Lung Cancer Signaling	0.983	0.0625	NaN	APAF1,E2F1,HDAC10,MYC,NOS1,TRAF1
Hereditary Breast Cancer Signaling	0.975	0.0563	NaN	CDKN1A,DDB2,E2F1,HDAC10,NRAS,POLR2F,RAD50,RFC2
Human Embryonic Stem Cell Pluripotency	0.971	0.0542	NaN	BMP8A,FZD1,GNA12,GNB4,GNG12,GNG3,GNG7,SMAD1,TGFB3
Xenobiotic Metabolism CAR Signaling Pathway	0.967	0.0526	-1.265	ALDH1L2,FMO2,GSTM5,GSTT2/GSTT2B,HS6ST3,HSP90AA1,HSP90AB1,HSP90B1,PRKCG,UGT8
Xenobiotic Metabolism General Signaling Pathway	0.963	0.0559	0	GSTM5,GSTT2/GSTT2B,MAP3K2,MAPK12,NR1H3,NRAS,PRKCG,UGT8
RAN Signaling	0.959	0.118	NaN	KPNA2,XPO1
1D-myo-inositol Hexakisphosphate Biosynthesis II (Mammalian)	0.959	0.118	NaN	ITPKA,SYNJ2
Dermatan Sulfate Degradation (Metazoa)	0.959	0.118	NaN	CEMIP,IDUA
D-myo-inositol (1,3,4)-trisphosphate Biosynthesis	0.959	0.118	NaN	ITPKA,SYNJ2
Xenobiotic Metabolism Signaling	0.951	0.0483	NaN	ALDH1L2,FMO2,GSTM5,GSTT2/GSTT2B,HS6ST3,HSP90AA1,HSP90AB1,HSP90B1,MAP3K2,MAPK12,NRAS,PRKCG,SMOX,UGT8
Neuroinflammation Signaling Pathway	0.951	0.0476	-1.508	CXCL12,FOS,FZD1,GABRA2,GABRA4,GRIA1,GRIN2A,GRIN2B,MAPK12,MFGE8,PLA2G3,PRKCG,SLC1A3,SLC6A13,TGFB3
Leukocyte Extravasation Signaling	0.936	0.0518	-1.667	ACTG1,CTNNA3,CXCL12,ITGAM,JAM2,MAPK12,MSN,PRKCG,PTK2B,THY1
Clathrin-mediated Endocytosis Signaling	0.936	0.0518	NaN	ACTG1,APOD,EPS15,FGF1,FGF11,FGF7,HSPA8,ITGB3,ITGB8,LDLRAP1
Xenobiotic Metabolism PXR Signaling Pathway	0.936	0.0518	1.265	ALDH1L2,GSTM5,GSTT2/GSTT2B,HS6ST3,HSP90AA1,HSP90AB1,HSP90B1,PRKCG,SMOX,UGT8
Renin-Angiotensin Signaling	0.932	0.0574	-0.378	AGT,FOS,ITPR1,MAPK12,NRAS,PRKCG,PTK2B
Fatty Acid Î²-oxidation I	0.924	0.0833	NaN	IVD,SLC27A1,TUBA8
GÎ±q Signaling	0.921	0.0529	-0.447	ADRA1A,GNA12,GNB4,GNG12,GNG3,GNG7,ITPR1,PRKCG,PTK2B
Maturity Onset Diabetes of Young (MODY) Signaling	0.917	0.0641	NaN	APOD,CACNA1E,CACNA1S,CACNG5,UCP2
Regulation of the Epithelial-Mesenchymal Transition Pathway	0.914	0.0513	NaN	EGR1,ETS1,FGF1,FGF11,FGF7,FZD1,NRAS,PYGO1,TGFB3,ZEB2
Role of CHK Proteins in Cell Cycle Checkpoint Control	0.907	0.0702	NaN	CDKN1A,E2F1,RAD50,RFC2
Insulin Secretion Signaling Pathway	0.907	0.0481	-1.508	AGO3,CACNA1E,CACNA1I,CACNA1S,CACNG5,CCK,ITPR1,KCNB1,MAPK12,PDIA3,PRKCG,RYR1,SEC61A1
Glutathione-mediated Detoxification	0.896	0.0811	NaN	GSTM5,GSTT2/GSTT2B,Nat8f4
Complement System	0.896	0.0811	NaN	C4A/C4B,ITGAM,SERPING1
Spermine and Spermidine Degradation I	0.893	0.25	NaN	SMOX
Glutathione Redox Reactions II	0.893	0.25	NaN	PDIA3
Melatonin Degradation II	0.893	0.25	NaN	SMOX
Phenylalanine Degradation I (Aerobic)	0.893	0.25	NaN	QDPR
WNT/Î²-catenin Signaling	0.889	0.052	1.414	CDH3,FRAT1,FZD1,GJA1,MYC,SOX10,SOX13,SOX17,TGFB3
Role of BRCA1 in DNA Damage Response	0.883	0.0625	NaN	CDKN1A,E2F1,RAD50,RFC2,UIMC1
Chemokine Signaling	0.883	0.0625	-0.447	CXCL12,FOS,MAPK12,NRAS,PTK2B
PTEN Signaling	0.876	0.0533	0	CDKN1A,ITGA6,ITGAM,ITGB3,ITGB8,NGFR,NRAS,SYNJ2
NER (Nucleotide Excision Repair, Enhanced Pathway)	0.876	0.0583	1.342	DDB2,POLE,POLR2F,RFC2,TOP2A,UVSSA
Factors Promoting Cardiogenesis in Vertebrates	0.866	0.053	0.707	BMP8A,FZD1,MAPK12,MYC,PDIA3,PRKCG,SMAD1,TGFB3
Virus Entry via Endocytic Pathways	0.863	0.0577	NaN	ACTG1,CAV1,ITGB3,ITGB8,NRAS,PRKCG
Role of MAPK Signaling in the Pathogenesis of Influenza	0.851	0.061	NaN	ABHD3,LCAT,MAPK12,NRAS,PLA2G3
Erythropoietin Signaling Pathway	0.848	0.0508	-1.667	APAF1,CD70,FOS,IL33,ITPR1,NRAS,PRKCG,TGFB3,TRPC3
Antigen Presentation Pathway	0.848	0.0769	NaN	CALR,CANX,PDIA3
Gustation Pathway	0.833	0.0493	-0.632	CACNA1E,CACNA1I,CACNA1S,CACNG5,GABRA2,GABRA4,GPR37,ITPR1,P2RX4,PDE3A
Relaxin Signaling	0.821	0.0516	NaN	FOS,GNA12,GNB4,GNG12,GNG3,GNG7,NPR1,PDE3A
Chronic Myeloid Leukemia Signaling	0.821	0.0561	NaN	CDKN1A,E2F1,HDAC10,MYC,NRAS,TGFB3
Cyclins and Cell Cycle Regulation	0.818	0.0595	-2	CDKN1A,E2F1,HDAC10,MYT1,TGFB3
FGF Signaling	0.818	0.0595	-0.447	FGF1,FGF11,FGF7,ITPR1,MAPK12
Glutaryl-CoA Degradation	0.807	0.0952	NaN	L3HYPDH,TUBA8
Ferroptosis Signaling Pathway	0.807	0.053	-0.378	ABCA1,ANGPTL4,CDKN1A,FTH1,GSS,H2BC5,NRAS
Protein Citrullination	0.804	2,00E-01	NaN	PADI2
Tetrapyrrole Biosynthesis II	0.804	2,00E-01	NaN	UROS
Trans, trans-farnesyl Diphosphate Biosynthesis	0.804	2,00E-01	NaN	IDI1
HIPPO signaling	0.804	0.0588	0	AMOT,PATJ,SMAD1,TEAD2,YWHAG
Mechanisms of Viral Exit from Host Cells	0.801	0.0732	NaN	ACTG1,PRKCG,XPO1
Thrombopoietin Signaling	0.793	0.0635	-1	FOS,MYC,NRAS,PRKCG
Prolactin Signaling	0.788	0.0581	-1	FOS,MYC,NR3C1,NRAS,PRKCG
PDGF Signaling	0.788	0.0581	-0.447	CAV1,FOS,MYC,NRAS,SYNJ2
April Mediated Signaling	0.78	0.0714	NaN	FOS,MAPK12,TRAF1
Retinoate Biosynthesis I	0.78	0.0714	NaN	Akr1c14,RDH10,RDH11
Phagosome Maturation	0.777	0.0503	NaN	ATP6V0E1,ATP6V1B1,CALR,CANX,NOS1,TUBA8,TUBB,TUBB2B
Superpathway of D-myo-inositol (1,4,5)-trisphosphate Metabolism	0.775	0.0909	NaN	ITPKA,SYNJ2
Regulation Of The Epithelial Mesenchymal Transition In Development Pathway	0.775	0.0575	1	FZD1,GLI1,PTCH1,PTCH2,PYGO1
Glucocorticoid Receptor Signaling	0.759	0.0413	NaN	AGT,CAV1,CDKN1A,FKBP4,FKBP5,FOS,GJA1,HSP90AA1,HSP90AB1,HSP90B1,HSPA1A/HSPA1B,Hspa1b,HSPA5,HSPA8,IL20RB,MAPK12,MYC,NR3C1,NRAS,PCK2,PLA2G3,POLR2F,SGK1,TGFB3
PXR/RXR Activation	0.759	0.0615	NaN	HMGCS2,NR0B2,NR3C1,PCK2
Induction of Apoptosis by HIV1	0.759	0.0615	1	APAF1,MAPK12,NGFR,TRAF1
B Cell Activating Factor Signaling	0.757	0.0698	NaN	FOS,MAPK12,TRAF1
Thrombin Signaling	0.752	0.0472	-1.633	GNA12,GNB4,GNG12,GNG3,GNG7,ITPR1,MAPK12,NRAS,PDIA3,PRKCG
IL-17 Signaling	0.75	0.0481	-1.667	CD70,FOS,HSP90AA1,HSP90AB1,HSP90B1,IL33,MAPK12,NRAS,TGFB3
Regulation of Cellular Mechanics by Calpain Protease	0.747	0.0562	NaN	ITGA6,ITGAM,ITGB3,ITGB8,NRAS
MIF Regulation of Innate Immunity	0.738	0.0682	NaN	FOS,MAPK12,PLA2G3
Agranulocyte Adhesion and Diapedesis	0.735	0.0467	NaN	ACKR3,ACTG1,CCL21,CXCL12,IL33,ITGA6,MSN,MYH3,MYH7B,MYO5C
Arginine Biosynthesis IV	0.733	0.167	NaN	ASL
Urea Cycle	0.733	0.167	NaN	ASL
GDP-mannose Biosynthesis	0.733	0.167	NaN	GMPPA
Phospholipases	0.726	0.0597	-1	ABHD3,LCAT,PDIA3,PLA2G3
Superpathway of Melatonin Degradation	0.726	0.0597	1	CYP4F8,CYP51A1,SMOX,Sult1a1
Serotonin Receptor Signaling	0.719	0.0667	NaN	PTS,QDPR,SMOX
Remodeling of Epithelial Adherens Junctions	0.712	0.0588	NaN	ACTG1,TUBA8,TUBB,TUBB2B
Retinol Biosynthesis	0.699	0.0652	NaN	PNPLA2,RDH10,RDH11
Senescence Pathway	0.697	0.0438	0.302	ANAPC5,CACNA1E,CACNA1S,CACNG5,CDKN1A,E2F1,ETS1,MAPK12,NRAS,RAD50,RING1,SMAD1,TGFB3
Pyroptosis Signaling Pathway	0.693	0.0538	0.447	GBP5,MAPK12,NGFR,NLRP10,TXNIP
Bupropion Degradation	0.69	8,00E-02	NaN	CYP4F8,CYP51A1
p38 MAPK Signaling	0.686	0.0508	0.816	DDIT3,IL33,MAPK12,MYC,PLA2G3,TGFB3
Ephrin A Signaling	0.68	0.0638	NaN	EPHA5,NGEF,NGFR
ERBB Signaling	0.68	0.0532	-1.342	FOS,HBEGF,MAPK12,NRAS,PRKCG
PPARÎ±/RXRÎ± Activation	0.678	0.0462	1.414	ABCA1,HSP90AA1,HSP90AB1,HSP90B1,NR0B2,NRAS,PDIA3,SLC27A1,TGFB3
Trehalose Degradation II (Trehalase)	0.672	0.143	NaN	HK2
Phosphatidylcholine Biosynthesis I	0.672	0.143	NaN	CHKA
Ceramide Degradation	0.672	0.143	NaN	ACER2
IL-17A Signaling in Gastric Cells	0.664	0.0769	NaN	FOS,MAPK12
Gluconeogenesis I	0.664	0.0769	NaN	GAPDHS,ME1
TGF-Î² Signaling	0.656	0.0521	-0.447	FOS,MAPK12,NRAS,SMAD1,TGFB3
Role of Osteoblasts, Osteoclasts and Chondrocytes in Rheumatoid Arthritis	0.654	0.0446	NaN	BMP8A,FOS,FZD1,IL33,ITGB3,MAPK12,NGFR,PTK2B,SMAD1,SOST
Adrenomedullin signaling pathway	0.644	0.0452	-1	FOS,GPR37,IL33,ITPR1,MAPK12,NPR1,NRAS,PDIA3,PTK2B
p53 Signaling	0.633	0.051	2.236	APAF1,CDKN1A,COQ8A,E2F1,SERPINE2
UVA-Induced MAPK Signaling	0.633	0.051	NaN	FOS,MAPK12,NRAS,PARP4,PDIA3
Melanoma Signaling	0.629	6,00E-02	NaN	CDKN1A,E2F1,NRAS
MYC Mediated Apoptosis Signaling	0.629	6,00E-02	NaN	APAF1,MYC,NGFR
Cell Cycle: G2/M DNA Damage Checkpoint Regulation	0.629	6,00E-02	NaN	CDKN1A,TOP2A,YWHAG
FAT10 Cancer Signaling Pathway	0.629	6,00E-02	NaN	ACKR3,NGFR,TGFB3
Glutathione Redox Reactions I	0.616	0.0714	NaN	GPX3,GSTT2/GSTT2B
Tryptophan Degradation III (Eukaryotic)	0.616	0.0714	NaN	L3HYPDH,TUBA8
Endocannabinoid Developing Neuron Pathway	0.613	0.048	NaN	GNB4,GNG12,GNG3,GNG7,MAPK12,NRAS
Semaphorin Neuronal Repulsive Signaling Pathway	0.611	0.0464	-0.447	CSPG5,ITGA6,ITGAM,ITGB3,ITGB8,PLXNA3,VCAN
RAR Activation	0.606	0.0441	NaN	Akr1c14,FOS,IGFBP3,MAPK12,PRKCG,RDH10,RDH11,SMAD1,TGFB3
Pancreatic Adenocarcinoma Signaling	0.604	0.0476	NaN	CDKN1A,E2F1,HBEGF,HDAC10,MAPK12,TGFB3
GDNF Family Ligand-Receptor Interactions	0.599	0.0526	NaN	FOS,ITPR1,MAPK12,NRAS
Neurotrophin/TRK Signaling	0.599	0.0526	0	FOS,NGFR,NRAS,SPRY2
Macropinocytosis Signaling	0.599	0.0526	NaN	ITGB3,ITGB8,NRAS,PRKCG
UVB-Induced MAPK Signaling	0.595	0.0577	NaN	FOS,MAPK12,PRKCG
Synaptogenesis Signaling Pathway	0.588	0.0414	-2.496	CADM1,CDH13,CDH3,EPHA5,GRIA1,GRIA4,GRIN2A,GRIN2B,HSPA8,ITPR1,NECTIN3,NRAS,SYT12
Role of MAPK Signaling in Inhibiting the Pathogenesis of Influenza	0.587	0.0519	0	ABHD3,LCAT,MAPK12,PLA2G3
Sumoylation Pathway	0.578	0.0485	0	ETS1,FOS,MAPK12,NR3C1,RFC2
Sphingosine and Sphingosine-1-phosphate Metabolism	0.577	0.111	NaN	ACER2
Phosphatidylethanolamine Biosynthesis II	0.577	0.111	NaN	CHKA
Citrulline Biosynthesis	0.577	0.111	NaN	LOC102724788/PRODH
Leucine Degradation I	0.577	0.111	NaN	IVD
Heme Biosynthesis II	0.577	0.111	NaN	UROS
Salvage Pathways of Pyrimidine Deoxyribonucleotides	0.577	0.111	NaN	TYMP
NF-ÎºB Activation by Viruses	0.575	0.0513	-2	ITGA6,ITGB3,NRAS,PRKCG
Toll-like Receptor Signaling	0.575	0.0513	NaN	FOS,IL33,MAPK12,TRAF1
IL-7 Signaling Pathway	0.575	0.0513	NaN	BCL6,IGHM,MAPK12,MYC
Mouse Embryonic Stem Cell Pluripotency	0.567	0.0481	0.447	FZD1,MAPK12,MYC,NRAS,SMAD1
IGF-1 Signaling	0.567	0.0481	NaN	FOS,IGFBP3,IGFBP5,NRAS,YWHAG
Sirtuin Signaling Pathway	0.556	0.0411	0.905	ABCA1,E2F1,H1-0,HMGCS2,MAPK12,MYC,NR1H3,PCK2,POLR2F,SIRT4,TUBA8,UCP2
EGF Signaling	0.551	0.0545	NaN	FOS,ITPR1,MAPK12
p70S6K Signaling	0.548	0.0455	-1	AGT,IGHM,NRAS,PDIA3,PRKCG,YWHAG
Integrin Signaling	0.541	0.0423	-2.828	ACTG1,CAV1,DOCK1,ITGA6,ITGAM,ITGB3,ITGB8,NRAS,TSPAN2
GÎ±12/13 Signaling	0.539	0.0451	0	CDH13,CDH3,GNA12,MAPK12,NRAS,PTK2B
Ketolysis	0.539	1,00E-01	NaN	OXCT1
Cell Cycle Control of Chromosomal Replication	0.538	0.0536	NaN	CDC7,POLE,TOP2A
TNFR2 Signaling	0.535	0.0625	NaN	FOS,TRAF1
Dopamine Degradation	0.535	0.0625	NaN	SMOX,Sult1a1
JAK/STAT Signaling	0.529	0.0488	-2	CCKBR,CDKN1A,FOS,NRAS
STAT3 Pathway	0.521	0.0444	1	CDKN1A,IL20RB,MAPK12,MYC,NGFR,NRAS
Colorectal Cancer Metastasis Signaling	0.519	0.0406	0.816	FOS,FZD1,GNA12,GNB4,GNG12,GNG3,GNG7,MAPK12,MYC,NRAS,TGFB3
Granulocyte Adhesion and Diapedesis	0.519	0.0423	NaN	ACKR3,CCL21,CXCL12,IL33,ITGAM,MSN,NGFR,THY1
Airway Inflammation in Asthma	0.517	0.0606	NaN	IL33,TGFB3
Polyamine Regulation in Colon Cancer	0.51	0.0517	NaN	FOS,MYC,SMOX
MSP-RON Signaling Pathway	0.51	0.0517	NaN	ACTG1,ITGAM,KLK6
Hepatic Cholestasis	0.506	0.0419	NaN	CD70,IL33,MAPK12,NGFR,NR0B2,NR1H3,PRKCG,TGFB3
VEGF Family Ligand-Receptor Interactions	0.506	0.0476	-1	FOS,NRAS,PLA2G3,PRKCG
GDP-glucose Biosynthesis	0.504	0.0909	NaN	HK2
4-1BB Signaling in T Lymphocytes	0.499	0.0588	NaN	MAPK12,TRAF1
Inhibition of Angiogenesis by TSP1	0.499	0.0588	NaN	HSPG2,MAPK12
LPS-stimulated MAPK Signaling	0.496	0.0471	-1	FOS,MAPK12,NRAS,PRKCG
Antioxidant Action of Vitamin C	0.491	0.0446	0.447	ABHD3,LCAT,MAPK12,PDIA3,PLA2G3
Iron homeostasis signaling pathway	0.489	0.0432	NaN	ATP6V0E1,ATP6V1B1,BMP8A,FTH1,HEPH,SMAD1
PCP (Planar Cell Polarity) Pathway	0.485	5,00E-02	NaN	FZD1,MAPK12,PRICKLE1
HMGB1 Signaling	0.483	0.0419	0.447	CD70,FOS,IL33,MAPK12,NGFR,NRAS,TGFB3
BMP signaling pathway	0.475	0.046	0	BMP8A,MAPK12,NRAS,SMAD1
Hematopoiesis from Multipotent Stem Cells	0.474	0.0833	NaN	KITLG
Glucose and Glucose-1-phosphate Degradation	0.474	0.0833	NaN	HK2
Glycogen Degradation II	0.474	0.0833	NaN	TYMP
IL-2 Signaling	0.474	0.0492	NaN	FOS,NRAS,PTK2B
MIF-mediated Glucocorticoid Regulation	0.466	0.0556	NaN	NR3C1,PLA2G3
Melatonin Degradation I	0.461	0.0484	NaN	CYP4F8,CYP51A1,Sult1a1
PI3K Signaling in B Lymphocytes	0.458	0.042	-2	FOS,IGHM,ITPR1,NRAS,PDIA3,PLEKHA4
Regulation of Actin-based Motility by Rho	0.456	0.0431	NaN	BAIAP2,ITGA6,ITGAM,ITGB3,ITGB8
Glioblastoma Multiforme Signaling	0.455	0.0409	-0.816	CDKN1A,E2F1,FZD1,ITPR1,MYC,NRAS,PDIA3
HER-2 Signaling in Breast Cancer	0.452	0.0396	-1.667	CDKN1A,ETS1,FOS,HBEGF,ITGB3,ITGB8,MYC,NRAS,PRKCG
TWEAK Signaling	0.451	0.0541	NaN	APAF1,TRAF1
Stearate Biosynthesis I (Animals)	0.45	0.0476	NaN	ELOVL2,PORCN,SLC27A1
Î³-glutamyl Cycle	0.445	0.0769	NaN	GSS
UDP-N-acetyl-D-galactosamine Biosynthesis II	0.445	0.0769	NaN	HK2
Fc Epsilon RI Signaling	0.44	0.0424	0.447	MAPK12,NRAS,PLA2G3,PRKCG,SYNJ2
Acute Myeloid Leukemia Signaling	0.438	0.044	0	FLT3LG,KITLG,MYC,NRAS
RANK Signaling in Osteoclasts	0.438	0.044	0	FOS,MAP3K2,MAPK12,PTK2B
Docosahexaenoic Acid (DHA) Signaling	0.437	0.0526	NaN	APAF1,PNPLA2
IL-17A Signaling in Fibroblasts	0.437	0.0526	NaN	FOS,MAPK12
Superpathway of Methionine Degradation	0.437	0.0526	NaN	MCEE,PCCA
Role of NANOG in Mammalian Embryonic Stem Cell Pluripotency	0.424	0.0417	NaN	BMP8A,FZD1,NRAS,RIF1,SMAD1
DNA Double-Strand Break Repair by Homologous Recombination	0.42	0.0714	NaN	RAD50
DNA Double-Strand Break Repair by Non-Homologous End Joining	0.42	0.0714	NaN	RAD50
Glycogen Degradation III	0.42	0.0714	NaN	TYMP
Phenylalanine Degradation IV (Mammalian, via Side Chain)	0.42	0.0714	NaN	SMOX
Colanic Acid Building Blocks Biosynthesis	0.42	0.0714	NaN	GMPPA
Mineralocorticoid Biosynthesis	0.42	0.0714	NaN	EBP
Nicotine Degradation II	0.418	0.0455	NaN	CYP4F8,CYP51A1,FMO2
Osteoarthritis Pathway	0.412	0.0385	-1	FZD1,GLI1,ITGA6,ITGAM,ITGB3,ITGB8,PTCH1,PTCH2,SMAD1
FcÎ³ Receptor-mediated Phagocytosis in Macrophages and Monocytes	0.411	0.0426	-1	ACTG1,DOCK1,PRKCG,PTK2B
Non-Small Cell Lung Cancer Signaling	0.411	0.0426	NaN	E2F1,HDAC10,ITPR1,NRAS
Thyroid Hormone Metabolism II (via Conjugation and/or Degradation)	0.409	5,00E-02	NaN	DIO2,Sult1a1
Acetone Degradation I (to Methylglyoxal)	0.409	5,00E-02	NaN	CYP4F8,CYP51A1
CD40 Signaling	0.407	0.0448	NaN	FOS,MAPK12,TRAF1
Regulation of eIF4 and p70S6K Signaling	0.403	0.0391	NaN	AGO3,ITGA6,ITGAM,ITGB3,ITGB8,MAPK12,NRAS
IL-15 Production	0.401	0.0407	-0.447	EPHA5,FLT3LG,PTK2B,TIE1,TYRO3
Telomere Extension by Telomerase	0.397	0.0667	NaN	RAD50
Fatty Acid Activation	0.397	0.0667	NaN	SLC27A1
Glucocorticoid Biosynthesis	0.397	0.0667	NaN	EBP
Eicosanoid Signaling	0.397	0.0441	NaN	ABHD3,LCAT,PLA2G3
Glioma Signaling	0.395	0.0403	NaN	CDKN1A,E2F1,HDAC10,NRAS,PRKCG
ATM Signaling	0.386	0.0412	NaN	CBX5,CDKN1A,MAPK12,RAD50
Reelin Signaling in Neurons	0.38	0.0397	-1	GRIN2A,GRIN2B,MAPK12,NECTIN3,PAFAH1B3
Salvage Pathways of Pyrimidine Ribonucleotides	0.378	0.0408	0	AK1,AK4,AK5,SGK1
Granzyme B Signaling	0.376	0.0625	NaN	APAF1
Extrinsic Prothrombin Activation Pathway	0.376	0.0625	NaN	F3
Mismatch Repair in Eukaryotes	0.376	0.0625	NaN	RFC2
Chondroitin Sulfate Degradation (Metazoa)	0.376	0.0625	NaN	CEMIP
D-myo-inositol (1,4,5)-trisphosphate Degradation	0.376	0.0625	NaN	SYNJ2
Growth Hormone Signaling	0.369	0.0423	NaN	FOS,IGFBP3,PRKCG
IL-6 Signaling	0.367	0.0391	-0.447	FOS,IL33,MAPK12,NGFR,NRAS
IL-10 Signaling	0.36	0.0417	NaN	FOS,IL33,MAPK12
Melatonin Signaling	0.36	0.0417	NaN	PDIA3,PRKCG,RORC
Ovarian Cancer Signaling	0.359	0.038	NaN	E2F1,FZD1,GJA1,HDAC10,LHCGR,NRAS
Estrogen Biosynthesis	0.348	0.0444	NaN	CYP4F8,CYP51A1
Hypoxia Signaling in the Cardiovascular System	0.343	0.0405	NaN	HSP90AA1,HSP90AB1,HSP90B1
Isoleucine Degradation I	0.338	0.0556	NaN	TUBA8
Bile Acid Biosynthesis, Neutral Pathway	0.338	0.0556	NaN	Akr1c14
tRNA Splicing	0.337	0.0435	NaN	PDE3A,TRPT1
Apelin Pancreas Signaling Pathway	0.337	0.0435	NaN	DDIT3,MAPK12
PFKFB4 Signaling Pathway	0.337	0.0435	NaN	HK2,TGFB3
GPCR-Mediated Integration of Enteroendocrine Signaling Exemplified by an L Cell	0.334	4,00E-02	NaN	CCK,ITPR1,PDIA3
HOTAIR Regulatory Pathway	0.33	0.0368	0.816	AGO3,CDKN1A,DNMT3B,JAM2,MYC,VIM
iNOS Signaling	0.327	0.0426	NaN	FOS,MAPK12
Granzyme A Signaling	0.321	0.0526	NaN	H1-0
Mitochondrial L-carnitine Shuttle Pathway	0.321	0.0526	NaN	SLC27A1
IL-12 Signaling and Production in Macrophages	0.317	0.0368	NaN	APOD,FOS,MAPK12,PRKCG,TGFB3
GADD45 Signaling	0.305	5,00E-02	NaN	CDKN1A
IL-3 Signaling	0.304	0.038	NaN	FOS,NRAS,PRKCG
Thyroid Cancer Signaling	0.304	0.038	NaN	FOS,MYC,NRAS
Dopamine Receptor Signaling	0.304	0.038	NaN	PTS,QDPR,SMOX
FLT3 Signaling in Hematopoietic Progenitor Cells	0.296	0.0375	NaN	FLT3LG,MAPK12,NRAS
Renal Cell Carcinoma Signaling	0.296	0.0375	NaN	ETS1,FOS,NRAS
Androgen Biosynthesis	0.291	0.0476	NaN	EBP
Valine Degradation I	0.291	0.0476	NaN	TUBA8
BEX2 Signaling Pathway	0.289	0.037	NaN	CDKN1A,MAPK12,NGFR
TNFR1 Signaling	0.28	0.0385	NaN	APAF1,FOS
Putrescine Degradation III	0.277	0.0455	NaN	SMOX
Role of Macrophages, Fibroblasts and Endothelial Cells in Rheumatoid Arthritis	0.271	0.0337	NaN	CXCL12,FOS,FZD1,IL33,MYC,NGFR,NRAS,PDIA3,PRKCG,SOST,TRAF1
PEDF Signaling	0.268	0.0357	NaN	MAPK12,NRAS,PNPLA2
Endocannabinoid Cancer Inhibition Pathway	0.268	0.0345	0.447	CDKN1A,DDIT3,MYC,NOS1,VIM
Cardiomyocyte Differentiation via BMP Receptors	0.264	0.0435	NaN	SMAD1
Apelin Cardiac Fibroblast Signaling Pathway	0.264	0.0435	NaN	TGFB3
Lymphotoxin Î² Receptor Signaling	0.256	0.0364	NaN	APAF1,TRAF1
MSP-RON Signaling In Macrophages Pathway	0.255	0.0342	-2	FOS,ITGAM,KLK6,NRAS
IL-22 Signaling	0.253	0.0417	NaN	MAPK12
Tumoricidal Function of Hepatic Natural Killer Cells	0.253	0.0417	NaN	APAF1
NGF Signaling	0.249	0.0339	0	MAP3K2,MAPK12,NGFR,NRAS
Role of JAK family kinases in IL-6-type Cytokine Signaling	0.241	4,00E-02	NaN	MAPK12
CDP-diacylglycerol Biosynthesis I	0.241	4,00E-02	NaN	TAZ
Nicotine Degradation III	0.234	0.0345	NaN	CYP4F8,CYP51A1
Tryptophan Degradation X (Mammalian, via Tryptamine)	0.22	0.037	NaN	SMOX
Phosphatidylglycerol Biosynthesis II (Non-plastidic)	0.22	0.037	NaN	TAZ
Glycolysis I	0.22	0.037	NaN	GAPDHS
Methylglyoxal Degradation III	0.201	0.0345	NaN	Akr1c14
Role of p14/p19ARF in Tumor Suppression	0.201	0.0345	NaN	E2F1
Coagulation System	0,00E+00	0.0286	NaN	F3
Mitochondrial Dysfunction	0,00E+00	0.0234	NaN	CYB5B,MAPK12,PINK1,UCP2
Ceramide Signaling	0,00E+00	0.0333	NaN	FOS,NGFR,NRAS
Activation of IRF by Cytosolic Pattern Recognition Receptors	0,00E+00	0.0154	NaN	MAPK12
Role of Pattern Recognition Receptors in Recognition of Bacteria and Viruses	0,00E+00	0.0321	NaN	CD70,IL33,MAPK12,PRKCG,TGFB3
TREM1 Signaling	0,00E+00	0.013	NaN	NLRP10
Role of NFAT in Regulation of the Immune Response	0,00E+00	0.0187	NaN	FOS,GNA12,GNB4,GNG12,GNG3,GNG7,IGHM,ITPR1,KPNA2,NRAS,XPO1
CCR5 Signaling in Macrophages	0,00E+00	0.0281	0	CACNA1E,CACNA1I,CACNA1S,CACNG5,FOS,GNA12,GNB4,GNG12,GNG3,GNG7,ITPR1,MAPK12,PRKCG,PTK2B
Calcium-induced T Lymphocyte Apoptosis	0,00E+00	0.0109	-2.236	ATP2A2,ATP2A3,ITPR1,NR4A1,PRKCG
Cytotoxic T Lymphocyte-mediated Apoptosis of Target Cells	0,00E+00	0.00235	NaN	APAF1
T Helper Cell Differentiation	0,00E+00	0.00849	NaN	BCL6,ICOSLG/LOC102723996,NGFR,RORC
Oncostatin M Signaling	0,00E+00	0.0233	NaN	NRAS
CD28 Signaling in T Helper Cells	0,00E+00	0.0058	NaN	FOS,ITPR1,MAPK12
IL-15 Signaling	0,00E+00	0.00758	NaN	IGHM,MAPK12,MYC,NRAS
Role of Cytokines in Mediating Communication between Immune Cells	0,00E+00	0.0185	NaN	IL33
Dendritic Cell Maturation	0,00E+00	0.0119	-0.378	COL11A2,COL18A1,COL5A3,IL33,MAPK12,NGFR,PDIA3
Angiopoietin Signaling	0,00E+00	0.026	NaN	NRAS,TIE1
CNTF Signaling	0,00E+00	0.0175	NaN	NRAS
Semaphorin Signaling in Neurons	0,00E+00	0.0161	NaN	PLXNA3
ICOS-ICOSL Signaling in T Helper Cells	0,00E+00	0.00592	NaN	ICOSLG/LOC102723996,ITPR1,PLEKHA4
Lipid Antigen Presentation by CD1	0,00E+00	0.00721	NaN	CALR,CANX,PDIA3
Cell Cycle Regulation by BTG Family Proteins	0,00E+00	0.027	NaN	E2F1
Melanocyte Development and Pigmentation Signaling	0,00E+00	0.0312	NaN	KITLG,NRAS,SOX10
DNA Methylation and Transcriptional Repression Signaling	0,00E+00	0.0286	NaN	DNMT3B
Role of OCT4 in Mammalian Embryonic Stem Cell Pluripotency	0,00E+00	0.0217	NaN	WWP2
Type I Diabetes Mellitus Signaling	0,00E+00	0.00786	NaN	APAF1,HSPD1,MAPK12,NGFR
Endometrial Cancer Signaling	0,00E+00	0.0333	NaN	MYC,NRAS
Primary Immunodeficiency Signaling	0,00E+00	0.0179	NaN	IGHM
Graft-versus-Host Disease Signaling	0,00E+00	0.00224	NaN	IL33
Production of Nitric Oxide and Reactive Oxygen Species in Macrophages	0,00E+00	0.0314	0	APOD,FOS,MAP3K2,MAPK12,NGFR,PRKCG
mTOR Signaling	0,00E+00	0.00943	NaN	NRAS,PRKCG
Communication between Innate and Adaptive Immune Cells	0,00E+00	0.00215	NaN	IGHM,IL33
Sphingosine-1-phosphate Signaling	0,00E+00	0.0333	NaN	ACER2,GNA12,PDIA3,PTK2B
Crosstalk between Dendritic Cells and Natural Killer Cells	0,00E+00	0.011	NaN	ACTG1
Systemic Lupus Erythematosus Signaling	0,00E+00	0.00643	NaN	FOS,IGHM,IL33,NRAS
CDC42 Signaling	0,00E+00	0.0139	NaN	BAIAP2,EXOC1,FOS,ITGA6,ITGAM,ITGB3,ITGB8,MAPK12
EIF2 Signaling	0,00E+00	0.0268	0.447	AGO3,DDIT3,HSPA5,MYC,NRAS,RPL17
Retinoic acid Mediated Apoptosis Signaling	0,00E+00	0.0333	NaN	APAF1,PARP4
Phospholipase C Signaling	0,00E+00	0.0207	0.447	GNB4,GNG12,GNG3,GNG7,HDAC10,IGHM,ITGA6,ITGAM,ITGB3,ITGB8,ITPR1,NRAS,PLA2G3,PRKCG
Altered T Cell and B Cell Signaling in Rheumatoid Arthritis	0,00E+00	0.0061	NaN	CCL21,IGHM,IL33
Estrogen-Dependent Breast Cancer Signaling	0,00E+00	0.0253	NaN	FOS,NRAS
Leptin Signaling in Obesity	0,00E+00	0.0263	NaN	PDE3A,PDIA3
Glioma Invasiveness Signaling	0,00E+00	0.0274	NaN	ITGB3,NRAS
B Cell Development	0,00E+00	0.0227	NaN	IGHM
Neuroprotective Role of THOP1 in Alzheimer's Disease	0,00E+00	0.025	NaN	AGT,KLK6,TAC1
Regulation of IL-2 Expression in Activated and Anergic T Lymphocytes	0,00E+00	0.00868	-1	FOS,MAPK12,NRAS,TGFB3
Role of WNT/GSK-3Î² Signaling in the Pathogenesis of Influenza	0,00E+00	0.0128	NaN	FZD1
NUR77 Signaling in T Lymphocytes	0,00E+00	0.00781	-1	APAF1,MAP3K2,NR4A1,PRKCG
PKCÎ¸ Signaling in T Lymphocytes	0,00E+00	0.0143	NaN	CACNA1E,CACNA1I,CACNA1S,CACNG5,FOS,ITPR1,MAP3K2,NRAS
Role of Hypercytokinemia/hyperchemokinemia in the Pathogenesis of Influenza	0,00E+00	0.0116	NaN	IL33
Antiproliferative Role of TOB in T Cell Signaling	0,00E+00	0.00235	NaN	TGFB3
OX40 Signaling Pathway	0,00E+00	0.00209	NaN	MAPK12
Assembly of RNA Polymerase II Complex	0,00E+00	2,00E-02	NaN	POLR2F
Spliceosomal Cycle	0,00E+00	0.0204	NaN	HSPA8
IL-17A Signaling in Airway Cells	0,00E+00	0.0149	NaN	MAPK12
Role of IL-17A in Arthritis	0,00E+00	0.0175	NaN	MAPK12
Role of JAK1 and JAK3 in Î³c Cytokine Signaling	0,00E+00	0.029	NaN	NRAS,PTK2B
Hematopoiesis from Pluripotent Stem Cells	0,00E+00	0.00452	NaN	IGHM,KITLG
Transcriptional Regulatory Network in Embryonic Stem Cells	0,00E+00	0.0185	NaN	RIF1
ERB2-ERBB3 Signaling	0,00E+00	0.0308	NaN	MYC,NRAS
ERBB4 Signaling	0,00E+00	0.0294	NaN	NRAS,PRKCG
Heparan Sulfate Biosynthesis	0,00E+00	0.0116	NaN	HS6ST3
Heparan Sulfate Biosynthesis (Late Stages)	0,00E+00	0.0127	NaN	HS6ST3
D-myo-inositol-5-phosphate Metabolism	0,00E+00	0.0205	NaN	MTMR4,PLPPR4,PPP1R16B,PTPRM
Pyridoxal 5'-phosphate Salvage Pathway	0,00E+00	0.0152	NaN	SGK1
Triacylglycerol Degradation	0,00E+00	0.0175	NaN	PNPLA2
Chondroitin Sulfate Biosynthesis	0,00E+00	0.0172	NaN	HS6ST3
Dermatan Sulfate Biosynthesis	0,00E+00	0.0167	NaN	HS6ST3
tRNA Charging	0,00E+00	0.0256	NaN	LARS2
Dermatan Sulfate Biosynthesis (Late Stages)	0,00E+00	0.0213	NaN	HS6ST3
D-myo-inositol (1,4,5,6)-Tetrakisphosphate Biosynthesis	0,00E+00	0.0223	NaN	MTMR4,PLPPR4,PPP1R16B,PTPRM
Superpathway of Inositol Phosphate Compounds	0,00E+00	0.0256	-2.236	ITPKA,MTMR4,PLPPR4,PPP1R16B,PTPRM,SYNJ2
Serotonin Degradation	0,00E+00	0.0282	NaN	SMOX,Sult1a1
D-myo-inositol (3,4,5,6)-tetrakisphosphate Biosynthesis	0,00E+00	0.0223	NaN	MTMR4,PLPPR4,PPP1R16B,PTPRM
3-phosphoinositide Degradation	0,00E+00	0.0262	-2	MTMR4,PLPPR4,PPP1R16B,PTPRM,SYNJ2
3-phosphoinositide Biosynthesis	0,00E+00	0.0195	NaN	MTMR4,PLPPR4,PPP1R16B,PTPRM
Chondroitin Sulfate Biosynthesis (Late Stages)	0,00E+00	2,00E-02	NaN	HS6ST3
Noradrenaline and Adrenaline Degradation	0,00E+00	0.027	NaN	SMOX
Epithelial Adherens Junction Signaling	0,00E+00	0.0318	-1.342	BAIAP2,FGF1,NECTIN3,NRAS,YWHAG
Inhibition of Matrix Metalloproteases	0,00E+00	0.0256	NaN	HSPG2
TEC Kinase Signaling	0,00E+00	0.0242	-0.447	ACTG1,FOS,GNA12,GNB4,GNG12,GNG3,GNG7,ITGA6,ITGAM,ITGB3,ITGB8,MAPK12,PRKCG,PTK2B
Oxidative Phosphorylation	0,00E+00	0.00901	NaN	CYB5B
WNT/Ca+ pathway	0,00E+00	0.0312	NaN	FZD1,PDIA3
Nucleotide Excision Repair Pathway	0,00E+00	0.0286	NaN	POLR2F
SAPK/JNK Signaling	0,00E+00	0.0159	-0.447	GNA12,GNB4,GNG12,GNG3,GNG7,MAP3K2,MAPK12,NRAS
Amyloid Processing	0,00E+00	0.0196	NaN	MAPK12
IL-4 Signaling	0,00E+00	0.0323	NaN	NR3C1,NRAS,SYNJ2
B Cell Receptor Signaling	0,00E+00	0.0143	0.707	BCL6,EGR1,ETS1,IGHM,MAP3K2,MAPK12,NRAS,PTK2B,SYNJ2
Insulin Receptor Signaling	0,00E+00	0.0214	NaN	NRAS,SGK1,SYNJ2
Phototransduction Pathway	0,00E+00	0.0185	NaN	NPR1
Death Receptor Signaling	0,00E+00	0.0312	NaN	ACTG1,APAF1,PARP4
cAMP-mediated signaling	0,00E+00	0.0215	-0.447	GPR17,LHCGR,PDE3A,SSTR3,VIPR2
Apoptosis Signaling	0,00E+00	0.0192	NaN	APAF1,NRAS
NF-ÎºB Signaling	0,00E+00	0.00526	NaN	IL33,NGFR,NRAS
VEGF Signaling	0,00E+00	0.0303	NaN	ACTG1,NRAS,PTK2B
T Cell Receptor Signaling	0,00E+00	0.00814	0.447	FOS,ICOSLG/LOC102723996,MAPK12,NRAS,PTK2B
Autophagy	0,00E+00	0.0282	-0.816	DDIT3,E2F1,FOS,MAPK12,MYC,NGFR
PD-1, PD-L1 cancer immunotherapy pathway	0,00E+00	0.0189	NaN	NGFR,TGFB3
Cancer Drug Resistance By Drug Efflux	0,00E+00	0.0172	NaN	NRAS
Th1 and Th2 Activation Pathway	0,00E+00	0.0174	NaN	ICOSLG/LOC102723996,IL33,PTGDR2
Th1 Pathway	0,00E+00	0.0082	NaN	ICOSLG/LOC102723996
Th2 Pathway	0,00E+00	0.0219	NaN	ICOSLG/LOC102723996,IL33,PTGDR2
Th17 Activation Pathway	0,00E+00	0.00826	2	HSP90AA1,HSP90AB1,HSP90B1,RORC
SPINK1 Pancreatic Cancer Pathway	0,00E+00	0.0167	NaN	KLK6
SPINK1 General Cancer Pathway	0,00E+00	0.029	NaN	Mt1,NRAS
Apelin Adipocyte Signaling Pathway	0,00E+00	0.033	NaN	GPX3,GSTT2/GSTT2B,MAPK12
T Cell Exhaustion Signaling Pathway	0,00E+00	0.00707	NaN	BCL6,FOS,MAPK12,NRAS
IL-23 Signaling Pathway	0,00E+00	0.0217	NaN	RORC
Systemic Lupus Erythematosus In T Cell Signaling Pathway	0,00E+00	0.0156	0	BCL6,CD70,FOS,GNA12,ICOSLG/LOC102723996,ITPR1,MSN,NOS1,NRAS,RORC
Systemic Lupus Erythematosus In B Cell Signaling Pathway	0,00E+00	0.0138	-0.632	CD70,FOS,IGHM,IL33,MYC,NRAS,PRKCG,SYNJ2,TGFB3,TRAF1
Inhibition of ARE-Mediated mRNA Degradation Pathway	0,00E+00	0.0311	0.447	AGO3,CD70,MAPK12,NGFR,YWHAG
Necroptosis Signaling Pathway	0,00E+00	0.0191	NaN	NGFR,PLA2G3,TYRO3
Kinetochore Metaphase Signaling Pathway	0,00E+00	0.018	NaN	ANAPC5,CDC20
Coronavirus Pathogenesis Pathway	0,00E+00	0.0296	0	AGT,DDIT3,E2F1,FOS,HDAC10,MAPK12
GM-CSF Signaling	0,00E+00	0.0286	NaN	ETS1,NRAS

## Sheet: DEG counted
Ingenuity Canonical Pathways	-log(p-value)	Ratio altered genes	z-score	# DEG	Molecules
Unfolded protein response	8.16	0.189	-3.051	17	CALR,CANX,DDIT3,DNAJA1,DNAJA4,DNAJC19,DNAJC3,EDEM1,HSP90B1,HSPA1A/HSPA1B,Hspa1b,HSPA5,HSPA8,HSPH1,PDIA6,SYVN1,XBP1
Circadian Rhythm Signaling	6.99	0.105	NaN	28	CACNA1E,CACNA1I,CACNA1S,CACNG5,CIRBP,GNB4,GNG12,GNG3,GNG7,GRIA1,GRIA4,GRIN2A,GRIN2B,ITPR1,MYC,NGFR,NOS1,NPR1,NR1D1,NR3C1,NRAS,PDIA3,PER1,PER2,PRKCG,RORC,RYR1,VIPR2
Superpathway of Cholesterol Biosynthesis	5.45	0.276	-2.121	8	CYP51A1,EBP,HMGCS1,HMGCS2,IDI1,MSMO1,SC5D,SQLE
Endoplasmic Reticulum Stress Pathway	5.44	0.333	-1.89	7	CALR,DDIT3,DNAJC3,HSP90B1,HSPA5,TAOK3,XBP1
Axonal Guidance Signaling	5.39	0.0748	NaN	38	ABLIM3,ADAMTS1,ADAMTS20,ADAMTS6,BAIAP2,BMP8A,CXCL12,DOCK1,EPHA5,FZD1,GLI1,GNA12,GNB4,GNG12,GNG3,GNG7,HHIP,ITGA6,ITGAM,ITGB3,ITGB8,NGEF,NGFR,NRAS,PDIA3,PLXNA3,PRKCG,PTCH1,PTCH2,ROBO1,ROBO2,SEMA3D,SEMA4C,SHANK2,TUBA8,TUBB,TUBB2B,UNC5B
Neurovascular Coupling Signaling Pathway	4.6	0.0933	-1.964	21	ABHD3,CACNA1E,CACNA1I,CACNA1S,CACNG5,GABRA2,GABRA4,GJA1,GRIA1,GRIA4,GRIN2A,GRIN2B,ITPR1,KCNJ16,LCAT,NOS1,NPR1,PLA2G3,RYR1,SLC1A3,TRPC3
nNOS Signaling in Skeletal Muscle Cells	4.57	0.188	NaN	9	CACNA1E,CACNA1I,CACNA1S,CACNG5,DAG1,DMD,ITPR1,NOS1,RYR1
Hepatic Fibrosis / Hepatic Stellate Cell Activation	4.5	0.0979	NaN	19	AGT,CCL21,COL11A2,COL16A1,COL18A1,COL5A3,COL6A3,COL9A2,COL9A3,EDNRB,FGF1,IGFBP3,IGFBP5,KLF6,MYH3,MYH7B,MYO5C,NGFR,TGFB3
CREB Signaling in Neurons	4.41	0.0662	-3.773	40	ACKR3,ADGRB2,ADGRL1,ADRA1A,CACNA1E,CACNA1I,CACNA1S,CACNG5,CCKBR,EDNRB,FZD1,GNA12,GNB4,GNG12,GNG3,GNG7,GPR101,GPR17,GPR26,GPR37,GPR37L1,GPR4,GPR63,GRIA1,GRIA4,GRID2,GRIN2A,GRIN2B,ITPR1,LGR5,LHCGR,NGFR,NRAS,PDIA3,POLR2F,PRKCG,PRLHR,PTGDR2,SSTR3,VIPR2
Aldosterone Signaling in Epithelial Cells	4.41	0.104	-1	17	CRYAB,DNAJA1,DNAJC19,DNAJC3,HSP90AA1,HSP90AB1,HSP90B1,HSPA1A/HSPA1B,HSPA4L,HSPA5,HSPA8,HSPD1,HSPH1,ITPR1,PDIA3,PRKCG,SGK1
Cardiac Hypertrophy Signaling (Enhanced)	4.4	0.0683	-0.577	37	ADRA1A,AGT,ATP2A2,ATP2A3,CACNA1E,CACNA1S,CACNG5,CD70,EDNRB,FGF1,FGF11,FGF7,FZD1,GNA12,GNB4,GNG12,GNG3,GNG7,HDAC10,IL20RB,IL33,ITGA6,ITGAM,ITGB3,ITGB8,ITPR1,MAP3K2,MAPK12,MYC,NGFR,NPR1,NRAS,PDE3A,PDIA3,PRKCG,RYR1,TGFB3
Calcium Signaling	4.36	0.0926	-3.051	20	ATP2A2,ATP2A3,CACNA1E,CACNA1I,CACNA1S,CACNG5,CALR,GRIA1,GRIA4,GRIN2A,GRIN2B,HDAC10,ITPR1,MYH3,MYH7B,MYO5C,RYR1,SLC8A3,Tpm2,TRPC3
Cholesterol Biosynthesis I	4.36	0.385	-2.236	5	CYP51A1,EBP,MSMO1,SC5D,SQLE
Cholesterol Biosynthesis II (via 24,25-dihydrolanosterol)	4.36	0.385	-2.236	5	CYP51A1,EBP,MSMO1,SC5D,SQLE
Cholesterol Biosynthesis III (via Desmosterol)	4.36	0.385	-2.236	5	CYP51A1,EBP,MSMO1,SC5D,SQLE
Glutamate Receptor Signaling	4.18	0.152	-2.236	10	GNB4,GNG12,GNG3,GNG7,GRIA1,GRIA4,GRID2,GRIN2A,GRIN2B,SLC1A3
Opioid Signaling Pathway	4.15	0.0827	-1.213	23	CACNA1E,CACNA1I,CACNA1S,CACNG5,EGR4,FOS,FOSB,GNA12,GNB4,GNG12,GNG3,GNG7,GRIN2A,GRIN2B,ITPR1,MAPK12,MYC,NOS1,NRAS,PENK,PRKCG,RGS8,RYR1
Synaptic Long Term Depression	3.97	0.0923	-2.828	18	ABHD3,CACNA1E,CACNA1I,CACNA1S,CACNG5,GNA12,GRIA1,GRIA4,GRID2,ITPR1,LCAT,NOS1,NPR1,NRAS,PDIA3,PLA2G3,PRKCG,RYR1
G Beta Gamma Signaling	3.95	0.109	-1.732	14	CACNA1E,CACNA1I,CACNA1S,CACNG5,CAV1,GNA12,GNB4,GNG12,GNG3,GNG7,HBEGF,ITPR1,NRAS,PRKCG
Dilated Cardiomyopathy Signaling Pathway	3.85	0.101	-1.667	15	ACTG1,ATP2A2,BAG3,CACNA1E,CACNA1I,CACNA1S,CACNG5,DMD,ITPR1,MAPK12,MYBPC3,MYH3,MYH7B,MYO5C,PDE3A
Endocannabinoid Neuronal Synapse Pathway	3.82	0.101	-1.732	15	CACNA1E,CACNA1I,CACNA1S,CACNG5,GNB4,GNG12,GNG3,GNG7,GRIA1,GRIA4,GRIN2A,GRIN2B,ITPR1,MAPK12,PDIA3
GABA Receptor Signaling	3.8	0.105	NaN	14	CACNA1E,CACNA1I,CACNA1S,CACNG5,GABRA2,GABRA4,GNA12,GNB4,GNG12,GNG3,GNG7,GPR37,ITPR1,SLC6A13
Apelin Liver Signaling Pathway	3.74	0.231	0	6	AGT,COL11A2,COL18A1,COL5A3,EDN3,MAPK12
GNRH Signaling	3.62	0.0895	-1.265	17	CACNA1E,CACNA1I,CACNA1S,CACNG5,EGR1,FOS,GNB4,GNG12,GNG3,GNG7,HBEGF,ITPR1,MAP3K2,MAPK12,NRAS,PRKCG,PTK2B
Signaling by Rho Family GTPases	3.52	0.0784	-1.155	21	ACTG1,BAIAP2,CDC42EP1,CDH13,CDH3,FOS,GNA12,GNB4,GNG12,GNG3,GNG7,ITGA6,ITGAM,ITGB3,ITGB8,MAPK12,MSN,PTK2B,SEPTIN11,STMN1,VIM
Wound Healing Signaling Pathway	3.45	0.0794	-0.447	20	CD70,COL11A2,COL16A1,COL18A1,COL5A3,COL6A3,COL9A2,COL9A3,FGF7,FOS,HBEGF,IL33,ITGA6,LAMC1,MAPK12,NGFR,NRAS,TAC1,TGFB3,VIM
Corticotropin Releasing Hormone Signaling	3.29	0.094	0.277	14	CACNA1E,CACNA1I,CACNA1S,CACNG5,FOS,GLI1,ITPR1,MAPK12,NOS1,NPR1,NR4A1,PRKCG,PTCH1,PTCH2
Neuregulin Signaling	3.24	0.103	-1.342	12	ERRFI1,HBEGF,HSP90AA1,HSP90AB1,HSP90B1,ITGA6,ITGAM,ITGB3,ITGB8,MYC,NRAS,PRKCG
Nitric Oxide Signaling in the Cardiovascular System	3.17	0.101	-0.632	12	ATP2A2,ATP2A3,CACNA1E,CACNA1S,CACNG5,CAV1,HSP90AA1,HSP90AB1,HSP90B1,ITPR1,NPR1,PRKCG
Role of PKR in Interferon Induction and Antiviral Response	3.17	0.0956	2.309	13	APAF1,DNAJC3,E2F1,FOS,HSP90AA1,HSP90AB1,HSP90B1,HSPA1A/HSPA1B,Hspa1b,HSPA5,HSPA8,MAPK12,NLRP10
Oleate Biosynthesis II (Animals)	3.15	0.308	-2	4	FADS1,FADS2,PTPRT,Scd2
LPS/IL-1 Mediated Inhibition of RXR Function	3,00E+00	0.0748	0.378	19	ABCA1,ACOX3,ALDH1L2,FABP7,FMO2,GSTM5,GSTT2/GSTT2B,HMGCS1,HMGCS2,HS6ST3,IL33,NGFR,NR0B2,NR1H3,PLTP,PPARGC1B,SLC27A1,SMOX,XPO1
Oxytocin Signaling Pathway	2.9	0.0717	0	20	CACNA1E,CACNA1S,CACNG5,FOS,GJA1,GNA12,GNB4,GNG12,GNG3,GNG7,ITPR1,MAPK12,MYH3,MYH7B,MYO5C,NPR1,NRAS,PLA2G3,PNPLA2,PRKCG
Ephrin Receptor Signaling	2.89	0.0796	-1.897	16	CXCL12,EPHA5,FGF1,GNA12,GNB4,GNG12,GNG3,GNG7,GRIN2A,GRIN2B,ITGA6,ITGAM,ITGB3,ITGB8,NGEF,NRAS
Pulmonary Fibrosis Idiopathic Signaling Pathway	2.79	0.0675	-1.091	22	ACTG1,ADAMTS1,CAV1,COL11A2,COL16A1,COL18A1,COL5A3,COL6A3,COL9A2,COL9A3,CXCL12,EGR1,FOS,FZD1,GLI1,GNA12,MAPK12,NRAS,PINK1,PTK2B,TGFB3,VIM
HGF Signaling	2.78	0.0909	-1.89	12	CDKN1A,DOCK1,ETS1,FOS,ITGA6,ITGAM,ITGB3,ITGB8,MAP3K2,MAPK12,NRAS,PRKCG
Androgen Signaling	2.76	0.0828	-0.816	14	CACNA1E,CACNA1I,CACNA1S,CACNG5,CALR,GNA12,GNB4,GNG12,GNG3,GNG7,HSP90AA1,ITPR1,POLR2F,PRKCG
Neuropathic Pain Signaling In Dorsal Horn Neurons	2.68	0.099	-2.53	10	FOS,GPR37,GRIA1,GRIA4,GRIN2A,GRIN2B,ITPR1,PDIA3,PRKCG,TAC1
GPCR-Mediated Nutrient Sensing in Enteroendocrine Cells	2.68	0.0932	-1.508	11	CACNA1E,CACNA1I,CACNA1S,CACNG5,CCK,GNG12,GNG3,GNG7,ITPR1,PDIA3,PRKCG
Sperm Motility	2.59	0.0706	-0.707	18	ABHD3,CACNA1I,EPHA5,FLT3LG,GNA12,GNB4,GNG12,GNG3,GNG7,ITPR1,LCAT,NPR1,PDIA3,PLA2G3,PRKCG,PTK2B,TIE1,TYRO3
CSDE1 Signaling Pathway	2.59	0.125	0	7	AGO3,APAF1,FABP7,FOS,MYC,TNC,VIM
Synaptic Long Term Potentiation	2.55	0.062	-2.828	8	GRIA1,GRIA4,GRIN2A,GRIN2B,ITPR1,NRAS,PDIA3,PRKCG
Integrin Signaling	2.55	0.0423	-2.828	9	ACTG1,CAV1,DOCK1,ITGA6,ITGAM,ITGB3,ITGB8,NRAS,TSPAN2
Synaptogenesis Signaling Pathway	2.55	0.0414	-2.496	13	CADM1,CDH13,CDH3,EPHA5,GRIA1,GRIA4,GRIN2A,GRIN2B,HSPA8,ITPR1,NECTIN3,NRAS,SYT12
Phagosome Formation	2.55	0.0535	-2.466	37	ABHD3,ACKR3,ADGRB2,ADGRL1,ADRA1A,CCKBR,DOCK1,EDNRB,FZD1,GPR101,GPR17,GPR26,GPR37,GPR37L1,GPR4,GPR63,IGHM,ITGA6,ITGAM,ITGB3,ITGB8,ITPR1,LCAT,LGR5,LHCGR,MAPK12,MYH3,MYH7B,MYO5C,NRAS,PLA2G3,PRKCG,PRLHR,PTGDR2,PTK2B,SSTR3,VIPR2
Breast Cancer Regulation by Stathmin1	2.55	0.0524	-2.268	31	ACKR3,ADGRB2,ADGRL1,ADRA1A,CCKBR,E2F1,EDNRB,FZD1,GNB4,GNG12,GNG3,GNG7,GPR101,GPR17,GPR26,GPR37,GPR37L1,GPR4,GPR63,LGR5,LHCGR,NRAS,PRKCG,PRLHR,PTGDR2,SSTR3,STMN1,TUBA8,TUBB,TUBB2B,VIPR2
Î±-Adrenergic Signaling	2.55	0.0926	-2.236	10	ADRA1A,GNA12,GNB4,GNG12,GNG3,GNG7,ITPR1,NRAS,PRKCG,SLC8A3
Dopamine-DARPP32 Feedback in cAMP Signaling	2.55	0.0663	-2.121	12	ATP2A2,ATP2A3,CACNA1E,CACNA1S,CACNG5,GRIN2A,GRIN2B,ITPR1,KCNJ16,NOS1,PDIA3,PRKCG
RHOA Signaling	2.55	0.0645	-2.121	8	ACTG1,BAIAP2,CDC42EP1,GNA12,MSN,NGEF,PTK2B,SEPTIN11
GP6 Signaling Pathway	2.55	0.0866	-2.111	11	COL11A2,COL16A1,COL18A1,COL5A3,COL6A3,COL9A2,COL9A3,ITGB3,ITPR1,LAMC1,PRKCG
G-Protein Coupled Receptor Signaling	2.55	0.0514	-2	36	ACKR3,ADGRB2,ADGRL1,ADRA1A,AMOT,CCKBR,EDNRB,FOS,FZD1,GNA12,GNB4,GNG12,GNG3,GNG7,GPR101,GPR17,GPR26,GPR37,GPR37L1,GPR4,GPR63,HCN1,HCN2,LGR5,LHCGR,MAP3K2,MAPK12,NRAS,PDE3A,PREX1,PRKCG,PRLHR,PTGDR2,PTK2B,SSTR3,VIPR2
Sonic Hedgehog Signaling	2.55	0.138	-2	4	GLI1,HHIP,PTCH1,PTCH2
Coronavirus Replication Pathway	2.55	0.0889	-2	4	BAG3,TUBA8,TUBB,TUBB2B
Cyclins and Cell Cycle Regulation	2.55	0.0595	-2	5	CDKN1A,E2F1,HDAC10,MYT1,TGFB3
NF-ÎºB Activation by Viruses	2.55	0.0513	-2	4	ITGA6,ITGB3,NRAS,PRKCG
JAK/STAT Signaling	2.55	0.0488	-2	4	CCKBR,CDKN1A,FOS,NRAS
PI3K Signaling in B Lymphocytes	2.55	0.042	-2	6	FOS,IGHM,ITPR1,NRAS,PDIA3,PLEKHA4
MSP-RON Signaling In Macrophages Pathway	2.55	0.0342	-2	4	FOS,ITGAM,KLK6,NRAS
Endothelin-1 Signaling	2.55	0.0729	-1.941	14	ABHD3,EDNRB,FOS,GNA12,ITPR1,LCAT,MAPK12,MYC,NOS1,NPR1,NRAS,PDIA3,PLA2G3,PRKCG
Cholecystokinin/Gastrin-mediated Signaling	2.55	0.084	-1.897	10	CCK,CCKBR,FOS,GNA12,IL33,ITPR1,MAPK12,NRAS,PRKCG,PTK2B
Netrin Signaling	2.55	0.111	-1.89	8	ABLIM3,CACNA1E,CACNA1I,CACNA1S,CACNG5,ITPR1,RYR1,UNC5B
Amyotrophic Lateral Sclerosis Signaling	2.55	0.087	-1.89	10	APAF1,CACNA1E,CACNA1S,CACNG5,GRIA1,GRIA4,GRID2,GRIN2A,GRIN2B,NOS1
14-3-3-mediated Signaling	2.55	0.0787	-1.89	10	FOS,MAPK12,NRAS,PDIA3,PRKCG,TUBA8,TUBB,TUBB2B,VIM,YWHAG
PI3K/AKT Signaling	2.55	0.0603	-1.89	12	CDKN1A,HSP90AA1,HSP90AB1,HSP90B1,IL20RB,ITGA6,ITGAM,ITGB3,ITGB8,NRAS,SYNJ2,YWHAG
Actin Cytoskeleton Signaling	2.55	0.0694	-1.667	17	ACTG1,BAIAP2,DOCK1,FGF1,FGF11,FGF7,GNA12,GNG12,ITGA6,ITGAM,ITGB3,ITGB8,MSN,MYH3,MYH7B,MYO5C,NRAS
Leukocyte Extravasation Signaling	2.55	0.0518	-1.667	10	ACTG1,CTNNA3,CXCL12,ITGAM,JAM2,MAPK12,MSN,PRKCG,PTK2B,THY1
Erythropoietin Signaling Pathway	2.55	0.0508	-1.667	9	APAF1,CD70,FOS,IL33,ITPR1,NRAS,PRKCG,TGFB3,TRPC3
IL-17 Signaling	2.55	0.0481	-1.667	9	CD70,FOS,HSP90AA1,HSP90AB1,HSP90B1,IL33,MAPK12,NRAS,TGFB3
HER-2 Signaling in Breast Cancer	2.55	0.0396	-1.667	9	CDKN1A,ETS1,FOS,HBEGF,ITGB3,ITGB8,MYC,NRAS,PRKCG
CDK5 Signaling	2.55	0.0614	-1.633	7	EGR1,FOSB,ITGA6,LAMC1,MAPK12,NGFR,NRAS
Thrombin Signaling	2.55	0.0472	-1.633	10	GNA12,GNB4,GNG12,GNG3,GNG7,ITPR1,MAPK12,NRAS,PDIA3,PRKCG
Regulation Of The Epithelial Mesenchymal Transition By Growth Factors Pathway	2.55	0.0729	-1.508	14	CD70,DOCK10,EGR1,ETS1,FGF1,FGF11,FGF7,FOS,MAPK12,NGFR,NRAS,TGFB3,VIM,ZEB2
IL-8 Signaling	2.55	0.0664	-1.508	14	FOS,GNA12,GNB4,GNG12,GNG3,GNG7,HBEGF,ITGAM,ITGB3,LASP1,MAPK12,NRAS,PRKCG,PTK2B
Neuroinflammation Signaling Pathway	2.55	0.0476	-1.508	15	CXCL12,FOS,FZD1,GABRA2,GABRA4,GRIA1,GRIN2A,GRIN2B,MAPK12,MFGE8,PLA2G3,PRKCG,SLC1A3,SLC6A13,TGFB3
Insulin Secretion Signaling Pathway	2.55	0.0481	-1.508	13	AGO3,CACNA1E,CACNA1I,CACNA1S,CACNG5,CCK,ITPR1,KCNB1,MAPK12,PDIA3,PRKCG,RYR1,SEC61A1
ERK5 Signaling	2.55	0.111	-1.414	8	ELK4,FOS,GNA12,MAP3K2,MYC,NRAS,SGK1,YWHAG
CXCR4 Signaling	2.55	0.0769	-1.414	13	CXCL12,DOCK1,EGR1,FOS,GNA12,GNB4,GNG12,GNG3,GNG7,ITPR1,MAPK12,NRAS,PRKCG
BAG2 Signaling Pathway	2.55	0.0952	-1.414	8	CDKN1A,HSP90AA1,HSPA1A/HSPA1B,Hspa1b,HSPA5,HSPA8,MYC,PINK1
Apelin Cardiomyocyte Signaling Pathway	2.55	0.0808	-1.414	8	ATP2A2,ATP2A3,ITPR1,MAPK12,PDIA3,PRKCG,SLC8A3,SLC9A8
Estrogen Receptor Signaling	2.55	0.0517	-1.387	21	AGT,CACNA1E,CACNA1S,CACNG5,CAV1,CDKN1A,FOS,GNA12,GNB4,GNG12,GNG3,GNG7,HSP90AA1,HSP90AB1,HSP90B1,MYC,NR0B2,NR3C1,NRAS,PDIA3,PRKCG
CD27 Signaling in Lymphocytes	2.55	0.0877	-1.342	5	APAF1,CD70,FOS,MAP3K2,MAPK12
AMPK Signaling	2.55	0.0537	-1.342	13	ACACB,ADRA1A,AK1,AK4,AK5,CDKN1A,GNA12,GNB4,GNG12,GNG3,GNG7,MAPK12,PCK2
ERBB Signaling	2.55	0.0532	-1.342	5	FOS,HBEGF,MAPK12,NRAS,PRKCG
Tumor Microenvironment Pathway	2.55	0.0559	-1.265	10	CXCL12,FGF1,FGF11,FGF7,FOS,ITGB3,MYC,NRAS,TGFB3,TNC
Xenobiotic Metabolism CAR Signaling Pathway	2.55	0.0526	-1.265	10	ALDH1L2,FMO2,GSTM5,GSTT2/GSTT2B,HS6ST3,HSP90AA1,HSP90AB1,HSP90B1,PRKCG,UGT8
Role of NFAT in Cardiac Hypertrophy	2.55	0.0721	-1.155	16	CACNA1E,CACNA1I,CACNA1S,CACNG5,GNB4,GNG12,GNG3,GNG7,HDAC10,ITPR1,MAPK12,NRAS,PDIA3,PRKCG,SLC8A3,TGFB3
Pulmonary Healing Signaling Pathway	2.55	0.0603	-1.155	12	ACKR3,CXCL12,FGF7,FZD1,HBEGF,MAPK12,MYC,NGFR,NRAS,PRKCG,SMAD1,TGFB3
Antiproliferative Role of Somatostatin Receptor 2	2.55	0.104	-1	8	CDKN1A,GNB4,GNG12,GNG3,GNG7,NOS1,NPR1,NRAS
MSP-RON Signaling In Cancer Cells Pathway	2.55	0.0652	-1	9	ETS1,FOS,ITGA6,KLK6,MYC,NRAS,PTK2B,VIM,YWHAG
GÎ±i Signaling	2.55	0.0643	-1	9	CAV1,GNA12,GNB4,GNG12,GNG3,GNG7,GPR17,NRAS,SSTR3
Apelin Endothelial Signaling Pathway	2.55	0.0638	-1	9	FOS,GNA12,GNB4,GNG12,GNG3,GNG7,MAPK12,NRAS,PRKCG
Intrinsic Prothrombin Activation Pathway	2.55	0.0952	-1	4	COL11A2,COL18A1,COL5A3,KLK6
fMLP Signaling in Neutrophils	2.55	0.0611	-1	8	GNA12,GNB4,GNG12,GNG3,GNG7,ITPR1,NRAS,PRKCG
UVC-Induced MAPK Signaling	2.55	0.0784	-1	4	FOS,MAPK12,NRAS,PRKCG
RAC Signaling	2.55	0.058	-1	8	BAIAP2,ELK4,ITGA6,ITGAM,ITGB3,ITGB8,NRAS,PTK2B
Thrombopoietin Signaling	2.55	0.0635	-1	4	FOS,MYC,NRAS,PRKCG
Prolactin Signaling	2.55	0.0581	-1	5	FOS,MYC,NR3C1,NRAS,PRKCG
Phospholipases	2.55	0.0597	-1	4	ABHD3,LCAT,PDIA3,PLA2G3
Adrenomedullin signaling pathway	2.55	0.0452	-1	9	FOS,GPR37,IL33,ITPR1,MAPK12,NPR1,NRAS,PDIA3,PTK2B
p70S6K Signaling	2.55	0.0455	-1	6	AGT,IGHM,NRAS,PDIA3,PRKCG,YWHAG
VEGF Family Ligand-Receptor Interactions	2.55	0.0476	-1	4	FOS,NRAS,PLA2G3,PRKCG
LPS-stimulated MAPK Signaling	2.55	0.0471	-1	4	FOS,MAPK12,NRAS,PRKCG
Osteoarthritis Pathway	2.55	0.0385	-1	9	FZD1,GLI1,ITGA6,ITGAM,ITGB3,ITGB8,PTCH1,PTCH2,SMAD1
FcÎ³ Receptor-mediated Phagocytosis in Macrophages and Monocytes	2.55	0.0426	-1	4	ACTG1,DOCK1,PRKCG,PTK2B
Reelin Signaling in Neurons	2.55	0.0397	-1	5	GRIN2A,GRIN2B,MAPK12,NECTIN3,PAFAH1B3
Natural Killer Cell Signaling	2.55	0.0553	-0.905	11	COL11A2,COL18A1,COL5A3,HSPA1A/HSPA1B,Hspa1b,HSPA5,HSPA8,MAP3K2,MAPK12,NRAS,PTK2B
P2Y Purigenic Receptor Signaling Pathway	2.55	0.0763	-0.816	10	FOS,GNB4,GNG12,GNG3,GNG7,ITGB3,MYC,NRAS,PDIA3,PRKCG
Glioblastoma Multiforme Signaling	2.55	0.0409	-0.816	7	CDKN1A,E2F1,FZD1,ITPR1,MYC,NRAS,PDIA3
ERK/MAPK Signaling	2.55	0.0607	-0.707	13	DOCK1,ETS1,FOS,ITGA6,ITGAM,ITGB3,ITGB8,MYC,NRAS,PLA2G3,PRKCG,PTK2B,YWHAG
Gustation Pathway	2.55	0.0493	-0.632	10	CACNA1E,CACNA1I,CACNA1S,CACNG5,GABRA2,GABRA4,GPR37,ITPR1,P2RX4,PDE3A
NRF2-mediated Oxidative Stress Response	2.55	0.0675	-0.447	16	ACTG1,DNAJA1,DNAJA4,DNAJC19,DNAJC3,FKBP5,FOS,FTH1,GSTM5,GSTT2/GSTT2B,HSP90AA1,HSP90AB1,HSP90B1,NRAS,PRKCG,STIP1
Paxillin Signaling	2.55	0.0833	-0.447	9	ACTG1,DOCK1,ITGA6,ITGAM,ITGB3,ITGB8,MAPK12,NRAS,PTK2B
Cardiac Î²-adrenergic Signaling	2.55	0.0674	-0.447	12	ATP2A2,ATP2A3,CACNA1E,CACNA1S,CACNG5,GNA12,GNB4,GNG12,GNG3,GNG7,PDE3A,SLC8A3
Huntington's Disease Signaling	2.55	0.0569	-0.447	16	APAF1,GNB4,GNG12,GNG3,GNG7,GRIN2B,HDAC10,HSPA1A/HSPA1B,Hspa1b,HSPA5,HSPA8,ITPR1,PENK,POLR2F,PRKCG,SGK1
Bladder Cancer Signaling	2.55	0.069	-0.447	8	CDKN1A,E2F1,FGF1,FGF11,FGF7,HDAC10,MYC,NRAS
GÎ±q Signaling	2.55	0.0529	-0.447	9	ADRA1A,GNA12,GNB4,GNG12,GNG3,GNG7,ITPR1,PRKCG,PTK2B
Chemokine Signaling	2.55	0.0625	-0.447	5	CXCL12,FOS,MAPK12,NRAS,PTK2B
FGF Signaling	2.55	0.0595	-0.447	5	FGF1,FGF11,FGF7,ITPR1,MAPK12
PDGF Signaling	2.55	0.0581	-0.447	5	CAV1,FOS,MYC,NRAS,SYNJ2
TGF-Î² Signaling	2.55	0.0521	-0.447	5	FOS,MAPK12,NRAS,SMAD1,TGFB3
Semaphorin Neuronal Repulsive Signaling Pathway	2.55	0.0464	-0.447	7	CSPG5,ITGA6,ITGAM,ITGB3,ITGB8,PLXNA3,VCAN
IL-15 Production	2.55	0.0407	-0.447	5	EPHA5,FLT3LG,PTK2B,TIE1,TYRO3
IL-6 Signaling	2.55	0.0391	-0.447	5	FOS,IL33,MAPK12,NGFR,NRAS
White Adipose Tissue Browning Pathway	2.55	0.0588	-0.378	8	CACNA1E,CACNA1I,CACNA1S,CACNG5,DIO2,ITPR1,MAPK12,NPR1
Renin-Angiotensin Signaling	2.55	0.0574	-0.378	7	AGT,FOS,ITPR1,MAPK12,NRAS,PRKCG,PTK2B
Ferroptosis Signaling Pathway	2.55	0.053	-0.378	7	ABCA1,ANGPTL4,CDKN1A,FTH1,GSS,H2BC5,NRAS
Cardiac Hypertrophy Signaling	2.55	0.0538	-0.333	14	ADRA1A,CACNA1E,CACNA1S,CACNG5,GNA12,GNB4,GNG12,GNG3,GNG7,MAP3K2,MAPK12,NRAS,PDIA3,TGFB3
VDR/RXR Activation	2.55	0.0897	0	7	CDKN1A,HR,IGFBP3,IGFBP5,KLK6,PRKCG,SERPINB1
CCR3 Signaling in Eosinophils	2.55	0.0741	0	10	GNA12,GNB4,GNG12,GNG3,GNG7,ITPR1,MAPK12,NRAS,PLA2G3,PRKCG
ILK Signaling	2.55	0.0657	0	13	ACTG1,DOCK1,FOS,ITGB3,ITGB8,LIMS2,MAPK12,MYC,MYH3,MYH7B,MYO5C,RSU1,VIM
Pyrimidine Ribonucleotides Interconversion	2.55	0.114	0	4	AK1,AK4,AK5,CTPS2
Pyrimidine Ribonucleotides De Novo Biosynthesis	2.55	0.108	0	4	AK1,AK4,AK5,CTPS2
GÎ±s Signaling	2.55	0.065	0	8	GNA12,GNB4,GNG12,GNG3,GNG7,LHCGR,RYR1,VIPR2
Cell Cycle: G1/S Checkpoint Regulation	2.55	0.0735	0	5	CDKN1A,E2F1,HDAC10,MYC,TGFB3
Acute Phase Response Signaling	2.55	0.0541	0	10	AGT,C4A/C4B,FOS,IL33,ITIH3,MAPK12,NGFR,NR3C1,NRAS,SERPING1
Xenobiotic Metabolism General Signaling Pathway	2.55	0.0559	0	8	GSTM5,GSTT2/GSTT2B,MAP3K2,MAPK12,NR1H3,NRAS,PRKCG,UGT8
PTEN Signaling	2.55	0.0533	0	8	CDKN1A,ITGA6,ITGAM,ITGB3,ITGB8,NGFR,NRAS,SYNJ2
HIPPO signaling	2.55	0.0588	0	5	AMOT,PATJ,SMAD1,TEAD2,YWHAG
Neurotrophin/TRK Signaling	2.55	0.0526	0	4	FOS,NGFR,NRAS,SPRY2
Role of MAPK Signaling in Inhibiting the Pathogenesis of Influenza	2.55	0.0519	0	4	ABHD3,LCAT,MAPK12,PLA2G3
Sumoylation Pathway	2.55	0.0485	0	5	ETS1,FOS,MAPK12,NR3C1,RFC2
GÎ±12/13 Signaling	2.55	0.0451	0	6	CDH13,CDH3,GNA12,MAPK12,NRAS,PTK2B
BMP signaling pathway	2.55	0.046	0	4	BMP8A,MAPK12,NRAS,SMAD1
Acute Myeloid Leukemia Signaling	2.55	0.044	0	4	FLT3LG,KITLG,MYC,NRAS
RANK Signaling in Osteoclasts	2.55	0.044	0	4	FOS,MAP3K2,MAPK12,PTK2B
Salvage Pathways of Pyrimidine Ribonucleotides	2.55	0.0408	0	4	AK1,AK4,AK5,SGK1
NGF Signaling	2.55	0.0339	0	4	MAP3K2,MAPK12,NGFR,NRAS
Hepatic Fibrosis Signaling Pathway	2.55	0.0573	0.229	24	AGT,CACNA1E,CACNA1S,CACNG5,COL11A2,COL18A1,COL5A3,FOS,FTH1,FZD1,GLI1,IL33,ITGA6,ITGAM,ITGB3,ITGB8,MAPK12,MYC,NGFR,NRAS,PRKCG,PTCH1,PTCH2,TGFB3
HIF1Î± Signaling	2.55	0.0529	0.302	11	CDKN1A,HK2,HSP90AA1,HSPA1A/HSPA1B,Hspa1b,HSPA5,HSPA8,NRAS,PRKCG,RORC,VIM
Senescence Pathway	2.55	0.0438	0.302	13	ANAPC5,CACNA1E,CACNA1S,CACNG5,CDKN1A,E2F1,ETS1,MAPK12,NRAS,RAD50,RING1,SMAD1,TGFB3
Aryl Hydrocarbon Receptor Signaling	2.55	0.0818	0.333	13	ALDH1L2,APAF1,CDKN1A,E2F1,FOS,GSTM5,GSTT2/GSTT2B,HSP90AA1,HSP90AB1,HSP90B1,MYC,NR0B2,TGFB3
LXR/RXR Activation	2.55	0.0813	0.333	10	ABCA1,AGT,APOD,C4A/C4B,CYP51A1,IL33,LCAT,NGFR,NR1H3,PLTP
Role of MAPK Signaling in Promoting the Pathogenesis of Influenza	2.55	0.0619	0.378	7	ABHD3,ATP6V0E1,ATP6V1B1,LCAT,MAPK12,NRAS,PLA2G3
Triacylglycerol Biosynthesis	2.55	1,00E-01	0.447	5	ELOVL2,LPIN3,PLPPR4,PORCN,TAZ
Pyroptosis Signaling Pathway	2.55	0.0538	0.447	5	GBP5,MAPK12,NGFR,NLRP10,TXNIP
Mouse Embryonic Stem Cell Pluripotency	2.55	0.0481	0.447	5	FZD1,MAPK12,MYC,NRAS,SMAD1
Antioxidant Action of Vitamin C	2.55	0.0446	0.447	5	ABHD3,LCAT,MAPK12,PDIA3,PLA2G3
HMGB1 Signaling	2.55	0.0419	0.447	7	CD70,FOS,IL33,MAPK12,NGFR,NRAS,TGFB3
Fc Epsilon RI Signaling	2.55	0.0424	0.447	5	MAPK12,NRAS,PLA2G3,PRKCG,SYNJ2
Endocannabinoid Cancer Inhibition Pathway	2.55	0.0345	0.447	5	CDKN1A,DDIT3,MYC,NOS1,VIM
Factors Promoting Cardiogenesis in Vertebrates	2.55	0.053	0.707	8	BMP8A,FZD1,MAPK12,MYC,PDIA3,PRKCG,SMAD1,TGFB3
p38 MAPK Signaling	2.55	0.0508	0.816	6	DDIT3,IL33,MAPK12,MYC,PLA2G3,TGFB3
Colorectal Cancer Metastasis Signaling	2.55	0.0406	0.816	11	FOS,FZD1,GNA12,GNB4,GNG12,GNG3,GNG7,MAPK12,MYC,NRAS,TGFB3
HOTAIR Regulatory Pathway	2.55	0.0368	0.816	6	AGO3,CDKN1A,DNMT3B,JAM2,MYC,VIM
Sirtuin Signaling Pathway	2.55	0.0411	0.905	12	ABCA1,E2F1,H1-0,HMGCS2,MAPK12,MYC,NR1H3,PCK2,POLR2F,SIRT4,TUBA8,UCP2
RHOGDI Signaling	2.55	0.0698	1	15	ACTG1,CDH13,CDH3,GNA12,GNB4,GNG12,GNG3,GNG7,ITGA6,ITGAM,ITGB3,ITGB8,MSN,MYH3,MYH7B
NAD Signaling Pathway	2.55	0.0662	1	10	GJA1,H1-0,H2BC5,HMGCS2,HSPD1,PARP4,POLR2F,RYR1,SIRT4,TPCN2
BER (Base Excision Repair) Pathway	2.55	0.0909	1	4	E2F1,MPG,POLE,RFC2
Regulation Of The Epithelial Mesenchymal Transition In Development Pathway	2.55	0.0575	1	5	FZD1,GLI1,PTCH1,PTCH2,PYGO1
Induction of Apoptosis by HIV1	2.55	0.0615	1	4	APAF1,MAPK12,NGFR,TRAF1
Superpathway of Melatonin Degradation	2.55	0.0597	1	4	CYP4F8,CYP51A1,SMOX,Sult1a1
STAT3 Pathway	2.55	0.0444	1	6	CDKN1A,IL20RB,MAPK12,MYC,NGFR,NRAS
Xenobiotic Metabolism PXR Signaling Pathway	2.55	0.0518	1.265	10	ALDH1L2,GSTM5,GSTT2/GSTT2B,HS6ST3,HSP90AA1,HSP90AB1,HSP90B1,PRKCG,SMOX,UGT8
NER (Nucleotide Excision Repair, Enhanced Pathway)	2.55	0.0583	1.342	6	DDB2,POLE,POLR2F,RFC2,TOP2A,UVSSA
WNT/Î²-catenin Signaling	2.55	0.052	1.414	9	CDH3,FRAT1,FZD1,GJA1,MYC,SOX10,SOX13,SOX17,TGFB3
PPARÎ±/RXRÎ± Activation	2.55	0.0462	1.414	9	ABCA1,HSP90AA1,HSP90AB1,HSP90B1,NR0B2,NRAS,PDIA3,SLC27A1,TGFB3
Protein Kinase A Signaling	2.55	0.059	1.606	24	ANAPC5,DUSP7,GNB4,GNG12,GNG3,GNG7,H1-0,ITPR1,NGFR,PDE3A,PDIA3,PRKCG,PTCH1,PTCH2,PTK2B,PTPN4,PTPRB,PTPRM,PTPRR,PTPRT,PTPRZ1,RYR1,TGFB3,YWHAG
eNOS Signaling	2.55	0.0755	1.633	12	AQP4,AQP6,CAV1,HSP90AA1,HSP90AB1,HSP90B1,HSPA1A/HSPA1B,Hspa1b,HSPA5,HSPA8,ITPR1,PRKCG
Xenobiotic Metabolism AHR Signaling Pathway	2.55	0.069	1.633	6	ALDH1L2,GSTM5,GSTT2/GSTT2B,HSP90AA1,HSP90AB1,HSP90B1
p53 Signaling	2.55	0.051	2.236	5	APAF1,CDKN1A,COQ8A,E2F1,SERPINE2
Sertoli Cell-Sertoli Cell Junction Signaling	2.55	0.0728	NaN	15	ACTG1,ITGA6,ITGAM,ITGB3,ITGB8,JAM2,MAP3K2,MAPK12,NECTIN3,NOS1,NRAS,TGFB3,TUBA8,TUBB,TUBB2B
Cellular Effects of Sildenafil (Viagra)	2.55	0.0805	NaN	12	ACTG1,CACNA1E,CACNA1S,CACNG5,GPR37,ITPR1,MYH3,MYH7B,MYO5C,NPR1,PDE3A,PDIA3
Protein Ubiquitination Pathway	2.55	0.0655	NaN	18	ANAPC5,CDC20,CRYAB,DNAJA1,DNAJC19,DNAJC3,HSP90AA1,HSP90AB1,HSP90B1,HSPA1A/HSPA1B,HSPA4L,HSPA5,HSPA8,HSPD1,HSPH1,USP31,USP35,USP54
Role of Tissue Factor in Cancer	2.55	0.0862	NaN	10	EGR1,F3,GNA12,HBEGF,ITGA6,ITGB3,MAPK12,NRAS,PDIA6,PTK2B
Methylmalonyl Pathway	2.55	5,00E-01	NaN	2	MCEE,PCCA
Gap Junction Signaling	2.55	0.0707	NaN	14	ACTG1,CAV1,GJA1,GRIA1,GRIA4,ITPR1,MAP3K2,NPR1,NRAS,PDIA3,PRKCG,TUBA8,TUBB,TUBB2B
FcÎ³RIIB Signaling in B Lymphocytes	2.55	0.0941	NaN	8	CACNA1E,CACNA1I,CACNA1S,CACNG5,IGHM,ITPR1,MAPK12,NRAS
Molecular Mechanisms of Cancer	2.55	0.0559	NaN	25	APAF1,BMP8A,CDKN1A,E2F1,FOS,FZD1,GLI1,GNA12,GNB4,GNG12,GNG3,GNG7,HDAC10,ITGA6,ITGAM,ITGB3,ITGB8,MAPK12,MYC,NRAS,PRKCG,PTCH1,PTCH2,SMAD1,TGFB3
Mevalonate Pathway I	2.55	0.214	NaN	3	HMGCS1,HMGCS2,IDI1
2-oxobutanoate Degradation I	2.55	4,00E-01	NaN	2	MCEE,PCCA
Citrulline-Nitric Oxide Cycle	2.55	4,00E-01	NaN	2	ASL,NOS1
Superpathway of Citrulline Metabolism	2.55	2,00E-01	NaN	3	ASL,LOC102724788/PRODH,NOS1
Caveolar-mediated Endocytosis Signaling	2.55	0.0933	NaN	7	ACTG1,CAV1,ITGA6,ITGAM,ITGB3,ITGB8,MAP3K2
Atherosclerosis Signaling	2.55	0.0763	NaN	10	ABHD3,APOD,COL11A2,COL18A1,COL5A3,CXCL12,F3,IL33,LCAT,PLA2G3
Zymosterol Biosynthesis	2.55	0.333	NaN	2	CYP51A1,MSMO1
G Protein Signaling Mediated by Tubby	2.55	0.114	NaN	5	GNA12,GNB4,GNG12,GNG3,GNG7
Superpathway of Geranylgeranyldiphosphate Biosynthesis I (via Mevalonate)	2.55	0.167	NaN	3	HMGCS1,HMGCS2,IDI1
Apelin Muscle Signaling Pathway	2.55	0.104	NaN	5	GNA12,GNB4,GNG12,GNG3,GNG7
TR/RXR Activation	2.55	0.0833	NaN	7	COL6A3,DIO2,ME1,RAB3B,SYT12,UCP2,UCP3
Mitotic Roles of Polo-Like Kinase	2.55	0.0909	NaN	6	ANAPC5,CDC20,CDC7,HSP90AA1,HSP90AB1,HSP90B1
Î³-linolenate Biosynthesis II (Animals)	2.55	0.158	NaN	3	FADS1,FADS2,SLC27A1
Histamine Biosynthesis	2.55	1,00E+00	NaN	1	HDC
Basal Cell Carcinoma Signaling	2.55	0.0833	NaN	6	BMP8A,FZD1,GLI1,HHIP,PTCH1,PTCH2
Ephrin B Signaling	2.55	0.0833	NaN	6	CXCL12,GNA12,GNB4,GNG12,GNG3,GNG7
The Visual Cycle	2.55	0.136	NaN	3	RDH10,RDH11,RLBP1
Actin Nucleation by ARP-WASP Complex	2.55	0.0753	NaN	7	BAIAP2,GNA12,ITGA6,ITGAM,ITGB3,ITGB8,NRAS
Adipogenesis pathway	2.55	0.0667	NaN	9	DDIT3,FGF1,FZD1,HDAC10,NR1D1,PER2,SMAD1,TXNIP,XBP1
Pyrimidine Deoxyribonucleotides De Novo Biosynthesis I	2.55	0.13	NaN	3	AK1,AK4,AK5
Calcium Transport I	2.55	2,00E-01	NaN	2	ATP2A2,ATP2A3
Î±-tocopherol Degradation	2.55	2,00E-01	NaN	2	CYP4F12,CYP4F8
IL-1 Signaling	2.55	0.0729	NaN	7	FOS,GNA12,GNB4,GNG12,GNG3,GNG7,MAPK12
Ketogenesis	2.55	0.182	NaN	2	HMGCS1,HMGCS2
Estrogen-mediated S-phase Entry	2.55	0.115	NaN	3	CDKN1A,E2F1,MYC
Assembly of RNA Polymerase I Complex	2.55	0.167	NaN	2	POLR2F,TAF1B
Germ Cell-Sertoli Cell Junction Signaling	2.55	0.0585	NaN	10	ACTG1,ITGA6,MAP3K2,MAPK12,NECTIN3,NRAS,TGFB3,TUBA8,TUBB,TUBB2B
Epoxysqualene Biosynthesis	2.55	5,00E-01	NaN	1	SQLE
4-hydroxyproline Degradation I	2.55	5,00E-01	NaN	1	HOGA1
Glycine Degradation (Creatine Biosynthesis)	2.55	5,00E-01	NaN	1	GATM
Putrescine Biosynthesis III	2.55	5,00E-01	NaN	1	AZIN2
nNOS Signaling in Neurons	2.55	0.0851	NaN	4	GRIN2A,GRIN2B,NOS1,PRKCG
Type II Diabetes Mellitus Signaling	2.55	0.0588	NaN	9	CACNA1E,CACNA1I,CACNA1S,CACNG5,ITPR1,MAPK12,NGFR,PRKCG,SLC27A1
Tight Junction Signaling	2.55	0.0562	NaN	10	ACTG1,FOS,JAM2,MYH3,MYH7B,MYO5C,NECTIN3,NGFR,PATJ,TGFB3
Prostate Cancer Signaling	2.55	0.0625	NaN	7	CDKN1A,E2F1,HDAC10,HSP90AA1,HSP90AB1,HSP90B1,NRAS
Agrin Interactions at Neuromuscular Junction	2.55	0.0714	NaN	5	ACTG1,DAG1,LAMC1,MAPK12,NRAS
L-carnitine Biosynthesis	2.55	0.333	NaN	1	BBOX1
Proline Degradation	2.55	0.333	NaN	1	LOC102724788/PRODH
Thyronamine and Iodothyronamine Metabolism	2.55	0.333	NaN	1	DIO2
Glutathione Biosynthesis	2.55	0.333	NaN	1	GSS
Tetrahydrobiopterin Biosynthesis I	2.55	0.333	NaN	1	PTS
Biotin-carboxyl Carrier Protein Assembly	2.55	0.333	NaN	1	ACACB
Thiosulfate Disproportionation III (Rhodanese)	2.55	0.333	NaN	1	TST
Thyroid Hormone Metabolism I (via Deiodination)	2.55	0.333	NaN	1	DIO2
Tetrahydrobiopterin Biosynthesis II	2.55	0.333	NaN	1	PTS
Airway Pathology in Chronic Obstructive Pulmonary Disease	2.55	0.0593	NaN	7	APOD,CD70,FGF1,FGF11,FGF7,IL33,TGFB3
PAK Signaling	2.55	0.0593	NaN	7	ITGA6,ITGAM,ITGB3,ITGB8,MAPK12,NRAS,PTK2B
Small Cell Lung Cancer Signaling	2.55	0.0625	NaN	6	APAF1,E2F1,HDAC10,MYC,NOS1,TRAF1
Hereditary Breast Cancer Signaling	2.55	0.0563	NaN	8	CDKN1A,DDB2,E2F1,HDAC10,NRAS,POLR2F,RAD50,RFC2
Human Embryonic Stem Cell Pluripotency	2.55	0.0542	NaN	9	BMP8A,FZD1,GNA12,GNB4,GNG12,GNG3,GNG7,SMAD1,TGFB3
RAN Signaling	2.55	0.118	NaN	2	KPNA2,XPO1
1D-myo-inositol Hexakisphosphate Biosynthesis II (Mammalian)	2.55	0.118	NaN	2	ITPKA,SYNJ2
Dermatan Sulfate Degradation (Metazoa)	2.55	0.118	NaN	2	CEMIP,IDUA
D-myo-inositol (1,3,4)-trisphosphate Biosynthesis	2.55	0.118	NaN	2	ITPKA,SYNJ2
Xenobiotic Metabolism Signaling	2.55	0.0483	NaN	14	ALDH1L2,FMO2,GSTM5,GSTT2/GSTT2B,HS6ST3,HSP90AA1,HSP90AB1,HSP90B1,MAP3K2,MAPK12,NRAS,PRKCG,SMOX,UGT8
Clathrin-mediated Endocytosis Signaling	2.55	0.0518	NaN	10	ACTG1,APOD,EPS15,FGF1,FGF11,FGF7,HSPA8,ITGB3,ITGB8,LDLRAP1
Fatty Acid Î²-oxidation I	2.55	0.0833	NaN	3	IVD,SLC27A1,TUBA8
Maturity Onset Diabetes of Young (MODY) Signaling	2.55	0.0641	NaN	5	APOD,CACNA1E,CACNA1S,CACNG5,UCP2
Regulation of the Epithelial-Mesenchymal Transition Pathway	2.55	0.0513	NaN	10	EGR1,ETS1,FGF1,FGF11,FGF7,FZD1,NRAS,PYGO1,TGFB3,ZEB2
Role of CHK Proteins in Cell Cycle Checkpoint Control	2.55	0.0702	NaN	4	CDKN1A,E2F1,RAD50,RFC2
Glutathione-mediated Detoxification	2.55	0.0811	NaN	3	GSTM5,GSTT2/GSTT2B,Nat8f4
Complement System	2.55	0.0811	NaN	3	C4A/C4B,ITGAM,SERPING1
Spermine and Spermidine Degradation I	2.55	0.25	NaN	1	SMOX
Glutathione Redox Reactions II	2.55	0.25	NaN	1	PDIA3
Melatonin Degradation II	2.55	0.25	NaN	1	SMOX
Phenylalanine Degradation I (Aerobic)	2.55	0.25	NaN	1	QDPR
Role of BRCA1 in DNA Damage Response	2.55	0.0625	NaN	5	CDKN1A,E2F1,RAD50,RFC2,UIMC1
Virus Entry via Endocytic Pathways	2.55	0.0577	NaN	6	ACTG1,CAV1,ITGB3,ITGB8,NRAS,PRKCG
Role of MAPK Signaling in the Pathogenesis of Influenza	2.55	0.061	NaN	5	ABHD3,LCAT,MAPK12,NRAS,PLA2G3
Antigen Presentation Pathway	2.55	0.0769	NaN	3	CALR,CANX,PDIA3
Relaxin Signaling	2.55	0.0516	NaN	8	FOS,GNA12,GNB4,GNG12,GNG3,GNG7,NPR1,PDE3A
Chronic Myeloid Leukemia Signaling	2.55	0.0561	NaN	6	CDKN1A,E2F1,HDAC10,MYC,NRAS,TGFB3
Glutaryl-CoA Degradation	2.55	0.0952	NaN	2	L3HYPDH,TUBA8
Protein Citrullination	2.55	2,00E-01	NaN	1	PADI2
Tetrapyrrole Biosynthesis II	2.55	2,00E-01	NaN	1	UROS
Trans, trans-farnesyl Diphosphate Biosynthesis	2.55	2,00E-01	NaN	1	IDI1
Mechanisms of Viral Exit from Host Cells	2.55	0.0732	NaN	3	ACTG1,PRKCG,XPO1
April Mediated Signaling	2.55	0.0714	NaN	3	FOS,MAPK12,TRAF1
Retinoate Biosynthesis I	2.55	0.0714	NaN	3	Akr1c14,RDH10,RDH11
Phagosome Maturation	2.55	0.0503	NaN	8	ATP6V0E1,ATP6V1B1,CALR,CANX,NOS1,TUBA8,TUBB,TUBB2B
Superpathway of D-myo-inositol (1,4,5)-trisphosphate Metabolism	2.55	0.0909	NaN	2	ITPKA,SYNJ2
Glucocorticoid Receptor Signaling	2.55	0.0413	NaN	24	AGT,CAV1,CDKN1A,FKBP4,FKBP5,FOS,GJA1,HSP90AA1,HSP90AB1,HSP90B1,HSPA1A/HSPA1B,Hspa1b,HSPA5,HSPA8,IL20RB,MAPK12,MYC,NR3C1,NRAS,PCK2,PLA2G3,POLR2F,SGK1,TGFB3
PXR/RXR Activation	2.55	0.0615	NaN	4	HMGCS2,NR0B2,NR3C1,PCK2
B Cell Activating Factor Signaling	2.55	0.0698	NaN	3	FOS,MAPK12,TRAF1
Regulation of Cellular Mechanics by Calpain Protease	2.55	0.0562	NaN	5	ITGA6,ITGAM,ITGB3,ITGB8,NRAS
MIF Regulation of Innate Immunity	2.55	0.0682	NaN	3	FOS,MAPK12,PLA2G3
Agranulocyte Adhesion and Diapedesis	2.55	0.0467	NaN	10	ACKR3,ACTG1,CCL21,CXCL12,IL33,ITGA6,MSN,MYH3,MYH7B,MYO5C
Arginine Biosynthesis IV	2.55	0.167	NaN	1	ASL
Urea Cycle	2.55	0.167	NaN	1	ASL
GDP-mannose Biosynthesis	2.55	0.167	NaN	1	GMPPA
Serotonin Receptor Signaling	2.55	0.0667	NaN	3	PTS,QDPR,SMOX
Remodeling of Epithelial Adherens Junctions	2.55	0.0588	NaN	4	ACTG1,TUBA8,TUBB,TUBB2B
Retinol Biosynthesis	2.55	0.0652	NaN	3	PNPLA2,RDH10,RDH11
Bupropion Degradation	2.55	8,00E-02	NaN	2	CYP4F8,CYP51A1
Ephrin A Signaling	2.55	0.0638	NaN	3	EPHA5,NGEF,NGFR
Trehalose Degradation II (Trehalase)	2.55	0.143	NaN	1	HK2
Phosphatidylcholine Biosynthesis I	2.55	0.143	NaN	1	CHKA
Ceramide Degradation	2.55	0.143	NaN	1	ACER2
IL-17A Signaling in Gastric Cells	2.55	0.0769	NaN	2	FOS,MAPK12
Gluconeogenesis I	2.55	0.0769	NaN	2	GAPDHS,ME1
Role of Osteoblasts, Osteoclasts and Chondrocytes in Rheumatoid Arthritis	2.55	0.0446	NaN		BMP8A,FOS,FZD1,IL33,ITGB3,MAPK12,NGFR,PTK2B,SMAD1,SOST
UVA-Induced MAPK Signaling	2.55	0.051	NaN		FOS,MAPK12,NRAS,PARP4,PDIA3
Melanoma Signaling	2.55	6,00E-02	NaN		CDKN1A,E2F1,NRAS
MYC Mediated Apoptosis Signaling	2.55	6,00E-02	NaN		APAF1,MYC,NGFR
Cell Cycle: G2/M DNA Damage Checkpoint Regulation	2.55	6,00E-02	NaN		CDKN1A,TOP2A,YWHAG
FAT10 Cancer Signaling Pathway	2.55	6,00E-02	NaN		ACKR3,NGFR,TGFB3
Glutathione Redox Reactions I	2.55	0.0714	NaN		GPX3,GSTT2/GSTT2B
Tryptophan Degradation III (Eukaryotic)	2.55	0.0714	NaN		L3HYPDH,TUBA8
Endocannabinoid Developing Neuron Pathway	2.55	0.048	NaN		GNB4,GNG12,GNG3,GNG7,MAPK12,NRAS
RAR Activation	2.55	0.0441	NaN		Akr1c14,FOS,IGFBP3,MAPK12,PRKCG,RDH10,RDH11,SMAD1,TGFB3
Pancreatic Adenocarcinoma Signaling	2.55	0.0476	NaN		CDKN1A,E2F1,HBEGF,HDAC10,MAPK12,TGFB3
GDNF Family Ligand-Receptor Interactions	2.55	0.0526	NaN		FOS,ITPR1,MAPK12,NRAS
Macropinocytosis Signaling	2.55	0.0526	NaN		ITGB3,ITGB8,NRAS,PRKCG
UVB-Induced MAPK Signaling	2.55	0.0577	NaN		FOS,MAPK12,PRKCG
Sphingosine and Sphingosine-1-phosphate Metabolism	2.55	0.111	NaN		ACER2
Phosphatidylethanolamine Biosynthesis II	2.55	0.111	NaN		CHKA
Citrulline Biosynthesis	2.55	0.111	NaN		LOC102724788/PRODH
Leucine Degradation I	2.55	0.111	NaN		IVD
Heme Biosynthesis II	2.55	0.111	NaN		UROS
Salvage Pathways of Pyrimidine Deoxyribonucleotides	2.55	0.111	NaN		TYMP
Toll-like Receptor Signaling	2.55	0.0513	NaN		FOS,IL33,MAPK12,TRAF1
IL-7 Signaling Pathway	2.55	0.0513	NaN		BCL6,IGHM,MAPK12,MYC
IGF-1 Signaling	2.55	0.0481	NaN		FOS,IGFBP3,IGFBP5,NRAS,YWHAG
EGF Signaling	2.55	0.0545	NaN		FOS,ITPR1,MAPK12
Ketolysis	2.55	1,00E-01	NaN		OXCT1
Cell Cycle Control of Chromosomal Replication	2.55	0.0536	NaN		CDC7,POLE,TOP2A
TNFR2 Signaling	2.55	0.0625	NaN		FOS,TRAF1
Dopamine Degradation	2.55	0.0625	NaN		SMOX,Sult1a1
Granulocyte Adhesion and Diapedesis	2.55	0.0423	NaN		ACKR3,CCL21,CXCL12,IL33,ITGAM,MSN,NGFR,THY1
Airway Inflammation in Asthma	2.55	0.0606	NaN		IL33,TGFB3
Polyamine Regulation in Colon Cancer	2.55	0.0517	NaN		FOS,MYC,SMOX
MSP-RON Signaling Pathway	2.55	0.0517	NaN		ACTG1,ITGAM,KLK6
Hepatic Cholestasis	2.55	0.0419	NaN		CD70,IL33,MAPK12,NGFR,NR0B2,NR1H3,PRKCG,TGFB3
GDP-glucose Biosynthesis	2.55	0.0909	NaN		HK2
4-1BB Signaling in T Lymphocytes	2.55	0.0588	NaN		MAPK12,TRAF1
Inhibition of Angiogenesis by TSP1	2.55	0.0588	NaN		HSPG2,MAPK12
Iron homeostasis signaling pathway	2.55	0.0432	NaN		ATP6V0E1,ATP6V1B1,BMP8A,FTH1,HEPH,SMAD1
PCP (Planar Cell Polarity) Pathway	2.55	5,00E-02	NaN		FZD1,MAPK12,PRICKLE1
Hematopoiesis from Multipotent Stem Cells	2.55	0.0833	NaN		KITLG
Glucose and Glucose-1-phosphate Degradation	2.55	0.0833	NaN		HK2
Glycogen Degradation II	2.55	0.0833	NaN		TYMP
IL-2 Signaling	2.55	0.0492	NaN		FOS,NRAS,PTK2B
MIF-mediated Glucocorticoid Regulation	2.55	0.0556	NaN		NR3C1,PLA2G3
Melatonin Degradation I	2.55	0.0484	NaN		CYP4F8,CYP51A1,Sult1a1
Regulation of Actin-based Motility by Rho	2.55	0.0431	NaN		BAIAP2,ITGA6,ITGAM,ITGB3,ITGB8
TWEAK Signaling	2.55	0.0541	NaN		APAF1,TRAF1
Stearate Biosynthesis I (Animals)	2.55	0.0476	NaN		ELOVL2,PORCN,SLC27A1
Î³-glutamyl Cycle	2.55	0.0769	NaN		GSS
UDP-N-acetyl-D-galactosamine Biosynthesis II	2.55	0.0769	NaN		HK2
Docosahexaenoic Acid (DHA) Signaling	2.55	0.0526	NaN		APAF1,PNPLA2
IL-17A Signaling in Fibroblasts	2.55	0.0526	NaN		FOS,MAPK12
Superpathway of Methionine Degradation	2.55	0.0526	NaN		MCEE,PCCA
Role of NANOG in Mammalian Embryonic Stem Cell Pluripotency	2.55	0.0417	NaN		BMP8A,FZD1,NRAS,RIF1,SMAD1
DNA Double-Strand Break Repair by Homologous Recombination	2.55	0.0714	NaN		RAD50
DNA Double-Strand Break Repair by Non-Homologous End Joining	2.55	0.0714	NaN		RAD50
Glycogen Degradation III	2.55	0.0714	NaN		TYMP
Phenylalanine Degradation IV (Mammalian, via Side Chain)	2.55	0.0714	NaN		SMOX
Colanic Acid Building Blocks Biosynthesis	2.55	0.0714	NaN		GMPPA
Mineralocorticoid Biosynthesis	2.55	0.0714	NaN		EBP
Nicotine Degradation II	2.55	0.0455	NaN		CYP4F8,CYP51A1,FMO2
Non-Small Cell Lung Cancer Signaling	2.55	0.0426	NaN		E2F1,HDAC10,ITPR1,NRAS
Thyroid Hormone Metabolism II (via Conjugation and/or Degradation)	2.55	5,00E-02	NaN		DIO2,Sult1a1
Acetone Degradation I (to Methylglyoxal)	2.55	5,00E-02	NaN		CYP4F8,CYP51A1
CD40 Signaling	2.55	0.0448	NaN		FOS,MAPK12,TRAF1
Regulation of eIF4 and p70S6K Signaling	2.55	0.0391	NaN		AGO3,ITGA6,ITGAM,ITGB3,ITGB8,MAPK12,NRAS
Telomere Extension by Telomerase	2.55	0.0667	NaN		RAD50
Fatty Acid Activation	2.55	0.0667	NaN		SLC27A1
Glucocorticoid Biosynthesis	2.55	0.0667	NaN		EBP
Eicosanoid Signaling	2.55	0.0441	NaN		ABHD3,LCAT,PLA2G3
Glioma Signaling	2.55	0.0403	NaN		CDKN1A,E2F1,HDAC10,NRAS,PRKCG
ATM Signaling	2.55	0.0412	NaN		CBX5,CDKN1A,MAPK12,RAD50
Granzyme B Signaling	2.55	0.0625	NaN		APAF1
Extrinsic Prothrombin Activation Pathway	2.55	0.0625	NaN		F3
Mismatch Repair in Eukaryotes	2.55	0.0625	NaN		RFC2
Chondroitin Sulfate Degradation (Metazoa)	2.55	0.0625	NaN		CEMIP
D-myo-inositol (1,4,5)-trisphosphate Degradation	2.55	0.0625	NaN		SYNJ2
Growth Hormone Signaling	2.55	0.0423	NaN		FOS,IGFBP3,PRKCG
IL-10 Signaling	2.55	0.0417	NaN		FOS,IL33,MAPK12
Melatonin Signaling	2.55	0.0417	NaN		PDIA3,PRKCG,RORC
Ovarian Cancer Signaling	2.55	0.038	NaN		E2F1,FZD1,GJA1,HDAC10,LHCGR,NRAS
Estrogen Biosynthesis	2.55	0.0444	NaN		CYP4F8,CYP51A1
Hypoxia Signaling in the Cardiovascular System	2.55	0.0405	NaN		HSP90AA1,HSP90AB1,HSP90B1
Isoleucine Degradation I	2.55	0.0556	NaN		TUBA8
Bile Acid Biosynthesis, Neutral Pathway	2.55	0.0556	NaN		Akr1c14
tRNA Splicing	2.55	0.0435	NaN		PDE3A,TRPT1
Apelin Pancreas Signaling Pathway	2.55	0.0435	NaN		DDIT3,MAPK12
PFKFB4 Signaling Pathway	2.55	0.0435	NaN		HK2,TGFB3
GPCR-Mediated Integration of Enteroendocrine Signaling Exemplified by an L Cell	2.55	4,00E-02	NaN		CCK,ITPR1,PDIA3
iNOS Signaling	2.55	0.0426	NaN		FOS,MAPK12
Granzyme A Signaling	2.55	0.0526	NaN		H1-0
Mitochondrial L-carnitine Shuttle Pathway	2.55	0.0526	NaN		SLC27A1
IL-12 Signaling and Production in Macrophages	2.55	0.0368	NaN		APOD,FOS,MAPK12,PRKCG,TGFB3
GADD45 Signaling	2.55	5,00E-02	NaN		CDKN1A
IL-3 Signaling	2.55	0.038	NaN		FOS,NRAS,PRKCG
Thyroid Cancer Signaling	2.55	0.038	NaN		FOS,MYC,NRAS
Dopamine Receptor Signaling	2.55	0.038	NaN		PTS,QDPR,SMOX
FLT3 Signaling in Hematopoietic Progenitor Cells	2.55	0.0375	NaN		FLT3LG,MAPK12,NRAS
Renal Cell Carcinoma Signaling	2.55	0.0375	NaN		ETS1,FOS,NRAS
Androgen Biosynthesis	2.55	0.0476	NaN		EBP
Valine Degradation I	2.55	0.0476	NaN		TUBA8
BEX2 Signaling Pathway	2.55	0.037	NaN		CDKN1A,MAPK12,NGFR
TNFR1 Signaling	2.55	0.0385	NaN		APAF1,FOS
Putrescine Degradation III	2.55	0.0455	NaN		SMOX
Role of Macrophages, Fibroblasts and Endothelial Cells in Rheumatoid Arthritis	2.55	0.0337	NaN		CXCL12,FOS,FZD1,IL33,MYC,NGFR,NRAS,PDIA3,PRKCG,SOST,TRAF1
PEDF Signaling	2.55	0.0357	NaN		MAPK12,NRAS,PNPLA2
Cardiomyocyte Differentiation via BMP Receptors	2.55	0.0435	NaN		SMAD1
Apelin Cardiac Fibroblast Signaling Pathway	2.55	0.0435	NaN		TGFB3
Lymphotoxin Î² Receptor Signaling	2.55	0.0364	NaN		APAF1,TRAF1
IL-22 Signaling	2.55	0.0417	NaN		MAPK12
Tumoricidal Function of Hepatic Natural Killer Cells	2.55	0.0417	NaN		APAF1
Role of JAK family kinases in IL-6-type Cytokine Signaling	2.55	4,00E-02	NaN		MAPK12
CDP-diacylglycerol Biosynthesis I	2.55	4,00E-02	NaN		TAZ
Nicotine Degradation III	2.55	0.0345	NaN		CYP4F8,CYP51A1
Tryptophan Degradation X (Mammalian, via Tryptamine)	2.55	0.037	NaN		SMOX
Phosphatidylglycerol Biosynthesis II (Non-plastidic)	2.55	0.037	NaN		TAZ
Glycolysis I	2.55	0.037	NaN		GAPDHS
Methylglyoxal Degradation III	2.55	0.0345	NaN		Akr1c14
Role of p14/p19ARF in Tumor Suppression	2.55	0.0345	NaN		E2F1
Telomerase Signaling	2,00E+00	0.0841	-1.633		CDKN1A,E2F1,ETS1,HDAC10,HSP90AA1,HSP90AB1,HSP90B1,MYC,NRAS
PPAR Signaling	2,00E+00	0.0841	1		FOS,HSP90AA1,HSP90AB1,HSP90B1,IL33,NGFR,NR0B2,NR1H3,NRAS
FXR/RXR Activation	2,00E+00	0.0794	NaN		AGT,APOD,C4A/C4B,IL33,LCAT,MAPK12,NR0B2,NR1H3,PCK2,PLTP
Parkinson's Signaling	1,00E+00	0.125	NaN		GPR37,MAPK12
FAK Signaling	1,00E+00	0.0598	NaN		ACTG1,DOCK1,ITGA6,ITGAM,ITGB3,ITGB8,NRAS
Calcium-induced T Lymphocyte Apoptosis	0,00E+00	0.0109	-2.236		ATP2A2,ATP2A3,ITPR1,NR4A1,PRKCG
Superpathway of Inositol Phosphate Compounds	0,00E+00	0.0256	-2.236		ITPKA,MTMR4,PLPPR4,PPP1R16B,PTPRM,SYNJ2
3-phosphoinositide Degradation	0,00E+00	0.0262	-2		MTMR4,PLPPR4,PPP1R16B,PTPRM,SYNJ2
Epithelial Adherens Junction Signaling	0,00E+00	0.0318	-1.342		BAIAP2,FGF1,NECTIN3,NRAS,YWHAG
Regulation of IL-2 Expression in Activated and Anergic T Lymphocytes	0,00E+00	0.00868	-1		FOS,MAPK12,NRAS,TGFB3
NUR77 Signaling in T Lymphocytes	0,00E+00	0.00781	-1		APAF1,MAP3K2,NR4A1,PRKCG
Autophagy	0,00E+00	0.0282	-0.816		DDIT3,E2F1,FOS,MAPK12,MYC,NGFR
Systemic Lupus Erythematosus In B Cell Signaling Pathway	0,00E+00	0.0138	-0.632		CD70,FOS,IGHM,IL33,MYC,NRAS,PRKCG,SYNJ2,TGFB3,TRAF1
TEC Kinase Signaling	0,00E+00	0.0242	-0.447		ACTG1,FOS,GNA12,GNB4,GNG12,GNG3,GNG7,ITGA6,ITGAM,ITGB3,ITGB8,MAPK12,PRKCG,PTK2B
SAPK/JNK Signaling	0,00E+00	0.0159	-0.447		GNA12,GNB4,GNG12,GNG3,GNG7,MAP3K2,MAPK12,NRAS
cAMP-mediated signaling	0,00E+00	0.0215	-0.447		GPR17,LHCGR,PDE3A,SSTR3,VIPR2
Dendritic Cell Maturation	0,00E+00	0.0119	-0.378		COL11A2,COL18A1,COL5A3,IL33,MAPK12,NGFR,PDIA3
CCR5 Signaling in Macrophages	0,00E+00	0.0281	0		CACNA1E,CACNA1I,CACNA1S,CACNG5,FOS,GNA12,GNB4,GNG12,GNG3,GNG7,ITPR1,MAPK12,PRKCG,PTK2B
Production of Nitric Oxide and Reactive Oxygen Species in Macrophages	0,00E+00	0.0314	0		APOD,FOS,MAP3K2,MAPK12,NGFR,PRKCG
Systemic Lupus Erythematosus In T Cell Signaling Pathway	0,00E+00	0.0156	0		BCL6,CD70,FOS,GNA12,ICOSLG/LOC102723996,ITPR1,MSN,NOS1,NRAS,RORC
Coronavirus Pathogenesis Pathway	0,00E+00	0.0296	0		AGT,DDIT3,E2F1,FOS,HDAC10,MAPK12
EIF2 Signaling	0,00E+00	0.0268	0.447		AGO3,DDIT3,HSPA5,MYC,NRAS,RPL17
Phospholipase C Signaling	0,00E+00	0.0207	0.447		GNB4,GNG12,GNG3,GNG7,HDAC10,IGHM,ITGA6,ITGAM,ITGB3,ITGB8,ITPR1,NRAS,PLA2G3,PRKCG
T Cell Receptor Signaling	0,00E+00	0.00814	0.447		FOS,ICOSLG/LOC102723996,MAPK12,NRAS,PTK2B
Inhibition of ARE-Mediated mRNA Degradation Pathway	0,00E+00	0.0311	0.447		AGO3,CD70,MAPK12,NGFR,YWHAG
B Cell Receptor Signaling	0,00E+00	0.0143	0.707		BCL6,EGR1,ETS1,IGHM,MAP3K2,MAPK12,NRAS,PTK2B,SYNJ2
Th17 Activation Pathway	0,00E+00	0.00826	2		HSP90AA1,HSP90AB1,HSP90B1,RORC
Coagulation System	0,00E+00	0.0286	NaN		F3
Mitochondrial Dysfunction	0,00E+00	0.0234	NaN		CYB5B,MAPK12,PINK1,UCP2
Ceramide Signaling	0,00E+00	0.0333	NaN		FOS,NGFR,NRAS
Activation of IRF by Cytosolic Pattern Recognition Receptors	0,00E+00	0.0154	NaN		MAPK12
Role of Pattern Recognition Receptors in Recognition of Bacteria and Viruses	0,00E+00	0.0321	NaN		CD70,IL33,MAPK12,PRKCG,TGFB3
TREM1 Signaling	0,00E+00	0.013	NaN		NLRP10
Role of NFAT in Regulation of the Immune Response	0,00E+00	0.0187	NaN		FOS,GNA12,GNB4,GNG12,GNG3,GNG7,IGHM,ITPR1,KPNA2,NRAS,XPO1
Cytotoxic T Lymphocyte-mediated Apoptosis of Target Cells	0,00E+00	0.00235	NaN		APAF1
T Helper Cell Differentiation	0,00E+00	0.00849	NaN		BCL6,ICOSLG/LOC102723996,NGFR,RORC
Oncostatin M Signaling	0,00E+00	0.0233	NaN		NRAS
CD28 Signaling in T Helper Cells	0,00E+00	0.0058	NaN		FOS,ITPR1,MAPK12
IL-15 Signaling	0,00E+00	0.00758	NaN		IGHM,MAPK12,MYC,NRAS
Role of Cytokines in Mediating Communication between Immune Cells	0,00E+00	0.0185	NaN		IL33
Angiopoietin Signaling	0,00E+00	0.026	NaN		NRAS,TIE1
CNTF Signaling	0,00E+00	0.0175	NaN		NRAS
Semaphorin Signaling in Neurons	0,00E+00	0.0161	NaN		PLXNA3
ICOS-ICOSL Signaling in T Helper Cells	0,00E+00	0.00592	NaN		ICOSLG/LOC102723996,ITPR1,PLEKHA4
Lipid Antigen Presentation by CD1	0,00E+00	0.00721	NaN		CALR,CANX,PDIA3
Cell Cycle Regulation by BTG Family Proteins	0,00E+00	0.027	NaN		E2F1
Melanocyte Development and Pigmentation Signaling	0,00E+00	0.0312	NaN		KITLG,NRAS,SOX10
DNA Methylation and Transcriptional Repression Signaling	0,00E+00	0.0286	NaN		DNMT3B
Role of OCT4 in Mammalian Embryonic Stem Cell Pluripotency	0,00E+00	0.0217	NaN		WWP2
Type I Diabetes Mellitus Signaling	0,00E+00	0.00786	NaN		APAF1,HSPD1,MAPK12,NGFR
Endometrial Cancer Signaling	0,00E+00	0.0333	NaN		MYC,NRAS
Primary Immunodeficiency Signaling	0,00E+00	0.0179	NaN		IGHM
Graft-versus-Host Disease Signaling	0,00E+00	0.00224	NaN		IL33
mTOR Signaling	0,00E+00	0.00943	NaN		NRAS,PRKCG
Communication between Innate and Adaptive Immune Cells	0,00E+00	0.00215	NaN		IGHM,IL33
Sphingosine-1-phosphate Signaling	0,00E+00	0.0333	NaN		ACER2,GNA12,PDIA3,PTK2B
Crosstalk between Dendritic Cells and Natural Killer Cells	0,00E+00	0.011	NaN		ACTG1
Systemic Lupus Erythematosus Signaling	0,00E+00	0.00643	NaN		FOS,IGHM,IL33,NRAS
CDC42 Signaling	0,00E+00	0.0139	NaN		BAIAP2,EXOC1,FOS,ITGA6,ITGAM,ITGB3,ITGB8,MAPK12
Retinoic acid Mediated Apoptosis Signaling	0,00E+00	0.0333	NaN		APAF1,PARP4
Altered T Cell and B Cell Signaling in Rheumatoid Arthritis	0,00E+00	0.0061	NaN		CCL21,IGHM,IL33
Estrogen-Dependent Breast Cancer Signaling	0,00E+00	0.0253	NaN		FOS,NRAS
Leptin Signaling in Obesity	0,00E+00	0.0263	NaN		PDE3A,PDIA3
Glioma Invasiveness Signaling	0,00E+00	0.0274	NaN		ITGB3,NRAS
B Cell Development	0,00E+00	0.0227	NaN		IGHM
Neuroprotective Role of THOP1 in Alzheimer's Disease	0,00E+00	0.025	NaN		AGT,KLK6,TAC1
Role of WNT/GSK-3Î² Signaling in the Pathogenesis of Influenza	0,00E+00	0.0128	NaN		FZD1
PKCÎ¸ Signaling in T Lymphocytes	0,00E+00	0.0143	NaN		CACNA1E,CACNA1I,CACNA1S,CACNG5,FOS,ITPR1,MAP3K2,NRAS
Role of Hypercytokinemia/hyperchemokinemia in the Pathogenesis of Influenza	0,00E+00	0.0116	NaN		IL33
Antiproliferative Role of TOB in T Cell Signaling	0,00E+00	0.00235	NaN		TGFB3
OX40 Signaling Pathway	0,00E+00	0.00209	NaN		MAPK12
Assembly of RNA Polymerase II Complex	0,00E+00	2,00E-02	NaN		POLR2F
Spliceosomal Cycle	0,00E+00	0.0204	NaN		HSPA8
IL-17A Signaling in Airway Cells	0,00E+00	0.0149	NaN		MAPK12
Role of IL-17A in Arthritis	0,00E+00	0.0175	NaN		MAPK12
Role of JAK1 and JAK3 in Î³c Cytokine Signaling	0,00E+00	0.029	NaN		NRAS,PTK2B
Hematopoiesis from Pluripotent Stem Cells	0,00E+00	0.00452	NaN		IGHM,KITLG
Transcriptional Regulatory Network in Embryonic Stem Cells	0,00E+00	0.0185	NaN		RIF1
ERB2-ERBB3 Signaling	0,00E+00	0.0308	NaN		MYC,NRAS
ERBB4 Signaling	0,00E+00	0.0294	NaN		NRAS,PRKCG
Heparan Sulfate Biosynthesis	0,00E+00	0.0116	NaN		HS6ST3
Heparan Sulfate Biosynthesis (Late Stages)	0,00E+00	0.0127	NaN		HS6ST3
D-myo-inositol-5-phosphate Metabolism	0,00E+00	0.0205	NaN		MTMR4,PLPPR4,PPP1R16B,PTPRM
Pyridoxal 5'-phosphate Salvage Pathway	0,00E+00	0.0152	NaN		SGK1
Triacylglycerol Degradation	0,00E+00	0.0175	NaN		PNPLA2
Chondroitin Sulfate Biosynthesis	0,00E+00	0.0172	NaN		HS6ST3
Dermatan Sulfate Biosynthesis	0,00E+00	0.0167	NaN		HS6ST3
tRNA Charging	0,00E+00	0.0256	NaN		LARS2
Dermatan Sulfate Biosynthesis (Late Stages)	0,00E+00	0.0213	NaN		HS6ST3
D-myo-inositol (1,4,5,6)-Tetrakisphosphate Biosynthesis	0,00E+00	0.0223	NaN		MTMR4,PLPPR4,PPP1R16B,PTPRM
Serotonin Degradation	0,00E+00	0.0282	NaN		SMOX,Sult1a1
D-myo-inositol (3,4,5,6)-tetrakisphosphate Biosynthesis	0,00E+00	0.0223	NaN		MTMR4,PLPPR4,PPP1R16B,PTPRM
3-phosphoinositide Biosynthesis	0,00E+00	0.0195	NaN		MTMR4,PLPPR4,PPP1R16B,PTPRM
Chondroitin Sulfate Biosynthesis (Late Stages)	0,00E+00	2,00E-02	NaN		HS6ST3
Noradrenaline and Adrenaline Degradation	0,00E+00	0.027	NaN		SMOX
Inhibition of Matrix Metalloproteases	0,00E+00	0.0256	NaN		HSPG2
Oxidative Phosphorylation	0,00E+00	0.00901	NaN		CYB5B
WNT/Ca+ pathway	0,00E+00	0.0312	NaN		FZD1,PDIA3
Nucleotide Excision Repair Pathway	0,00E+00	0.0286	NaN		POLR2F
Amyloid Processing	0,00E+00	0.0196	NaN		MAPK12
IL-4 Signaling	0,00E+00	0.0323	NaN		NR3C1,NRAS,SYNJ2
Insulin Receptor Signaling	0,00E+00	0.0214	NaN		NRAS,SGK1,SYNJ2
Phototransduction Pathway	0,00E+00	0.0185	NaN		NPR1
Death Receptor Signaling	0,00E+00	0.0312	NaN		ACTG1,APAF1,PARP4
Apoptosis Signaling	0,00E+00	0.0192	NaN		APAF1,NRAS
NF-ÎºB Signaling	0,00E+00	0.00526	NaN		IL33,NGFR,NRAS
VEGF Signaling	0,00E+00	0.0303	NaN		ACTG1,NRAS,PTK2B
PD-1, PD-L1 cancer immunotherapy pathway	0,00E+00	0.0189	NaN		NGFR,TGFB3
Cancer Drug Resistance By Drug Efflux	0,00E+00	0.0172	NaN		NRAS
Th1 and Th2 Activation Pathway	0,00E+00	0.0174	NaN		ICOSLG/LOC102723996,IL33,PTGDR2
Th1 Pathway	0,00E+00	0.0082	NaN		ICOSLG/LOC102723996
Th2 Pathway	0,00E+00	0.0219	NaN		ICOSLG/LOC102723996,IL33,PTGDR2
SPINK1 Pancreatic Cancer Pathway	0,00E+00	0.0167	NaN		KLK6
SPINK1 General Cancer Pathway	0,00E+00	0.029	NaN		Mt1,NRAS
Apelin Adipocyte Signaling Pathway	0,00E+00	0.033	NaN		GPX3,GSTT2/GSTT2B,MAPK12
T Cell Exhaustion Signaling Pathway	0,00E+00	0.00707	NaN		BCL6,FOS,MAPK12,NRAS
IL-23 Signaling Pathway	0,00E+00	0.0217	NaN		RORC
Necroptosis Signaling Pathway	0,00E+00	0.0191	NaN		NGFR,PLA2G3,TYRO3
Kinetochore Metaphase Signaling Pathway	0,00E+00	0.018	NaN		ANAPC5,CDC20
GM-CSF Signaling	0,00E+00	0.0286	NaN		ETS1,NRAS

## Sheet: IPA p0.01
Ingenuity Canonical Pathways	-log(p-value)	P value	Ratio	z-score	z score^2	Molecules
Role of PKR in Interferon Induction and Antiviral Response	3.17	0.000676083	0.0956	2.309	5.33148	APAF1,DNAJC3,E2F1,FOS,HSP90AA1,HSP90AB1,HSP90B1,HSPA1A/HSPA1B,Hspa1b,HSPA5,HSPA8,MAPK12,NLRP10
eNOS Signaling	2.12	0.00758578	0.0755	1.633	2.66669	AQP4,AQP6,CAV1,HSP90AA1,HSP90AB1,HSP90B1,HSPA1A/HSPA1B,Hspa1b,HSPA5,HSPA8,ITPR1,PRKCG
Protein Kinase A Signaling	2.24	0.0057544	0.059	1.606	2.57924	ANAPC5,DUSP7,GNB4,GNG12,GNG3,GNG7,H1-0,ITPR1,NGFR,PDE3A,PDIA3,PRKCG,PTCH1,PTCH2,PTK2B,PTPN4,PTPRB,PTPRM,PTPRR,PTPRT,PTPRZ1,RYR1,TGFB3,YWHAG
RHOGDI Signaling	2.21	0.00616595	0.0698	1	1	ACTG1,CDH13,CDH3,GNA12,GNB4,GNG12,GNG3,GNG7,ITGA6,ITGAM,ITGB3,ITGB8,MSN,MYH3,MYH7B
LPS/IL-1 Mediated Inhibition of RXR Function	3	0.001	0.0748	0.378	0.142884	ABCA1,ACOX3,ALDH1L2,FABP7,FMO2,GSTM5,GSTT2/GSTT2B,HMGCS1,HMGCS2,HS6ST3,IL33,NGFR,NR0B2,NR1H3,PLTP,PPARGC1B,SLC27A1,SMOX,XPO1
Aryl Hydrocarbon Receptor Signaling	2.55	0.00281838	0.0818	0.333	0.110889	ALDH1L2,APAF1,CDKN1A,E2F1,FOS,GSTM5,GSTT2/GSTT2B,HSP90AA1,HSP90AB1,HSP90B1,MYC,NR0B2,TGFB3
LXR/RXR Activation	2.07	0.00851138	0.0813	0.333	0.110889	ABCA1,AGT,APOD,C4A/C4B,CYP51A1,IL33,LCAT,NGFR,NR1H3,PLTP
Corticotropin Releasing Hormone Signaling	3.29	0.000512861	0.094	0.277	0.076729	CACNA1E,CACNA1I,CACNA1S,CACNG5,FOS,GLI1,ITPR1,MAPK12,NOS1,NPR1,NR4A1,PRKCG,PTCH1,PTCH2
Hepatic Fibrosis Signaling Pathway	2.09	0.00812831	0.0573	0.229	0.052441	AGT,CACNA1E,CACNA1S,CACNG5,COL11A2,COL18A1,COL5A3,FOS,FTH1,FZD1,GLI1,IL33,ITGA6,ITGAM,ITGB3,ITGB8,MAPK12,MYC,NGFR,NRAS,PRKCG,PTCH1,PTCH2,TGFB3
Wound Healing Signaling Pathway	3.45	0.000354813	0.0794	-0.447	0.199809	CD70,COL11A2,COL16A1,COL18A1,COL5A3,COL6A3,COL9A2,COL9A3,FGF7,FOS,HBEGF,IL33,ITGA6,LAMC1,MAPK12,NGFR,NRAS,TAC1,TGFB3,VIM
NRF2-mediated Oxidative Stress Response	2.18	0.00660693	0.0675	-0.447	0.199809	ACTG1,DNAJA1,DNAJA4,DNAJC19,DNAJC3,FKBP5,FOS,FTH1,GSTM5,GSTT2/GSTT2B,HSP90AA1,HSP90AB1,HSP90B1,NRAS,PRKCG,STIP1
Cardiac Hypertrophy Signaling (Enhanced)	4.4	3.98107e-05	0.0683	-0.577	0.332929	ADRA1A,AGT,ATP2A2,ATP2A3,CACNA1E,CACNA1S,CACNG5,CD70,EDNRB,FGF1,FGF11,FGF7,FZD1,GNA12,GNB4,GNG12,GNG3,GNG7,HDAC10,IL20RB,IL33,ITGA6,ITGAM,ITGB3,ITGB8,ITPR1,MAP3K2,MAPK12,MYC,NGFR,NPR1,NRAS,PDE3A,PDIA3,PRKCG,RYR1,TGFB3
Nitric Oxide Signaling in the Cardiovascular System	3.17	0.000676083	0.101	-0.632	0.399424	ATP2A2,ATP2A3,CACNA1E,CACNA1S,CACNG5,CAV1,HSP90AA1,HSP90AB1,HSP90B1,ITPR1,NPR1,PRKCG
Sperm Motility	2.59	0.0025704	0.0706	-0.707	0.499849	ABHD3,CACNA1I,EPHA5,FLT3LG,GNA12,GNB4,GNG12,GNG3,GNG7,ITPR1,LCAT,NPR1,PDIA3,PLA2G3,PRKCG,PTK2B,TIE1,TYRO3
Androgen Signaling	2.76	0.0017378	0.0828	-0.816	0.665856	CACNA1E,CACNA1I,CACNA1S,CACNG5,CALR,GNA12,GNB4,GNG12,GNG3,GNG7,HSP90AA1,ITPR1,POLR2F,PRKCG
Aldosterone Signaling in Epithelial Cells	4.41	3.89045e-05	0.104	-1	1	CRYAB,DNAJA1,DNAJC19,DNAJC3,HSP90AA1,HSP90AB1,HSP90B1,HSPA1A/HSPA1B,HSPA4L,HSPA5,HSPA8,HSPD1,HSPH1,ITPR1,PDIA3,PRKCG,SGK1
Antiproliferative Role of Somatostatin Receptor 2	2.37	0.0042658	0.104	-1	1	CDKN1A,GNB4,GNG12,GNG3,GNG7,NOS1,NPR1,NRAS
Pulmonary Fibrosis Idiopathic Signaling Pathway	2.79	0.00162181	0.0675	-1.091	1.19028	ACTG1,ADAMTS1,CAV1,COL11A2,COL16A1,COL18A1,COL5A3,COL6A3,COL9A2,COL9A3,CXCL12,EGR1,FOS,FZD1,GLI1,GNA12,MAPK12,NRAS,PINK1,PTK2B,TGFB3,VIM
Signaling by Rho Family GTPases	3.52	0.000301995	0.0784	-1.155	1.33403	ACTG1,BAIAP2,CDC42EP1,CDH13,CDH3,FOS,GNA12,GNB4,GNG12,GNG3,GNG7,ITGA6,ITGAM,ITGB3,ITGB8,MAPK12,MSN,PTK2B,SEPTIN11,STMN1,VIM
Role of NFAT in Cardiac Hypertrophy	2.45	0.00354813	0.0721	-1.155	1.33403	CACNA1E,CACNA1I,CACNA1S,CACNG5,GNB4,GNG12,GNG3,GNG7,HDAC10,ITPR1,MAPK12,NRAS,PDIA3,PRKCG,SLC8A3,TGFB3
Opioid Signaling Pathway	4.15	7.07946e-05	0.0827	-1.213	1.47137	CACNA1E,CACNA1I,CACNA1S,CACNG5,EGR4,FOS,FOSB,GNA12,GNB4,GNG12,GNG3,GNG7,GRIN2A,GRIN2B,ITPR1,MAPK12,MYC,NOS1,NRAS,PENK,PRKCG,RGS8,RYR1
GNRH Signaling	3.62	0.000239883	0.0895	-1.265	1.60022	CACNA1E,CACNA1I,CACNA1S,CACNG5,EGR1,FOS,GNB4,GNG12,GNG3,GNG7,HBEGF,ITPR1,MAP3K2,MAPK12,NRAS,PRKCG,PTK2B
Neuregulin Signaling	3.24	0.00057544	0.103	-1.342	1.80096	ERRFI1,HBEGF,HSP90AA1,HSP90AB1,HSP90B1,ITGA6,ITGAM,ITGB3,ITGB8,MYC,NRAS,PRKCG
ERK5 Signaling	2.55	0.00281838	0.111	-1.414	1.9994	ELK4,FOS,GNA12,MAP3K2,MYC,NRAS,SGK1,YWHAG
BAG2 Signaling Pathway	2.14	0.00724436	0.0952	-1.414	1.9994	CDKN1A,HSP90AA1,HSPA1A/HSPA1B,Hspa1b,HSPA5,HSPA8,MYC,PINK1
CXCR4 Signaling	2.33	0.00467735	0.0769	-1.414	1.9994	CXCL12,DOCK1,EGR1,FOS,GNA12,GNB4,GNG12,GNG3,GNG7,ITPR1,MAPK12,NRAS,PRKCG
GPCR-Mediated Nutrient Sensing in Enteroendocrine Cells	2.68	0.0020893	0.0932	-1.508	2.27406	CACNA1E,CACNA1I,CACNA1S,CACNG5,CCK,GNG12,GNG3,GNG7,ITPR1,PDIA3,PRKCG
Regulation Of The Epithelial Mesenchymal Transition By Growth Factors Pathway	2.26	0.00549541	0.0729	-1.508	2.27406	CD70,DOCK10,EGR1,ETS1,FGF1,FGF11,FGF7,FOS,MAPK12,NGFR,NRAS,TGFB3,VIM,ZEB2
Dilated Cardiomyopathy Signaling Pathway	3.85	0.000141254	0.101	-1.667	2.77889	ACTG1,ATP2A2,BAG3,CACNA1E,CACNA1I,CACNA1S,CACNG5,DMD,ITPR1,MAPK12,MYBPC3,MYH3,MYH7B,MYO5C,PDE3A
Actin Cytoskeleton Signaling	2.4	0.00398107	0.0694	-1.667	2.77889	ACTG1,BAIAP2,DOCK1,FGF1,FGF11,FGF7,GNA12,GNG12,ITGA6,ITGAM,ITGB3,ITGB8,MSN,MYH3,MYH7B,MYO5C,NRAS
G Beta Gamma Signaling	3.95	0.000112202	0.109	-1.732	2.99982	CACNA1E,CACNA1I,CACNA1S,CACNG5,CAV1,GNA12,GNB4,GNG12,GNG3,GNG7,HBEGF,ITPR1,NRAS,PRKCG
Endocannabinoid Neuronal Synapse Pathway	3.82	0.000151356	0.101	-1.732	2.99982	CACNA1E,CACNA1I,CACNA1S,CACNG5,GNB4,GNG12,GNG3,GNG7,GRIA1,GRIA4,GRIN2A,GRIN2B,ITPR1,MAPK12,PDIA3
Endoplasmic Reticulum Stress Pathway	5.44	3.63078e-06	0.333	-1.89	3.5721	CALR,DDIT3,DNAJC3,HSP90B1,HSPA5,TAOK3,XBP1
Netrin Signaling	2.55	0.00281838	0.111	-1.89	3.5721	ABLIM3,CACNA1E,CACNA1I,CACNA1S,CACNG5,ITPR1,RYR1,UNC5B
HGF Signaling	2.78	0.00165959	0.0909	-1.89	3.5721	CDKN1A,DOCK1,ETS1,FOS,ITGA6,ITGAM,ITGB3,ITGB8,MAP3K2,MAPK12,NRAS,PRKCG
Amyotrophic Lateral Sclerosis Signaling	2.27	0.00537032	0.087	-1.89	3.5721	APAF1,CACNA1E,CACNA1S,CACNG5,GRIA1,GRIA4,GRID2,GRIN2A,GRIN2B,NOS1
Cholecystokinin/Gastrin-mediated Signaling	2.17	0.00676083	0.084	-1.897	3.59861	CCK,CCKBR,FOS,GNA12,IL33,ITPR1,MAPK12,NRAS,PRKCG,PTK2B
Ephrin Receptor Signaling	2.89	0.00128825	0.0796	-1.897	3.59861	CXCL12,EPHA5,FGF1,GNA12,GNB4,GNG12,GNG3,GNG7,GRIN2A,GRIN2B,ITGA6,ITGAM,ITGB3,ITGB8,NGEF,NRAS
Endothelin-1 Signaling	2.26	0.00549541	0.0729	-1.941	3.76748	ABHD3,EDNRB,FOS,GNA12,ITPR1,LCAT,MAPK12,MYC,NOS1,NPR1,NRAS,PDIA3,PLA2G3,PRKCG
Neurovascular Coupling Signaling Pathway	4.6	2.51189e-05	0.0933	-1.964	3.8573	ABHD3,CACNA1E,CACNA1I,CACNA1S,CACNG5,GABRA2,GABRA4,GJA1,GRIA1,GRIA4,GRIN2A,GRIN2B,ITPR1,KCNJ16,LCAT,NOS1,NPR1,PLA2G3,RYR1,SLC1A3,TRPC3
G-Protein Coupled Receptor Signaling	2.1	0.00794328	0.0514	-2	4	ACKR3,ADGRB2,ADGRL1,ADRA1A,AMOT,CCKBR,EDNRB,FOS,FZD1,GNA12,GNB4,GNG12,GNG3,GNG7,GPR101,GPR17,GPR26,GPR37,GPR37L1,GPR4,GPR63,HCN1,HCN2,LGR5,LHCGR,MAP3K2,MAPK12,NRAS,PDE3A,PREX1,PRKCG,PRLHR,PTGDR2,PTK2B,SSTR3,VIPR2
GP6 Signaling Pathway	2.43	0.00371535	0.0866	-2.111	4.45632	COL11A2,COL16A1,COL18A1,COL5A3,COL6A3,COL9A2,COL9A3,ITGB3,ITPR1,LAMC1,PRKCG
Glutamate Receptor Signaling	4.18	6.60693e-05	0.152	-2.236	4.9997	GNB4,GNG12,GNG3,GNG7,GRIA1,GRIA4,GRID2,GRIN2A,GRIN2B,SLC1A3
α-Adrenergic Signaling	2.46	0.00346737	0.0926	-2.236	4.9997	ADRA1A,GNA12,GNB4,GNG12,GNG3,GNG7,ITPR1,NRAS,PRKCG,SLC8A3
Phagosome Formation	2.42	0.00380189	0.0535	-2.466	6.08116	ABHD3,ACKR3,ADGRB2,ADGRL1,ADRA1A,CCKBR,DOCK1,EDNRB,FZD1,GPR101,GPR17,GPR26,GPR37,GPR37L1,GPR4,GPR63,IGHM,ITGA6,ITGAM,ITGB3,ITGB8,ITPR1,LCAT,LGR5,LHCGR,MAPK12,MYH3,MYH7B,MYO5C,NRAS,PLA2G3,PRKCG,PRLHR,PTGDR2,PTK2B,SSTR3,VIPR2
Neuropathic Pain Signaling In Dorsal Horn Neurons	2.68	0.0020893	0.099	-2.53	6.4009	FOS,GPR37,GRIA1,GRIA4,GRIN2A,GRIN2B,ITPR1,PDIA3,PRKCG,TAC1
Synaptic Long Term Depression	3.97	0.000107152	0.0923	-2.828	7.99758	ABHD3,CACNA1E,CACNA1I,CACNA1S,CACNG5,GNA12,GRIA1,GRIA4,GRID2,ITPR1,LCAT,NOS1,NPR1,NRAS,PDIA3,PLA2G3,PRKCG,RYR1
Unfolded protein response	8.16	6.91831e-09	0.189	-3.051	9.3086	CALR,CANX,DDIT3,DNAJA1,DNAJA4,DNAJC19,DNAJC3,EDEM1,HSP90B1,HSPA1A/HSPA1B,Hspa1b,HSPA5,HSPA8,HSPH1,PDIA6,SYVN1,XBP1
Calcium Signaling	4.36	4.36516e-05	0.0926	-3.051	9.3086	ATP2A2,ATP2A3,CACNA1E,CACNA1I,CACNA1S,CACNG5,CALR,GRIA1,GRIA4,GRIN2A,GRIN2B,HDAC10,ITPR1,MYH3,MYH7B,MYO5C,RYR1,SLC8A3,Tpm2,TRPC3
CREB Signaling in Neurons	4.41	3.89045e-05	0.0662	-3.773	14.2355	ACKR3,ADGRB2,ADGRL1,ADRA1A,CACNA1E,CACNA1I,CACNA1S,CACNG5,CCKBR,EDNRB,FZD1,GNA12,GNB4,GNG12,GNG3,GNG7,GPR101,GPR17,GPR26,GPR37,GPR37L1,GPR4,GPR63,GRIA1,GRIA4,GRID2,GRIN2A,GRIN2B,ITPR1,LGR5,LHCGR,NGFR,NRAS,PDIA3,POLR2F,PRKCG,PRLHR,PTGDR2,SSTR3,VIPR2

## Sheet: End list
Ingenuity Canonical Pathways		-log(p-value)	# DEG	z-score	Ratio	color code	# DEG			P value	Molecules
Unfolded protein response		8.16	17	-3.051	0.189	3E3EFF	17			6.91831e-09	CALR, CANX, DDIT3, DNAJA1, DNAJA4, DNAJC19, DNAJC3, EDEM1, HSP90B1, HSPA1A/HSPA1B, Hspa1b, HSPA5, HSPA8, HSPH1, PDIA6, SYVN1, XBP1
Endoplasmic Reticulum Stress Pathway		5.44	7	-1.89	0.333	8787FF	7			3.63078e-06	CALR, DDIT3, DNAJC3, HSP90B1, HSPA5, TAOK3, XBP1
CREB Signaling in Neurons		4.41	40	-3.773	0.0662	1010FF	40			3.89045e-05	ACKR3, ADGRB2, ADGRL1, ADRA1A, CACNA1E, CACNA1I, CACNA1S, CACNG5, CCKBR, EDNRB, FZD1, GNA12, GNB4, GNG12, GNG3, GNG7, GPR101, GPR17, GPR26, GPR37, GPR37L1, GPR4, GPR63, GRIA1, GRIA4, GRID2, GRIN2A, GRIN2B, ITPR1, LGR5, LHCGR, NGFR, NRAS, PDIA3, POLR2F, PRKCG, PRLHR, PTGDR2, SSTR3, VIPR2
Calcium Signaling		4.36	20	-3.051	0.0926	3E3EFF	20			4.36516e-05	ATP2A2, ATP2A3, CACNA1E, CACNA1I, CACNA1S, CACNG5, CALR, GRIA1, GRIA4, GRIN2A, GRIN2B, HDAC10, ITPR1, MYH3, MYH7B, MYO5C, RYR1, SLC8A3, Tpm2, TRPC3
Glutamate Receptor Signaling		4.18	10	-2.236	0.152	7171FF	10			6.60693e-05	GNB4, GNG12, GNG3, GNG7, GRIA1, GRIA4, GRID2, GRIN2A, GRIN2B, SLC1A3
Synaptic Long Term Depression		3.97	18	-2.828	0.0923	4B4BFF	18			0.000107152	ABHD3, CACNA1E, CACNA1I, CACNA1S, CACNG5, GNA12, GRIA1, GRIA4, GRID2, ITPR1, LCAT, NOS1, NPR1, NRAS, PDIA3, PLA2G3, PRKCG, RYR1
GABA Receptor Signaling		3.8	14	0	0.105	FFFFFF	14			0.000158489	CACNA1E, CACNA1I, CACNA1S, CACNG5, GABRA2, GABRA4, GNA12, GNB4, GNG12, GNG3, GNG7, GPR37, ITPR1, SLC6A13
Synaptogenesis Signaling Pathway		2.55	13	-2.496	0.0414	6060FF	13			0.00281838	CADM1, CDH13, CDH3, EPHA5, GRIA1, GRIA4, GRIN2A, GRIN2B, HSPA8, ITPR1, NECTIN3, NRAS, SYT12
Synaptic Long Term Potentiation		2.3	8	-2.828	0.062	4B4BFF	8			0.00501187	GRIA1, GRIA4, GRIN2A, GRIN2B, ITPR1, NRAS, PDIA3, PRKCG
Superpathway of Cholesterol Biosynthesis		5.45	8	-2.121	0.276	7777ff	8			3.54813e-06	CYP51A1, EBP, HMGCS1, HMGCS2, IDI1, MSMO1, SC5D, SQLE
PI3K/AKT Signaling		2.55	12	-1.89	0.0603	8787FF	12			0.00281838	CDKN1A, HSP90AA1, HSP90AB1, HSP90B1, IL20RB, ITGA6, ITGAM, ITGB3, ITGB8, NRAS, SYNJ2, YWHAG
AMPK Signaling		2.55	13	-1.342	0.0537	ABABFF	13			0.00281838	ACACB, ADRA1A, AK1, AK4, AK5, CDKN1A, GNA12, GNB4, GNG12, GNG3, GNG7, MAPK12, PCK2
NAD Signaling Pathway		2.55	10	1	0.0662	FFBEBE	10			0.00281838	GJA1, H1-0, H2BC5, HMGCS2, HSPD1, PARP4, POLR2F, RYR1, SIRT4, TPCN2
Sirtuin Signaling Pathway		2.55	12	0.905	0.0411	FFC5C5	12			0.00281838	ABCA1, E2F1, H1-0, HMGCS2, MAPK12, MYC, NR1H3, PCK2, POLR2F, SIRT4, TUBA8, UCP2
p53 Signaling		2.55	5	2.236	0.051	FF7070	5			0.00281838	APAF1, CDKN1A, COQ8A, E2F1, SERPINE2
NER (Nucleotide Excision Repair, Enhanced Pathway)		2.55	6	1.342	0.0583	FFAAAA	6			0.00281838	DDB2, POLE, POLR2F, RFC2, TOP2A, UVSSA
BER (Base Excision Repair) Pathway		2.55	4	1	0.0909	FFBEBE	4			0.00281838	E2F1, MPG, POLE, RFC2
DNA repair by Homologous Recombination		2.55	1	0	0.0714	FFFFFF	1			0.00281838	RAD50
DNA Repair by Non-Homologous End Joining		2.55	1	0	0.0714	FFFFFF	1			0.00281838	RAD50
Mismatch Repair in Eukaryotes		2.55	1	0	0.0625	FFFFFF	1			0.00281838	RFC2
IL-8 Signaling		2.55	14	-1.508	0.0664	A0A0FF	14			0.00281838	FOS, GNA12, GNB4, GNG12, GNG3, GNG7, HBEGF, ITGAM, ITGB3, LASP1, MAPK12, NRAS, PRKCG, PTK2B
Neuroinflammation Signaling Pathway		2.55	15	-1.508	0.0476	A0A0FF	15			0.00281838	CXCL12, FOS, FZD1, GABRA2, GABRA4, GRIA1, GRIN2A, GRIN2B, MAPK12, MFGE8, PLA2G3, PRKCG, SLC1A3, SLC6A13, TGFB3
IL-1 Signaling		2.55	7	0	0.0729	FFFFFF	7			0.00281838	FOS, GNA12, GNB4, GNG12, GNG3, GNG7, MAPK12
Cyclins and Cell Cycle Regulation		2.55	5	-2	0.0595	8080FF	5			0.00281838	CDKN1A, E2F1, HDAC10, MYT1, TGFB3
NRF2-mediated Oxidative Stress Response		2.55	16	-0.447	0.0675	E3E3FF	16			0.00281838	ACTG1, DNAJA1, DNAJA4, DNAJC19, DNAJC3, FKBP5, FOS, FTH1, GSTM5, GSTT2/GSTT2B, HSP90AA1, HSP90AB1, HSP90B1, NRAS, PRKCG, STIP1
Integrin Signaling		2.55	9	-2.828	0.0423	4B4BFF	9			0.00281838	ACTG1, CAV1, DOCK1, ITGA6, ITGAM, ITGB3, ITGB8, NRAS, TSPAN2
Endothelin-1 Signaling		2.55	14	-1.941	0.0729	8383FF	14			0.00281838	ABHD3, EDNRB, FOS, GNA12, ITPR1, LCAT, MAPK12, MYC, NOS1, NPR1, NRAS, PDIA3, PLA2G3, PRKCG
Actin Cytoskeleton Signaling		2.55	17	-1.667	0.0694	9494FF	17			0.00281838	ACTG1, BAIAP2, DOCK1, FGF1, FGF11, FGF7, GNA12, GNG12, ITGA6, ITGAM, ITGB3, ITGB8, MSN, MYH3, MYH7B, MYO5C, NRAS

## Sheet: DEG location
Flags	LogFC	FDR	ID	Symbol	Entrez Gene Name	Location	Type(s)	Drug(s)
D	-1.069	0.000122	ENSMUSG00000094065	CCL21	C-C motif chemokine ligand 21	Extracellular Space	cytokine
	-0.743	0.0105	ENSMUSG00000019489	CD70	CD70 molecule	Extracellular Space	cytokine	SEA-CD70, cusatuzumab, MDX-1203, MDX-1411, SGN-CD70A, vorsetuzumab mafodotin, AMG 172
	-0.647	0.00665	ENSMUSG00000024810	IL33	interleukin 33	Extracellular Space	cytokine
	-0.457	0.00019	ENSMUSG00000061353	CXCL12	C-X-C motif chemokine ligand 12	Extracellular Space	cytokine	NOX-A12
	-0.255	0.0291	ENSMUSG00000040759	CMTM5	CKLF like MARVEL transmembrane domain containing 5	Other	cytokine
	0.444	0.00576	ENSMUSG00000110206	FLT3LG	fms related receptor tyrosine kinase 3 ligand	Extracellular Space	cytokine
	0.914	0.00056	ENSMUSG00000032726	BMP8A	bone morphogenetic protein 8a	Extracellular Space	cytokine
	-2.389	1e-06	ENSMUSG00000020914	TOP2A	DNA topoisomerase II alpha	Nucleus	enzyme	bortezomib/doxorubicin, daunorubicin/tretinoin, idarubicin, cladribine/cytarabine/filgrastim/idarubicin/plerixafor, cisplatin/doxorubicin/methotrexate, cytarabine/idarubicin, cytarabine/daunorubicin/fludarabine phosphate, cytarabine/doxorubicin/filgrastim/omacetaxine mepesuccinate, cytarabine/daunorubicin, cytarabine/doxorubicin, cyclophosphamide/epirubicin, doxorubicin/paclitaxel, fludarabine ph…
	-1.14	0	ENSMUSG00000091971	HSPA1A/HSPA1B	heat shock protein family A (Hsp70) member 1A	Cytoplasm	enzyme
D	-1.072	0.0357	ENSMUSG00000078921	Tgtp1/Tgtp2	T cell specific GTPase 1	Other	enzyme
	-0.997	0.000611	ENSMUSG00000033715	Akr1c14	aldo-keto reductase family 1, member C14	Cytoplasm	enzyme
D	-0.967	0.0325	ENSMUSG00000079363	GBP6	guanylate binding protein family member 6	Cytoplasm	enzyme
	-0.856	0.00613	ENSMUSG00000040170	FMO2	flavin containing dimethylaniline monoxygenase 2	Cytoplasm	enzyme
	-0.776	0.003	ENSMUSG00000031613	HPGD	15-hydroxyprostaglandin dehydrogenase	Cytoplasm	enzyme	glycyrrhetinic acid
	-0.776	0.0169	ENSMUSG00000105504	GBP5	guanylate binding protein 5	Plasma Membrane	enzyme
	-0.693	0.0186	ENSMUSG00000028860	SYTL1	synaptotagmin like 1	Cytoplasm	enzyme
	-0.65	0.0297	ENSMUSG00000025176	HOGA1	4-hydroxy-2-oxoglutarate aldolase 1	Cytoplasm	enzyme
	-0.605	0.000291	ENSMUSG00000028927	PADI2	peptidyl arginine deiminase 2	Cytoplasm	enzyme
	-0.574	0	ENSMUSG00000025823	PDIA4	protein disulfide isomerase family A member 4	Cytoplasm	enzyme
	-0.554	0.0132	ENSMUSG00000053465	HS6ST3	heparan sulfate 6-O-sulfotransferase 3	Other	enzyme
	-0.553	0.0262	ENSMUSG00000027360	HDC	histidine decarboxylase	Cytoplasm	enzyme
	-0.552	0	ENSMUSG00000026864	HSPA5	heat shock protein family A (Hsp70) member 5	Cytoplasm	enzyme	PAT-SM6
	-0.521	0	ENSMUSG00000020256	ALDH1L2	aldehyde dehydrogenase 1 family member L2	Cytoplasm	enzyme
	-0.508	0.00448	ENSMUSG00000054404	SLFN5	schlafen family member 5	Nucleus	enzyme
	-0.471	0	ENSMUSG00000001467	CYP51A1	cytochrome P450 family 51 subfamily A member 1	Cytoplasm	enzyme	posaconazole, luliconazole, efinaconazole, betamethasone/clotrimazole, econazole, itraconazole, clotrimazole, fluconazole, miconazole, bifonazole, ketoconazole, sertaconazole, oxiconazole, terconazole, voriconazole
	-0.463	0	ENSMUSG00000027562	CA2	carbonic anhydrase 2	Cytoplasm	enzyme	benzthiazide, ethoxyzolamide, brimonidine/brinzolamide, dorzolamide, diazoxide, dichlorphenamide, methazolamide, hydrochlorothiazide, phentermine/topiramate, sulfacetamide, dorzolamide/timolol, brinzolamide, topiramate, chlorothiazide/reserpine, chlorothiazide, acetazolamide, chlorthalidone, quinethazone, trichloromethiazide
	-0.463	0.0154	ENSMUSG00000049709	NLRP10	NLR family pyrin domain containing 10	Other	enzyme
	-0.462	0.000912	ENSMUSG00000032854	UGT8	UDP glycosyltransferase 8	Cytoplasm	enzyme
	-0.44	0	ENSMUSG00000024665	FADS2	fatty acid desaturase 2	Plasma Membrane	enzyme
	-0.437	0.0124	ENSMUSG00000041660	BBOX1	gamma-butyrobetaine hydroxylase 1	Cytoplasm	enzyme
	-0.432	8.7e-05	ENSMUSG00000033060	LMO7	LIM domain 7	Cytoplasm	enzyme
	-0.427	8e-06	ENSMUSG00000022425	ENPP2	ectonucleotide pyrophosphatase/phosphodiesterase 2	Plasma Membrane	enzyme	VPC8a202
	-0.424	2e-06	ENSMUSG00000007682	DIO2	iodothyronine deiodinase 2	Cytoplasm	enzyme
	-0.42	9.3e-05	ENSMUSG00000019916	P4HA1	prolyl 4-hydroxylase subunit alpha 1	Cytoplasm	enzyme
	-0.418	0.00198	ENSMUSG00000029361	NOS1	nitric oxide synthase 1	Cytoplasm	enzyme	N(G)-monomethyl-D-arginine, GW 273629
	-0.384	0	ENSMUSG00000032418	ME1	malic enzyme 1	Cytoplasm	enzyme
	-0.379	6.1e-05	ENSMUSG00000023944	HSP90AB1	heat shock protein 90 alpha family class B member 1	Cytoplasm	enzyme	alvespimycin, retaspimycin, TAS-116, cisplatin
	-0.368	0.000197	ENSMUSG00000058258	IDI1	isopentenyl-diphosphate delta isomerase 1	Cytoplasm	enzyme
	-0.368	0.000806	ENSMUSG00000031604	MSMO1	methylsterol monooxygenase 1	Cytoplasm	enzyme
	-0.366	0.000303	ENSMUSG00000022351	SQLE	squalene epoxidase	Cytoplasm	enzyme	tolnaftate, terbinafine, butenafine, naftifine
	-0.363	0.000228	ENSMUSG00000030306	TMTC1	transmembrane O-mannosyltransferase targeting cadherins 1	Cytoplasm	enzyme
	-0.359	0	ENSMUSG00000010663	FADS1	fatty acid desaturase 1	Plasma Membrane	enzyme
	-0.358	1.4e-05	ENSMUSG00000020571	PDIA6	protein disulfide isomerase family A member 6	Cytoplasm	enzyme
	-0.347	0.0212	ENSMUSG00000049907	RASL11B	RAS like family 11 member B	Plasma Membrane	enzyme
	-0.344	6.7e-05	ENSMUSG00000021364	ELOVL2	ELOVL fatty acid elongase 2	Cytoplasm	enzyme
	-0.343	0.0473	ENSMUSG00000028763	HSPG2	heparan sulfate proteoglycan 2	Extracellular Space	enzyme
	-0.342	0.00497	ENSMUSG00000021270	HSP90AA1	heat shock protein 90 alpha family class A member 1	Cytoplasm	enzyme	alvespimycin, retaspimycin, luminespib, TAS-116, cisplatin
	-0.337	0.00356	ENSMUSG00000030137	TUBA8	tubulin alpha 8	Cytoplasm	enzyme	docetaxel/gemcitabine/vincristine, bevacizumab/paclitaxel/topotecan, colchicine/probenecid, cyclophosphamide/epirubicin/5-fluorouracil/paclitaxel, bevacizumab/docetaxel/prednisone/thalidomide/zoledronic acid, docetaxel/zoledronic acid, gemcitabine/paclitaxel, L-asparaginase/daunorubicin/dexamethasone/vincristine, prednisone/vincristine, docetaxel/5-fluorouracil, vinflunine, L-asparaginase/dexamet…
	-0.336	0.0107	ENSMUSG00000020520	GALNT10	polypeptide N-acetylgalactosaminyltransferase 10	Cytoplasm	enzyme
	-0.33	0.0146	ENSMUSG00000037370	ENPP1	ectonucleotide pyrophosphatase/phosphodiesterase 1	Plasma Membrane	enzyme
	-0.329	0.0176	ENSMUSG00000031381	PIGA	phosphatidylinositol glycan anchor biosynthesis class A	Cytoplasm	enzyme
	-0.328	7.6e-05	ENSMUSG00000035237	LCAT	lecithin-cholesterol acyltransferase	Extracellular Space	enzyme
	-0.321	0.0325	ENSMUSG00000044986	TST	thiosulfate sulfurtransferase	Cytoplasm	enzyme
	-0.317	2e-06	ENSMUSG00000093930	HMGCS1	3-hydroxy-3-methylglutaryl-CoA synthase 1	Cytoplasm	enzyme
	-0.313	0.0225	ENSMUSG00000031232	MAGT1	magnesium transporter 1	Plasma Membrane	enzyme
	-0.312	0.00192	ENSMUSG00000031883	CA7	carbonic anhydrase 7	Cytoplasm	enzyme	ethoxyzolamide, dichlorphenamide, methazolamide, hydrochlorothiazide, acetazolamide, trichloromethiazide, chlorothiazide, chlorthalidone, benzthiazide, sulfacetamide, topiramate
	-0.31	0.00106	ENSMUSG00000047658	GAL3ST3	galactose-3-O-sulfotransferase 3	Cytoplasm	enzyme
	-0.306	0.0409	ENSMUSG00000032374	PLOD2	procollagen-lysine,2-oxoglutarate 5-dioxygenase 2	Cytoplasm	enzyme
	-0.293	0.00138	ENSMUSG00000017754	PLTP	phospholipid transfer protein	Extracellular Space	enzyme
	-0.289	0.00496	ENSMUSG00000015656	HSPA8	heat shock protein family A (Hsp70) member 8	Cytoplasm	enzyme
	-0.283	0.0232	ENSMUSG00000025921	RDH10	retinol dehydrogenase 10	Nucleus	enzyme
	-0.282	0.000246	ENSMUSG00000002475	ABHD3	abhydrolase domain containing 3, phospholipase	Plasma Membrane	enzyme
	-0.271	0.0481	ENSMUSG00000019055	PLOD1	procollagen-lysine,2-oxoglutarate 5-dioxygenase 1	Cytoplasm	enzyme
	-0.27	0.00946	ENSMUSG00000026603	SMYD2	SET and MYND domain containing 2	Cytoplasm	enzyme
	-0.259	0.00354	ENSMUSG00000030357	FKBP4	FKBP prolyl isomerase 4	Nucleus	enzyme
	-0.243	0.00504	ENSMUSG00000041261	CA8	carbonic anhydrase 8	Cytoplasm	enzyme
	-0.243	0.0246	ENSMUSG00000073700	KLHL21	kelch like family member 21	Cytoplasm	enzyme
	-0.235	0.018	ENSMUSG00000027669	GNB4	G protein subunit beta 4	Plasma Membrane	enzyme
	-0.232	0.0225	ENSMUSG00000038991	TXNDC5	thioredoxin domain containing 5	Cytoplasm	enzyme
	-0.229	0.0254	ENSMUSG00000030104	EDEM1	ER degradation enhancing alpha-mannosidase like protein 1	Cytoplasm	enzyme
	-0.223	0.0377	ENSMUSG00000031168	EBP	EBP cholestenol delta-isomerase	Cytoplasm	enzyme	SR 31747
	-0.217	0.0222	ENSMUSG00000012609	TTLL5	tubulin tyrosine ligase like 5	Cytoplasm	enzyme
	-0.214	0.0199	ENSMUSG00000034832	TET3	tet methylcytosine dioxygenase 3	Nucleus	enzyme
	-0.211	0.00201	ENSMUSG00000025203	Scd2	stearoyl-Coenzyme A desaturase 2	Cytoplasm	enzyme
	-0.211	0.0326	ENSMUSG00000036402	GNG12	G protein subunit gamma 12	Plasma Membrane	enzyme
	-0.21	0.00602	ENSMUSG00000027199	GATM	glycine amidinotransferase	Cytoplasm	enzyme
	-0.21	0.0477	ENSMUSG00000025980	HSPD1	heat shock protein family D (Hsp60) member 1	Cytoplasm	enzyme
	-0.204	0.0313	ENSMUSG00000066441	RDH11	retinol dehydrogenase 11	Cytoplasm	enzyme
	-0.2	0.0349	ENSMUSG00000015806	QDPR	quinoid dihydropteridine reductase	Cytoplasm	enzyme
	-0.197	0.026	ENSMUSG00000000149	GNA12	G protein subunit alpha 12	Plasma Membrane	enzyme
	-0.184	0.0377	ENSMUSG00000027852	NRAS	NRAS proto-oncogene, GTPase	Plasma Membrane	enzyme
	-0.18	0.0383	ENSMUSG00000042671	RGS8	regulator of G protein signaling 8	Cytoplasm	enzyme
	-0.18	0.0309	ENSMUSG00000032018	SC5D	sterol-C5-desaturase	Cytoplasm	enzyme
	-0.167	0.0444	ENSMUSG00000022186	OXCT1	3-oxoacid CoA-transferase 1	Cytoplasm	enzyme
	-0.164	0.0473	ENSMUSG00000051335	GFOD1	glucose-fructose oxidoreductase domain containing 1	Other	enzyme
	-0.161	0.0464	ENSMUSG00000031924	CYB5B	cytochrome b5 type B	Cytoplasm	enzyme
	-0.157	0.0383	ENSMUSG00000015653	STEAP2	STEAP2 metalloreductase	Plasma Membrane	enzyme
	0.165	0.042	ENSMUSG00000027610	GSS	glutathione synthetase	Cytoplasm	enzyme	N-acetyl-L-cysteine
	0.171	0.039	ENSMUSG00000029524	SIRT4	sirtuin 4	Cytoplasm	enzyme
	0.188	0.00822	ENSMUSG00000027332	IVD	isovaleryl-CoA dehydrogenase	Cytoplasm	enzyme
	0.19	0.0242	ENSMUSG00000031930	WWP2	WW domain containing E3 ubiquitin protein ligase 2	Cytoplasm	enzyme
	0.191	0.0328	ENSMUSG00000079469	PIGB	phosphatidylinositol glycan anchor biosynthesis class B	Cytoplasm	enzyme
	0.196	0.0243	ENSMUSG00000056812	ST8SIA3	ST8 alpha-N-acetyl-neuraminide alpha-2,8-sialyltransferase 3	Cytoplasm	enzyme
	0.196	0.0409	ENSMUSG00000009995	TAZ	tafazzin	Nucleus	enzyme
	0.198	0.0214	ENSMUSG00000022718	DGCR8	DGCR8 microprocessor complex subunit	Nucleus	enzyme
	0.201	0.0128	ENSMUSG00000057455	RIT2	Ras like without CAAX 2	Plasma Membrane	enzyme
	0.203	0.0234	ENSMUSG00000032763	ILVBL	ilvB acetolactate synthase like	Cytoplasm	enzyme
	0.203	0.0208	ENSMUSG00000071658	GNG3	G protein subunit gamma 3	Plasma Membrane	enzyme
	0.206	0.0307	ENSMUSG00000029098	ACOX3	acyl-CoA oxidase 3, pristanoyl	Cytoplasm	enzyme
	0.212	0.0208	ENSMUSG00000020271	FBXW11	F-box and WD repeat domain containing 11	Cytoplasm	enzyme
	0.215	0.0144	ENSMUSG00000037419	ENDOD1	endonuclease domain containing 1	Extracellular Space	enzyme
	0.223	0.004	ENSMUSG00000028454	PIGO	phosphatidylinositol glycan anchor biosynthesis class O	Cytoplasm	enzyme
	0.225	0.0144	ENSMUSG00000064065	IPCEF1	interaction protein for cytohesin exchange factors 1	Cytoplasm	enzyme
	0.225	0.0239	ENSMUSG00000023104	RFC2	replication factor C subunit 2	Nucleus	enzyme
	0.232	0.0473	ENSMUSG00000041625	GGACT	gamma-glutamylamine cyclotransferase	Cytoplasm	enzyme
	0.235	0.00694	ENSMUSG00000058135	GSTM5	glutathione S-transferase mu 5	Cytoplasm	enzyme
	0.24	0.0334	ENSMUSG00000073609	D2HGDH	D-2-hydroxyglutarate dehydrogenase	Cytoplasm	enzyme
	0.241	0.0231	ENSMUSG00000033021	GMPPA	GDP-mannose pyrophosphorylase A	Cytoplasm	enzyme
	0.245	0.00326	ENSMUSG00000027333	SMOX	spermine oxidase	Cytoplasm	enzyme
	0.252	0.0108	ENSMUSG00000033540	IDUA	alpha-L-iduronidase	Cytoplasm	enzyme
	0.253	0.00112	ENSMUSG00000041650	PCCA	propionyl-CoA carboxylase subunit alpha	Cytoplasm	enzyme
	0.254	0.0268	ENSMUSG00000030979	UROS	uroporphyrinogen III synthase	Cytoplasm	enzyme
	0.255	0.00104	ENSMUSG00000041000	TRIM62	tripartite motif containing 62	Cytoplasm	enzyme
	0.256	0.00783	ENSMUSG00000027346	GPCPD1	glycerophosphocholine phosphodiesterase 1	Cytoplasm	enzyme
	0.26	0.0322	ENSMUSG00000041741	PDE3A	phosphodiesterase 3A	Cytoplasm	enzyme	dyphylline, medorinone, anagrelide, enoximone, milrinone, cilostazol, dipyridamole, amrinone, tolbutamide, theophylline, pentoxifylline
	0.261	0.0105	ENSMUSG00000042073	ABHD14B	abhydrolase domain containing 14B	Cytoplasm	enzyme
	0.27	0.0012	ENSMUSG00000031169	PORCN	porcupine O-acyltransferase	Cytoplasm	enzyme	CGX1321, ETC-1922159, LGK-974
	0.271	0.00701	ENSMUSG00000061099	GAPDHS	glyceraldehyde-3-phosphate dehydrogenase, spermatogenic	Cytoplasm	enzyme
	0.272	0.0491	ENSMUSG00000027655	DHX35	DEAH-box helicase 35	Other	enzyme
	0.273	0.0236	ENSMUSG00000038286	BPHL	biphenyl hydrolase like	Cytoplasm	enzyme
	0.276	0.0349	ENSMUSG00000038312	EDEM2	ER degradation enhancing alpha-mannosidase like protein 2	Cytoplasm	enzyme
	0.28	0.0397	ENSMUSG00000025509	PNPLA2	patatin like phospholipase domain containing 2	Cytoplasm	enzyme
	0.28	0.000428	ENSMUSG00000009535	RNMT	RNA guanine-7 methyltransferase	Nucleus	enzyme	5-azacytidine/decitabine, 5-azacytidine/cytarabine/decitabine, 5-azacytidine/lenalidomide, 5-azacytidine/venetoclax, 5-azacytidine/midostaurin, 5-azacytidine/cedazuridine, 5-azacytidine
	0.281	0.0109	ENSMUSG00000024661	FTH1	ferritin heavy chain 1	Cytoplasm	enzyme
	0.282	0.0456	ENSMUSG00000020380	RAD50	RAD50 double strand break repair protein	Nucleus	enzyme
	0.286	0.0128	ENSMUSG00000048240	GNG7	G protein subunit gamma 7	Plasma Membrane	enzyme
	0.292	0.00808	ENSMUSG00000027931	NPR1	natriuretic peptide receptor 1	Plasma Membrane	enzyme	isosorbide dinitrate, nitroprusside, nesiritide, hydralazine/isosorbide dinitrate
	0.303	0.0302	ENSMUSG00000033020	POLR2F	RNA polymerase II, I and III subunit F	Nucleus	enzyme
	0.304	0.00329	ENSMUSG00000028789	AZIN2	antizyme inhibitor 2	Cytoplasm	enzyme
	0.309	0.0176	ENSMUSG00000033429	MCEE	methylmalonyl-CoA epimerase	Cytoplasm	enzyme
	0.312	0.0296	ENSMUSG00000031360	CTPS2	CTP synthase 2	Cytoplasm	enzyme
	0.314	0.000689	ENSMUSG00000021470	ERCC6L2	ERCC excision repair 6 like 2	Nucleus	enzyme
	0.32	0.000462	ENSMUSG00000041594	TMTC4	transmembrane O-mannosyltransferase targeting cadherins 4	Cytoplasm	enzyme
	0.32	0.0395	ENSMUSG00000047656	TRPT1	tRNA phosphotransferase 1	Other	enzyme
	0.321	0.0258	ENSMUSG00000040174	ALKBH3	alkB homolog 3, alpha-ketoglutarate dependent dioxygenase	Nucleus	enzyme
	0.324	0.00173	ENSMUSG00000054509	PARP4	poly(ADP-ribose) polymerase family member 4	Cytoplasm	enzyme
	0.325	0.0067	ENSMUSG00000030711	Sult1a1	sulfotransferase family 1A, phenol-preferring, member 1	Cytoplasm	enzyme
	0.328	0.018	ENSMUSG00000005447	PAFAH1B3	platelet activating factor acetylhydrolase 1b catalytic subunit 3	Cytoplasm	enzyme
	0.328	0.00569	ENSMUSG00000032579	HEMK1	HemK methyltransferase family member 1	Nucleus	enzyme
	0.33	0.0163	ENSMUSG00000029179	ZCCHC4	zinc finger CCHC-type containing 4	Nucleus	enzyme
	0.334	0.00071	ENSMUSG00000025545	CLYBL	citramalyl-CoA lyase	Cytoplasm	enzyme
	0.347	0.00112	ENSMUSG00000052353	CEMIP	cell migration inducing hyaluronidase 1	Cytoplasm	enzyme
	0.356	0.000257	ENSMUSG00000003526	LOC102724788/PRODH	proline dehydrogenase 1	Cytoplasm	enzyme
	0.364	0.0126	ENSMUSG00000024292	CYP4F12	cytochrome P450 family 4 subfamily F member 12	Cytoplasm	enzyme
	0.367	0.00505	ENSMUSG00000032067	PTS	6-pyruvoyltetrahydropterin synthase	Cytoplasm	enzyme
	0.369	0.00238	ENSMUSG00000022940	PIGP	phosphatidylinositol glycan anchor biosynthesis class P	Cytoplasm	enzyme
	0.378	0.00129	ENSMUSG00000028199	CRYZ	crystallin zeta	Cytoplasm	enzyme
	0.382	0.00232	ENSMUSG00000020287	MPG	N-methylpurine DNA glycosylase	Nucleus	enzyme
	0.393	0.00689	ENSMUSG00000030276	TTLL3	tubulin tyrosine ligase like 3	Extracellular Space	enzyme
	0.401	0.00434	ENSMUSG00000025077	DCLRE1A	DNA cross-link repair 1A	Nucleus	enzyme
	0.437	0.000829	ENSMUSG00000034579	PLA2G3	phospholipase A2 group III	Extracellular Space	enzyme
	0.438	0.0109	ENSMUSG00000038007	ACER2	alkaline ceramidase 2	Cytoplasm	enzyme
	0.44	0.0491	ENSMUSG00000027478	DNMT3B	DNA methyltransferase 3 beta	Nucleus	enzyme
	0.46	0.0128	ENSMUSG00000028470	HINT2	histidine triad nucleotide binding protein 2	Cytoplasm	enzyme
	0.486	0.000531	ENSMUSG00000068299	Nat8f4	N-acetyltransferase 8 (GCN5-related) family member 4	Cytoplasm	enzyme
	0.496	0.00826	ENSMUSG00000028463	CA9	carbonic anhydrase 9	Nucleus	enzyme	benzthiazide, I 131 chimeric G250, methazolamide, hydrochlorothiazide, DTP348, lutetium Lu-177 girentuximab, sulfacetamide, SLC-0111, topiramate, girentuximab, chlorothiazide, iodine I-124 girentuximab, acetazolamide, chlorthalidone, Y 90 chimeric G250, trichloromethiazide
	0.504	0.0291	ENSMUSG00000019718	L3HYPDH	trans-L-3-hydroxyproline dehydratase	Other	enzyme
	0.506	0.016	ENSMUSG00000039246	LYPLAL1	lysophospholipase like 1	Cytoplasm	enzyme
	0.531	0.0161	ENSMUSG00000042010	ACACB	acetyl-CoA carboxylase beta	Cytoplasm	enzyme
	0.533	0.0161	ENSMUSG00000033318	GSTT2/GSTT2B	glutathione S-transferase theta 2 (gene/pseudogene)	Cytoplasm	enzyme
	0.534	0.0106	ENSMUSG00000047394	ODF3B	outer dense fiber of sperm tails 3B	Other	enzyme
	0.538	0.00441	ENSMUSG00000030972	ACSM5	acyl-CoA synthetase medium chain family member 5	Other	enzyme
	0.551	7e-05	ENSMUSG00000051977	PRDM9	PR/SET domain 9	Nucleus	enzyme
	0.552	0.0266	ENSMUSG00000019088	DNASE1L1	deoxyribonuclease 1 like 1	Cytoplasm	enzyme
	0.555	0.000254	ENSMUSG00000019214	CHTF18	chromosome transmission fidelity factor 18	Nucleus	enzyme
	0.567	0.0213	ENSMUSG00000007080	POLE	DNA polymerase epsilon, catalytic subunit	Nucleus	enzyme	cladribine/cytarabine/filgrastim/idarubicin/plerixafor, clofarabine/cyclophosphamide, cladribine, cladribine/cytarabine/daunorubicin, clofarabine/cyclophosphamide/etoposide/imatinib, trifluridine, cladribine/cytarabine/decitabine, cladribine/cytarabine/filgrastim/idarubicin, clofarabine, clofarabine/filgrastim, clofarabine/cytarabine/filgrastim, cladribine/recombinant interferon, clofarabine/cycl…
	0.574	0	ENSMUSG00000025533	ASL	argininosuccinate lyase	Cytoplasm	enzyme
	0.605	0	ENSMUSG00000003411	RAB3B	RAB3B, member RAS oncogene family	Cytoplasm	enzyme
	0.659	0.017	ENSMUSG00000042828	TRIM72	tripartite motif containing 72	Cytoplasm	enzyme
	0.681	0.000395	ENSMUSG00000024222	FKBP5	FKBP prolyl isomerase 5	Nucleus	enzyme
	0.799	0.00138	ENSMUSG00000035202	LARS2	leucyl-tRNA synthetase 2, mitochondrial	Cytoplasm	enzyme
	0.885	0	ENSMUSG00000019232	ETNPPL	ethanolamine-phosphate phospho-lyase	Cytoplasm	enzyme
	0.95	0.0349	ENSMUSG00000020908	MYH3	myosin heavy chain 3	Cytoplasm	enzyme
	0.957	0.0462	ENSMUSG00000025150	Cbr2	carbonyl reductase 2	Cytoplasm	enzyme
	1.171	0	ENSMUSG00000027875	HMGCS2	3-hydroxy-3-methylglutaryl-CoA synthase 2	Cytoplasm	enzyme
	1.238	0	ENSMUSG00000018339	GPX3	glutathione peroxidase 3	Extracellular Space	enzyme
	1.333	0	ENSMUSG00000073424	CYP4F8	cytochrome P450 family 4 subfamily F member 8	Cytoplasm	enzyme
	-1.694	0.000181	ENSMUSG00000030898	CCKBR	cholecystokinin B receptor	Plasma Membrane	G-protein coupled receptor	pentagastrin, 111In-CP04, netazepide, Z-360, lutetium-177-PP-F11N, itriglumide
	-1.352	0.0382	ENSMUSG00000024107	LHCGR	luteinizing hormone/choriogonadotropin receptor	Plasma Membrane	G-protein coupled receptor	ORG 41841, CG, Lh, flutamide/goserelin, anastrozole/goserelin, goserelin/tamoxifen, anastrozole/goserelin/tamoxifen, anastrozole/fulvestrant/goserelin/tamoxifen, exemestane/fulvestrant/goserelin/letrozole/tamoxifen, bicalutamide/leuprolide, bicalutamide/goserelin, leuprolide, goserelin, menotropin
	-1.146	0.000254	ENSMUSG00000036357	GPR101	G protein-coupled receptor 101	Plasma Membrane	G-protein coupled receptor
	-0.706	0.0137	ENSMUSG00000043659	NPSR1	neuropeptide S receptor 1	Plasma Membrane	G-protein coupled receptor
	-0.657	0.00273	ENSMUSG00000044317	GPR4	G protein-coupled receptor 4	Plasma Membrane	G-protein coupled receptor
	-0.532	8e-06	ENSMUSG00000052229	GPR17	G protein-coupled receptor 17	Plasma Membrane	G-protein coupled receptor
	-0.53	0.000596	ENSMUSG00000040125	GPR26	G protein-coupled receptor 26	Plasma Membrane	G-protein coupled receptor
	-0.472	0.00113	ENSMUSG00000044933	SSTR3	somatostatin receptor 3	Plasma Membrane	G-protein coupled receptor	pasireotide, everolimus/pasireotide, haloperidol/octreotide, octreotide/prochlorperazine, octreotide
	-0.441	0.0409	ENSMUSG00000044337	ACKR3	atypical chemokine receptor 3	Plasma Membrane	G-protein coupled receptor
	-0.417	0.0034	ENSMUSG00000045875	ADRA1A	adrenoceptor alpha 1A	Plasma Membrane	G-protein coupled receptor	chlorpheniramine/methscopolamine/phenylephrine, apraclonidine, epinephrine/lidocaine, azatadine/pseudoephedrine, dobutamine, benzphetamine, terazosine, naproxen/pseudoephedrine, quinidine, doxazosin, dihydroergotamine, guanethidine, droperidol, tolazoline, brompheniramine/codeine/phenylpropanolamine, loratadine/pseudoephedrine, chlorpheniramine/ibuprofen/pseudoephedrine, ergonovine, brimonidine, …
	-0.338	0.0113	ENSMUSG00000022122	EDNRB	endothelin receptor type B	Plasma Membrane	G-protein coupled receptor	bosentan, ENB003, sitaxsentan, macitentan, atrasentan, DEDN6526A
	-0.32	0.00701	ENSMUSG00000028782	ADGRB2	adhesion G protein-coupled receptor B2	Plasma Membrane	G-protein coupled receptor
	-0.319	0.00198	ENSMUSG00000040372	GPR63	G protein-coupled receptor 63	Plasma Membrane	G-protein coupled receptor
	-0.31	0.00331	ENSMUSG00000039904	GPR37	G protein-coupled receptor 37	Plasma Membrane	G-protein coupled receptor
	-0.211	0.0221	ENSMUSG00000026424	GPR37L1	G protein-coupled receptor 37 like 1	Plasma Membrane	G-protein coupled receptor
	-0.192	0.0173	ENSMUSG00000068747	SORT1	sortilin 1	Plasma Membrane	G-protein coupled receptor
	-0.16	0.049	ENSMUSG00000013033	ADGRL1	adhesion G protein-coupled receptor L1	Plasma Membrane	G-protein coupled receptor
	0.248	0.0284	ENSMUSG00000044674	FZD1	frizzled class receptor 1	Plasma Membrane	G-protein coupled receptor	vantictumab
	0.574	0	ENSMUSG00000011171	VIPR2	vasoactive intestinal peptide receptor 2	Plasma Membrane	G-protein coupled receptor
	0.655	0.00107	ENSMUSG00000045052	PRLHR	prolactin releasing hormone receptor	Plasma Membrane	G-protein coupled receptor
	1.167	0.0255	ENSMUSG00000034117	PTGDR2	prostaglandin D2 receptor 2	Plasma Membrane	G-protein coupled receptor	fevipiprant
	2.204	0	ENSMUSG00000050558	PROKR2	prokineticin receptor 2	Plasma Membrane	G-protein coupled receptor
	-0.491	0	ENSMUSG00000025352	GDF11	growth differentiation factor 11	Extracellular Space	growth factor	luspatercept
	-0.477	0	ENSMUSG00000029838	PTN	pleiotrophin	Extracellular Space	growth factor
	-0.362	0.00158	ENSMUSG00000027208	FGF7	fibroblast growth factor 7	Extracellular Space	growth factor
	-0.306	0.000224	ENSMUSG00000042826	FGF11	fibroblast growth factor 11	Extracellular Space	growth factor
	-0.257	0.00449	ENSMUSG00000032482	CSPG5	chondroitin sulfate proteoglycan 5	Extracellular Space	growth factor
	-0.23	0.0426	ENSMUSG00000024486	HBEGF	heparin binding EGF like growth factor	Extracellular Space	growth factor	KHK2866, U3-1565
	-0.222	0.0473	ENSMUSG00000055409	NELL1	neural EGFL like 1	Extracellular Space	growth factor
	-0.174	0.0352	ENSMUSG00000019966	KITLG	KIT ligand	Extracellular Space	growth factor
	0.279	0.00634	ENSMUSG00000036585	FGF1	fibroblast growth factor 1	Extracellular Space	growth factor	pentosan polysulfate
	0.319	0.0348	ENSMUSG00000021253	TGFB3	transforming growth factor beta 3	Extracellular Space	growth factor	fresolimumab, AVID200
	0.404	1e-06	ENSMUSG00000031980	AGT	angiotensinogen	Extracellular Space	growth factor	amlodipine/hydrochlorothiazide/valsartan, amlodipine/telmisartan, aliskiren/valsartan, azilsartan, aspirin/dipyridamole/telmisartan, amlodipine/valsartan, hydrochlorothiazide/valsartan, telmisartan, hydrochlorothiazide/telmisartan, valsartan
	0.675	0.0129	ENSMUSG00000022615	TYMP	thymidine phosphorylase	Extracellular Space	growth factor	tipiracil
	-0.59	0.0025	ENSMUSG00000090122	KCNE5	potassium voltage-gated channel subfamily E regulatory subunit 5	Plasma Membrane	ion channel
	-0.511	0	ENSMUSG00000004110	CACNA1E	calcium voltage-gated channel subunit alpha1 E	Plasma Membrane	ion channel
	-0.463	0	ENSMUSG00000000560	GABRA2	gamma-aminobutyric acid type A receptor subunit alpha2	Plasma Membrane	ion channel	flunitrazepam, sevoflurane, alprazolam, butobarbital, atropine/hyoscyamine/phenobarbital/scopolamine, phenobarbital, diazepam, barbital, acetaminophen/butalbital/caffeine/codeine, hyoscyamine/phenobarbital, SEP 174559, desflurane, adinazolam, mephobarbital, zaleplon, ezogabine, flurazepam, butabarbital, midazolam, temazepam, diphenhydramine/midazolam, estazolam, alphadolone, methoxyflurane, hexob…
	-0.391	0.0266	ENSMUSG00000092083	KCNB2	potassium voltage-gated channel subfamily B member 2	Plasma Membrane	ion channel	dalfampridine
	-0.388	1e-06	ENSMUSG00000030209	GRIN2B	glutamate ionotropic receptor NMDA type subunit 2B	Plasma Membrane	ion channel	dextromethorphan/morphine, neramexane, bicifadine, delucemine, nebostinel, besonprodil, UK-240455, tenocyclidine, dextromethorphan/quinidine, donepezil/memantine, felbamate, ifenprodil, memantine, orphenadrine, cycloserine, N-(2-indanyl)glycinamide, dextromethorphan, brompheniramine/dextromethorphan/pseudoephedrine, chlorpheniramine/dextromethorphan/phenylephrine, carbinoxamine/dextromethorphan/p…
	-0.372	0.0054	ENSMUSG00000029211	GABRA4	gamma-aminobutyric acid type A receptor subunit alpha4	Plasma Membrane	ion channel	flunitrazepam, sevoflurane, butobarbital, atropine/hyoscyamine/phenobarbital/scopolamine, phenobarbital, barbital, acetaminophen/butalbital/caffeine/codeine, hyoscyamine/phenobarbital, desflurane, SEP 174559, zaleplon, mephobarbital, ezogabine, flurazepam, butabarbital, midazolam, temazepam, diphenhydramine/midazolam, alphadolone, methoxyflurane, hexobarbital, acetaminophen/butalbital, aspirin/me…
	-0.361	0.000229	ENSMUSG00000030592	RYR1	ryanodine receptor 1	Cytoplasm	ion channel	dantrolene
	-0.347	4.7e-05	ENSMUSG00000040373	CACNG5	calcium voltage-gated channel auxiliary subunit gamma 5	Plasma Membrane	ion channel
	-0.313	0.000701	ENSMUSG00000050556	KCNB1	potassium voltage-gated channel subfamily B member 1	Plasma Membrane	ion channel	dalfampridine
	-0.293	0.000124	ENSMUSG00000071424	GRID2	glutamate ionotropic receptor delta type subunit 2	Plasma Membrane	ion channel
	-0.289	0.000718	ENSMUSG00000098557	KCTD12	potassium channel tetramerization domain containing 12	Plasma Membrane	ion channel
	-0.262	0.000342	ENSMUSG00000020524	GRIA1	glutamate ionotropic receptor AMPA type subunit 1	Plasma Membrane	ion channel	methoxyflurane, sevoflurane, isoflurane, tezampanel, perampanel, farampator, LY451395, desflurane, enflurane, talampanel
	-0.244	0.00288	ENSMUSG00000022416	CACNA1I	calcium voltage-gated channel subunit alpha1 I	Plasma Membrane	ion channel	flunarizine, mibefradil, zonisamide, cinnarizine
	-0.243	0.0134	ENSMUSG00000051497	KCNJ16	potassium inwardly rectifying channel subfamily J member 16	Plasma Membrane	ion channel
	-0.238	0.0229	ENSMUSG00000038077	KCNA6	potassium voltage-gated channel subfamily A member 6	Plasma Membrane	ion channel	dalfampridine
	-0.238	0.0105	ENSMUSG00000027716	TRPC3	transient receptor potential cation channel subfamily C member 3	Plasma Membrane	ion channel
	-0.219	0.0322	ENSMUSG00000030102	ITPR1	inositol 1,4,5-trisphosphate receptor type 1	Cytoplasm	ion channel
	-0.213	0.0107	ENSMUSG00000037242	CLIC4	chloride intracellular channel 4	Plasma Membrane	ion channel
	-0.187	0.0114	ENSMUSG00000025892	GRIA4	glutamate ionotropic receptor AMPA type subunit 4	Plasma Membrane	ion channel	talampanel, farampator, LY451395, tezampanel
	-0.182	0.0114	ENSMUSG00000059003	GRIN2A	glutamate ionotropic receptor NMDA type subunit 2A	Plasma Membrane	ion channel	nebostinel, besonprodil, delucemine, 1-aminocyclopropane-1-carboxylic acid, orphenadrine, dextromethorphan/promethazine, neramexane, felbamate, chlorpheniramine/dextromethorphan/phenylephrine, memantine, donepezil/memantine, N-(2-indanyl)glycinamide, tenocyclidine, dextromethorphan, UK-240455, cycloserine, bicifadine, brompheniramine/dextromethorphan/pseudoephedrine, dextromethorphan/quinidine, c…
	-0.177	0.0486	ENSMUSG00000020331	HCN2	hyperpolarization activated cyclic nucleotide gated potassium and sodium channel 2	Plasma Membrane	ion channel
	-0.166	0.0489	ENSMUSG00000021730	HCN1	hyperpolarization activated cyclic nucleotide gated potassium channel 1	Plasma Membrane	ion channel
	0.199	0.017	ENSMUSG00000016940	KCTD2	potassium channel tetramerization domain containing 2	Other	ion channel
	0.261	0.00399	ENSMUSG00000029470	P2RX4	purinergic receptor P2X 4	Plasma Membrane	ion channel
	0.286	0.0104	ENSMUSG00000048677	TPCN2	two pore segment channel 2	Cytoplasm	ion channel
	0.592	0.0461	ENSMUSG00000026407	CACNA1S	calcium voltage-gated channel subunit alpha1 S	Plasma Membrane	ion channel	amlodipine/valsartan, nicardipine, amlodipine/ezetimibe/losartan/rosuvastatin, amlodipine/atorvastatin, aliskiren/amlodipine/hydrochlorothiazide, amlodipine/telmisartan, aliskiren/amlodipine, MEM-1003, isradipine, cinnarizine, nifedipine, amlodipine/perindopril, amlodipine/indapamide/perindopril, amlodipine/hydrochlorothiazide, felodipine, verapamil, amlodipine/hydrochlorothiazide/valsartan, dexa…
	0.679	0.0434	ENSMUSG00000018589	GLRA2	glycine receptor alpha 2	Plasma Membrane	ion channel	caffeine/ethanol, ethanol
	-0.962	0	ENSMUSG00000032845	ALPK2	alpha kinase 2	Nucleus	kinase
	-0.531	0.0145	ENSMUSG00000032500	DCLK3	doublecortin like kinase 3	Cytoplasm	kinase
	-0.498	1e-06	ENSMUSG00000000628	HK2	hexokinase 2	Cytoplasm	kinase
	-0.468	5e-06	ENSMUSG00000026094	STK17B	serine/threonine kinase 17b	Nucleus	kinase
	-0.455	0.000513	ENSMUSG00000033191	TIE1	tyrosine kinase with immunoglobulin like and EGF like domains 1	Plasma Membrane	kinase	WZ-4-145
	-0.427	0.014	ENSMUSG00000039058	AK5	adenylate kinase 5	Cytoplasm	kinase
	-0.406	2.7e-05	ENSMUSG00000027296	ITPKA	inositol-trisphosphate 3-kinase A	Cytoplasm	kinase	GNF362
	-0.378	0.000563	ENSMUSG00000029245	EPHA5	EPH receptor A5	Plasma Membrane	kinase
	-0.343	1.7e-05	ENSMUSG00000052854	NRK	Nik related kinase	Other	kinase
	-0.299	0.0016	ENSMUSG00000027298	TYRO3	TYRO3 protein tyrosine kinase	Plasma Membrane	kinase	cabozantinib, cabozantinib/erlotinib, cabozantinib/nivolumab, RXDX-106, cabozantinib/crizotinib
	-0.28	5.9e-05	ENSMUSG00000042978	SBK1	SH3 domain binding kinase 1	Other	kinase
	-0.272	0.0353	ENSMUSG00000020032	NUAK1	NUAK family kinase 1	Nucleus	kinase	HTH-01-015, MRT68921
	-0.253	0.000344	ENSMUSG00000034731	DGKH	diacylglycerol kinase eta	Cytoplasm	kinase
	-0.253	0.026	ENSMUSG00000020601	TRIB2	tribbles pseudokinase 2	Plasma Membrane	kinase
	-0.207	0.0108	ENSMUSG00000028527	AK4	adenylate kinase 4	Cytoplasm	kinase
	-0.206	0.0258	ENSMUSG00000025372	BAIAP2	BAR/IMD domain containing adaptor protein 2	Plasma Membrane	kinase
	-0.204	0.0268	ENSMUSG00000034751	MAST4	microtubule associated serine/threonine kinase family member 4	Other	kinase
	-0.194	0.0419	ENSMUSG00000053414	HUNK	hormonally up-regulated Neu-associated kinase	Cytoplasm	kinase
	-0.192	0.0128	ENSMUSG00000078816	PRKCG	protein kinase C gamma	Cytoplasm	kinase	ingenol mebutate, Ro31-8220, Go6983
	-0.19	0.0463	ENSMUSG00000063410	STK24	serine/threonine kinase 24	Cytoplasm	kinase	bosutinib, bosutinib/hydroxyurea/ponatinib, bosutinib/ponatinib, bosutinib/rituximab, bosutinib/imatinib
	-0.185	0.0237	ENSMUSG00000037885	STK35	serine/threonine kinase 35	Cytoplasm	kinase
	-0.178	0.0308	ENSMUSG00000024383	MAP3K2	mitogen-activated protein kinase kinase kinase 2	Cytoplasm	kinase
	-0.169	0.0325	ENSMUSG00000061288	TAOK3	TAO kinase 3	Cytoplasm	kinase	TAO3 inhibitor
	0.172	0.0302	ENSMUSG00000026817	AK1	adenylate kinase 1	Cytoplasm	kinase
	0.174	0.029	ENSMUSG00000028756	PINK1	PTEN induced kinase 1	Cytoplasm	kinase
	0.176	0.0316	ENSMUSG00000052373	MPP3	membrane palmitoylated protein 3	Plasma Membrane	kinase
	0.222	0.00398	ENSMUSG00000029283	CDC7	cell division cycle 7	Nucleus	kinase	PHA-767491, NMS-1116354, BMS-863233, TAK-931, LY3143921
	0.264	0.0258	ENSMUSG00000022610	MAPK12	mitogen-activated protein kinase 12	Cytoplasm	kinase	talmapimod
	0.265	0.00611	ENSMUSG00000026489	COQ8A	coenzyme Q8A	Cytoplasm	kinase
	0.275	0.0287	ENSMUSG00000024843	CHKA	choline kinase alpha	Cytoplasm	kinase	TCD-717, MN58b
	0.33	2.6e-05	ENSMUSG00000040618	PCK2	phosphoenolpyruvate carboxykinase 2, mitochondrial	Cytoplasm	kinase
	0.341	0.0476	ENSMUSG00000019970	SGK1	serum/glucocorticoid regulated kinase 1	Cytoplasm	kinase
	0.483	0.000462	ENSMUSG00000032936	CAMKV	CaM kinase like vesicle associated	Plasma Membrane	kinase
	0.504	0.0012	ENSMUSG00000023067	CDKN1A	cyclin dependent kinase inhibitor 1A	Nucleus	kinase
	1.031	0.00114	ENSMUSG00000060794	Tssk5	testis-specific serine kinase 5	Other	kinase
	1.11	0	ENSMUSG00000059456	PTK2B	protein tyrosine kinase 2 beta	Cytoplasm	kinase	PF-431396, PF-562271, lorlatinib, conteltinib, PF-719
	1.26	0.00199	ENSMUSG00000010342	TEX14	testis expressed 14, intercellular bridge forming factor	Plasma Membrane	kinase
	-0.567	0.000513	ENSMUSG00000023034	NR4A1	nuclear receptor subfamily 4 group A member 1	Nucleus	ligand-dependent nuclear receptor
	-0.509	0.0157	ENSMUSG00000026826	NR4A2	nuclear receptor subfamily 4 group A member 2	Nucleus	ligand-dependent nuclear receptor
	-0.451	0.0338	ENSMUSG00000020889	NR1D1	nuclear receptor subfamily 1 group D member 1	Nucleus	ligand-dependent nuclear receptor
	-0.271	0.000236	ENSMUSG00000024431	NR3C1	nuclear receptor subfamily 3 group C member 1	Nucleus	ligand-dependent nuclear receptor	dexamethasone/netupitant/palonosetron, bevacizumab/docetaxel/prednisone/thalidomide/zoledronic acid, beclomethasone, prednisone/thalidomide, methylprednisolone, aprepitant/dexamethasone/palonosetron, methylprednisolone/mycophenolate mofetil, carfilzomib/dexamethasone/rituximab, alclometasone, miconazole, cimetidine/dexamethasone/diphenhydramine, prednisone/tacrolimus, ciclesonide, exicorilant, L-…
	0.322	0.00347	ENSMUSG00000002108	NR1H3	nuclear receptor subfamily 1 group H member 3	Nucleus	ligand-dependent nuclear receptor
	0.403	8e-06	ENSMUSG00000028150	RORC	RAR related orphan receptor C	Nucleus	ligand-dependent nuclear receptor	AZD0284, LYC-55716, ROR gamma t inhibitor
	0.729	0.0272	ENSMUSG00000037583	NR0B2	nuclear receptor subfamily 0 group B member 2	Nucleus	ligand-dependent nuclear receptor
	1.004	0.0413	ENSMUSG00000098973	Mir6236	microRNA 6236	Other	microRNA
	-1.829	0.00483	ENSMUSG00000091373	Gm8810	predicted gene 8810	Other	other
	-1.638	0.00757	ENSMUSG00000105222	Gm42205	predicted gene, 42205	Other	other
	-1.592	2e-06	ENSMUSG00000001494	SOST	sclerostin	Extracellular Space	other	romosozumab, setrusumab
	-1.576	0.000462	ENSMUSG00000115529	9630013A20Rik	RIKEN cDNA 9630013A20 gene	Other	other
	-1.306	0.0254	ENSMUSG00000080775	Gm6368	heat shock protein 90 alpha (cytosolic), class B member 1 pseudogene	Other	other
	-1.302	0.00874	ENSMUSG00000114442	F630042J09Rik	RIKEN cDNA F630042J09 gene	Other	other
	-1.201	0	ENSMUSG00000028364	TNC	tenascin C	Extracellular Space	other	131I-tenatumomab, iodine I 131 monoclonal antibody F16SIP, F16-IL2 fusion protein
	-1.153	0.000734	ENSMUSG00000113621	2900060N12Rik	RIKEN cDNA 2900060N12 gene	Other	other
	-1.146	0.0403	ENSMUSG00000075555	Gm10863	predicted gene 10863	Other	other
	-1.129	0	ENSMUSG00000090877	Hspa1b	heat shock protein 1B	Cytoplasm	other
	-1.099	0.00325	ENSMUSG00000036040	ADAMTSL2	ADAMTS like 2	Extracellular Space	other
	-1.092	0.0349	ENSMUSG00000092210	A930009A15Rik	RIKEN cDNA A930009A15 gene	Other	other
	-1.041	0.0104	ENSMUSG00000032564	CPNE4	copine 4	Cytoplasm	other
	-1.02	0.00689	ENSMUSG00000032556	BFSP2	beaded filament structural protein 2	Cytoplasm	other
D	-0.937	0	ENSMUSG00000045868	Gvin1 (includes others)	GTPase, very large interferon inducible 1	Nucleus	other
	-0.877	0.0109	ENSMUSG00000069893	9930111J21Rik1/Gm12185	predicted gene 12185	Other	other
	-0.86	0.00199	ENSMUSG00000021388	ASPN	asporin	Extracellular Space	other
	-0.83	1e-05	ENSMUSG00000026259	NGEF	neuronal guanine nucleotide exchange factor	Cytoplasm	other
	-0.817	0.00406	ENSMUSG00000086331	Gm16310		Other	other
	-0.797	0.000257	ENSMUSG00000027955	GASK1B	golgi associated kinase 1B	Cytoplasm	other
	-0.794	0.017	ENSMUSG00000073805	INSYN2A	inhibitory synaptic factor 2A	Plasma Membrane	other
	-0.773	0.015	ENSMUSG00000103663	2900037B21Rik	RIKEN cDNA 2900037B21 gene	Other	other
	-0.758	0.0398	ENSMUSG00000045912	C2CD4C	C2 calcium dependent domain containing 4C	Extracellular Space	other
	-0.724	9.6e-05	ENSMUSG00000064325	HHIP	hedgehog interacting protein	Plasma Membrane	other
	-0.71	0.0128	ENSMUSG00000096948	Gm4221		Other	other
	-0.699	0.00465	ENSMUSG00000086924	Gm11766		Other	other
	-0.688	0.000142	ENSMUSG00000009092	DERL3	derlin 3	Cytoplasm	other
	-0.68	0.0244	ENSMUSG00000036446	LUM	lumican	Extracellular Space	other
	-0.678	0	ENSMUSG00000022494	SHISA9	shisa family member 9	Plasma Membrane	other
	-0.674	0	ENSMUSG00000031239	ITM2A	integral membrane protein 2A	Plasma Membrane	other
	-0.653	0.000964	ENSMUSG00000032717	MDFI	MyoD family inhibitor	Cytoplasm	other
	-0.647	0.0425	ENSMUSG00000037833	SH2D4B	SH2 domain containing 4B	Other	other
	-0.641	0.0024	ENSMUSG00000044734	SERPINB1	serpin family B member 1	Cytoplasm	other
	-0.637	1e-06	ENSMUSG00000070436	SERPINH1	serpin family H member 1	Extracellular Space	other
	-0.6	2.1e-05	ENSMUSG00000029657	HSPH1	heat shock protein family H (Hsp110) member 1	Cytoplasm	other
	-0.587	0	ENSMUSG00000028626	COL9A2	collagen type IX alpha 2 chain	Extracellular Space	other	collagenase
	-0.587	0.0322	ENSMUSG00000016995	MATN4	matrilin 4	Extracellular Space	other
	-0.584	0.018	ENSMUSG00000021966	Prss52	protease, serine 52	Other	other
	-0.581	2.1e-05	ENSMUSG00000032060	CRYAB	crystallin alpha B	Nucleus	other
	-0.57	0.000392	ENSMUSG00000025981	COQ10B	coenzyme Q10B	Cytoplasm	other
	-0.566	0.0108	ENSMUSG00000087512	Ccdc201	coiled coil domain 201	Other	other
	-0.562	0	ENSMUSG00000097440	Gm6277	predicted gene 6277	Other	other
	-0.555	0.0295	ENSMUSG00000102959	Gm37015		Other	other
	-0.551	0.00227	ENSMUSG00000062210	TNFAIP8	TNF alpha induced protein 8	Cytoplasm	other
	-0.543	6.6e-05	ENSMUSG00000040711	SH3PXD2B	SH3 and PX domains 2B	Cytoplasm	other
	-0.54	0.0297	ENSMUSG00000054690	EMCN	endomucin	Extracellular Space	other
	-0.537	9.3e-05	ENSMUSG00000029602	RASAL1	RAS protein activator like 1	Cytoplasm	other
	-0.535	0	ENSMUSG00000005397	NID1	nidogen 1	Extracellular Space	other
	-0.535	0.000256	ENSMUSG00000060924	CSMD1	CUB and Sushi multiple domains 1	Plasma Membrane	other
	-0.523	0.025	ENSMUSG00000072568	LRATD2	LRAT domain containing 2	Plasma Membrane	other
	-0.511	0.0286	ENSMUSG00000044062	Plekhd1os	pleckstrin homology domain containing, family D (with coiled-coil domains) member 1, opposite strand	Other	other
	-0.511	0.00735	ENSMUSG00000047996	PRRG1	proline rich and Gla domain 1	Plasma Membrane	other
	-0.509	0.0361	ENSMUSG00000026875	TRAF1	TNF receptor associated factor 1	Cytoplasm	other
	-0.509	0.0308	ENSMUSG00000020303	STC2	stanniocalcin 2	Extracellular Space	other
	-0.509	0.000197	ENSMUSG00000053963	STUM	stum, mechanosensory transduction mediator homolog	Other	other
	-0.508	0.00596	ENSMUSG00000028115	BNIPL	BCL2 interacting protein like	Cytoplasm	other
	-0.504	0.0256	ENSMUSG00000097075	Cdiptos	CDIP transferase, opposite strand	Other	other
	-0.501	0.00959	ENSMUSG00000032532	CCK	cholecystokinin	Extracellular Space	other
	-0.501	0.0227	ENSMUSG00000029675	ELN	elastin	Extracellular Space	other
	-0.5	0.0128	ENSMUSG00000084984	Far1os	fatty acyl CoA reductase 1, opposite strand	Other	other
	-0.499	0.0194	ENSMUSG00000068522	AARD	alanine and arginine rich domain containing protein	Other	other
	-0.489	0.0134	ENSMUSG00000020205	PHLDA1	pleckstrin homology like domain family A member 1	Cytoplasm	other
	-0.488	0.0345	ENSMUSG00000041445	MMRN2	multimerin 2	Extracellular Space	other
	-0.47	0.00479	ENSMUSG00000092035	PEG10	paternally expressed 10	Nucleus	other
	-0.47	0.00242	ENSMUSG00000060843	CTNNA3	catenin alpha 3	Plasma Membrane	other
	-0.467	0.00978	ENSMUSG00000074480	MEX3A	mex-3 RNA binding family member A	Cytoplasm	other
	-0.463	0.000332	ENSMUSG00000108616	Gm35040	predicted gene, 35040	Other	other
	-0.458	0.00325	ENSMUSG00000047786	LIX1	limb and CNS expressed 1	Other	other
	-0.457	0.00262	ENSMUSG00000050315	SYNPO2	synaptopodin 2	Cytoplasm	other
	-0.454	4.1e-05	ENSMUSG00000038608	DOCK10	dedicator of cytokinesis 10	Cytoplasm	other
	-0.454	0.046	ENSMUSG00000027524	EDN3	endothelin 3	Extracellular Space	other
	-0.453	0.000531	ENSMUSG00000050721	PLEKHO2	pleckstrin homology domain containing O2	Cytoplasm	other
	-0.452	0.00161	ENSMUSG00000047945	MARCKSL1	MARCKS like 1	Cytoplasm	other
	-0.448	0.049	ENSMUSG00000108325	Gm44898		Other	other
	-0.446	0	ENSMUSG00000030605	MFGE8	milk fat globule EGF and factor V/VIII domain containing	Extracellular Space	other
	-0.445	0.00068	ENSMUSG00000034164	EMID1	EMI domain containing 1	Extracellular Space	other
	-0.438	0.0413	ENSMUSG00000040254	SEMA3D	semaphorin 3D	Extracellular Space	other
	-0.434	1e-06	ENSMUSG00000045136	TUBB2B	tubulin beta 2B class IIb	Cytoplasm	other
	-0.434	0.00483	ENSMUSG00000107620	Gm44256		Other	other
	-0.429	0.0249	ENSMUSG00000022518	C16orf96	chromosome 16 open reading frame 96	Other	other
	-0.427	6e-06	ENSMUSG00000035258	Abi3bp	ABI family member 3 binding protein	Extracellular Space	other
	-0.427	0.0052	ENSMUSG00000031561	TENM3	teneurin transmembrane protein 3	Plasma Membrane	other
	-0.419	0.00421	ENSMUSG00000086040	WIPF3	WAS/WASL interacting protein family member 3	Plasma Membrane	other
	-0.417	0.0455	ENSMUSG00000024395	LIMS2	LIM zinc finger domain containing 2	Cytoplasm	other
	-0.415	0.00375	ENSMUSG00000044505	LINGO4	leucine rich repeat and Ig domain containing 4	Other	other
D	-0.412	0.0335	ENSMUSG00000066878	Gm10184/Gm10259	karyopherin (importin) alpha 2 pseudogene	Other	other
	-0.408	0.000829	ENSMUSG00000023272	CRELD2	cysteine rich with EGF like domains 2	Other	other
	-0.401	0.00181	ENSMUSG00000026728	VIM	vimentin	Cytoplasm	other
	-0.398	0.0456	ENSMUSG00000040690	COL16A1	collagen type XVI alpha 1 chain	Extracellular Space	other	collagenase
	-0.385	0.0144	ENSMUSG00000039457	PPL	periplakin	Cytoplasm	other
	-0.382	0.0068	ENSMUSG00000024330	COL11A2	collagen type XI alpha 2 chain	Extracellular Space	other	collagenase
	-0.38	0.0285	ENSMUSG00000064349	MT-TC	tRNA	Cytoplasm	other
	-0.38	0.0285	ENSMUSG00000049521	CDC42EP1	CDC42 effector protein 1	Extracellular Space	other
	-0.377	0.0291	ENSMUSG00000021990	SPATA13	spermatogenesis associated 13	Plasma Membrane	other
	-0.375	1.5e-05	ENSMUSG00000032816	IGDCC4	immunoglobulin superfamily DCC subclass member 4	Plasma Membrane	other
	-0.374	0.00155	ENSMUSG00000020288	Ahsa2	AHA1, activator of heat shock protein ATPase 2	Other	other
	-0.373	0.0401	ENSMUSG00000027864	PTGFRN	prostaglandin F2 receptor inhibitor	Plasma Membrane	other
	-0.361	3e-06	ENSMUSG00000032115	HYOU1	hypoxia up-regulated 1	Cytoplasm	other
	-0.361	0.0068	ENSMUSG00000000202	BTBD17	BTB domain containing 17	Plasma Membrane	other
	-0.36	0.0114	ENSMUSG00000047557	LXN	latexin	Cytoplasm	other
	-0.36	0.000548	ENSMUSG00000018362	KPNA2	karyopherin subunit alpha 2	Nucleus	other
	-0.356	0.0011	ENSMUSG00000031425	PLP1	proteolipid protein 1	Plasma Membrane	other
	-0.355	0.0388	ENSMUSG00000068270	SHROOM4	shroom family member 4	Plasma Membrane	other
	-0.351	3e-06	ENSMUSG00000074102	RBM15B	RNA binding motif protein 15B	Nucleus	other
	-0.351	0.00466	ENSMUSG00000097789	Gm2115	predicted gene 2115	Other	other
	-0.346	0	ENSMUSG00000020255	NOPCHAP1	NOP protein chaperone 1	Other	other
	-0.342	0.0288	ENSMUSG00000044576	GAREM2	GRB2 associated regulator of MAPK1 subtype 2	Cytoplasm	other
	-0.342	0	ENSMUSG00000063297	LUZP2	leucine zipper protein 2	Other	other
	-0.337	0.00861	ENSMUSG00000047419	Cmya5	cardiomyopathy associated 5	Cytoplasm	other
	-0.336	0.015	ENSMUSG00000030847	BAG3	BAG cochaperone 3	Cytoplasm	other
	-0.335	0.0246	ENSMUSG00000085845	Gm13944	predicted gene 13944	Other	other
	-0.334	0.0227	ENSMUSG00000083899	Gm12346	heat shock protein 1, alpha pseudogene	Other	other
	-0.331	0.0001	ENSMUSG00000033960	JCAD	junctional cadherin 5 associated	Plasma Membrane	other
	-0.327	0.019	ENSMUSG00000113216	Gm40841		Other	other
	-0.326	0.018	ENSMUSG00000031841	CDH13	cadherin 13	Plasma Membrane	other
	-0.321	0.00449	ENSMUSG00000027570	COL9A3	collagen type IX alpha 3 chain	Extracellular Space	other	collagenase
	-0.319	1e-06	ENSMUSG00000037999	ARAP2	ArfGAP with RhoGAP domain, ankyrin repeat and PH domain 2	Cytoplasm	other
	-0.317	0.0176	ENSMUSG00000028464	Tpm2	tropomyosin 2, beta	Cytoplasm	other
	-0.313	0.000238	ENSMUSG00000017417	PLXDC1	plexin domain containing 1	Plasma Membrane	other
	-0.309	0.000175	ENSMUSG00000020048	HSP90B1	heat shock protein 90 beta family member 1	Cytoplasm	other	alvespimycin, retaspimycin, cisplatin
	-0.309	0.00743	ENSMUSG00000083396	Gm15542	DnaJ (Hsp40) homolog, subfamily A, member 1 pseudogene	Other	other
	-0.309	0.00576	ENSMUSG00000024937	Ehbp1l1	EH domain binding protein 1-like 1	Other	other
	-0.309	0.00906	ENSMUSG00000035566	PCDH17	protocadherin 17	Plasma Membrane	other
	-0.308	0.0377	ENSMUSG00000014226	CACYBP	calcyclin binding protein	Nucleus	other
	-0.307	0.000357	ENSMUSG00000053062	JAM2	junctional adhesion molecule 2	Plasma Membrane	other
	-0.303	0.00479	ENSMUSG00000024966	STIP1	stress induced phosphoprotein 1	Cytoplasm	other	lavendustin C
	-0.3	9.3e-05	ENSMUSG00000053931	CNN3	calponin 3	Cytoplasm	other
	-0.3	0.035	ENSMUSG00000032733	SNX33	sorting nexin 33	Cytoplasm	other
	-0.297	0.000741	ENSMUSG00000001774	CHORDC1	cysteine and histidine rich domain containing 1	Other	other
	-0.294	0.0234	ENSMUSG00000026727	RSU1	Ras suppressor protein 1	Cytoplasm	other
	-0.292	3.3e-05	ENSMUSG00000039621	PREX1	phosphatidylinositol-3,4,5-trisphosphate dependent Rac exchange factor 1	Cytoplasm	other
	-0.291	0.0491	ENSMUSG00000024873	CNIH2	cornichon family AMPA receptor auxiliary protein 2	Extracellular Space	other
	-0.289	0.00191	ENSMUSG00000034275	IGSF9B	immunoglobulin superfamily member 9B	Plasma Membrane	other
	-0.287	0.00323	ENSMUSG00000036466	MEGF11	multiple EGF like domains 11	Other	other
	-0.286	0.0134	ENSMUSG00000020482	CCDC117	coiled-coil domain containing 117	Other	other
	-0.282	0.00701	ENSMUSG00000025597	KLHL4	kelch like family member 4	Cytoplasm	other
	-0.282	0.00483	ENSMUSG00000028410	DNAJA1	DnaJ heat shock protein family (Hsp40) member A1	Nucleus	other
	-0.274	0.0242	ENSMUSG00000082896	Gm5844	heat shock protein 90, alpha (cytosolic), class A member 1 pseudogene	Other	other
	-0.274	0.000209	ENSMUSG00000045103	DMD	dystrophin	Plasma Membrane	other	golodirsen
	-0.273	0.00202	ENSMUSG00000030814	BCL7C	BAF chromatin remodeling complex subunit BCL7C	Nucleus	other
	-0.273	0.0134	ENSMUSG00000019978	EPB41L2	erythrocyte membrane protein band 4.1 like 2	Plasma Membrane	other
	-0.271	0.0241	ENSMUSG00000021614	VCAN	versican	Extracellular Space	other
	-0.265	0.0272	ENSMUSG00000022505	EMP2	epithelial membrane protein 2	Plasma Membrane	other
	-0.263	0.000887	ENSMUSG00000031207	MSN	moesin	Plasma Membrane	other
	-0.263	0.00157	ENSMUSG00000037541	SHANK2	SH3 and multiple ankyrin repeat domains 2	Plasma Membrane	other
	-0.261	0.00268	ENSMUSG00000054843	ATRNL1	attractin like 1	Other	other
	-0.261	0.0376	ENSMUSG00000022114	SPRY2	sprouty RTK signaling antagonist 2	Plasma Membrane	other
	-0.259	0.0252	ENSMUSG00000034295	FHOD3	formin homology 2 domain containing 3	Nucleus	other
	-0.258	0.0285	ENSMUSG00000085030	2810455O05Rik	RIKEN cDNA 2810455O05 gene	Other	other
	-0.256	0.0313	ENSMUSG00000036158	PRICKLE1	prickle planar cell polarity protein 1	Nucleus	other
	-0.256	0.00302	ENSMUSG00000041688	AMOT	angiomotin	Plasma Membrane	other
	-0.256	0.037	ENSMUSG00000025198	ERLIN1	ER lipid raft associated 1	Plasma Membrane	other
	-0.256	0.0291	ENSMUSG00000049336	TENM2	teneurin transmembrane protein 2	Plasma Membrane	other
	-0.255	0.0131	ENSMUSG00000054920	KLHL5	kelch like family member 5	Extracellular Space	other
	-0.252	0.0409	ENSMUSG00000022656	NECTIN3	nectin cell adhesion molecule 3	Plasma Membrane	other
	-0.251	0.00407	ENSMUSG00000028132	TLCD4	TLC domain containing 4	Other	other
	-0.25	0.047	ENSMUSG00000044037	ALS2CL	ALS2 C-terminal like	Cytoplasm	other
	-0.248	0.0128	ENSMUSG00000036617	KIAA1217	KIAA1217	Cytoplasm	other
	-0.248	0.0477	ENSMUSG00000043872	ZMYM1	zinc finger MYM-type containing 1	Other	other
	-0.244	0.0422	ENSMUSG00000070427	IL18BP	interleukin 18 binding protein	Extracellular Space	other
	-0.243	0.0268	ENSMUSG00000026478	LAMC1	laminin subunit gamma 1	Extracellular Space	other
	-0.243	0.0134	ENSMUSG00000035049	RRP12	ribosomal RNA processing 12 homolog	Nucleus	other
	-0.243	0.0136	ENSMUSG00000042246	TMC7	transmembrane channel like 7	Other	other
	-0.242	0.00713	ENSMUSG00000027858	TSPAN2	tetraspanin 2	Extracellular Space	other
	-0.241	0.00666	ENSMUSG00000078307	C11orf87	chromosome 11 open reading frame 87	Other	other
	-0.24	0.00486	ENSMUSG00000030270	CPNE9	copine family member 9	Extracellular Space	other
	-0.239	0.017	ENSMUSG00000058325	DOCK1	dedicator of cytokinesis 1	Cytoplasm	other
	-0.238	0.00449	ENSMUSG00000048578	MLEC	malectin	Plasma Membrane	other
	-0.237	0.0364	ENSMUSG00000032285	DNAJA4	DnaJ heat shock protein family (Hsp40) member A4	Nucleus	other
	-0.233	0.00596	ENSMUSG00000001435	COL18A1	collagen type XVIII alpha 1 chain	Extracellular Space	other	collagenase
	-0.232	0.00321	ENSMUSG00000034910	PYGO1	pygopus family PHD finger 1	Nucleus	other
	-0.23	0.0177	ENSMUSG00000015829	TNR	tenascin R	Plasma Membrane	other
	-0.227	0.00487	ENSMUSG00000032011	THY1	Thy-1 cell surface antigen	Plasma Membrane	other
	-0.225	0.0268	ENSMUSG00000001525	TUBB	tubulin beta class I	Cytoplasm	other	ixabepilone/rifampin, allopurinol/colchicine, colchicine, anakinra/colchicine, canakinumab/colchicine, ixabepilone
	-0.225	0.0489	ENSMUSG00000001128	CFP	complement factor properdin	Extracellular Space	other
	-0.223	0.0104	ENSMUSG00000057894	ZNF329	zinc finger protein 329	Other	other
	-0.218	0.0274	ENSMUSG00000044768	MACIR	macrophage immunometabolism regulator	Cytoplasm	other
	-0.218	0.00591	ENSMUSG00000047485	KLHL34	kelch like family member 34	Extracellular Space	other
	-0.217	0.00405	ENSMUSG00000032735	ABLIM3	actin binding LIM protein family member 3	Cytoplasm	other
	-0.217	0.0445	ENSMUSG00000048022	TMEM229A	transmembrane protein 229A	Other	other
	-0.217	0.00648	ENSMUSG00000030870	UBFD1	ubiquitin family domain containing 1	Other	other
	-0.216	0.0158	ENSMUSG00000059195	Gm12715	actin, gamma, cytoplasmic 1 pseudogene	Other	other
	-0.215	0.0162	ENSMUSG00000026121	SEMA4C	semaphorin 4C	Plasma Membrane	other
	-0.214	0.00613	ENSMUSG00000022136	DNAJC3	DnaJ heat shock protein family (Hsp40) member C3	Cytoplasm	other
	-0.213	0.0247	ENSMUSG00000000223	DRP2	dystrophin related protein 2	Plasma Membrane	other
	-0.212	0.0258	ENSMUSG00000062825	ACTG1	actin gamma 1	Cytoplasm	other
	-0.212	0.0222	ENSMUSG00000025321	ITGB8	integrin subunit beta 8	Plasma Membrane	other
	-0.211	0.00548	ENSMUSG00000030284	CRELD1	cysteine rich with EGF like domains 1	Other	other
	-0.211	0.0127	ENSMUSG00000008153	CLSTN3	calsyntenin 3	Plasma Membrane	other
	-0.21	0.00562	ENSMUSG00000042700	SIPA1L1	signal induced proliferation associated 1 like 1	Cytoplasm	other
	-0.21	0.00405	ENSMUSG00000024429	GNL1	G protein nucleolar 1 (putative)	Nucleus	other
	-0.209	0.0463	ENSMUSG00000043671	DPY19L3	dpy-19 like C-mannosyltransferase 3	Other	other
	-0.208	0.00584	ENSMUSG00000028552	EPS15	epidermal growth factor receptor pathway substrate 15	Cytoplasm	other
	-0.207	0.0106	ENSMUSG00000037857	NUFIP2	nuclear FMR1 interacting protein 2	Cytoplasm	other
	-0.207	0.00978	ENSMUSG00000057716	TMEM178B	transmembrane protein 178B	Other	other
	-0.204	0.0284	ENSMUSG00000031781	CIAPIN1	cytokine induced apoptosis inhibitor 1	Cytoplasm	other
	-0.202	0.0367	ENSMUSG00000102697	PCDHAC2	protocadherin alpha subfamily C, 2	Plasma Membrane	other
	-0.201	0.0272	ENSMUSG00000004562	ARHGEF40	Rho guanine nucleotide exchange factor 40	Cytoplasm	other
	-0.201	0.0109	ENSMUSG00000058013	SEPTIN11	septin 11	Nucleus	other
	-0.201	0.00605	ENSMUSG00000063455	KIAA1549	KIAA1549	Plasma Membrane	other
	-0.198	0.0107	ENSMUSG00000020368	CANX	calnexin	Cytoplasm	other
	-0.196	0.0285	ENSMUSG00000031647	MFAP3L	microfibril associated protein 3 like	Nucleus	other
	-0.195	0.0128	ENSMUSG00000039157	FAM102A	family with sequence similarity 102 member A	Other	other
	-0.193	0.0204	ENSMUSG00000000416	CTTNBP2	cortactin binding protein 2	Cytoplasm	other
	-0.19	0.0297	ENSMUSG00000025757	HSPA4L	heat shock protein family A (Hsp70) member 4 like	Cytoplasm	other
	-0.189	0.0284	ENSMUSG00000022799	ARHGAP31	Rho GTPase activating protein 31	Cytoplasm	other
	-0.188	0.0305	ENSMUSG00000020811	WSCD1	WSC domain containing 1	Other	other
	-0.188	0.043	ENSMUSG00000030835	NOMO1 (includes others)	NODAL modulator 1	Plasma Membrane	other
	-0.183	0.0154	ENSMUSG00000026790	ODF2	outer dense fiber of sperm tails 2	Cytoplasm	other
	-0.183	0.0241	ENSMUSG00000009035	TMEM184B	transmembrane protein 184B	Other	other
	-0.182	0.00652	ENSMUSG00000021719	RGS7BP	regulator of G protein signaling 7 binding protein	Cytoplasm	other
	-0.182	0.0267	ENSMUSG00000021986	AMER2	APC membrane recruitment protein 2	Plasma Membrane	other
	-0.181	0.037	ENSMUSG00000053930	SHISA6	shisa family member 6	Plasma Membrane	other
	-0.18	0.0297	ENSMUSG00000036202	RIF1	replication timing regulatory factor 1	Nucleus	other
	-0.177	0.0421	ENSMUSG00000043067	DPY19L1	dpy-19 like C-mannosyltransferase 1	Other	other
	-0.175	0.0252	ENSMUSG00000037979	CCDC92	coiled-coil domain containing 92	Cytoplasm	other
	-0.173	0.0317	ENSMUSG00000030029	LRIG1	leucine rich repeats and immunoglobulin like domains 1	Extracellular Space	other
	-0.171	0.0488	ENSMUSG00000028832	STMN1	stathmin 1	Cytoplasm	other
	-0.17	0.0252	ENSMUSG00000054793	CADM4	cell adhesion molecule 4	Plasma Membrane	other
	-0.168	0.0493	ENSMUSG00000042202	SLC35E2B	solute carrier family 35 member E2B	Other	other
	-0.167	0.0325	ENSMUSG00000034111	TMED8	transmembrane p24 trafficking protein family member 8	Other	other
	-0.155	0.0415	ENSMUSG00000037172	DENND11	DENN domain containing 11	Other	other
	-0.152	0.0355	ENSMUSG00000051391	YWHAG	tyrosine 3-monooxygenase/tryptophan 5-monooxygenase activation protein gamma	Cytoplasm	other
	0.155	0.0307	ENSMUSG00000039126	PRUNE2	prune homolog 2 with BCH domain	Cytoplasm	other
	0.169	0.0307	ENSMUSG00000021134	Srsf5	serine and arginine-rich splicing factor 5	Nucleus	other
	0.169	0.044	ENSMUSG00000061859	PATJ	PATJ crumbs cell polarity complex component	Plasma Membrane	other
	0.173	0.0419	ENSMUSG00000028081	Rps3a1	ribosomal protein S3A1	Cytoplasm	other
	0.179	0.0114	ENSMUSG00000030279	C2CD5	C2 calcium dependent domain containing 5	Cytoplasm	other
	0.189	0.048	ENSMUSG00000026249	SERPINE2	serpin family E member 2	Extracellular Space	other
	0.196	0.0142	ENSMUSG00000037709	Fam13a	family with sequence similarity 13, member A	Nucleus	other
	0.197	0.0383	ENSMUSG00000060679	MRPS9	mitochondrial ribosomal protein S9	Cytoplasm	other
	0.2	0.0141	ENSMUSG00000079084	CCDC82	coiled-coil domain containing 82	Other	other
	0.203	0.03	ENSMUSG00000025878	UIMC1	ubiquitin interaction motif containing 1	Nucleus	other
	0.203	0.0489	ENSMUSG00000084349	Rpl3-ps1	ribosomal protein L3, pseudogene 1	Other	other
	0.204	0.0464	ENSMUSG00000029208	GUF1	GTP binding elongation factor GUF1	Cytoplasm	other
	0.204	0.0325	ENSMUSG00000051154	COMMD3	COMM domain containing 3	Extracellular Space	other
	0.204	0.0322	ENSMUSG00000033595	LGI3	leucine rich repeat LGI family member 3	Extracellular Space	other
	0.204	0.0306	ENSMUSG00000001138	CNNM3	cyclin and CBS domain divalent metal cation transport mediator 3	Other	other
	0.206	0.00869	ENSMUSG00000031827	COTL1	coactosin like F-actin binding protein 1	Cytoplasm	other
	0.207	0.0413	ENSMUSG00000001998	AP4E1	adaptor related protein complex 4 subunit epsilon 1	Cytoplasm	other
	0.208	0.00656	ENSMUSG00000029472	ANAPC5	anaphase promoting complex subunit 5	Nucleus	other
	0.208	0.00497	ENSMUSG00000022540	ROGDI	rogdi atypical leucine zipper	Nucleus	other
	0.209	0.0391	ENSMUSG00000033088	TRIOBP	TRIO and F-actin binding protein	Nucleus	other
	0.211	0.00377	ENSMUSG00000026634	ANGEL2	angel homolog 2	Nucleus	other
	0.218	0.019	ENSMUSG00000052369	TMEM106C	transmembrane protein 106C	Other	other
	0.219	0.0176	ENSMUSG00000031755	BBS2	Bardet-Biedl syndrome 2	Cytoplasm	other
	0.222	0.0284	ENSMUSG00000073147	5031425E22Rik	RIKEN cDNA 5031425E22 gene	Other	other
	0.228	0.0109	ENSMUSG00000003546	KLC4	kinesin light chain 4	Other	other
	0.229	0.0445	ENSMUSG00000074829	2010315B03Rik		Other	other
	0.229	0.0335	ENSMUSG00000037363	LETM2	leucine zipper and EF-hand containing transmembrane protein 2	Other	other
	0.23	0.00203	ENSMUSG00000025413	TTC4	tetratricopeptide repeat domain 4	Nucleus	other
	0.231	0.00229	ENSMUSG00000054459	VSNL1	visinin like 1	Cytoplasm	other
	0.233	0.00609	ENSMUSG00000013622	ATRAID	all-trans retinoic acid induced differentiation factor	Nucleus	other
	0.233	0.0305	ENSMUSG00000085334	Gm12940		Other	other
	0.233	0.0383	ENSMUSG00000087381	Gm16008	predicted gene 16008	Other	other
	0.234	0.0282	ENSMUSG00000037355	UVSSA	UV stimulated scaffold protein A	Nucleus	other
	0.236	0.034	ENSMUSG00000040860	CROCC	ciliary rootlet coiled-coil, rootletin	Plasma Membrane	other
	0.237	0.00107	ENSMUSG00000032076	CADM1	cell adhesion molecule 1	Plasma Membrane	other
	0.239	0.00576	ENSMUSG00000029022	MIIP	migration and invasion inhibitory protein	Other	other
	0.243	0.0291	ENSMUSG00000055553	KXD1	KxDL motif containing 1	Cytoplasm	other
	0.243	0.00738	ENSMUSG00000054226	TPRKB	TP53RK binding protein	Cytoplasm	other
	0.244	0.0493	ENSMUSG00000025722	WDR73	WD repeat domain 73	Extracellular Space	other
	0.249	0.0359	ENSMUSG00000025227	MFSD13A	major facilitator superfamily domain containing 13A	Other	other
	0.251	0.00869	ENSMUSG00000037977	C3orf18	chromosome 3 open reading frame 18	Other	other
	0.253	0.00673	ENSMUSG00000096210	H1-0	H1.0 linker histone	Nucleus	other
	0.255	0.00562	ENSMUSG00000037972	SNN	stannin	Plasma Membrane	other
	0.258	0.0171	ENSMUSG00000047344	LANCL3	LanC like 3	Other	other
	0.265	0.0162	ENSMUSG00000043061	Tmem18	transmembrane protein 18	Nucleus	other
	0.269	0.00433	ENSMUSG00000042579	4632404H12Rik	RIKEN cDNA 4632404H12 gene	Other	other
	0.27	0.0287	ENSMUSG00000073096	LRRC61	leucine rich repeat containing 61	Other	other
	0.271	0.0109	ENSMUSG00000040370	ETFRF1	electron transfer flavoprotein regulatory factor 1	Cytoplasm	other
	0.271	0.000531	ENSMUSG00000017677	WSB1	WD repeat and SOCS box containing 1	Cytoplasm	other
	0.272	0.000108	ENSMUSG00000044783	HJURP	Holliday junction recognition protein	Nucleus	other
	0.273	0.017	ENSMUSG00000034858	FAM214A	family with sequence similarity 214 member A	Other	other
	0.275	0.0438	ENSMUSG00000108049	Gm44168		Other	other
	0.276	0.00869	ENSMUSG00000021257	ANGEL1	angel homolog 1	Extracellular Space	other
	0.278	0.00128	ENSMUSG00000028795	CCDC28B	coiled-coil domain containing 28B	Cytoplasm	other
	0.279	0.0367	ENSMUSG00000097119	B230354K17Rik	RIKEN cDNA B230354K17 gene	Other	other
	0.283	0.0119	ENSMUSG00000038930	RCCD1	RCC1 domain containing 1	Other	other
	0.285	0.032	ENSMUSG00000002109	DDB2	damage specific DNA binding protein 2	Nucleus	other
	0.285	0.00133	ENSMUSG00000044244	IL20RB	interleukin 20 receptor subunit beta	Plasma Membrane	other
	0.288	0.00187	ENSMUSG00000025512	CHID1	chitinase domain containing 1	Extracellular Space	other
	0.288	0.0272	ENSMUSG00000015542	NAT9	N-acetyltransferase 9 (putative)	Other	other
	0.292	0.03	ENSMUSG00000044548	DACT1	dishevelled binding antagonist of beta catenin 1	Cytoplasm	other
	0.292	0.0322	ENSMUSG00000002100	MYBPC3	myosin binding protein C3	Cytoplasm	other
	0.292	0.0205	ENSMUSG00000047617	PAXX	PAXX non-homologous end joining factor	Cytoplasm	other
	0.292	0.00351	ENSMUSG00000035649	ZCCHC7	zinc finger CCHC-type containing 7	Nucleus	other
	0.293	3.5e-05	ENSMUSG00000075702	SELENOM	selenoprotein M	Cytoplasm	other
	0.295	0.0243	ENSMUSG00000114995	AC137842.1		Other	other
	0.297	0.0158	ENSMUSG00000026632	TATDN3	TatD DNase domain containing 3	Cytoplasm	other
	0.297	0.000216	ENSMUSG00000032021	CRTAM	cytotoxic and regulatory T cell molecule	Plasma Membrane	other
	0.299	0.00399	ENSMUSG00000002781	TMEM143	transmembrane protein 143	Cytoplasm	other
	0.3	0.000723	ENSMUSG00000021245	MLH3	mutL homolog 3	Nucleus	other
	0.302	0.00194	ENSMUSG00000039795	ZFAND1	zinc finger AN1-type containing 1	Cytoplasm	other
	0.302	0.0493	ENSMUSG00000074652	MYH7B	myosin heavy chain 7B	Other	other
	0.303	0.0188	ENSMUSG00000023066	RTTN	rotatin	Cytoplasm	other
	0.304	0.000964	ENSMUSG00000031610	SCRG1	stimulator of chondrogenesis 1	Extracellular Space	other
	0.308	0.00375	ENSMUSG00000029911	SSBP1	single stranded DNA binding protein 1	Cytoplasm	other
	0.309	0.0199	ENSMUSG00000030538	CIB1	calcium and integrin binding 1	Nucleus	other
	0.31	0.00701	ENSMUSG00000075273	TTC30B	tetratricopeptide repeat domain 30B	Extracellular Space	other
	0.31	0.0078	ENSMUSG00000110080	Gm6145		Other	other
	0.31	0.0154	ENSMUSG00000038122	TBC1D32	TBC1 domain family member 32	Other	other
	0.311	0.0247	ENSMUSG00000036975	TMEM177	transmembrane protein 177	Cytoplasm	other
	0.311	0.000531	ENSMUSG00000053297	AI854703	expressed sequence AI854703	Other	other
	0.313	0.0107	ENSMUSG00000051278	ZGRF1	zinc finger GRF-type containing 1	Other	other
	0.317	0.0401	ENSMUSG00000027679	DNAJC19	DnaJ heat shock protein family (Hsp40) member C19	Cytoplasm	other
	0.322	0.0286	ENSMUSG00000070315	4930581F22Rik	RIKEN cDNA 4930581F22 gene	Other	other
	0.323	0.000254	ENSMUSG00000014846	TPPP3	tubulin polymerization promoting protein family member 3	Cytoplasm	other
	0.324	0.0385	ENSMUSG00000105703	Gm43305	predicted gene 43305	Other	other
	0.326	7.6e-05	ENSMUSG00000025505	TMEM80	transmembrane protein 80	Other	other
	0.326	0.0328	ENSMUSG00000048218	AMIGO2	adhesion molecule with Ig like domain 2	Plasma Membrane	other
	0.327	0.0176	ENSMUSG00000004894	HAPLN2	hyaluronan and proteoglycan link protein 2	Extracellular Space	other
	0.332	6e-05	ENSMUSG00000029432	NIPSNAP2	nipsnap homolog 2	Plasma Membrane	other
	0.334	0.031	ENSMUSG00000009216	FAM163B	family with sequence similarity 163 member B	Other	other
	0.337	0.0299	ENSMUSG00000039313	MINAR1	membrane integral NOTCH2 associated receptor 1	Plasma Membrane	other
	0.338	0.00263	ENSMUSG00000031765	Mt1	metallothionein 1	Cytoplasm	other
	0.339	0.0319	ENSMUSG00000074749	KIZ	kizuna centrosomal protein	Cytoplasm	other
	0.34	4e-05	ENSMUSG00000056608	CHD9	chromodomain helicase DNA binding protein 9	Cytoplasm	other
	0.34	0.00461	ENSMUSG00000021013	TTC8	tetratricopeptide repeat domain 8	Cytoplasm	other
	0.341	0.00127	ENSMUSG00000029049	MORN1	MORN repeat containing 1	Other	other
	0.341	0.015	ENSMUSG00000027217	TSPAN18	tetraspanin 18	Other	other
	0.342	0.000964	ENSMUSG00000033039	MICALL1	MICAL like 1	Cytoplasm	other
	0.342	0.0391	ENSMUSG00000034758	TLE6	TLE family member 6, subcortical maternal complex member	Nucleus	other
	0.343	4.8e-05	ENSMUSG00000039765	CC2D2A	coiled-coil and C2 domain containing 2A	Cytoplasm	other
	0.343	2e-06	ENSMUSG00000001151	Pcnt	pericentrin (kendrin)	Cytoplasm	other
	0.343	0.0454	ENSMUSG00000113029	Gm40578		Other	other
	0.347	0.0213	ENSMUSG00000067199	FRAT1	FRAT regulator of WNT signaling pathway 1	Cytoplasm	other
	0.347	0.0128	ENSMUSG00000043015	NEMP2	nuclear envelope integral membrane protein 2	Other	other
	0.35	0.0107	ENSMUSG00000035944	TTC38	tetratricopeptide repeat domain 38	Cytoplasm	other
	0.351	0.0107	ENSMUSG00000055862	IZUMO4	IZUMO family member 4	Nucleus	other
	0.353	0.00193	ENSMUSG00000028967	ERRFI1	ERBB receptor feedback inhibitor 1	Cytoplasm	other
	0.354	0.000905	ENSMUSG00000073684	FAAP20	FA core complex associated protein 20	Nucleus	other
	0.354	0.000495	ENSMUSG00000085084	4930570G19Rik	RIKEN cDNA 4930570G19 gene	Other	other
	0.357	0	ENSMUSG00000017132	CYTH1	cytohesin 1	Cytoplasm	other
	0.357	0.0371	ENSMUSG00000086602	Gm15609	predicted gene 15609	Other	other
	0.357	0.00123	ENSMUSG00000055897	Ppp4r1l-ps	protein phosphatase 4, regulatory subunit 1-like, pseudogene	Other	other
	0.357	9.3e-05	ENSMUSG00000086782	E130102H24Rik	RIKEN cDNA E130102H24 gene	Other	other
	0.358	0.0087	ENSMUSG00000020427	IGFBP3	insulin like growth factor binding protein 3	Extracellular Space	other
	0.362	0.0187	ENSMUSG00000038637	LRRC56	leucine rich repeat containing 56	Other	other
	0.365	0.0289	ENSMUSG00000041577	PRELP	proline and arginine rich end leucine rich repeat protein	Extracellular Space	other
	0.367	0	ENSMUSG00000039252	LGI2	leucine rich repeat LGI family member 2	Extracellular Space	other
	0.368	0.0272	ENSMUSG00000109715	Gm45606		Other	other
	0.371	0.00385	ENSMUSG00000074282	Zfp94	zinc finger protein 94	Nucleus	other
	0.372	0.0128	ENSMUSG00000019979	APAF1	apoptotic peptidase activating factor 1	Cytoplasm	other
	0.373	0.0109	ENSMUSG00000023224	SERPING1	serpin family G member 1	Extracellular Space	other
	0.378	0.00712	ENSMUSG00000112928	RP23-455D21.1		Other	other
	0.379	0.0325	ENSMUSG00000020669	SH3YL1	SH3 and SYLF domain containing 1	Plasma Membrane	other
	0.384	0.0382	ENSMUSG00000052479	A330008L17Rik	RIKEN cDNA A330008L17 gene	Other	other
	0.387	0.0479	ENSMUSG00000058174	Gm5148/Rps23rg1	ribosomal protein S23, retrogene 1	Other	other
	0.388	0.000246	ENSMUSG00000070305	MPZL3	myelin protein zero like 3	Other	other
	0.39	0.00622	ENSMUSG00000043432	LENG9	leukocyte receptor cluster member 9	Other	other
	0.394	0.0192	ENSMUSG00000097583	6430590A07Rik	RIKEN cDNA 6430590A07 gene	Other	other
	0.396	0.00119	ENSMUSG00000051007	GATD1	glutamine amidotransferase like class 1 domain containing 1	Cytoplasm	other
	0.396	0.0346	ENSMUSG00000048546	TOB2	transducer of ERBB2, 2	Nucleus	other
	0.396	3.3e-05	ENSMUSG00000109829	Gm45605		Other	other
	0.398	7e-05	ENSMUSG00000026185	IGFBP5	insulin like growth factor binding protein 5	Extracellular Space	other
	0.402	0.0285	ENSMUSG00000043993	2900052L18Rik	RIKEN cDNA 2900052L18 gene	Other	other
	0.405	0.0232	ENSMUSG00000034563	CCPG1	cell cycle progression 1	Other	other
	0.412	0.00881	ENSMUSG00000100455	Gm29170		Other	other
	0.412	0.00118	ENSMUSG00000030532	HDDC3	HD domain containing 3	Other	other
	0.415	0	ENSMUSG00000018593	SPARC	secreted protein acidic and cysteine rich	Extracellular Space	other
	0.416	0.00068	ENSMUSG00000032558	NPHP3	nephrocystin 3	Extracellular Space	other
	0.419	0.042	ENSMUSG00000037762	SLC16A9	solute carrier family 16 member 9	Other	other
	0.42	0.00933	ENSMUSG00000071181	3830408C21Rik	RIKEN cDNA 3830408C21 gene	Other	other
	0.421	0.000303	ENSMUSG00000022701	CCDC191	coiled-coil domain containing 191	Other	other
	0.422	0.0155	ENSMUSG00000033590	MYO5C	myosin VC	Cytoplasm	other
	0.423	0	ENSMUSG00000021792	PRXL2A	peroxiredoxin like 2A	Extracellular Space	other
	0.425	0.031	ENSMUSG00000041840	HAUS1	HAUS augmin like complex subunit 1	Nucleus	other
	0.43	0.0391	ENSMUSG00000085527	Gm15535	predicted gene 15535	Other	other
	0.433	0.0131	ENSMUSG00000050700	EMILIN3	elastin microfibril interfacer 3	Extracellular Space	other
	0.433	0.0322	ENSMUSG00000038347	Tcte2	t-complex-associated testis expressed 2	Other	other
	0.438	5e-06	ENSMUSG00000006522	ITIH3	inter-alpha-trypsin inhibitor heavy chain 3	Extracellular Space	other
	0.439	0.00239	ENSMUSG00000038569	RAD9B	RAD9 checkpoint clamp component B	Nucleus	other
	0.439	0.0357	ENSMUSG00000097350	4732491K20Rik	RIKEN cDNA 4732491K20 gene	Other	other
	0.442	0.00861	ENSMUSG00000043036	CCDC63	coiled-coil domain containing 63	Other	other
	0.445	0.00172	ENSMUSG00000050390	KIAA1522	KIAA1522	Other	other
	0.446	0.00869	ENSMUSG00000055323	Gm9967	predicted gene 9967	Other	other
	0.446	0.0212	ENSMUSG00000101493	2810405F17Rik	RIKEN cDNA 2810405F17 gene	Other	other
	0.455	0.0403	ENSMUSG00000040428	PLEKHA4	pleckstrin homology domain containing A4	Cytoplasm	other
	0.458	0.00118	ENSMUSG00000034587	8430429K09Rik	RIKEN cDNA 8430429K09 gene	Other	other
	0.46	0.0335	ENSMUSG00000022177	HAUS4	HAUS augmin like complex subunit 4	Cytoplasm	other
D	0.463	0.00106	ENSMUSG00000068874	SELENBP1	selenium binding protein 1	Cytoplasm	other
	0.463	0.0167	ENSMUSG00000025213	KAZALD1	Kazal type serine peptidase inhibitor domain 1	Extracellular Space	other
	0.465	0.00539	ENSMUSG00000085873	Ttc39aos1	Ttc39a opposite strand RNA 1	Other	other
	0.466	0.0012	ENSMUSG00000090626	TEX9	testis expressed 9	Other	other
	0.469	0	ENSMUSG00000041120	MICOS10-NBL1/NBL1	NBL1, DAN family BMP antagonist	Nucleus	other
	0.475	0.0158	ENSMUSG00000086889	Phf2os1	PHD finger protein 2, opposite strand 1	Other	other
	0.475	0.0012	ENSMUSG00000000732	ICOSLG/LOC102723996	inducible T cell costimulator ligand	Plasma Membrane	other
	0.482	0.00194	ENSMUSG00000048534	JAML	junction adhesion molecule like	Plasma Membrane	other
D	0.487	0.00819	ENSMUSG00000075463	4930594M22Rik	RIKEN cDNA 4930594M22 gene	Other	other
	0.494	0.00132	ENSMUSG00000048794	CFAP100	cilia and flagella associated protein 100	Cytoplasm	other
	0.496	0.00263	ENSMUSG00000097729	2310015A10Rik	RIKEN cDNA 2310015A10 gene	Other	other
	0.497	0.000846	ENSMUSG00000004098	COL5A3	collagen type V alpha 3 chain	Extracellular Space	other	collagenase
	0.503	0.000941	ENSMUSG00000056895	H2BC5	H2B clustered histone 5	Nucleus	other
	0.505	0.0357	ENSMUSG00000097587	4930578M01Rik	RIKEN cDNA 4930578M01 gene	Other	other
	0.507	0.0488	ENSMUSG00000099655	2310034G01Rik	RIKEN cDNA 2310034G01 gene	Other	other
	0.508	0.0222	ENSMUSG00000033788	DYSF	dysferlin	Plasma Membrane	other
	0.509	0.0119	ENSMUSG00000038292	KASH5	KASH domain containing 5	Nucleus	other
	0.51	0.0161	ENSMUSG00000084946	Dlx1as	distal-less homeobox 1, antisense	Other	other
	0.52	0.00701	ENSMUSG00000073532	Gm7276		Other	other
	0.521	0.0144	ENSMUSG00000071234	SYNDIG1L	synapse differentiation inducing 1 like	Cytoplasm	other
	0.527	1e-06	ENSMUSG00000021750	FAM107A	family with sequence similarity 107 member A	Nucleus	other
	0.537	0.0178	ENSMUSG00000078607	C17orf58	chromosome 17 open reading frame 58	Other	other
	0.546	7e-06	ENSMUSG00000045838	CCDC9B	coiled-coil domain containing 9B	Other	other
	0.547	0.00199	ENSMUSG00000097601	Gm26660	predicted gene, 26660	Other	other
	0.548	0.028	ENSMUSG00000024521	Pmaip1	phorbol-12-myristate-13-acetate-induced protein 1	Cytoplasm	other
	0.56	0.0294	ENSMUSG00000101942	Gm19582	predicted gene, 19582	Other	other
	0.561	0.039	ENSMUSG00000047867	GIMAP6	GTPase, IMAP family member 6	Cytoplasm	other
	0.567	0.00695	ENSMUSG00000072763	5430403G16Rik	RIKEN cDNA 5430403G16 gene	Other	other
	0.572	0	ENSMUSG00000045573	PENK	proenkephalin	Extracellular Space	other
	0.572	0.0456	ENSMUSG00000110320	Gm31152	predicted gene, 31152	Other	other
	0.575	0.00158	ENSMUSG00000102854	C130023A14Rik	RIKEN cDNA C130023A14 gene	Other	other
	0.577	0.00252	ENSMUSG00000113679	Gm10432	predicted gene 10432	Other	other
	0.579	0.0365	ENSMUSG00000097585	E230029C05Rik	RIKEN cDNA E230029C05 gene	Other	other
	0.587	0.00971	ENSMUSG00000090936	Gm17705		Other	other
	0.588	0.000139	ENSMUSG00000105843	Gm19439	predicted gene, 19439	Other	other
	0.598	4e-06	ENSMUSG00000086708	Gm15577		Other	other
	0.601	0.017	ENSMUSG00000085929	Gm13421	predicted gene 13421	Other	other
	0.602	0.0461	ENSMUSG00000081895	Rpl17-ps10	ribosomal protein L17, pseudogene 10	Nucleus	other
	0.605	0.031	ENSMUSG00000088791	Gm22542	predicted gene, 22542	Other	other
	0.61	0.0162	ENSMUSG00000019933	Mrln	myoregulin	Cytoplasm	other
	0.614	0.0179	ENSMUSG00000057054	INCA1	inhibitor of CDK, cyclin A1 interacting protein 1	Nucleus	other
	0.615	0.0128	ENSMUSG00000097777	Gm16794		Other	other
	0.618	0.0375	ENSMUSG00000028100	NUDT17	nudix hydrolase 17	Cytoplasm	other
D	0.637	0.0436	ENSMUSG00000082035	RPL17	ribosomal protein L17	Cytoplasm	other
	0.639	0.000363	ENSMUSG00000116249	AC117831.2		Other	other
	0.639	0.0117	ENSMUSG00000097204	Gm17690	predicted gene, 17690	Other	other
	0.64	0.0147	ENSMUSG00000079242	C730034F03Rik		Other	other
	0.64	0.034	ENSMUSG00000090576	Gm17055		Other	other
	0.645	0.000557	ENSMUSG00000028865	CD164L2	CD164 molecule like 2	Other	other
	0.654	0.0188	ENSMUSG00000087150	BC064078	cDNA sequence BC064078	Other	other
	0.659	0.0435	ENSMUSG00000086567	Gm2830	predicted gene 2830	Other	other
	0.661	0.0499	ENSMUSG00000038393	TXNIP	thioredoxin interacting protein	Cytoplasm	other
	0.666	0.00783	ENSMUSG00000107412	Gm20383	predicted gene, 20383	Other	other
	0.669	0.018	ENSMUSG00000073791	EFCAB7	EF-hand calcium binding domain 7	Extracellular Space	other
	0.673	0.0252	ENSMUSG00000073413	LY6G6D	lymphocyte antigen 6 family member G6D	Extracellular Space	other
	0.679	0.000169	ENSMUSG00000079484	PHYHD1	phytanoyl-CoA dioxygenase domain containing 1	Other	other
	0.688	0.0348	ENSMUSG00000115834	Gm10385	predicted gene 10385	Other	other
	0.692	2.1e-05	ENSMUSG00000053861	Gm9925	predicted gene 9925	Other	other
	0.703	0.00119	ENSMUSG00000099632	2900093K20Rik	RIKEN cDNA 2900093K20 gene	Other	other
	0.708	7.2e-05	ENSMUSG00000043873	Chil5	chitinase-like 5	Extracellular Space	other
	0.713	0.0027	ENSMUSG00000002831	PLIN4	perilipin 4	Cytoplasm	other
	0.723	0.0268	ENSMUSG00000086844	B230206H07Rik	RIKEN cDNA B230206H07 gene	Other	other
	0.726	0.0358	ENSMUSG00000104973	A530041M06Rik		Other	other
	0.73	0.00105	ENSMUSG00000105613	Gm43684		Other	other
	0.73	0.0325	ENSMUSG00000093606	B130034C11Rik	RIKEN cDNA B130034C11 gene	Other	other
	0.733	0.00715	ENSMUSG00000051113	FAM71E1	family with sequence similarity 71 member E1	Other	other
	0.739	0.0276	ENSMUSG00000085672	Gm16193	predicted gene 16193	Other	other
	0.75	0.0252	ENSMUSG00000045761	TOGARAM2	TOG array regulator of axonemal microtubules 2	Other	other
	0.755	0.0378	ENSMUSG00000116518	AC138177.5		Other	other
	0.76	0.0102	ENSMUSG00000087082	Gm15423		Other	other
	0.764	0.0141	ENSMUSG00000109352	Gm18256	E1A binding protein p300 pseudogene	Other	other
	0.765	0.0174	ENSMUSG00000097787	2700046G09Rik	RIKEN cDNA 2700046G09 gene	Other	other
	0.767	0.000964	ENSMUSG00000001420	TMEM79	transmembrane protein 79	Cytoplasm	other
	0.777	0.0222	ENSMUSG00000006649	NPHS1	NPHS1 adhesion molecule, nephrin	Plasma Membrane	other
	0.786	2e-06	ENSMUSG00000035595	FAM174C	family with sequence similarity 174 member C	Other	other
	0.796	0.0208	ENSMUSG00000089889	0610040B10Rik	RIKEN cDNA 0610040B10 gene	Other	other
	0.799	0.0371	ENSMUSG00000115333	Gm34590	predicted gene, 34590	Other	other
	0.806	0.0285	ENSMUSG00000058046	C9orf43	chromosome 9 open reading frame 43	Other	other
	0.843	0.0348	ENSMUSG00000084754	Gm12532	predicted gene 12532	Other	other
	0.845	0.0119	ENSMUSG00000006014	Prg4	proteoglycan 4 (megakaryocyte stimulating factor, articular superficial zone protein)	Extracellular Space	other
	0.863	0.0263	ENSMUSG00000086851	A430108G06Rik	RIKEN cDNA A430108G06 gene	Other	other
	0.869	2.3e-05	ENSMUSG00000006398	CDC20	cell division cycle 20	Nucleus	other
	0.877	0	ENSMUSG00000097636	Mirt1	myocardial infarction associated transcript 1	Other	other
	0.892	0.00497	ENSMUSG00000065037	RN7SK	RNA component of 7SK nuclear ribonucleoprotein	Nucleus	other
	0.902	0.0319	ENSMUSG00000026676	CCDC3	coiled-coil domain containing 3	Cytoplasm	other
D	0.91	8.3e-05	ENSMUSG00000073418	C4A/C4B	complement C4A (Rodgers blood group)	Extracellular Space	other	IgG
	0.915	0.0242	ENSMUSG00000086495	Gm13778		Other	other
	0.928	0.0416	ENSMUSG00000111631	Gm32017		Other	other
	0.956	2e-06	ENSMUSG00000116597	Gm536	predicted gene 536	Other	other
	0.958	0.0205	ENSMUSG00000097527	1700112J16Rik	RIKEN cDNA 1700112J16 gene	Other	other
	0.967	0.00394	ENSMUSG00000107439	Gm45060		Other	other
	0.97	0	ENSMUSG00000092274	Neat1	nuclear paraspeckle assembly transcript 1 (non-protein coding)	Nucleus	other
	0.977	7e-06	ENSMUSG00000087216	E130111B04Rik	RIKEN cDNA E130111B04 gene	Other	other
	0.985	0.000331	ENSMUSG00000110140	5430421F17Rik	RIKEN cDNA 5430421F17 gene	Other	other
	1.042	0.000111	ENSMUSG00000085049	Parvaos	parvin, alpha, opposite strand	Other	other
	1.05	0.00555	ENSMUSG00000117172	A230051N06Rik	RIKEN cDNA A230051N06 gene	Other	other
	1.057	0.0246	ENSMUSG00000108461	AV356131	expressed sequence AV356131	Other	other
	1.071	0	ENSMUSG00000085244	Spag17os	sperm associated antigen 17, opposite strand	Other	other
	1.071	0.0463	ENSMUSG00000030976	TEX36	testis expressed 36	Other	other
	1.076	0.0108	ENSMUSG00000061048	CDH3	cadherin 3	Plasma Membrane	other	PF-3732010, PCA062, PF-06671008, FF21101
	1.149	0.005	ENSMUSG00000099696	2900052N01Rik	RIKEN cDNA 2900052N01 gene	Other	other
	1.15	0.00161	ENSMUSG00000090034	Gm15917		Other	other
	1.164	0.0396	ENSMUSG00000086417	Gm12996	predicted gene 12996	Other	other
	1.174	0.0346	ENSMUSG00000053268	DSPP	dentin sialophosphoprotein	Extracellular Space	other
	1.184	0.00281	ENSMUSG00000032818	Loxhd1	lipoxygenase homology domains 1	Extracellular Space	other
	1.19	0.0342	ENSMUSG00000107325	Gm43425		Other	other
	1.238	0.0178	ENSMUSG00000109909	Gm45663		Other	other
	1.24	0.000305	ENSMUSG00000055194	ACTBL2	actin beta like 2	Nucleus	other
	1.242	0.0231	ENSMUSG00000093765	Gm20658	predicted gene 20658	Other	other
	1.258	0.0117	ENSMUSG00000111088	9430081H08Rik	RIKEN cDNA 9430081H08 gene	Other	other
	1.307	0.0154	ENSMUSG00000112891	RP24-249A13.2		Other	other
	1.315	0	ENSMUSG00000021186	FBLN5	fibulin 5	Extracellular Space	other
	1.349	0.000792	ENSMUSG00000066170	E230001N04Rik	RIKEN cDNA E230001N04 gene	Other	other
	1.427	0	ENSMUSG00000002289	ANGPTL4	angiopoietin like 4	Extracellular Space	other
	1.62	0.000846	ENSMUSG00000061762	TAC1	tachykinin precursor 1	Extracellular Space	other
	1.682	0.00194	ENSMUSG00000117421	Gm41639	predicted gene, 41639	Other	other
	2.121	9e-06	ENSMUSG00000086320	Gm12840		Other	other
	2.542	0.00479	ENSMUSG00000048126	COL6A3	collagen type VI alpha 3 chain	Extracellular Space	other	collagenase
	-0.933	0.00207	ENSMUSG00000050063	KLK6	kallikrein related peptidase 6	Extracellular Space	peptidase
	-0.589	0.0392	ENSMUSG00000022449	ADAMTS20	ADAM metallopeptidase with thrombospondin type 1 motif 20	Extracellular Space	peptidase
	-0.536	0.022	ENSMUSG00000057457	PHEX	phosphate regulating endopeptidase homolog X-linked	Cytoplasm	peptidase
	-0.464	0.00127	ENSMUSG00000022893	ADAMTS1	ADAM metallopeptidase with thrombospondin type 1 motif 1	Extracellular Space	peptidase
	-0.359	1e-06	ENSMUSG00000027248	PDIA3	protein disulfide isomerase family A member 3	Cytoplasm	peptidase
	-0.327	0.0436	ENSMUSG00000017692	RHBDL3	rhomboid like 3	Plasma Membrane	peptidase
	-0.263	0.0475	ENSMUSG00000039934	GSAP	gamma-secretase activating protein	Cytoplasm	peptidase
	-0.232	0.0232	ENSMUSG00000021256	VASH1	vasohibin 1	Extracellular Space	peptidase
	-0.21	0.042	ENSMUSG00000015766	EPS8	epidermal growth factor receptor pathway substrate 8	Plasma Membrane	peptidase
	-0.201	0.00375	ENSMUSG00000036815	DPP10	dipeptidyl peptidase like 10	Extracellular Space	peptidase
	-0.188	0.0131	ENSMUSG00000063317	USP31	ubiquitin specific peptidase 31	Nucleus	peptidase
	-0.185	0.0265	ENSMUSG00000047747	RNF150	ring finger protein 150	Other	peptidase
	0.214	0.0238	ENSMUSG00000040997	ABHD4	abhydrolase domain containing 4, N-acyl phospholipase B	Cytoplasm	peptidase
	0.216	0.00966	ENSMUSG00000034235	USP54	ubiquitin specific peptidase 54	Other	peptidase
	0.286	0.00808	ENSMUSG00000035713	USP35	ubiquitin specific peptidase 35	Extracellular Space	peptidase
	0.291	0.0404	ENSMUSG00000035069	OMA1	OMA1 zinc metallopeptidase	Cytoplasm	peptidase
	0.67	2e-06	ENSMUSG00000046169	ADAMTS6	ADAM metallopeptidase with thrombospondin type 1 motif 6	Extracellular Space	peptidase
	0.697	0	ENSMUSG00000001773	Folh1	folate hydrolase 1	Plasma Membrane	peptidase
	-0.43	7.4e-05	ENSMUSG00000030946	LHPP	phospholysine phosphohistidine inorganic pyrophosphate phosphatase	Cytoplasm	phosphatase
	-0.336	0.000442	ENSMUSG00000020154	PTPRB	protein tyrosine phosphatase receptor type B	Plasma Membrane	phosphatase
	-0.308	0.00172	ENSMUSG00000023805	SYNJ2	synaptojanin 2	Cytoplasm	phosphatase
	-0.296	0.018	ENSMUSG00000053141	PTPRT	protein tyrosine phosphatase receptor type T	Plasma Membrane	phosphatase
	-0.26	0.0297	ENSMUSG00000053716	DUSP7	dual specificity phosphatase 7	Cytoplasm	phosphatase
	-0.25	0.00033	ENSMUSG00000044667	PLPPR4	phospholipid phosphatase related 4	Plasma Membrane	phosphatase
	-0.246	0.0018	ENSMUSG00000020151	PTPRR	protein tyrosine phosphatase receptor type R	Plasma Membrane	phosphatase
	-0.245	0.0127	ENSMUSG00000033278	PTPRM	protein tyrosine phosphatase receptor type M	Plasma Membrane	phosphatase
	-0.236	0.000485	ENSMUSG00000068748	PTPRZ1	protein tyrosine phosphatase receptor type Z1	Plasma Membrane	phosphatase
	-0.187	0.021	ENSMUSG00000018401	MTMR4	myotubularin related protein 4	Cytoplasm	phosphatase
	-0.187	0.0342	ENSMUSG00000037754	PPP1R16B	protein phosphatase 1 regulatory subunit 16B	Plasma Membrane	phosphatase
	-0.171	0.0229	ENSMUSG00000026384	PTPN4	protein tyrosine phosphatase non-receptor type 4	Cytoplasm	phosphatase
	0.537	0.0205	ENSMUSG00000027412	LPIN3	lipin 3	Nucleus	phosphatase
	-1.156	0	ENSMUSG00000071341	EGR4	early growth response 4	Nucleus	transcription regulator
	-0.807	0.0302	ENSMUSG00000003545	FOSB	FosB proto-oncogene, AP-1 transcription factor subunit	Nucleus	transcription regulator
	-0.771	0.00199	ENSMUSG00000027490	E2F1	E2F transcription factor 1	Nucleus	transcription regulator
	-0.741	0.000142	ENSMUSG00000062563	CYS1	cystin 1	Cytoplasm	transcription regulator
	-0.706	0.00362	ENSMUSG00000036699	ZCCHC12	zinc finger CCHC-type containing 12	Nucleus	transcription regulator
	-0.645	0.0365	ENSMUSG00000021250	FOS	Fos proto-oncogene, AP-1 transcription factor subunit	Nucleus	transcription regulator
	-0.635	0.000395	ENSMUSG00000030796	TEAD2	TEA domain transcription factor 2	Nucleus	transcription regulator
	-0.628	0.0118	ENSMUSG00000027230	CREB3L1	cAMP responsive element binding protein 3 like 1	Nucleus	transcription regulator
	-0.554	8e-06	ENSMUSG00000032035	ETS1	ETS proto-oncogene 1, transcription factor	Nucleus	transcription regulator
	-0.484	0.0291	ENSMUSG00000029135	FOSL2	FOS like 2, AP-1 transcription factor subunit	Nucleus	transcription regulator
	-0.466	0	ENSMUSG00000059325	HOPX	HOP homeobox	Nucleus	transcription regulator
	-0.443	0.0167	ENSMUSG00000033006	SOX10	SRY-box transcription factor 10	Nucleus	transcription regulator
	-0.425	0.0445	ENSMUSG00000025902	SOX17	SRY-box transcription factor 17	Nucleus	transcription regulator
	-0.389	0.0204	ENSMUSG00000070643	SOX13	SRY-box transcription factor 13	Nucleus	transcription regulator
	-0.388	0.00187	ENSMUSG00000033871	PPARGC1B	PPARG coactivator 1 beta	Nucleus	transcription regulator
	-0.379	0.00375	ENSMUSG00000055866	PER2	period circadian regulator 2	Nucleus	transcription regulator
	-0.349	0.0462	ENSMUSG00000037465	KLF10	Kruppel like factor 10	Nucleus	transcription regulator
	-0.344	0.00035	ENSMUSG00000038418	EGR1	early growth response 1	Nucleus	transcription regulator
	-0.343	0.0087	ENSMUSG00000039168	DAP	death associated protein	Cytoplasm	transcription regulator
	-0.325	0.026	ENSMUSG00000025407	GLI1	GLI family zinc finger 1	Nucleus	transcription regulator
	-0.314	0.000462	ENSMUSG00000003814	CALR	calreticulin	Cytoplasm	transcription regulator
	-0.307	0.000186	ENSMUSG00000026872	ZEB2	zinc finger E-box binding homeobox 2	Nucleus	transcription regulator
	-0.304	0.00636	ENSMUSG00000026436	ELK4	ETS transcription factor ELK4	Nucleus	transcription regulator
	-0.299	0.00284	ENSMUSG00000020484	XBP1	X-box binding protein 1	Nucleus	transcription regulator
	-0.273	0.00569	ENSMUSG00000025408	DDIT3	DNA damage inducible transcript 3	Nucleus	transcription regulator
	-0.272	0.0182	ENSMUSG00000050954	ZNF169	zinc finger protein 169	Nucleus	transcription regulator
	-0.268	0.0071	ENSMUSG00000062296	TRANK1	tetratricopeptide repeat and ankyrin repeat containing 1	Nucleus	transcription regulator
	-0.258	0.0399	ENSMUSG00000020893	PER1	period circadian regulator 1	Nucleus	transcription regulator	avibactam
	-0.252	0.0356	ENSMUSG00000026796	NIBAN2	niban apoptosis regulator 2	Cytoplasm	transcription regulator
D	-0.224	0.0366	ENSMUSG00000072872	RYBP	RING1 and YY1 binding protein	Nucleus	transcription regulator
	-0.215	0.0243	ENSMUSG00000051495	IRF2BP2	interferon regulatory factor 2 binding protein 2	Nucleus	transcription regulator
	-0.214	0.0439	ENSMUSG00000031681	SMAD1	SMAD family member 1	Nucleus	transcription regulator
	-0.213	0.00459	ENSMUSG00000039087	RREB1	ras responsive element binding protein 1	Nucleus	transcription regulator
	-0.204	0.0204	ENSMUSG00000015501	HIVEP2	HIVEP zinc finger 2	Nucleus	transcription regulator
	-0.201	0.0114	ENSMUSG00000029033	ACAP3	ArfGAP with coiled-coil, ankyrin repeat and PH domains 3	Nucleus	transcription regulator
	-0.198	0.0331	ENSMUSG00000032119	HINFP	histone H4 transcription factor	Nucleus	transcription regulator
	-0.197	0.0128	ENSMUSG00000062519	ZNF398	zinc finger protein 398	Nucleus	transcription regulator
	-0.19	0.0254	ENSMUSG00000039501	ZNFX1	zinc finger NFX1-type containing 1	Nucleus	transcription regulator
	-0.184	0.0383	ENSMUSG00000010175	PROX1	prospero homeobox 1	Nucleus	transcription regulator
	-0.181	0.0192	ENSMUSG00000026932	NACC2	NACC family member 2	Nucleus	transcription regulator
	-0.163	0.0413	ENSMUSG00000009575	CBX5	chromobox 5	Nucleus	transcription regulator
	0.19	0.0141	ENSMUSG00000026199	ANKZF1	ankyrin repeat and zinc finger peptidyl tRNA hydrolase 1	Nucleus	transcription regulator
	0.202	0.0299	ENSMUSG00000024325	RING1	ring finger protein 1	Nucleus	transcription regulator
	0.211	0.0463	ENSMUSG00000059669	TAF1B	TATA-box binding protein associated factor, RNA polymerase I subunit B	Nucleus	transcription regulator
	0.22	0.0349	ENSMUSG00000010505	MYT1	myelin transcription factor 1	Nucleus	transcription regulator
	0.233	0.0254	ENSMUSG00000073423	ZNF414	zinc finger protein 414	Nucleus	transcription regulator
	0.291	0.03	ENSMUSG00000028344	INVS	inversin	Nucleus	transcription regulator
	0.304	0.00332	ENSMUSG00000062906	HDAC10	histone deacetylase 10	Nucleus	transcription regulator	tributyrin, belinostat, pyroxamide, chidamide
	0.319	0.0131	ENSMUSG00000026017	CARF	calcium responsive transcription factor	Nucleus	transcription regulator
	0.329	0.00702	ENSMUSG00000000078	KLF6	Kruppel like factor 6	Nucleus	transcription regulator
	0.349	0.017	ENSMUSG00000021255	ESRRB	estrogen related receptor beta	Nucleus	transcription regulator
	0.411	5e-06	ENSMUSG00000022096	HR	HR lysine demethylase and nuclear receptor corepressor	Nucleus	transcription regulator
	0.457	0.000563	ENSMUSG00000022508	BCL6	BCL6 transcription repressor	Nucleus	transcription regulator
	0.573	0.0284	ENSMUSG00000037621	ATOH8	atonal bHLH transcription factor 8	Nucleus	transcription regulator
	0.599	0.00449	ENSMUSG00000061882	CCDC62	coiled-coil domain containing 62	Nucleus	transcription regulator
	0.741	0.0308	ENSMUSG00000022346	MYC	MYC proto-oncogene, bHLH transcription factor	Nucleus	transcription regulator	MYC-targeting siRNA DCR-MYC, AVI-4126
	0.803	0.000195	ENSMUSG00000044243	BHLHA9	basic helix-loop-helix family member a9	Cytoplasm	transcription regulator
	-0.2	0.0195	ENSMUSG00000028842	AGO3	argonaute RISC catalytic component 3	Cytoplasm	translation regulator
	0.186	0.0298	ENSMUSG00000069049	Eif2s3y	eukaryotic translation initiation factor 2, subunit 3, structural gene Y-linked	Cytoplasm	translation regulator
	0.188	0.03	ENSMUSG00000021666	GFM2	GTP dependent ribosome recycling factor mitochondrial 2	Cytoplasm	translation regulator
	0.203	0.00504	ENSMUSG00000024268	CELF4	CUGBP Elav-like family member 4	Nucleus	translation regulator
	0.574	0	ENSMUSG00000045193	CIRBP	cold inducible RNA binding protein	Nucleus	translation regulator
	-1.316	3.1e-05	ENSMUSG00000006204	Cdcp3	CUB domain containing protein 3	Plasma Membrane	transmembrane receptor
	-0.943	0.0238	ENSMUSG00000030786	ITGAM	integrin subunit alpha M	Plasma Membrane	transmembrane receptor	abciximab, GB1275
	-0.907	2.2e-05	ENSMUSG00000020689	ITGB3	integrin subunit beta 3	Plasma Membrane	transmembrane receptor	abciximab, TP 9201, RUC-4, cilengitide, eptifibatide, tirofiban
	-0.591	0.00831	ENSMUSG00000028681	PTCH2	patched 2	Plasma Membrane	transmembrane receptor
	-0.502	0.00106	ENSMUSG00000007655	CAV1	caveolin 1	Plasma Membrane	transmembrane receptor
	-0.41	0	ENSMUSG00000031398	PLXNA3	plexin A3	Plasma Membrane	transmembrane receptor
	-0.346	0.00164	ENSMUSG00000052516	ROBO2	roundabout guidance receptor 2	Plasma Membrane	transmembrane receptor
	-0.326	0.0239	ENSMUSG00000020140	LGR5	leucine rich repeat containing G protein-coupled receptor 5	Plasma Membrane	transmembrane receptor	BNC101, MCLA-158
	-0.291	0.0153	ENSMUSG00000027111	ITGA6	integrin subunit alpha 6	Plasma Membrane	transmembrane receptor
	-0.289	0.0129	ENSMUSG00000049252	LRP1B	LDL receptor related protein 1B	Plasma Membrane	transmembrane receptor
	-0.209	0.0219	ENSMUSG00000020099	UNC5B	unc-5 netrin receptor B	Plasma Membrane	transmembrane receptor
	-0.197	0.0108	ENSMUSG00000021466	PTCH1	patched 1	Plasma Membrane	transmembrane receptor
	-0.178	0.0303	ENSMUSG00000039952	DAG1	dystroglycan 1	Plasma Membrane	transmembrane receptor
	0.258	0.0349	ENSMUSG00000022883	ROBO1	roundabout guidance receptor 1	Plasma Membrane	transmembrane receptor
	0.38	0.00703	ENSMUSG00000028128	F3	coagulation factor III, tissue factor	Plasma Membrane	transmembrane receptor	tisotumab vedotin, ALT-836
	0.581	0.00238	ENSMUSG00000000120	NGFR	nerve growth factor receptor	Plasma Membrane	transmembrane receptor	LM11A-31
	1.195	5e-06	ENSMUSG00000076617	IGHM	immunoglobulin heavy constant mu	Plasma Membrane	transmembrane receptor
	-0.726	0.0161	ENSMUSG00000026514	CNIH3	cornichon family AMPA receptor auxiliary protein 3	Plasma Membrane	transporter
	-0.584	0.000213	ENSMUSG00000039194	RLBP1	retinaldehyde binding protein 1	Cytoplasm	transporter
	-0.582	0.00164	ENSMUSG00000019874	FABP7	fatty acid binding protein 7	Cytoplasm	transporter
	-0.52	0	ENSMUSG00000024411	AQP4	aquaporin 4	Plasma Membrane	transporter
	-0.516	1e-05	ENSMUSG00000089774	SLC5A3	solute carrier family 5 member 3	Plasma Membrane	transporter
	-0.411	0.0212	ENSMUSG00000020805	SLC13A5	solute carrier family 13 member 5	Plasma Membrane	transporter
	-0.392	0.0492	ENSMUSG00000000792	SLC5A5	solute carrier family 5 member 5	Plasma Membrane	transporter
	-0.384	0.00107	ENSMUSG00000018906	P4HA2	prolyl 4-hydroxylase subunit alpha 2	Cytoplasm	transporter
	-0.373	0	ENSMUSG00000020848	DOC2B	double C2 domain beta	Cytoplasm	transporter
	-0.351	0.00605	ENSMUSG00000037295	LDLRAP1	low density lipoprotein receptor adaptor protein 1	Cytoplasm	transporter
	-0.332	0.000238	ENSMUSG00000030495	SLC7A10	solute carrier family 7 member 10	Plasma Membrane	transporter
	-0.331	0.00395	ENSMUSG00000059336	SLC14A1	solute carrier family 14 member 1 (Kidd blood group)	Plasma Membrane	transporter
	-0.273	0.00336	ENSMUSG00000049303	SYT12	synaptotagmin 12	Plasma Membrane	transporter
	-0.269	0.03	ENSMUSG00000079055	SLC8A3	solute carrier family 8 member A3	Plasma Membrane	transporter
	-0.247	0.0157	ENSMUSG00000033147	SLC22A15	solute carrier family 22 member 15	Other	transporter
	-0.244	0.00727	ENSMUSG00000020788	ATP2A3	ATPase sarcoplasmic/endoplasmic reticulum Ca2+ transporting 3	Cytoplasm	transporter
	-0.238	0.000986	ENSMUSG00000050953	GJA1	gap junction protein alpha 1	Plasma Membrane	transporter
	-0.222	0.00207	ENSMUSG00000030082	SEC61A1	SEC61 translocon subunit alpha 1	Cytoplasm	transporter
	-0.213	0.0159	ENSMUSG00000024807	SYVN1	synoviolin 1	Cytoplasm	transporter
	-0.203	0.0189	ENSMUSG00000020290	XPO1	exportin 1	Nucleus	transporter	bortezomib/dexamethasone/selinexor, selinexor, SL-801, eltanexor, dexamethasone/selinexor, leptomycin B
	-0.196	0.00621	ENSMUSG00000029467	ATP2A2	ATPase sarcoplasmic/endoplasmic reticulum Ca2+ transporting 2	Cytoplasm	transporter
	-0.175	0.0154	ENSMUSG00000038366	LASP1	LIM and SH3 protein 1	Cytoplasm	transporter
	-0.159	0.0471	ENSMUSG00000005360	SLC1A3	solute carrier family 1 member 3	Plasma Membrane	transporter	riluzole
	0.172	0.0432	ENSMUSG00000036435	EXOC1	exocyst complex component 1	Cytoplasm	transporter
	0.202	0.042	ENSMUSG00000002105	SLC39A13	solute carrier family 39 member 13	Cytoplasm	transporter
	0.203	0.0466	ENSMUSG00000015575	ATP6V0E1	ATPase H+ transporting V0 subunit e1	Cytoplasm	transporter
	0.234	0.0142	ENSMUSG00000039463	SLC9A8	solute carrier family 9 member A8	Cytoplasm	transporter
	0.235	0.00298	ENSMUSG00000037656	SLC20A2	solute carrier family 20 member 2	Plasma Membrane	transporter
	0.25	0.00172	ENSMUSG00000031808	SLC27A1	solute carrier family 27 member 1	Plasma Membrane	transporter
	0.257	0.027	ENSMUSG00000015243	ABCA1	ATP binding cassette subfamily A member 1	Plasma Membrane	transporter	probucol
	0.261	0.0462	ENSMUSG00000063698	SFXN4	sideroflexin 4	Cytoplasm	transporter
	0.264	0.00199	ENSMUSG00000037400	ATP11B	ATPase phospholipid transporting 11B (putative)	Plasma Membrane	transporter
	0.293	0.043	ENSMUSG00000033685	UCP2	uncoupling protein 2	Cytoplasm	transporter
	0.381	0.00819	ENSMUSG00000052395	RFT1	RFT1 homolog	Cytoplasm	transporter
	0.393	0	ENSMUSG00000038094	ATP13A4	ATPase 13A4	Cytoplasm	transporter
	0.396	0.000207	ENSMUSG00000022548	APOD	apolipoprotein D	Extracellular Space	transporter
	0.412	0	ENSMUSG00000043144	AQP6	aquaporin 6	Cytoplasm	transporter
	0.554	0.019	ENSMUSG00000030108	SLC6A13	solute carrier family 6 member 13	Plasma Membrane	transporter	tiagabine
	0.601	0.00374	ENSMUSG00000006269	ATP6V1B1	ATPase H+ transporting V1 subunit B1	Cytoplasm	transporter
	0.623	0.0217	ENSMUSG00000005107	SLC2A9	solute carrier family 2 member 9	Plasma Membrane	transporter
	0.737	0.000332	ENSMUSG00000031209	HEPH	hephaestin	Plasma Membrane	transporter
	0.97	0.000397	ENSMUSG00000032942	UCP3	uncoupling protein 3	Cytoplasm	transporter

## Sheet: transporter
Flags		LogFC	FDR	ID	Symbol	Entrez Gene Name	Location	Type(s)	Drug(s)
		-0.726	0.0161	ENSMUSG00000026514	CNIH3	cornichon family AMPA receptor auxiliary protein 3	Plasma Membrane	transporter
		-0.584	0.000213	ENSMUSG00000039194	RLBP1	retinaldehyde binding protein 1	Cytoplasm	transporter
		-0.582	0.00164	ENSMUSG00000019874	FABP7	fatty acid binding protein 7	Cytoplasm	transporter
		-0.52	0	ENSMUSG00000024411	AQP4	aquaporin 4	Plasma Membrane	transporter
		-0.516	1e-05	ENSMUSG00000089774	SLC5A3	solute carrier family 5 member 3	Plasma Membrane	transporter
		-0.411	0.0212	ENSMUSG00000020805	SLC13A5	solute carrier family 13 member 5	Plasma Membrane	transporter
		-0.392	0.0492	ENSMUSG00000000792	SLC5A5	solute carrier family 5 member 5	Plasma Membrane	transporter
		-0.384	0.00107	ENSMUSG00000018906	P4HA2	prolyl 4-hydroxylase subunit alpha 2	Cytoplasm	transporter
		-0.373	0	ENSMUSG00000020848	DOC2B	double C2 domain beta	Cytoplasm	transporter
		-0.351	0.00605	ENSMUSG00000037295	LDLRAP1	low density lipoprotein receptor adaptor protein 1	Cytoplasm	transporter
		-0.332	0.000238	ENSMUSG00000030495	SLC7A10	solute carrier family 7 member 10	Plasma Membrane	transporter
		-0.331	0.00395	ENSMUSG00000059336	SLC14A1	solute carrier family 14 member 1 (Kidd blood group)	Plasma Membrane	transporter
		-0.273	0.00336	ENSMUSG00000049303	SYT12	synaptotagmin 12	Plasma Membrane	transporter
		-0.269	0.03	ENSMUSG00000079055	SLC8A3	solute carrier family 8 member A3	Plasma Membrane	transporter
		-0.247	0.0157	ENSMUSG00000033147	SLC22A15	solute carrier family 22 member 15	Other	transporter
		-0.244	0.00727	ENSMUSG00000020788	ATP2A3	ATPase sarcoplasmic/endoplasmic reticulum Ca2+ transporting 3	Cytoplasm	transporter
		-0.238	0.000986	ENSMUSG00000050953	GJA1	gap junction protein alpha 1	Plasma Membrane	transporter
		-0.222	0.00207	ENSMUSG00000030082	SEC61A1	SEC61 translocon subunit alpha 1	Cytoplasm	transporter
		-0.213	0.0159	ENSMUSG00000024807	SYVN1	synoviolin 1	Cytoplasm	transporter
		-0.203	0.0189	ENSMUSG00000020290	XPO1	exportin 1	Nucleus	transporter	bortezomib/dexamethasone/selinexor, selinexor, SL-801, eltanexor, dexamethasone/selinexor, leptomycin B
		-0.196	0.00621	ENSMUSG00000029467	ATP2A2	ATPase sarcoplasmic/endoplasmic reticulum Ca2+ transporting 2	Cytoplasm	transporter
		-0.175	0.0154	ENSMUSG00000038366	LASP1	LIM and SH3 protein 1	Cytoplasm	transporter
		-0.159	0.0471	ENSMUSG00000005360	SLC1A3	solute carrier family 1 member 3	Plasma Membrane	transporter	riluzole
	1	0.172	0.0432	ENSMUSG00000036435	EXOC1	exocyst complex component 1	Cytoplasm	transporter
	2	0.202	0.042	ENSMUSG00000002105	SLC39A13	solute carrier family 39 member 13	Cytoplasm	transporter
	3	0.203	0.0466	ENSMUSG00000015575	ATP6V0E1	ATPase H+ transporting V0 subunit e1	Cytoplasm	transporter
	4	0.234	0.0142	ENSMUSG00000039463	SLC9A8	solute carrier family 9 member A8	Cytoplasm	transporter
	5	0.235	0.00298	ENSMUSG00000037656	SLC20A2	solute carrier family 20 member 2	Plasma Membrane	transporter
	6	0.25	0.00172	ENSMUSG00000031808	SLC27A1	solute carrier family 27 member 1	Plasma Membrane	transporter
	7	0.257	0.027	ENSMUSG00000015243	ABCA1	ATP binding cassette subfamily A member 1	Plasma Membrane	transporter	probucol
	8	0.261	0.0462	ENSMUSG00000063698	SFXN4	sideroflexin 4	Cytoplasm	transporter
	9	0.264	0.00199	ENSMUSG00000037400	ATP11B	ATPase phospholipid transporting 11B (putative)	Plasma Membrane	transporter
	10	0.293	0.043	ENSMUSG00000033685	UCP2	uncoupling protein 2	Cytoplasm	transporter
	11	0.381	0.00819	ENSMUSG00000052395	RFT1	RFT1 homolog	Cytoplasm	transporter
	12	0.393	0	ENSMUSG00000038094	ATP13A4	ATPase 13A4	Cytoplasm	transporter
	13	0.396	0.000207	ENSMUSG00000022548	APOD	apolipoprotein D	Extracellular Space	transporter
	14	0.412	0	ENSMUSG00000043144	AQP6	aquaporin 6	Cytoplasm	transporter
	15	0.554	0.019	ENSMUSG00000030108	SLC6A13	solute carrier family 6 member 13	Plasma Membrane	transporter	tiagabine
	16	0.601	0.00374	ENSMUSG00000006269	ATP6V1B1	ATPase H+ transporting V1 subunit B1	Cytoplasm	transporter
	17	0.623	0.0217	ENSMUSG00000005107	SLC2A9	solute carrier family 2 member 9	Plasma Membrane	transporter
	18	0.737	0.000332	ENSMUSG00000031209	HEPH	hephaestin	Plasma Membrane	transporter
	19	0.97	0.000397	ENSMUSG00000032942	UCP3	uncoupling protein 3	Cytoplasm	transporter

## Sheet: phosphatase
Flags	LogFC	FDR	ID	Symbol	Entrez Gene Name	Location	Type(s)	Drug(s)
	-0.43	7.4e-05	ENSMUSG00000030946	LHPP	phospholysine phosphohistidine inorganic pyrophosphate phosphatase	Cytoplasm	phosphatase
	-0.336	0.000442	ENSMUSG00000020154	PTPRB	protein tyrosine phosphatase receptor type B	Plasma Membrane	phosphatase
	-0.308	0.00172	ENSMUSG00000023805	SYNJ2	synaptojanin 2	Cytoplasm	phosphatase
	-0.296	0.018	ENSMUSG00000053141	PTPRT	protein tyrosine phosphatase receptor type T	Plasma Membrane	phosphatase
	-0.26	0.0297	ENSMUSG00000053716	DUSP7	dual specificity phosphatase 7	Cytoplasm	phosphatase
	-0.25	0.00033	ENSMUSG00000044667	PLPPR4	phospholipid phosphatase related 4	Plasma Membrane	phosphatase
	-0.246	0.0018	ENSMUSG00000020151	PTPRR	protein tyrosine phosphatase receptor type R	Plasma Membrane	phosphatase
	-0.245	0.0127	ENSMUSG00000033278	PTPRM	protein tyrosine phosphatase receptor type M	Plasma Membrane	phosphatase
	-0.236	0.000485	ENSMUSG00000068748	PTPRZ1	protein tyrosine phosphatase receptor type Z1	Plasma Membrane	phosphatase
	-0.187	0.021	ENSMUSG00000018401	MTMR4	myotubularin related protein 4	Cytoplasm	phosphatase
	-0.187	0.0342	ENSMUSG00000037754	PPP1R16B	protein phosphatase 1 regulatory subunit 16B	Plasma Membrane	phosphatase
	-0.171	0.0229	ENSMUSG00000026384	PTPN4	protein tyrosine phosphatase non-receptor type 4	Cytoplasm	phosphatase
	0.537	0.0205	ENSMUSG00000027412	LPIN3	lipin 3	Nucleus	phosphatase

## Sheet: kinase
Flags		LogFC	FDR	ID	Symbol	Entrez Gene Name	Location	Type(s)	Drug(s)
	1	-0.962	0	ENSMUSG00000032845	ALPK2	alpha kinase 2	Nucleus	kinase
	2	-0.531	0.0145	ENSMUSG00000032500	DCLK3	doublecortin like kinase 3	Cytoplasm	kinase
	3	-0.498	1e-06	ENSMUSG00000000628	HK2	hexokinase 2	Cytoplasm	kinase
	4	-0.468	5e-06	ENSMUSG00000026094	STK17B	serine/threonine kinase 17b	Nucleus	kinase
	5	-0.455	0.000513	ENSMUSG00000033191	TIE1	tyrosine kinase with immunoglobulin like and EGF like domains 1	Plasma Membrane	kinase	WZ-4-145
	6	-0.427	0.014	ENSMUSG00000039058	AK5	adenylate kinase 5	Cytoplasm	kinase
	7	-0.406	2.7e-05	ENSMUSG00000027296	ITPKA	inositol-trisphosphate 3-kinase A	Cytoplasm	kinase	GNF362
	8	-0.378	0.000563	ENSMUSG00000029245	EPHA5	EPH receptor A5	Plasma Membrane	kinase
	9	-0.343	1.7e-05	ENSMUSG00000052854	NRK	Nik related kinase	Other	kinase
	10	-0.299	0.0016	ENSMUSG00000027298	TYRO3	TYRO3 protein tyrosine kinase	Plasma Membrane	kinase	cabozantinib, cabozantinib/erlotinib, cabozantinib/nivolumab, RXDX-106, cabozantinib/crizotinib
	11	-0.28	5.9e-05	ENSMUSG00000042978	SBK1	SH3 domain binding kinase 1	Other	kinase
	12	-0.272	0.0353	ENSMUSG00000020032	NUAK1	NUAK family kinase 1	Nucleus	kinase	HTH-01-015, MRT68921
	13	-0.253	0.000344	ENSMUSG00000034731	DGKH	diacylglycerol kinase eta	Cytoplasm	kinase
	14	-0.253	0.026	ENSMUSG00000020601	TRIB2	tribbles pseudokinase 2	Plasma Membrane	kinase
	15	-0.207	0.0108	ENSMUSG00000028527	AK4	adenylate kinase 4	Cytoplasm	kinase
	16	-0.206	0.0258	ENSMUSG00000025372	BAIAP2	BAR/IMD domain containing adaptor protein 2	Plasma Membrane	kinase
	17	-0.204	0.0268	ENSMUSG00000034751	MAST4	microtubule associated serine/threonine kinase family member 4	Other	kinase
	18	-0.194	0.0419	ENSMUSG00000053414	HUNK	hormonally up-regulated Neu-associated kinase	Cytoplasm	kinase
	19	-0.192	0.0128	ENSMUSG00000078816	PRKCG	protein kinase C gamma	Cytoplasm	kinase	ingenol mebutate, Ro31-8220, Go6983
	20	-0.19	0.0463	ENSMUSG00000063410	STK24	serine/threonine kinase 24	Cytoplasm	kinase	bosutinib, bosutinib/hydroxyurea/ponatinib, bosutinib/ponatinib, bosutinib/rituximab, bosutinib/imatinib
	21	-0.185	0.0237	ENSMUSG00000037885	STK35	serine/threonine kinase 35	Cytoplasm	kinase
	22	-0.178	0.0308	ENSMUSG00000024383	MAP3K2	mitogen-activated protein kinase kinase kinase 2	Cytoplasm	kinase
	23	-0.169	0.0325	ENSMUSG00000061288	TAOK3	TAO kinase 3	Cytoplasm	kinase	TAO3 inhibitor
	1	0.172	0.0302	ENSMUSG00000026817	AK1	adenylate kinase 1	Cytoplasm	kinase
	2	0.174	0.029	ENSMUSG00000028756	PINK1	PTEN induced kinase 1	Cytoplasm	kinase
	3	0.176	0.0316	ENSMUSG00000052373	MPP3	membrane palmitoylated protein 3	Plasma Membrane	kinase
	4	0.222	0.00398	ENSMUSG00000029283	CDC7	cell division cycle 7	Nucleus	kinase	PHA-767491, NMS-1116354, BMS-863233, TAK-931, LY3143921
	5	0.264	0.0258	ENSMUSG00000022610	MAPK12	mitogen-activated protein kinase 12	Cytoplasm	kinase	talmapimod
	6	0.265	0.00611	ENSMUSG00000026489	COQ8A	coenzyme Q8A	Cytoplasm	kinase
	7	0.275	0.0287	ENSMUSG00000024843	CHKA	choline kinase alpha	Cytoplasm	kinase	TCD-717, MN58b
	8	0.33	2.6e-05	ENSMUSG00000040618	PCK2	phosphoenolpyruvate carboxykinase 2, mitochondrial	Cytoplasm	kinase
	9	0.341	0.0476	ENSMUSG00000019970	SGK1	serum/glucocorticoid regulated kinase 1	Cytoplasm	kinase
	10	0.483	0.000462	ENSMUSG00000032936	CAMKV	CaM kinase like vesicle associated	Plasma Membrane	kinase
	11	0.504	0.0012	ENSMUSG00000023067	CDKN1A	cyclin dependent kinase inhibitor 1A	Nucleus	kinase
	12	1.031	0.00114	ENSMUSG00000060794	Tssk5	testis-specific serine kinase 5	Other	kinase
	13	1.11	0	ENSMUSG00000059456	PTK2B	protein tyrosine kinase 2 beta	Cytoplasm	kinase	PF-431396, PF-562271, lorlatinib, conteltinib, PF-719
	14	1.26	0.00199	ENSMUSG00000010342	TEX14	testis expressed 14, intercellular bridge forming factor	Plasma Membrane	kinase

## Sheet: Enzymes
Flags		LogFC	FDR	ID	Symbol	Entrez Gene Name	Location	Type(s)	Drug(s)
		-2.389	1e-06	ENSMUSG00000020914	TOP2A	DNA topoisomerase II alpha	Nucleus	enzyme	bortezomib/doxorubicin, daunorubicin/tretinoin, idarubicin, cladribine/cytarabine/filgrastim/idarubicin/plerixafor, cisplatin/doxorubicin/methotrexate, cytarabine/idarubicin, cytarabine/daunorubicin/fludarabine phosphate, cytarabine/doxorubicin/filgrastim/omacetaxine mepesuccinate, cytarabine/daunorubicin, cytarabine/doxorubicin, cyclophosphamide/epirubicin, doxorubicin/paclitaxel, fludarabine ph…
		-1.14	0	ENSMUSG00000091971	HSPA1A/HSPA1B	heat shock protein family A (Hsp70) member 1A	Cytoplasm	enzyme
D		-1.072	0.0357	ENSMUSG00000078921	Tgtp1/Tgtp2	T cell specific GTPase 1	Other	enzyme
		-0.997	0.000611	ENSMUSG00000033715	Akr1c14	aldo-keto reductase family 1, member C14	Cytoplasm	enzyme
D		-0.967	0.0325	ENSMUSG00000079363	GBP6	guanylate binding protein family member 6	Cytoplasm	enzyme
		-0.856	0.00613	ENSMUSG00000040170	FMO2	flavin containing dimethylaniline monoxygenase 2	Cytoplasm	enzyme
		-0.776	0.003	ENSMUSG00000031613	HPGD	15-hydroxyprostaglandin dehydrogenase	Cytoplasm	enzyme	glycyrrhetinic acid
		-0.776	0.0169	ENSMUSG00000105504	GBP5	guanylate binding protein 5	Plasma Membrane	enzyme
		-0.693	0.0186	ENSMUSG00000028860	SYTL1	synaptotagmin like 1	Cytoplasm	enzyme
		-0.65	0.0297	ENSMUSG00000025176	HOGA1	4-hydroxy-2-oxoglutarate aldolase 1	Cytoplasm	enzyme
		-0.605	0.000291	ENSMUSG00000028927	PADI2	peptidyl arginine deiminase 2	Cytoplasm	enzyme
		-0.574	0	ENSMUSG00000025823	PDIA4	protein disulfide isomerase family A member 4	Cytoplasm	enzyme
		-0.554	0.0132	ENSMUSG00000053465	HS6ST3	heparan sulfate 6-O-sulfotransferase 3	Other	enzyme
		-0.553	0.0262	ENSMUSG00000027360	HDC	histidine decarboxylase	Cytoplasm	enzyme
		-0.552	0	ENSMUSG00000026864	HSPA5	heat shock protein family A (Hsp70) member 5	Cytoplasm	enzyme	PAT-SM6
		-0.521	0	ENSMUSG00000020256	ALDH1L2	aldehyde dehydrogenase 1 family member L2	Cytoplasm	enzyme
		-0.508	0.00448	ENSMUSG00000054404	SLFN5	schlafen family member 5	Nucleus	enzyme
		-0.471	0	ENSMUSG00000001467	CYP51A1	cytochrome P450 family 51 subfamily A member 1	Cytoplasm	enzyme	posaconazole, luliconazole, efinaconazole, betamethasone/clotrimazole, econazole, itraconazole, clotrimazole, fluconazole, miconazole, bifonazole, ketoconazole, sertaconazole, oxiconazole, terconazole, voriconazole
		-0.463	0	ENSMUSG00000027562	CA2	carbonic anhydrase 2	Cytoplasm	enzyme	benzthiazide, ethoxyzolamide, brimonidine/brinzolamide, dorzolamide, diazoxide, dichlorphenamide, methazolamide, hydrochlorothiazide, phentermine/topiramate, sulfacetamide, dorzolamide/timolol, brinzolamide, topiramate, chlorothiazide/reserpine, chlorothiazide, acetazolamide, chlorthalidone, quinethazone, trichloromethiazide
		-0.463	0.0154	ENSMUSG00000049709	NLRP10	NLR family pyrin domain containing 10	Other	enzyme
		-0.462	0.000912	ENSMUSG00000032854	UGT8	UDP glycosyltransferase 8	Cytoplasm	enzyme
		-0.44	0	ENSMUSG00000024665	FADS2	fatty acid desaturase 2	Plasma Membrane	enzyme
		-0.437	0.0124	ENSMUSG00000041660	BBOX1	gamma-butyrobetaine hydroxylase 1	Cytoplasm	enzyme
		-0.432	8.7e-05	ENSMUSG00000033060	LMO7	LIM domain 7	Cytoplasm	enzyme
		-0.427	8e-06	ENSMUSG00000022425	ENPP2	ectonucleotide pyrophosphatase/phosphodiesterase 2	Plasma Membrane	enzyme	VPC8a202
		-0.424	2e-06	ENSMUSG00000007682	DIO2	iodothyronine deiodinase 2	Cytoplasm	enzyme
		-0.42	9.3e-05	ENSMUSG00000019916	P4HA1	prolyl 4-hydroxylase subunit alpha 1	Cytoplasm	enzyme
		-0.418	0.00198	ENSMUSG00000029361	NOS1	nitric oxide synthase 1	Cytoplasm	enzyme	N(G)-monomethyl-D-arginine, GW 273629
		-0.384	0	ENSMUSG00000032418	ME1	malic enzyme 1	Cytoplasm	enzyme
		-0.379	6.1e-05	ENSMUSG00000023944	HSP90AB1	heat shock protein 90 alpha family class B member 1	Cytoplasm	enzyme	alvespimycin, retaspimycin, TAS-116, cisplatin
		-0.368	0.000197	ENSMUSG00000058258	IDI1	isopentenyl-diphosphate delta isomerase 1	Cytoplasm	enzyme
		-0.368	0.000806	ENSMUSG00000031604	MSMO1	methylsterol monooxygenase 1	Cytoplasm	enzyme
		-0.366	0.000303	ENSMUSG00000022351	SQLE	squalene epoxidase	Cytoplasm	enzyme	tolnaftate, terbinafine, butenafine, naftifine
		-0.363	0.000228	ENSMUSG00000030306	TMTC1	transmembrane O-mannosyltransferase targeting cadherins 1	Cytoplasm	enzyme
		-0.359	0	ENSMUSG00000010663	FADS1	fatty acid desaturase 1	Plasma Membrane	enzyme
		-0.358	1.4e-05	ENSMUSG00000020571	PDIA6	protein disulfide isomerase family A member 6	Cytoplasm	enzyme
		-0.347	0.0212	ENSMUSG00000049907	RASL11B	RAS like family 11 member B	Plasma Membrane	enzyme
		-0.344	6.7e-05	ENSMUSG00000021364	ELOVL2	ELOVL fatty acid elongase 2	Cytoplasm	enzyme
		-0.343	0.0473	ENSMUSG00000028763	HSPG2	heparan sulfate proteoglycan 2	Extracellular Space	enzyme
		-0.342	0.00497	ENSMUSG00000021270	HSP90AA1	heat shock protein 90 alpha family class A member 1	Cytoplasm	enzyme	alvespimycin, retaspimycin, luminespib, TAS-116, cisplatin
		-0.337	0.00356	ENSMUSG00000030137	TUBA8	tubulin alpha 8	Cytoplasm	enzyme	docetaxel/gemcitabine/vincristine, bevacizumab/paclitaxel/topotecan, colchicine/probenecid, cyclophosphamide/epirubicin/5-fluorouracil/paclitaxel, bevacizumab/docetaxel/prednisone/thalidomide/zoledronic acid, docetaxel/zoledronic acid, gemcitabine/paclitaxel, L-asparaginase/daunorubicin/dexamethasone/vincristine, prednisone/vincristine, docetaxel/5-fluorouracil, vinflunine, L-asparaginase/dexamet…
		-0.336	0.0107	ENSMUSG00000020520	GALNT10	polypeptide N-acetylgalactosaminyltransferase 10	Cytoplasm	enzyme
		-0.33	0.0146	ENSMUSG00000037370	ENPP1	ectonucleotide pyrophosphatase/phosphodiesterase 1	Plasma Membrane	enzyme
		-0.329	0.0176	ENSMUSG00000031381	PIGA	phosphatidylinositol glycan anchor biosynthesis class A	Cytoplasm	enzyme
		-0.328	7.6e-05	ENSMUSG00000035237	LCAT	lecithin-cholesterol acyltransferase	Extracellular Space	enzyme
		-0.321	0.0325	ENSMUSG00000044986	TST	thiosulfate sulfurtransferase	Cytoplasm	enzyme
		-0.317	2e-06	ENSMUSG00000093930	HMGCS1	3-hydroxy-3-methylglutaryl-CoA synthase 1	Cytoplasm	enzyme
		-0.313	0.0225	ENSMUSG00000031232	MAGT1	magnesium transporter 1	Plasma Membrane	enzyme
		-0.312	0.00192	ENSMUSG00000031883	CA7	carbonic anhydrase 7	Cytoplasm	enzyme	ethoxyzolamide, dichlorphenamide, methazolamide, hydrochlorothiazide, acetazolamide, trichloromethiazide, chlorothiazide, chlorthalidone, benzthiazide, sulfacetamide, topiramate
		-0.31	0.00106	ENSMUSG00000047658	GAL3ST3	galactose-3-O-sulfotransferase 3	Cytoplasm	enzyme
		-0.306	0.0409	ENSMUSG00000032374	PLOD2	procollagen-lysine,2-oxoglutarate 5-dioxygenase 2	Cytoplasm	enzyme
		-0.293	0.00138	ENSMUSG00000017754	PLTP	phospholipid transfer protein	Extracellular Space	enzyme
		-0.289	0.00496	ENSMUSG00000015656	HSPA8	heat shock protein family A (Hsp70) member 8	Cytoplasm	enzyme
		-0.283	0.0232	ENSMUSG00000025921	RDH10	retinol dehydrogenase 10	Nucleus	enzyme
		-0.282	0.000246	ENSMUSG00000002475	ABHD3	abhydrolase domain containing 3, phospholipase	Plasma Membrane	enzyme
		-0.271	0.0481	ENSMUSG00000019055	PLOD1	procollagen-lysine,2-oxoglutarate 5-dioxygenase 1	Cytoplasm	enzyme
		-0.27	0.00946	ENSMUSG00000026603	SMYD2	SET and MYND domain containing 2	Cytoplasm	enzyme
		-0.259	0.00354	ENSMUSG00000030357	FKBP4	FKBP prolyl isomerase 4	Nucleus	enzyme
		-0.243	0.00504	ENSMUSG00000041261	CA8	carbonic anhydrase 8	Cytoplasm	enzyme
		-0.243	0.0246	ENSMUSG00000073700	KLHL21	kelch like family member 21	Cytoplasm	enzyme
		-0.235	0.018	ENSMUSG00000027669	GNB4	G protein subunit beta 4	Plasma Membrane	enzyme
		-0.232	0.0225	ENSMUSG00000038991	TXNDC5	thioredoxin domain containing 5	Cytoplasm	enzyme
		-0.229	0.0254	ENSMUSG00000030104	EDEM1	ER degradation enhancing alpha-mannosidase like protein 1	Cytoplasm	enzyme
		-0.223	0.0377	ENSMUSG00000031168	EBP	EBP cholestenol delta-isomerase	Cytoplasm	enzyme	SR 31747
		-0.217	0.0222	ENSMUSG00000012609	TTLL5	tubulin tyrosine ligase like 5	Cytoplasm	enzyme
		-0.214	0.0199	ENSMUSG00000034832	TET3	tet methylcytosine dioxygenase 3	Nucleus	enzyme
		-0.211	0.00201	ENSMUSG00000025203	Scd2	stearoyl-Coenzyme A desaturase 2	Cytoplasm	enzyme
		-0.211	0.0326	ENSMUSG00000036402	GNG12	G protein subunit gamma 12	Plasma Membrane	enzyme
		-0.21	0.00602	ENSMUSG00000027199	GATM	glycine amidinotransferase	Cytoplasm	enzyme
		-0.21	0.0477	ENSMUSG00000025980	HSPD1	heat shock protein family D (Hsp60) member 1	Cytoplasm	enzyme
		-0.204	0.0313	ENSMUSG00000066441	RDH11	retinol dehydrogenase 11	Cytoplasm	enzyme
		-0.2	0.0349	ENSMUSG00000015806	QDPR	quinoid dihydropteridine reductase	Cytoplasm	enzyme
		-0.197	0.026	ENSMUSG00000000149	GNA12	G protein subunit alpha 12	Plasma Membrane	enzyme
		-0.184	0.0377	ENSMUSG00000027852	NRAS	NRAS proto-oncogene, GTPase	Plasma Membrane	enzyme
		-0.18	0.0383	ENSMUSG00000042671	RGS8	regulator of G protein signaling 8	Cytoplasm	enzyme
		-0.18	0.0309	ENSMUSG00000032018	SC5D	sterol-C5-desaturase	Cytoplasm	enzyme
		-0.167	0.0444	ENSMUSG00000022186	OXCT1	3-oxoacid CoA-transferase 1	Cytoplasm	enzyme
		-0.164	0.0473	ENSMUSG00000051335	GFOD1	glucose-fructose oxidoreductase domain containing 1	Other	enzyme
		-0.161	0.0464	ENSMUSG00000031924	CYB5B	cytochrome b5 type B	Cytoplasm	enzyme
		-0.157	0.0383	ENSMUSG00000015653	STEAP2	STEAP2 metalloreductase	Plasma Membrane	enzyme
	1	0.165	0.042	ENSMUSG00000027610	GSS	glutathione synthetase	Cytoplasm	enzyme	N-acetyl-L-cysteine
	2	0.171	0.039	ENSMUSG00000029524	SIRT4	sirtuin 4	Cytoplasm	enzyme
	3	0.188	0.00822	ENSMUSG00000027332	IVD	isovaleryl-CoA dehydrogenase	Cytoplasm	enzyme
	4	0.19	0.0242	ENSMUSG00000031930	WWP2	WW domain containing E3 ubiquitin protein ligase 2	Cytoplasm	enzyme
	5	0.191	0.0328	ENSMUSG00000079469	PIGB	phosphatidylinositol glycan anchor biosynthesis class B	Cytoplasm	enzyme
	6	0.196	0.0243	ENSMUSG00000056812	ST8SIA3	ST8 alpha-N-acetyl-neuraminide alpha-2,8-sialyltransferase 3	Cytoplasm	enzyme
	7	0.196	0.0409	ENSMUSG00000009995	TAZ	tafazzin	Nucleus	enzyme
	8	0.198	0.0214	ENSMUSG00000022718	DGCR8	DGCR8 microprocessor complex subunit	Nucleus	enzyme
	9	0.201	0.0128	ENSMUSG00000057455	RIT2	Ras like without CAAX 2	Plasma Membrane	enzyme
	10	0.203	0.0234	ENSMUSG00000032763	ILVBL	ilvB acetolactate synthase like	Cytoplasm	enzyme
	11	0.203	0.0208	ENSMUSG00000071658	GNG3	G protein subunit gamma 3	Plasma Membrane	enzyme
	12	0.206	0.0307	ENSMUSG00000029098	ACOX3	acyl-CoA oxidase 3, pristanoyl	Cytoplasm	enzyme
	13	0.212	0.0208	ENSMUSG00000020271	FBXW11	F-box and WD repeat domain containing 11	Cytoplasm	enzyme
	14	0.215	0.0144	ENSMUSG00000037419	ENDOD1	endonuclease domain containing 1	Extracellular Space	enzyme
	15	0.223	0.004	ENSMUSG00000028454	PIGO	phosphatidylinositol glycan anchor biosynthesis class O	Cytoplasm	enzyme
	16	0.225	0.0144	ENSMUSG00000064065	IPCEF1	interaction protein for cytohesin exchange factors 1	Cytoplasm	enzyme
	17	0.225	0.0239	ENSMUSG00000023104	RFC2	replication factor C subunit 2	Nucleus	enzyme
	18	0.232	0.0473	ENSMUSG00000041625	GGACT	gamma-glutamylamine cyclotransferase	Cytoplasm	enzyme
	19	0.235	0.00694	ENSMUSG00000058135	GSTM5	glutathione S-transferase mu 5	Cytoplasm	enzyme
	20	0.24	0.0334	ENSMUSG00000073609	D2HGDH	D-2-hydroxyglutarate dehydrogenase	Cytoplasm	enzyme
	21	0.241	0.0231	ENSMUSG00000033021	GMPPA	GDP-mannose pyrophosphorylase A	Cytoplasm	enzyme
	22	0.245	0.00326	ENSMUSG00000027333	SMOX	spermine oxidase	Cytoplasm	enzyme
	23	0.252	0.0108	ENSMUSG00000033540	IDUA	alpha-L-iduronidase	Cytoplasm	enzyme
	24	0.253	0.00112	ENSMUSG00000041650	PCCA	propionyl-CoA carboxylase subunit alpha	Cytoplasm	enzyme
	25	0.254	0.0268	ENSMUSG00000030979	UROS	uroporphyrinogen III synthase	Cytoplasm	enzyme
	26	0.255	0.00104	ENSMUSG00000041000	TRIM62	tripartite motif containing 62	Cytoplasm	enzyme
	27	0.256	0.00783	ENSMUSG00000027346	GPCPD1	glycerophosphocholine phosphodiesterase 1	Cytoplasm	enzyme
	28	0.26	0.0322	ENSMUSG00000041741	PDE3A	phosphodiesterase 3A	Cytoplasm	enzyme	dyphylline, medorinone, anagrelide, enoximone, milrinone, cilostazol, dipyridamole, amrinone, tolbutamide, theophylline, pentoxifylline
	29	0.261	0.0105	ENSMUSG00000042073	ABHD14B	abhydrolase domain containing 14B	Cytoplasm	enzyme
	30	0.27	0.0012	ENSMUSG00000031169	PORCN	porcupine O-acyltransferase	Cytoplasm	enzyme	CGX1321, ETC-1922159, LGK-974
	31	0.271	0.00701	ENSMUSG00000061099	GAPDHS	glyceraldehyde-3-phosphate dehydrogenase, spermatogenic	Cytoplasm	enzyme
	32	0.272	0.0491	ENSMUSG00000027655	DHX35	DEAH-box helicase 35	Other	enzyme
	33	0.273	0.0236	ENSMUSG00000038286	BPHL	biphenyl hydrolase like	Cytoplasm	enzyme
	34	0.276	0.0349	ENSMUSG00000038312	EDEM2	ER degradation enhancing alpha-mannosidase like protein 2	Cytoplasm	enzyme
	35	0.28	0.0397	ENSMUSG00000025509	PNPLA2	patatin like phospholipase domain containing 2	Cytoplasm	enzyme
	36	0.28	0.000428	ENSMUSG00000009535	RNMT	RNA guanine-7 methyltransferase	Nucleus	enzyme	5-azacytidine/decitabine, 5-azacytidine/cytarabine/decitabine, 5-azacytidine/lenalidomide, 5-azacytidine/venetoclax, 5-azacytidine/midostaurin, 5-azacytidine/cedazuridine, 5-azacytidine
	37	0.281	0.0109	ENSMUSG00000024661	FTH1	ferritin heavy chain 1	Cytoplasm	enzyme
	38	0.282	0.0456	ENSMUSG00000020380	RAD50	RAD50 double strand break repair protein	Nucleus	enzyme
	39	0.286	0.0128	ENSMUSG00000048240	GNG7	G protein subunit gamma 7	Plasma Membrane	enzyme
	40	0.292	0.00808	ENSMUSG00000027931	NPR1	natriuretic peptide receptor 1	Plasma Membrane	enzyme	isosorbide dinitrate, nitroprusside, nesiritide, hydralazine/isosorbide dinitrate
	41	0.303	0.0302	ENSMUSG00000033020	POLR2F	RNA polymerase II, I and III subunit F	Nucleus	enzyme
	42	0.304	0.00329	ENSMUSG00000028789	AZIN2	antizyme inhibitor 2	Cytoplasm	enzyme
	43	0.309	0.0176	ENSMUSG00000033429	MCEE	methylmalonyl-CoA epimerase	Cytoplasm	enzyme
	44	0.312	0.0296	ENSMUSG00000031360	CTPS2	CTP synthase 2	Cytoplasm	enzyme
	45	0.314	0.000689	ENSMUSG00000021470	ERCC6L2	ERCC excision repair 6 like 2	Nucleus	enzyme
	46	0.32	0.000462	ENSMUSG00000041594	TMTC4	transmembrane O-mannosyltransferase targeting cadherins 4	Cytoplasm	enzyme
	47	0.32	0.0395	ENSMUSG00000047656	TRPT1	tRNA phosphotransferase 1	Other	enzyme
	48	0.321	0.0258	ENSMUSG00000040174	ALKBH3	alkB homolog 3, alpha-ketoglutarate dependent dioxygenase	Nucleus	enzyme
	49	0.324	0.00173	ENSMUSG00000054509	PARP4	poly(ADP-ribose) polymerase family member 4	Cytoplasm	enzyme
	50	0.325	0.0067	ENSMUSG00000030711	Sult1a1	sulfotransferase family 1A, phenol-preferring, member 1	Cytoplasm	enzyme
	51	0.328	0.018	ENSMUSG00000005447	PAFAH1B3	platelet activating factor acetylhydrolase 1b catalytic subunit 3	Cytoplasm	enzyme
	52	0.328	0.00569	ENSMUSG00000032579	HEMK1	HemK methyltransferase family member 1	Nucleus	enzyme
	53	0.33	0.0163	ENSMUSG00000029179	ZCCHC4	zinc finger CCHC-type containing 4	Nucleus	enzyme
	54	0.334	0.00071	ENSMUSG00000025545	CLYBL	citramalyl-CoA lyase	Cytoplasm	enzyme
	55	0.347	0.00112	ENSMUSG00000052353	CEMIP	cell migration inducing hyaluronidase 1	Cytoplasm	enzyme
	56	0.356	0.000257	ENSMUSG00000003526	LOC102724788/PRODH	proline dehydrogenase 1	Cytoplasm	enzyme
	57	0.364	0.0126	ENSMUSG00000024292	CYP4F12	cytochrome P450 family 4 subfamily F member 12	Cytoplasm	enzyme
	58	0.367	0.00505	ENSMUSG00000032067	PTS	6-pyruvoyltetrahydropterin synthase	Cytoplasm	enzyme
	59	0.369	0.00238	ENSMUSG00000022940	PIGP	phosphatidylinositol glycan anchor biosynthesis class P	Cytoplasm	enzyme
	60	0.378	0.00129	ENSMUSG00000028199	CRYZ	crystallin zeta	Cytoplasm	enzyme
	61	0.382	0.00232	ENSMUSG00000020287	MPG	N-methylpurine DNA glycosylase	Nucleus	enzyme
	62	0.393	0.00689	ENSMUSG00000030276	TTLL3	tubulin tyrosine ligase like 3	Extracellular Space	enzyme
	63	0.401	0.00434	ENSMUSG00000025077	DCLRE1A	DNA cross-link repair 1A	Nucleus	enzyme
	64	0.437	0.000829	ENSMUSG00000034579	PLA2G3	phospholipase A2 group III	Extracellular Space	enzyme
	65	0.438	0.0109	ENSMUSG00000038007	ACER2	alkaline ceramidase 2	Cytoplasm	enzyme
	66	0.44	0.0491	ENSMUSG00000027478	DNMT3B	DNA methyltransferase 3 beta	Nucleus	enzyme
	67	0.46	0.0128	ENSMUSG00000028470	HINT2	histidine triad nucleotide binding protein 2	Cytoplasm	enzyme
	68	0.486	0.000531	ENSMUSG00000068299	Nat8f4	N-acetyltransferase 8 (GCN5-related) family member 4	Cytoplasm	enzyme
	69	0.496	0.00826	ENSMUSG00000028463	CA9	carbonic anhydrase 9	Nucleus	enzyme	benzthiazide, I 131 chimeric G250, methazolamide, hydrochlorothiazide, DTP348, lutetium Lu-177 girentuximab, sulfacetamide, SLC-0111, topiramate, girentuximab, chlorothiazide, iodine I-124 girentuximab, acetazolamide, chlorthalidone, Y 90 chimeric G250, trichloromethiazide
	70	0.504	0.0291	ENSMUSG00000019718	L3HYPDH	trans-L-3-hydroxyproline dehydratase	Other	enzyme
	71	0.506	0.016	ENSMUSG00000039246	LYPLAL1	lysophospholipase like 1	Cytoplasm	enzyme
	72	0.531	0.0161	ENSMUSG00000042010	ACACB	acetyl-CoA carboxylase beta	Cytoplasm	enzyme
	73	0.533	0.0161	ENSMUSG00000033318	GSTT2/GSTT2B	glutathione S-transferase theta 2 (gene/pseudogene)	Cytoplasm	enzyme
	74	0.534	0.0106	ENSMUSG00000047394	ODF3B	outer dense fiber of sperm tails 3B	Other	enzyme
	75	0.538	0.00441	ENSMUSG00000030972	ACSM5	acyl-CoA synthetase medium chain family member 5	Other	enzyme
	76	0.551	7e-05	ENSMUSG00000051977	PRDM9	PR/SET domain 9	Nucleus	enzyme
	77	0.552	0.0266	ENSMUSG00000019088	DNASE1L1	deoxyribonuclease 1 like 1	Cytoplasm	enzyme
	78	0.555	0.000254	ENSMUSG00000019214	CHTF18	chromosome transmission fidelity factor 18	Nucleus	enzyme
	79	0.567	0.0213	ENSMUSG00000007080	POLE	DNA polymerase epsilon, catalytic subunit	Nucleus	enzyme	cladribine/cytarabine/filgrastim/idarubicin/plerixafor, clofarabine/cyclophosphamide, cladribine, cladribine/cytarabine/daunorubicin, clofarabine/cyclophosphamide/etoposide/imatinib, trifluridine, cladribine/cytarabine/decitabine, cladribine/cytarabine/filgrastim/idarubicin, clofarabine, clofarabine/filgrastim, clofarabine/cytarabine/filgrastim, cladribine/recombinant interferon, clofarabine/cycl…
	80	0.574	0	ENSMUSG00000025533	ASL	argininosuccinate lyase	Cytoplasm	enzyme
	81	0.605	0	ENSMUSG00000003411	RAB3B	RAB3B, member RAS oncogene family	Cytoplasm	enzyme
	82	0.659	0.017	ENSMUSG00000042828	TRIM72	tripartite motif containing 72	Cytoplasm	enzyme
	83	0.681	0.000395	ENSMUSG00000024222	FKBP5	FKBP prolyl isomerase 5	Nucleus	enzyme
	84	0.799	0.00138	ENSMUSG00000035202	LARS2	leucyl-tRNA synthetase 2, mitochondrial	Cytoplasm	enzyme
	85	0.885	0	ENSMUSG00000019232	ETNPPL	ethanolamine-phosphate phospho-lyase	Cytoplasm	enzyme
	86	0.95	0.0349	ENSMUSG00000020908	MYH3	myosin heavy chain 3	Cytoplasm	enzyme
	87	0.957	0.0462	ENSMUSG00000025150	Cbr2	carbonyl reductase 2	Cytoplasm	enzyme
	88	1.171	0	ENSMUSG00000027875	HMGCS2	3-hydroxy-3-methylglutaryl-CoA synthase 2	Cytoplasm	enzyme
	89	1.238	0	ENSMUSG00000018339	GPX3	glutathione peroxidase 3	Extracellular Space	enzyme
	90	1.333	0	ENSMUSG00000073424	CYP4F8	cytochrome P450 family 4 subfamily F member 8	Cytoplasm	enzyme

[truncated: 7 more sheets: cytokine, Nucleus, Cytoplasm, ECS, Plasma membrane, Other, summary]
