# Supplementary material for: Gene expression changes in cerebellum induced by dietary restriction
Source: Front Mol Neurosci. 2023 May 24;16:1185665. doi: 10.3389/fnmol.2023.1185665 (PMC10244750; doi:10.3389/fnmol.2023.1185665)
Supplement: Supplementary file 3 [file Table_3.XLSX]

## Sheet: Explanation
The tabs show results from GSEA (https://www.gsea-msigdb.org/gsea/index.jsp) calculation
Tab	Explanation
Hallmark up	Results from geneset lists arrived from Hallmark (h.all.v7.5.1) that sorted by the lists that show downregulation in expression by DR
Hallmark down	Results from geneset lists arrived from Hallmark (h.all.v7.5.1) that sorted by the lists that show upegulation in expression by DR
GO up	Results from geneset lists arrived from GO-all (5.go.v7.5.1) that sorted by the lists that show upregulation in expression by DR
GO down	Results from geneset lists arrived from GO-all (5.go.v7.5.1) that sorted by the lists that show downregulation in expression by DR
Kegg up	Results from geneset lists arrived from Kegg (c2.cp.kegg.v7.5.1) that sorted by the lists that show upregulation in expression by DR
Kegg down	Results from geneset lists arrived from Kegg (c2.cp.kegg.v7.5.1) that sorted by the lists that showdownregulation in expression by DR
Reactome up	Results from geneset lists arrived from Reactome (c2.cp.reactome.v7.5.1 ) that sorted by the lists that show upregulation in expression by DR
Reactome down	Results from geneset lists arrived from Reactome (c2.cp.reactome.v7.5.1 ) that sorted by the lists that show downregulation in expression by DR
GO up sorted	Geneset from GO showing upregulation by DR sorted by catagories of function
Hallmark up sorted	Geneset from Hallmarks showing upregulation by DR sorted by catagories of function
Kegg up sorted	Geneset from Kegg showing upregulation by DR sorted by catagories of function
Reactome up sorted	Geneset from Reactome showing upregulation by DR sorted by catagories of function
GO down sorted	Geneset from GO showing downregulation by DR sorted by catagories of function
Hallmark down sorted	Geneset from GO showing downregulation by DR sorted by catagories of function
Kegg down sorted	Geneset from GO showing downregulation by DR sorted by catagories of function
Reactome down sorted	Geneset from GO showing downregulation by DR sorted by catagories of function
The following tabs show aggregated p value, calculated by using the following package R https://rdrr.io/cran/aggregation/man/fisher.html. Genesets that reach the following criteria are included:Hallmark, Kegg and Reactome: P<0.05 and FDR < 0.2 and for GO-all : P<0.05 and FDR < 0.15
aggrp. Up	Aggreated p values of genelists sorted by the following catagories that show upregulation by DR: DNA repair, Ribosome subunits, Cytoprotective pathways, Oxidative phosphorylation, Metabolism: amino acids
Aggrp.down	Aggreated p values of genelists sorted by the following catagories that show downregulation by DR: ER and protein folding, Neuronal signalling, Integrin signalling and ECM, Cell-Cell signalling: other

## Sheet: Hallmark up
	GS	GS DETAILS	SIZE	ES	NES	NOM p-val	FDR q-val	FWER p-val	RANK AT MAX	LEADING EDGE
1	HALLMARK_OXIDATIVE_PHOSPHORYLATION	Details ...	197	0.41	1.73	0	0.008	0.015	4128	tags=43%, list=30%, signal=60%
2	HALLMARK_REACTIVE_OXYGEN_SPECIES_PATHWAY	Details ...	48	0.45	1.54	0.01	0.046	0.16	3626	tags=35%, list=26%, signal=48%
3	HALLMARK_DNA_REPAIR	Details ...	145	0.37	1.51	0	0.041	0.211	4453	tags=46%, list=32%, signal=66%
4	HALLMARK_E2F_TARGETS	Details ...	186	0.32	1.35	0.021	0.122	0.6	2520	tags=27%, list=18%, signal=32%
5	HALLMARK_XENOBIOTIC_METABOLISM	Details ...	156	0.32	1.3	0.031	0.149	0.773	2149	tags=25%, list=15%, signal=29%
6	HALLMARK_COAGULATION	Details ...	93	0.32	1.23	0.136	0.231	0.938	933	tags=14%, list=7%, signal=15%
7	HALLMARK_ADIPOGENESIS	Details ...	191	0.25	1.08	0.28	0.551	1	2824	tags=21%, list=20%, signal=27%
8	HALLMARK_INFLAMMATORY_RESPONSE	Details ...	139	0.27	1.08	0.285	0.484	1	1476	tags=18%, list=11%, signal=20%
9	HALLMARK_BILE_ACID_METABOLISM	Details ...	91	0.27	1.04	0.38	0.521	1	1638	tags=20%, list=12%, signal=22%
10	HALLMARK_FATTY_ACID_METABOLISM	Details ...	138	0.24	0.96	0.536	0.717	1	2214	tags=20%, list=16%, signal=23%
11	HALLMARK_SPERMATOGENESIS	Details ...	93	0.25	0.95	0.576	0.684	1	3074	tags=28%, list=22%, signal=36%
12	HALLMARK_PANCREAS_BETA_CELLS	Details ...	25	0.26	0.74	0.834	1	1	1704	tags=16%, list=12%, signal=18%
13	HALLMARK_PROTEIN_SECRETION	Details ...	94	0.16	0.6	1	0.996	1	780	tags=4%, list=6%, signal=4%

## Sheet: Hallmark down
	GS	GS DETAILS	SIZE	ES	NES	NOM p-val	FDR q-val	FWER p-val	RANK AT MAX	LEADING EDGE
1	HALLMARK_MTORC1_SIGNALING	Details ...	197	-0.43	-1.81	0	0.009	0.007	1669	tags=24%, list=12%, signal=27%
2	HALLMARK_EPITHELIAL_MESENCHYMAL_TRANSITION	Details ...	182	-0.39	-1.62	0.002	0.048	0.067	1322	tags=24%, list=10%, signal=26%
3	HALLMARK_TGF_BETA_SIGNALING	Details ...	51	-0.46	-1.55	0.017	0.071	0.137	3506	tags=47%, list=25%, signal=63%
4	HALLMARK_IL2_STAT5_SIGNALING	Details ...	169	-0.37	-1.53	0.006	0.066	0.165	2600	tags=34%, list=19%, signal=42%
5	HALLMARK_UNFOLDED_PROTEIN_RESPONSE	Details ...	109	-0.39	-1.5	0.004	0.072	0.22	3059	tags=31%, list=22%, signal=40%
6	HALLMARK_TNFA_SIGNALING_VIA_NFKB	Details ...	165	-0.35	-1.42	0.004	0.125	0.401	2201	tags=30%, list=16%, signal=35%
7	HALLMARK_HEDGEHOG_SIGNALING	Details ...	34	-0.44	-1.41	0.067	0.121	0.438	2653	tags=38%, list=19%, signal=47%
8	HALLMARK_ESTROGEN_RESPONSE_LATE	Details ...	167	-0.33	-1.39	0.011	0.131	0.521	2948	tags=40%, list=21%, signal=50%
9	HALLMARK_UV_RESPONSE_DN	Details ...	139	-0.34	-1.37	0.016	0.14	0.595	3952	tags=50%, list=28%, signal=69%
11	HALLMARK_INTERFERON_GAMMA_RESPONSE	Details ...	162	-0.32	-1.34	0.022	0.147	0.692	2306	tags=27%, list=17%, signal=32%
12	HALLMARK_APICAL_JUNCTION	Details ...	180	-0.32	-1.32	0.025	0.152	0.725	3399	tags=39%, list=24%, signal=52%
10	HALLMARK_APICAL_SURFACE	Details ...	34	-0.42	-1.34	0.11	0.155	0.678	1546	tags=29%, list=11%, signal=33%
13	HALLMARK_ANDROGEN_RESPONSE	Details ...	93	-0.33	-1.28	0.06	0.194	0.836	2104	tags=26%, list=15%, signal=30%
14	HALLMARK_APOPTOSIS	Details ...	144	-0.31	-1.28	0.059	0.184	0.844	2068	tags=24%, list=15%, signal=28%
15	HALLMARK_ESTROGEN_RESPONSE_EARLY	Details ...	173	-0.31	-1.28	0.048	0.175	0.848	2970	tags=37%, list=21%, signal=46%
16	HALLMARK_INTERFERON_ALPHA_RESPONSE	Details ...	84	-0.34	-1.28	0.067	0.166	0.85	1658	tags=25%, list=12%, signal=28%
17	HALLMARK_CHOLESTEROL_HOMEOSTASIS	Details ...	70	-0.35	-1.27	0.104	0.159	0.854	2487	tags=34%, list=18%, signal=42%
18	HALLMARK_ANGIOGENESIS	Details ...	30	-0.4	-1.22	0.181	0.222	0.94	2143	tags=37%, list=15%, signal=43%
19	HALLMARK_PI3K_AKT_MTOR_SIGNALING	Details ...	97	-0.32	-1.22	0.115	0.211	0.94	3268	tags=28%, list=23%, signal=36%
20	HALLMARK_KRAS_SIGNALING_UP	Details ...	170	-0.29	-1.21	0.095	0.221	0.956	1872	tags=24%, list=13%, signal=27%
21	HALLMARK_MYOGENESIS	Details ...	173	-0.29	-1.21	0.089	0.214	0.958	2187	tags=28%, list=16%, signal=33%
22	HALLMARK_MITOTIC_SPINDLE	Details ...	191	-0.28	-1.18	0.119	0.259	0.981	3976	tags=34%, list=29%, signal=46%
23	HALLMARK_PEROXISOME	Details ...	90	-0.3	-1.17	0.186	0.26	0.984	2282	tags=19%, list=16%, signal=22%
24	HALLMARK_ALLOGRAFT_REJECTION	Details ...	129	-0.29	-1.15	0.172	0.275	0.993	2812	tags=31%, list=20%, signal=39%
25	HALLMARK_WNT_BETA_CATENIN_SIGNALING	Details ...	38	-0.35	-1.15	0.226	0.274	0.996	3349	tags=47%, list=24%, signal=62%
26	HALLMARK_HYPOXIA	Details ...	180	-0.27	-1.14	0.165	0.28	0.997	2722	tags=31%, list=20%, signal=37%
27	HALLMARK_GLYCOLYSIS	Details ...	181	-0.27	-1.11	0.216	0.326	0.998	2701	tags=27%, list=19%, signal=32%
28	HALLMARK_COMPLEMENT	Details ...	152	-0.27	-1.1	0.247	0.329	0.999	1798	tags=20%, list=13%, signal=22%
29	HALLMARK_KRAS_SIGNALING_DN	Details ...	127	-0.27	-1.06	0.342	0.411	1	2732	tags=34%, list=20%, signal=42%
30	HALLMARK_UV_RESPONSE_UP	Details ...	141	-0.26	-1.05	0.33	0.423	1	785	tags=11%, list=6%, signal=11%
31	HALLMARK_P53_PATHWAY	Details ...	189	-0.22	-0.92	0.69	0.768	1	2670	tags=25%, list=19%, signal=30%
32	HALLMARK_G2M_CHECKPOINT	Details ...	183	-0.22	-0.92	0.71	0.756	1	2258	tags=17%, list=16%, signal=20%
33	HALLMARK_MYC_TARGETS_V2	Details ...	56	-0.26	-0.91	0.612	0.742	1	3422	tags=32%, list=25%, signal=42%
34	HALLMARK_HEME_METABOLISM	Details ...	171	-0.22	-0.91	0.66	0.726	1	2489	tags=16%, list=18%, signal=20%
35	HALLMARK_IL6_JAK_STAT3_SIGNALING	Details ...	62	-0.24	-0.84	0.754	0.879	1	2928	tags=24%, list=21%, signal=31%
36	HALLMARK_NOTCH_SIGNALING	Details ...	31	-0.23	-0.71	0.887	1	1	4513	tags=42%, list=32%, signal=62%
37	HALLMARK_MYC_TARGETS_V1	Details ...	200	-0.16	-0.66	1	0.989	1	4351	tags=30%, list=31%, signal=43%

## Sheet: Go up
	GS	GS DETAILS	SIZE	ES	NES	NOM p-val	FDR q-val	FWER p-val	RANK AT MAX	LEADING EDGE
6	GOBP_RESPONSE_TO_OXYGEN_RADICAL	Details ...	21	0.74	2.09	0	0.007	0.054	1424	tags=38%, list=10%, signal=42%
3	GOBP_BASE_EXCISION_REPAIR	Details ...	39	0.64	2.12	0	0.008	0.032	2830	tags=49%, list=20%, signal=61%
5	GOCC_RIBOSOMAL_SUBUNIT	Details ...	166	0.51	2.1	0	0.008	0.049	4029	tags=61%, list=29%, signal=85%
1	GOMF_STRUCTURAL_CONSTITUENT_OF_RIBOSOME	Details ...	151	0.53	2.18	0	0.009	0.011	3806	tags=60%, list=27%, signal=81%
4	GOMF_FERROUS_IRON_BINDING	Details ...	21	0.73	2.11	0	0.009	0.043	1551	tags=43%, list=11%, signal=48%
2	GOCC_LARGE_RIBOSOMAL_SUBUNIT	Details ...	104	0.55	2.15	0	0.01	0.024	4029	tags=65%, list=29%, signal=91%
7	GOCC_CYTOSOLIC_RIBOSOME	Details ...	91	0.54	2.06	0	0.011	0.095	3773	tags=69%, list=27%, signal=94%
8	GOCC_CYTOSOLIC_LARGE_RIBOSOMAL_SUBUNIT	Details ...	51	0.58	2	0	0.024	0.22	3728	tags=71%, list=27%, signal=96%
9	GOCC_RIBOSOME	Details ...	195	0.47	1.99	0	0.024	0.238	3883	tags=56%, list=28%, signal=76%
10	GOBP_INTERSTRAND_CROSS_LINK_REPAIR	Details ...	28	0.65	1.98	0	0.025	0.268	3631	tags=68%, list=26%, signal=92%
11	GOMF_DEOXYRIBONUCLEASE_ACTIVITY	Details ...	53	0.56	1.95	0	0.039	0.412	3829	tags=55%, list=28%, signal=75%
12	GOMF_DAMAGED_DNA_BINDING	Details ...	66	0.53	1.94	0	0.041	0.467	3338	tags=47%, list=24%, signal=62%
13	GOBP_OOCYTE_MATURATION	Details ...	23	0.66	1.91	0	0.05	0.561	3146	tags=65%, list=23%, signal=84%
15	GOBP_CYTOPLASMIC_TRANSLATION	Details ...	140	0.47	1.9	0	0.051	0.625	3815	tags=51%, list=27%, signal=70%
14	GOBP_CYTOCHROME_COMPLEX_ASSEMBLY	Details ...	33	0.61	1.9	0	0.053	0.611	2640	tags=45%, list=19%, signal=56%
16	GOBP_SYNAPTIC_TRANSMISSION_DOPAMINERGIC	Details ...	19	0.68	1.88	0	0.065	0.737	542	tags=26%, list=4%, signal=27%
17	GOCC_ORGANELLAR_RIBOSOME	Details ...	80	0.5	1.84	0.002	0.107	0.908	4662	tags=59%, list=34%, signal=88%
22	GOMF_ENDODEOXYRIBONUCLEASE_ACTIVITY	Details ...	35	0.58	1.82	0	0.109	0.955	1452	tags=34%, list=10%, signal=38%
24	GOMF_ENDONUCLEASE_ACTIVITY	Details ...	103	0.47	1.81	0	0.112	0.973	3829	tags=48%, list=28%, signal=65%
21	GOBP_BRANCHED_CHAIN_AMINO_ACID_METABOLIC_PROCESS	Details ...	25	0.61	1.82	0	0.113	0.953	3727	tags=68%, list=27%, signal=93%
25	GOBP_CELLULAR_OXIDANT_DETOXIFICATION	Details ...	72	0.49	1.8	0	0.113	0.981	2280	tags=31%, list=16%, signal=36%
20	GOBP_DNA_DEPENDENT_DNA_REPLICATION_MAINTENANCE_OF_FIDELITY	Details ...	46	0.54	1.82	0.002	0.114	0.949	2366	tags=39%, list=17%, signal=47%
23	GOBP_DETOXIFICATION	Details ...	98	0.46	1.81	0	0.116	0.97	2280	tags=31%, list=16%, signal=36%
19	GOBP_CELLULAR_RESPONSE_TO_OXYGEN_RADICAL	Details ...	17	0.68	1.82	0	0.119	0.949	1324	tags=29%, list=10%, signal=32%
26	GOBP_CELL_CYCLE_DNA_REPLICATION	Details ...	39	0.55	1.8	0	0.119	0.986	2366	tags=41%, list=17%, signal=49%
18	GOCC_MITOCHONDRIAL_LARGE_RIBOSOMAL_SUBUNIT	Details ...	53	0.53	1.83	0	0.12	0.942	4164	tags=60%, list=30%, signal=86%
28	GOBP_TRNA_MODIFICATION	Details ...	84	0.48	1.79	0	0.124	0.993	2380	tags=31%, list=17%, signal=37%
27	GOBP_MITOTIC_RECOMBINATION	Details ...	25	0.61	1.79	0	0.125	0.99	1944	tags=36%, list=14%, signal=42%
29	GOBP_RESPIRATORY_CHAIN_COMPLEX_IV_ASSEMBLY	Details ...	23	0.62	1.78	0.004	0.133	0.997	2375	tags=43%, list=17%, signal=52%
35	GOBP_REGULATION_OF_DNA_DEPENDENT_DNA_REPLICATION	Details ...	45	0.53	1.76	0.004	0.136	0.999	2366	tags=40%, list=17%, signal=48%
34	GOBP_NEUROPEPTIDE_SIGNALING_PATHWAY	Details ...	49	0.53	1.76	0.002	0.137	0.999	1771	tags=43%, list=13%, signal=49%
31	GOBP_POLYAMINE_METABOLIC_PROCESS	Details ...	17	0.65	1.77	0.002	0.138	0.999	845	tags=41%, list=6%, signal=44%
36	GOBP_ICOSANOID_TRANSPORT	Details ...	31	0.56	1.75	0.004	0.139	1	1010	tags=29%, list=7%, signal=31%
32	GOBP_CARDIOLIPIN_METABOLIC_PROCESS	Details ...	15	0.68	1.76	0.01	0.14	0.999	1628	tags=33%, list=12%, signal=38%
40	GOMF_COPPER_ION_BINDING	Details ...	44	0.52	1.74	0.006	0.14	1	1513	tags=27%, list=11%, signal=31%
30	GOBP_ANTIMICROBIAL_HUMORAL_RESPONSE	Details ...	22	0.62	1.77	0.006	0.141	0.999	2438	tags=50%, list=18%, signal=61%
33	GOBP_MITOCHONDRIAL_RESPIRATORY_CHAIN_COMPLEX_ASSEMBLY	Details ...	88	0.47	1.76	0	0.141	0.999	3957	tags=52%, list=28%, signal=73%
37	GOBP_LIPID_EXPORT_FROM_CELL	Details ...	30	0.57	1.75	0	0.141	1	1010	tags=33%, list=7%, signal=36%
41	GOMF_EXONUCLEASE_ACTIVITY_ACTIVE_WITH_EITHER_RIBO_OR_DEOXYRIBONUCLEIC_ACIDS_AND_PRODUCING_5_PHOSPHOMONOESTERS	Details ...	56	0.51	1.74	0.002	0.141	1	3030	tags=32%, list=22%, signal=41%
39	GOMF_OXIDOREDUCTASE_ACTIVITY_ACTING_ON_NAD_P_H_QUINONE_OR_SIMILAR_COMPOUND_AS_ACCEPTOR	Details ...	50	0.51	1.74	0	0.143	1	4241	tags=60%, list=30%, signal=86%
42	GOBP_NUCLEOTIDE_TRANSMEMBRANE_TRANSPORT	Details ...	17	0.64	1.74	0.012	0.145	1	2229	tags=47%, list=16%, signal=56%
38	GOMF_NUCLEOTIDE_TRANSMEMBRANE_TRANSPORTER_ACTIVITY	Details ...	23	0.61	1.74	0.006	0.147	1	2399	tags=48%, list=17%, signal=58%
43	GOMF_3_5_EXONUCLEASE_ACTIVITY	Details ...	51	0.51	1.73	0.002	0.159	1	2495	tags=29%, list=18%, signal=36%
50	GOBP_DNA_REPAIR	Details ...	470	0.37	1.71	0	0.163	1	3584	tags=33%, list=26%, signal=43%
52	GOBP_NEGATIVE_REGULATION_OF_DNA_RECOMBINATION	Details ...	34	0.54	1.7	0.008	0.163	1	2957	tags=50%, list=21%, signal=63%
44	GOBP_MITOCHONDRIAL_CYTOCHROME_C_OXIDASE_ASSEMBLY	Details ...	19	0.64	1.72	0.006	0.165	1	2375	tags=47%, list=17%, signal=57%
49	GOCC_MITOCHONDRIAL_MATRIX	Details ...	440	0.37	1.71	0	0.165	1	3883	tags=41%, list=28%, signal=56%
45	GOBP_TRNA_METABOLIC_PROCESS	Details ...	178	0.41	1.72	0	0.166	1	3396	tags=33%, list=24%, signal=43%
48	GOBP_TELOMERE_MAINTENANCE_VIA_RECOMBINATION	Details ...	15	0.67	1.71	0.01	0.166	1	4001	tags=67%, list=29%, signal=93%
51	GOBP_DOUBLE_STRAND_BREAK_REPAIR	Details ...	249	0.39	1.7	0	0.166	1	3647	tags=35%, list=26%, signal=47%
53	GOBP_PROTON_TRANSMEMBRANE_TRANSPORT	Details ...	127	0.42	1.7	0	0.166	1	2740	tags=28%, list=20%, signal=34%
54	GOCC_MITOCHONDRIAL_PROTEIN_CONTAINING_COMPLEX	Details ...	262	0.39	1.7	0	0.167	1	4164	tags=43%, list=30%, signal=60%
47	GOBP_ESTABLISHMENT_OF_PIGMENT_GRANULE_LOCALIZATION	Details ...	21	0.6	1.71	0.008	0.168	1	2252	tags=33%, list=16%, signal=40%
46	GOBP_TRNA_PROCESSING	Details ...	119	0.44	1.71	0	0.17	1	2380	tags=29%, list=17%, signal=34%
55	GOBP_REGULATION_OF_WNT_SIGNALING_PATHWAY_PLANAR_CELL_POLARITY_PATHWAY	Details ...	15	0.64	1.69	0.014	0.177	1	652	tags=33%, list=5%, signal=35%
57	GOMF_SINGLE_STRANDED_DNA_BINDING	Details ...	108	0.43	1.69	0.004	0.177	1	2386	tags=24%, list=17%, signal=29%
56	GOBP_DNA_STRAND_ELONGATION_INVOLVED_IN_DNA_REPLICATION	Details ...	15	0.65	1.69	0.012	0.178	1	2383	tags=40%, list=17%, signal=48%
64	GOBP_MITOCHONDRIAL_DNA_REPLICATION	Details ...	15	0.65	1.67	0.004	0.185	1	2931	tags=53%, list=21%, signal=68%
63	GOCC_REPLICATION_FORK	Details ...	55	0.48	1.67	0.004	0.186	1	2552	tags=36%, list=18%, signal=44%
59	GOBP_OXIDATIVE_PHOSPHORYLATION	Details ...	125	0.42	1.68	0.002	0.188	1	4135	tags=51%, list=30%, signal=72%
62	GOBP_DNA_RECOMBINATION	Details ...	266	0.38	1.67	0	0.188	1	3151	tags=33%, list=23%, signal=42%
61	GOBP_RESPONSE_TO_GLUCAGON	Details ...	17	0.63	1.67	0.019	0.189	1	252	tags=18%, list=2%, signal=18%
58	GOBP_PIGMENT_GRANULE_LOCALIZATION	Details ...	23	0.58	1.68	0.01	0.191	1	2252	tags=30%, list=16%, signal=36%
60	GOBP_NUCLEIC_ACID_PHOSPHODIESTER_BOND_HYDROLYSIS	Details ...	225	0.39	1.67	0	0.191	1	3700	tags=37%, list=27%, signal=50%
66	GOMF_ORGANOPHOSPHATE_ESTER_TRANSMEMBRANE_TRANSPORTER_ACTIVITY	Details ...	28	0.55	1.66	0.008	0.198	1	3763	tags=57%, list=27%, signal=78%
65	GOMF_NUCLEASE_ACTIVITY	Details ...	180	0.4	1.66	0	0.2	1	3672	tags=38%, list=26%, signal=51%
69	GOBP_MISMATCH_REPAIR	Details ...	27	0.55	1.65	0.014	0.201	1	2614	tags=41%, list=19%, signal=50%
68	GOCC_DNA_PACKAGING_COMPLEX	Details ...	58	0.47	1.65	0.006	0.202	1	4321	tags=47%, list=31%, signal=67%
67	GOMF_OXIDOREDUCTASE_ACTIVITY_ACTING_ON_NAD_P_H	Details ...	73	0.45	1.65	0.002	0.204	1	4241	tags=56%, list=30%, signal=80%
70	GOBP_DNA_CATABOLIC_PROCESS_ENDONUCLEOLYTIC	Details ...	20	0.59	1.65	0.016	0.204	1	1337	tags=30%, list=10%, signal=33%
78	GOBP_MONOCARBOXYLIC_ACID_TRANSPORT	Details ...	69	0.46	1.63	0.004	0.215	1	1010	tags=23%, list=7%, signal=25%
77	GOBP_REPLICATION_FORK_PROCESSING	Details ...	38	0.51	1.63	0.01	0.217	1	2366	tags=39%, list=17%, signal=47%
76	GOBP_NON_MOTILE_CILIUM_ASSEMBLY	Details ...	60	0.46	1.63	0.004	0.218	1	3337	tags=45%, list=24%, signal=59%
71	GOBP_NEGATIVE_REGULATION_OF_DNA_DEPENDENT_DNA_REPLICATION	Details ...	15	0.64	1.64	0.017	0.219	1	2366	tags=53%, list=17%, signal=64%
80	GOMF_PURINE_NUCLEOTIDE_TRANSMEMBRANE_TRANSPORTER_ACTIVITY	Details ...	18	0.61	1.63	0.017	0.219	1	2399	tags=50%, list=17%, signal=60%
81	GOBP_NEGATIVE_REGULATION_OF_CYCLIN_DEPENDENT_PROTEIN_SERINE_THREONINE_KINASE_ACTIVITY	Details ...	27	0.54	1.63	0.019	0.219	1	2150	tags=37%, list=15%, signal=44%
72	GOBP_CELLULAR_PIGMENTATION	Details ...	49	0.49	1.64	0.002	0.22	1	2291	tags=31%, list=16%, signal=37%
75	GOBP_CELLULAR_RESPONSE_TO_TOXIC_SUBSTANCE	Details ...	91	0.43	1.63	0.002	0.22	1	2280	tags=29%, list=16%, signal=34%
74	GOBP_DNA_DEPENDENT_DNA_REPLICATION	Details ...	148	0.4	1.63	0	0.221	1	2383	tags=28%, list=17%, signal=34%
79	GOBP_BRANCHED_CHAIN_AMINO_ACID_CATABOLIC_PROCESS	Details ...	21	0.57	1.63	0.012	0.221	1	3727	tags=62%, list=27%, signal=84%
85	GOBP_INTRACILIARY_TRANSPORT	Details ...	35	0.51	1.62	0.006	0.221	1	4519	tags=69%, list=32%, signal=101%
82	GOBP_HYDROGEN_PEROXIDE_CATABOLIC_PROCESS	Details ...	16	0.62	1.62	0.019	0.222	1	1306	tags=31%, list=9%, signal=34%
84	GOMF_EXODEOXYRIBONUCLEASE_ACTIVITY	Details ...	21	0.58	1.62	0.013	0.222	1	2988	tags=43%, list=21%, signal=55%
90	GOBP_HYDROGEN_PEROXIDE_METABOLIC_PROCESS	Details ...	33	0.51	1.61	0.023	0.222	1	1754	tags=24%, list=13%, signal=28%
73	GOMF_GLUTATHIONE_PEROXIDASE_ACTIVITY	Details ...	16	0.62	1.64	0.018	0.223	1	3082	tags=56%, list=22%, signal=72%
88	GOBP_MITOTIC_DNA_INTEGRITY_CHECKPOINT_SIGNALING	Details ...	75	0.44	1.61	0.002	0.223	1	3376	tags=43%, list=24%, signal=56%
89	GOBP_NEGATIVE_REGULATION_OF_TOR_SIGNALING	Details ...	40	0.49	1.61	0.014	0.223	1	3852	tags=40%, list=28%, signal=55%
93	GOBP_EXTRACELLULAR_TRANSPORT	Details ...	31	0.52	1.61	0.022	0.223	1	2180	tags=48%, list=16%, signal=57%
94	GOCC_NUCLEAR_REPLICATION_FORK	Details ...	26	0.55	1.61	0.015	0.223	1	2552	tags=38%, list=18%, signal=47%
83	GOBP_NEUTRAL_LIPID_BIOSYNTHETIC_PROCESS	Details ...	37	0.51	1.62	0.004	0.224	1	815	tags=19%, list=6%, signal=20%
86	GOMF_CATALYTIC_ACTIVITY_ACTING_ON_DNA	Details ...	203	0.39	1.62	0	0.225	1	2495	tags=27%, list=18%, signal=32%
87	GOBP_RESPONSE_TO_ETHANOL	Details ...	86	0.42	1.61	0	0.225	1	554	tags=13%, list=4%, signal=13%
92	GOBP_PEPTIDYL_GLUTAMIC_ACID_MODIFICATION	Details ...	25	0.55	1.61	0.023	0.225	1	1593	tags=36%, list=11%, signal=41%
91	GOBP_PURINE_CONTAINING_COMPOUND_TRANSMEMBRANE_TRANSPORT	Details ...	17	0.6	1.61	0.024	0.227	1	2399	tags=59%, list=17%, signal=71%
96	GOMF_TRNA_METHYLTRANSFERASE_ACTIVITY	Details ...	31	0.52	1.6	0.01	0.231	1	1467	tags=26%, list=11%, signal=29%
95	GOBP_REGULATION_OF_PLATELET_DERIVED_GROWTH_FACTOR_RECEPTOR_SIGNALING_PATHWAY	Details ...	18	0.58	1.6	0.018	0.233	1	1464	tags=28%, list=11%, signal=31%
98	GOCC_ORGANELLE_INNER_MEMBRANE	Details ...	493	0.34	1.59	0	0.239	1	3990	tags=40%, list=29%, signal=54%
99	GOBP_NCRNA_PROCESSING	Details ...	360	0.35	1.59	0	0.239	1	4282	tags=39%, list=31%, signal=55%
97	GOBP_RNA_MODIFICATION	Details ...	148	0.39	1.59	0.002	0.241	1	3369	tags=35%, list=24%, signal=46%
102	GOBP_NEGATIVE_REGULATION_OF_CELL_MATRIX_ADHESION		32	0.52	1.59	0.016	0.245	1	614	tags=19%, list=4%, signal=20%
101	GOBP_SKELETAL_MUSCLE_ADAPTATION		15	0.6	1.59	0.032	0.246	1	415	tags=27%, list=3%, signal=27%
100	GOBP_MITOTIC_G1_S_TRANSITION_CHECKPOINT_SIGNALING	Details ...	28	0.53	1.59	0.015	0.247	1	2324	tags=39%, list=17%, signal=47%
103	GOBP_NUCLEOSOME_ASSEMBLY		59	0.45	1.58	0.012	0.247	1	2767	tags=34%, list=20%, signal=42%
104	GOBP_MITOTIC_CELL_CYCLE_CHECKPOINT_SIGNALING		114	0.4	1.58	0.002	0.247	1	2532	tags=30%, list=18%, signal=36%
105	GOBP_PLASMA_MEMBRANE_REPAIR		21	0.56	1.58	0.02	0.249	1	214	tags=14%, list=2%, signal=14%

## Sheet: Go down
	GS	GS DETAILS	SIZE	ES	NES	NOM p-val	FDR q-val	FWER p-val	RANK AT MAX	LEADING EDGE
3	GOCC_INTEGRIN_COMPLEX	Details ...	28	-0.7	-2.16	0	0.005	0.012	1116	tags=43%, list=8%, signal=47%
1	GOCC_POSTSYNAPTIC_MEMBRANE	Details ...	235	-0.5	-2.19	0	0.006	0.005	3670	tags=51%, list=26%, signal=69%
2	GOCC_SYNAPTIC_MEMBRANE	Details ...	327	-0.48	-2.17	0	0.007	0.011	3670	tags=47%, list=26%, signal=62%
5	GOCC_INTRINSIC_COMPONENT_OF_POSTSYNAPTIC_MEMBRANE	Details ...	106	-0.52	-2.01	0	0.045	0.168	3399	tags=49%, list=24%, signal=64%
7	GOCC_PODOSOME	Details ...	29	-0.66	-1.99	0	0.048	0.239	1938	tags=41%, list=14%, signal=48%
9	GOCC_PROTEIN_COMPLEX_INVOLVED_IN_CELL_ADHESION	Details ...	38	-0.6	-1.97	0.002	0.048	0.302	1116	tags=39%, list=8%, signal=43%
4	GOBP_CARDIOCYTE_DIFFERENTIATION	Details ...	113	-0.51	-2.02	0	0.05	0.151	2122	tags=37%, list=15%, signal=44%
10	GOBP_INTEGRIN_MEDIATED_SIGNALING_PATHWAY	Details ...	93	-0.52	-1.96	0	0.05	0.339	1649	tags=32%, list=12%, signal=36%
8	GOCC_POSTSYNAPTIC_SPECIALIZATION_MEMBRANE	Details ...	105	-0.51	-1.97	0	0.051	0.288	3449	tags=48%, list=25%, signal=63%
6	GOCC_INTRINSIC_COMPONENT_OF_SYNAPTIC_MEMBRANE	Details ...	139	-0.49	-1.99	0	0.052	0.223	3399	tags=47%, list=24%, signal=61%
11	GOMF_MISFOLDED_PROTEIN_BINDING	Details ...	24	-0.67	-1.95	0	0.059	0.413	1055	tags=33%, list=8%, signal=36%
12	GOCC_DENDRITE_MEMBRANE	Details ...	35	-0.61	-1.94	0	0.06	0.448	2740	tags=54%, list=20%, signal=67%
13	GOBP_CHAPERONE_COFACTOR_DEPENDENT_PROTEIN_REFOLDING	Details ...	29	-0.63	-1.93	0	0.062	0.485	938	tags=24%, list=7%, signal=26%
15	GOBP_CARDIAC_MUSCLE_CELL_DIFFERENTIATION	Details ...	86	-0.51	-1.92	0	0.063	0.546	2122	tags=36%, list=15%, signal=42%
14	GOMF_PROTEIN_DISULFIDE_ISOMERASE_ACTIVITY	Details ...	17	-0.73	-1.93	0	0.067	0.539	1092	tags=41%, list=8%, signal=45%
16	GOMF_ALPHA_ACTININ_BINDING	Details ...	23	-0.68	-1.91	0	0.069	0.595	2251	tags=70%, list=16%, signal=83%
17	GOMF_ACTININ_BINDING	Details ...	30	-0.62	-1.91	0	0.069	0.606	2251	tags=60%, list=16%, signal=71%
18	GOCC_AXONAL_GROWTH_CONE	Details ...	22	-0.67	-1.9	0.004	0.074	0.658	1863	tags=41%, list=13%, signal=47%
19	GOCC_RECEPTOR_COMPLEX	Details ...	309	-0.43	-1.89	0	0.078	0.701	2162	tags=32%, list=16%, signal=37%
27	GOBP_ASTROCYTE_DIFFERENTIATION	Details ...	63	-0.52	-1.86	0	0.083	0.825	3423	tags=49%, list=25%, signal=65%
26	GOCC_GABA_ERGIC_SYNAPSE	Details ...	62	-0.52	-1.86	0	0.084	0.821	3581	tags=47%, list=26%, signal=63%
20	GOBP_POSITIVE_REGULATION_OF_PHOSPHATASE_ACTIVITY	Details ...	29	-0.61	-1.88	0	0.085	0.741	1221	tags=28%, list=9%, signal=30%
22	GOBP_POSITIVE_REGULATION_OF_VIRAL_GENOME_REPLICATION	Details ...	27	-0.63	-1.87	0.002	0.085	0.771	759	tags=15%, list=5%, signal=16%
25	GOBP_CARDIAC_CELL_DEVELOPMENT	Details ...	66	-0.52	-1.86	0	0.086	0.819	2055	tags=38%, list=15%, signal=44%
24	GOBP_GLAND_MORPHOGENESIS	Details ...	95	-0.49	-1.86	0	0.087	0.812	2384	tags=39%, list=17%, signal=47%
21	GOBP_REGULATION_OF_NEUROBLAST_PROLIFERATION	Details ...	26	-0.63	-1.87	0.002	0.087	0.768	3619	tags=62%, list=26%, signal=83%
23	GOBP_REGULATION_OF_CARDIOCYTE_DIFFERENTIATION	Details ...	20	-0.68	-1.87	0	0.09	0.811	3773	tags=75%, list=27%, signal=103%
29	GOCC_INTRINSIC_COMPONENT_OF_POSTSYNAPTIC_SPECIALIZATION_MEMBRANE	Details ...	70	-0.51	-1.84	0	0.093	0.875	3384	tags=44%, list=24%, signal=58%
28	GOCC_NEURON_PROJECTION_MEMBRANE	Details ...	51	-0.55	-1.85	0	0.095	0.871	3669	tags=57%, list=26%, signal=77%
32	GOBP_RESPONSE_TO_TOPOLOGICALLY_INCORRECT_PROTEIN	Details ...	146	-0.45	-1.83	0	0.096	0.903	3309	tags=36%, list=24%, signal=46%
31	GOBP_POSITIVE_REGULATION_OF_AXONOGENESIS	Details ...	71	-0.5	-1.83	0	0.098	0.901	3227	tags=42%, list=23%, signal=55%
34	GOBP_POSITIVE_REGULATION_OF_AXON_EXTENSION	Details ...	38	-0.56	-1.83	0	0.098	0.918	3227	tags=47%, list=23%, signal=62%
33	GOCC_PRESYNAPTIC_MEMBRANE	Details ...	126	-0.45	-1.83	0	0.1	0.916	3670	tags=46%, list=26%, signal=62%
30	GOBP_DENDRITIC_SPINE_MORPHOGENESIS	Details ...	57	-0.52	-1.84	0	0.101	0.899	3599	tags=49%, list=26%, signal=66%
41	GOBP_NEURON_PROJECTION_ORGANIZATION	Details ...	85	-0.48	-1.81	0	0.104	0.955	3599	tags=44%, list=26%, signal=58%
40	GOBP_POSITIVE_REGULATION_OF_NEUROGENESIS	Details ...	190	-0.42	-1.81	0	0.106	0.955	3423	tags=41%, list=25%, signal=54%
47	GOBP_POSITIVE_REGULATION_OF_EPIDERMAL_CELL_DIFFERENTIATION	Details ...	20	-0.65	-1.8	0.002	0.106	0.97	1780	tags=35%, list=13%, signal=40%
49	GOBP_MYOBLAST_FUSION	Details ...	30	-0.59	-1.79	0	0.107	0.98	3205	tags=57%, list=23%, signal=73%
53	GOCC_PLASMA_MEMBRANE_PROTEIN_COMPLEX	Details ...	436	-0.39	-1.78	0	0.107	0.986	3384	tags=41%, list=24%, signal=53%
52	GOBP_ASTROCYTE_DEVELOPMENT	Details ...	31	-0.58	-1.78	0.002	0.107	0.985	3788	tags=61%, list=27%, signal=84%
48	GOBP_POSITIVE_REGULATION_OF_SMALL_GTPASE_MEDIATED_SIGNAL_TRANSDUCTION	Details ...	54	-0.52	-1.79	0	0.108	0.979	2560	tags=33%, list=18%, signal=41%
51	GOBP_NEUROBLAST_PROLIFERATION	Details ...	51	-0.51	-1.79	0	0.108	0.984	3670	tags=55%, list=26%, signal=74%
57	GOCC_PLASMA_MEMBRANE_SIGNALING_RECEPTOR_COMPLEX	Details ...	137	-0.44	-1.78	0	0.108	0.991	1547	tags=28%, list=11%, signal=32%
46	GOBP_DE_NOVO_PROTEIN_FOLDING	Details ...	38	-0.56	-1.8	0.002	0.108	0.97	2863	tags=37%, list=21%, signal=46%
38	GOCC_POSTSYNAPTIC_DENSITY_MEMBRANE	Details ...	83	-0.49	-1.81	0	0.109	0.95	3449	tags=48%, list=25%, signal=64%
50	GOBP_POSITIVE_REGULATION_OF_NERVOUS_SYSTEM_DEVELOPMENT	Details ...	232	-0.41	-1.79	0	0.109	0.983	3439	tags=41%, list=25%, signal=54%
45	GOBP_LUNG_MORPHOGENESIS	Details ...	40	-0.56	-1.8	0.002	0.109	0.969	2234	tags=50%, list=16%, signal=59%
58	GOBP_POSITIVE_REGULATION_OF_T_CELL_MIGRATION	Details ...	21	-0.63	-1.77	0.004	0.109	0.991	671	tags=29%, list=5%, signal=30%
39	GOMF_SH2_DOMAIN_BINDING	Details ...	34	-0.57	-1.81	0.006	0.109	0.955	3461	tags=47%, list=25%, signal=62%
43	GOCC_NEURON_SPINE	Details ...	165	-0.43	-1.8	0	0.11	0.963	3128	tags=41%, list=22%, signal=52%
56	GOBP_POSITIVE_REGULATION_OF_CELL_DEVELOPMENT	Details ...	246	-0.41	-1.78	0	0.11	0.99	3619	tags=42%, list=26%, signal=56%
54	GOBP_REGULATION_OF_POSTSYNAPSE_ORGANIZATION	Details ...	79	-0.48	-1.78	0.002	0.11	0.989	3332	tags=43%, list=24%, signal=56%
44	GOBP_NEGATIVE_REGULATION_OF_MYOBLAST_DIFFERENTIATION	Details ...	16	-0.68	-1.8	0.004	0.11	0.967	1239	tags=56%, list=9%, signal=62%
35	GOBP_CELL_ADHESION_MEDIATED_BY_INTEGRIN	Details ...	74	-0.5	-1.82	0	0.111	0.943	2327	tags=41%, list=17%, signal=48%
55	GOBP_DENDRITIC_SPINE_DEVELOPMENT	Details ...	87	-0.48	-1.78	0	0.111	0.99	3599	tags=43%, list=26%, signal=57%
37	GOBP_INTERLEUKIN_10_PRODUCTION	Details ...	36	-0.57	-1.81	0.002	0.111	0.95	1101	tags=36%, list=8%, signal=39%
42	GOBP_ENSHEATHMENT_OF_NEURONS	Details ...	127	-0.45	-1.8	0	0.112	0.963	2387	tags=35%, list=17%, signal=42%
36	GOMF_UNFOLDED_PROTEIN_BINDING	Details ...	101	-0.47	-1.81	0	0.113	0.949	1212	tags=21%, list=9%, signal=23%
59	GOBP_POSITIVE_REGULATION_OF_RHO_PROTEIN_SIGNAL_TRANSDUCTION	Details ...	22	-0.63	-1.77	0.006	0.113	0.992	1128	tags=32%, list=8%, signal=35%
63	GOCC_GABA_RECEPTOR_COMPLEX	Details ...	15	-0.69	-1.76	0.002	0.115	0.994	3574	tags=80%, list=26%, signal=108%
66	GOMF_TRANSMEMBRANE_RECEPTOR_PROTEIN_KINASE_ACTIVITY	Details ...	75	-0.48	-1.76	0	0.116	0.995	2146	tags=39%, list=15%, signal=45%
62	GOCC_MAIN_AXON	Details ...	56	-0.5	-1.76	0.002	0.116	0.994	4714	tags=68%, list=34%, signal=102%
64	GOCC_GLYCOPROTEIN_COMPLEX	Details ...	16	-0.67	-1.76	0.002	0.116	0.994	2039	tags=63%, list=15%, signal=73%
68	GOBP_PERIPHERAL_NERVOUS_SYSTEM_DEVELOPMENT	Details ...	62	-0.5	-1.75	0.002	0.116	0.996	1980	tags=40%, list=14%, signal=47%
74	GOBP_NEGATIVE_REGULATION_OF_VIRAL_LIFE_CYCLE	Details ...	17	-0.66	-1.75	0.006	0.116	0.999	1658	tags=35%, list=12%, signal=40%
67	GOBP_GLIAL_CELL_DIFFERENTIATION	Details ...	186	-0.42	-1.75	0	0.117	0.996	3423	tags=44%, list=25%, signal=57%
61	GOBP_PROTEIN_REFOLDING	Details ...	18	-0.64	-1.76	0.008	0.117	0.994	3200	tags=67%, list=23%, signal=86%
65	GOBP_NEGATIVE_REGULATION_OF_CARTILAGE_DEVELOPMENT	Details ...	21	-0.62	-1.76	0.008	0.117	0.995	1602	tags=38%, list=12%, signal=43%
73	GOBP_REGULATION_OF_THE_FORCE_OF_HEART_CONTRACTION	Details ...	22	-0.61	-1.75	0.01	0.117	0.999	394	tags=23%, list=3%, signal=23%
60	GOMF_PROTEIN_FOLDING_CHAPERONE	Details ...	37	-0.56	-1.76	0	0.118	0.994	610	tags=22%, list=4%, signal=23%
72	GOBP_REGULATION_OF_VIRAL_GENOME_REPLICATION	Details ...	62	-0.5	-1.75	0.002	0.118	0.999	1374	tags=23%, list=10%, signal=25%
76	GOBP_SYNCYTIUM_FORMATION	Details ...	41	-0.53	-1.74	0.004	0.118	1	3205	tags=49%, list=23%, signal=63%
75	GOBP_BRANCHING_INVOLVED_IN_SALIVARY_GLAND_MORPHOGENESIS	Details ...	17	-0.65	-1.74	0.012	0.118	0.999	2137	tags=53%, list=15%, signal=62%
71	GOBP_REGULATION_OF_POTASSIUM_ION_TRANSMEMBRANE_TRANSPORTER_ACTIVITY	Details ...	47	-0.52	-1.75	0.002	0.119	0.999	4409	tags=55%, list=32%, signal=81%
77	GOMF_PROTEIN_KINASE_C_ACTIVITY	Details ...	16	-0.64	-1.74	0.01	0.119	1	4243	tags=69%, list=31%, signal=99%
70	GOBP_AORTIC_VALVE_MORPHOGENESIS	Details ...	25	-0.59	-1.75	0.002	0.12	0.999	3194	tags=68%, list=23%, signal=88%
78	GOCC_PLASMA_MEMBRANE_RAFT	Details ...	95	-0.45	-1.74	0	0.121	1	2706	tags=43%, list=19%, signal=53%
69	GOBP_NEURON_MIGRATION	Details ...	141	-0.43	-1.75	0	0.122	0.999	3340	tags=40%, list=24%, signal=53%
80	GOCC_POTASSIUM_CHANNEL_COMPLEX	Details ...	75	-0.47	-1.73	0	0.123	1	2780	tags=43%, list=20%, signal=53%
79	GOBP_NEGATIVE_REGULATION_OF_POTASSIUM_ION_TRANSMEMBRANE_TRANSPORT	Details ...	16	-0.64	-1.73	0.004	0.123	1	3078	tags=50%, list=22%, signal=64%
81	GOBP_DENDRITE_MORPHOGENESIS	Details ...	133	-0.43	-1.73	0	0.124	1	3599	tags=40%, list=26%, signal=53%
82	GOCC_PRESYNAPTIC_ACTIVE_ZONE	Details ...	71	-0.48	-1.73	0.002	0.127	1	2702	tags=38%, list=19%, signal=47%
119	GOBP_POSITIVE_REGULATION_OF_CYTOSOLIC_CALCIUM_ION_CONCENTRATION_INVOLVED_IN_PHOSPHOLIPASE_C_ACTIVATING_G_PROTEIN_COUPLED_SIGNALING_PATHWAY		17	-0.64	-1.69	0.004	0.131	1	1128	tags=41%, list=8%, signal=45%
90	GOBP_DENDRITE_DEVELOPMENT	Details ...	215	-0.4	-1.71	0	0.132	1	3599	tags=40%, list=26%, signal=53%
117	GOBP_VIRAL_GENOME_REPLICATION		101	-0.43	-1.69	0	0.132	1	1722	tags=19%, list=12%, signal=21%
118	GOBP_DENDRITIC_CELL_CHEMOTAXIS		16	-0.65	-1.69	0.01	0.132	1	504	tags=25%, list=4%, signal=26%
120	GOBP_POSITIVE_REGULATION_OF_SYNCYTIUM_FORMATION_BY_PLASMA_MEMBRANE_FUSION		16	-0.64	-1.69	0.03	0.132	1	3029	tags=50%, list=22%, signal=64%
83	GOCC_ION_CHANNEL_COMPLEX	Details ...	225	-0.4	-1.72	0	0.133	1	2707	tags=36%, list=19%, signal=45%
116	GOBP_REGULATION_OF_SMALL_GTPASE_MEDIATED_SIGNAL_TRANSDUCTION		272	-0.39	-1.69	0	0.133	1	3353	tags=36%, list=24%, signal=46%
125	GOMF_G_PROTEIN_COUPLED_RECEPTOR_ACTIVITY		238	-0.39	-1.68	0	0.133	1	1674	tags=31%, list=12%, signal=35%
128	GOMF_TRANSMEMBRANE_TRANSPORTER_BINDING		115	-0.42	-1.68	0	0.133	1	3392	tags=37%, list=24%, signal=48%
89	GOBP_VASCULOGENESIS	Details ...	70	-0.47	-1.71	0.002	0.133	1	2364	tags=37%, list=17%, signal=45%
121	GOMF_PHOSPHATIDYLSERINE_BINDING		54	-0.48	-1.68	0.004	0.133	1	2756	tags=39%, list=20%, signal=48%
86	GOMF_GABA_RECEPTOR_ACTIVITY	Details ...	16	-0.67	-1.72	0.006	0.133	1	3574	tags=75%, list=26%, signal=101%
126	GOBP_REGULATION_OF_SYNCYTIUM_FORMATION_BY_PLASMA_MEMBRANE_FUSION		18	-0.62	-1.68	0.016	0.133	1	3029	tags=50%, list=22%, signal=64%
129	GOCC_DYSTROPHIN_ASSOCIATED_GLYCOPROTEIN_COMPLEX		15	-0.66	-1.68	0.016	0.133	1	2039	tags=60%, list=15%, signal=70%
85	GOBP_PHOSPHOLIPASE_C_ACTIVATING_G_PROTEIN_COUPLED_RECEPTOR_SIGNALING_PATHWAY	Details ...	63	-0.49	-1.72	0	0.134	1	1644	tags=37%, list=12%, signal=41%
93	GOCC_ENDOPLASMIC_RETICULUM_LUMEN	Details ...	250	-0.4	-1.71	0	0.134	1	1527	tags=24%, list=11%, signal=27%
94	GOBP_SUBSTRATE_ADHESION_DEPENDENT_CELL_SPREADING	Details ...	98	-0.44	-1.71	0	0.134	1	2295	tags=29%, list=17%, signal=34%
95	GOCC_CELL_SUBSTRATE_JUNCTION	Details ...	412	-0.37	-1.71	0	0.134	1	2371	tags=26%, list=17%, signal=30%
96	GOMF_AMYLOID_BETA_BINDING	Details ...	70	-0.48	-1.71	0	0.134	1	1698	tags=29%, list=12%, signal=32%
127	GOBP_NEURON_PROJECTION_GUIDANCE		202	-0.4	-1.68	0	0.134	1	3423	tags=46%, list=25%, signal=60%
122	GOBP_REGULATION_OF_PHOSPHATASE_ACTIVITY		67	-0.47	-1.68	0.004	0.134	1	3185	tags=37%, list=23%, signal=48%
123	GOBP_CALCIUM_ION_REGULATED_EXOCYTOSIS		58	-0.48	-1.68	0.004	0.134	1	2074	tags=28%, list=15%, signal=32%
124	GOBP_GAMMA_AMINOBUTYRIC_ACID_SIGNALING_PATHWAY		22	-0.6	-1.68	0.004	0.134	1	3574	tags=64%, list=26%, signal=86%
91	GOCC_DENDRITIC_SHAFT	Details ...	35	-0.55	-1.71	0.006	0.134	1	3071	tags=51%, list=22%, signal=66%
97	GOMF_GLUTAMATE_RECEPTOR_BINDING	Details ...	39	-0.52	-1.71	0.006	0.134	1	3549	tags=59%, list=26%, signal=79%
84	GOBP_HIPPO_SIGNALING	Details ...	37	-0.54	-1.72	0.008	0.134	1	2072	tags=35%, list=15%, signal=41%
88	GOBP_MESODERMAL_CELL_DIFFERENTIATION	Details ...	22	-0.61	-1.72	0.008	0.134	1	2085	tags=55%, list=15%, signal=64%
115	GOBP_SALIVARY_GLAND_DEVELOPMENT		29	-0.55	-1.69	0.014	0.134	1	2352	tags=45%, list=17%, signal=54%
113	GOBP_CELL_MORPHOGENESIS_INVOLVED_IN_NEURON_DIFFERENTIATION		499	-0.37	-1.69	0	0.135	1	3333	tags=36%, list=24%, signal=45%
112	GOBP_CHAPERONE_MEDIATED_PROTEIN_FOLDING		66	-0.46	-1.69	0.002	0.135	1	938	tags=18%, list=7%, signal=19%
111	GOCC_INTRINSIC_COMPONENT_OF_POSTSYNAPTIC_DENSITY_MEMBRANE		51	-0.5	-1.69	0.004	0.135	1	3384	tags=45%, list=24%, signal=59%
87	GOBP_MALE_GENITALIA_DEVELOPMENT	Details ...	18	-0.61	-1.72	0.008	0.135	1	2234	tags=44%, list=16%, signal=53%
114	GOCC_CYTOSOLIC_REGION		15	-0.65	-1.69	0.014	0.135	1	3555	tags=60%, list=26%, signal=81%
92	GOBP_G_PROTEIN_COUPLED_ACETYLCHOLINE_RECEPTOR_SIGNALING_PATHWAY	Details ...	17	-0.63	-1.71	0.016	0.135	1	3649	tags=65%, list=26%, signal=88%
130	GOBP_FOREBRAIN_GENERATION_OF_NEURONS		40	-0.52	-1.67	0.004	0.136	1	2085	tags=38%, list=15%, signal=44%
152	GOBP_REGULATION_OF_AMPA_RECEPTOR_ACTIVITY		25	-0.56	-1.66	0.008	0.136	1	3091	tags=52%, list=22%, signal=67%
106	GOCC_INTRINSIC_COMPONENT_OF_PRESYNAPTIC_MEMBRANE		62	-0.48	-1.69	0	0.137	1	2319	tags=39%, list=17%, signal=46%
131	GOBP_REGULATION_OF_CELL_MORPHOGENESIS		272	-0.38	-1.67	0	0.137	1	3521	tags=39%, list=25%, signal=51%
110	GOBP_FILOPODIUM_ASSEMBLY		63	-0.48	-1.69	0.002	0.137	1	2851	tags=38%, list=21%, signal=48%
147	GOBP_POTASSIUM_ION_IMPORT_ACROSS_PLASMA_MEMBRANE		38	-0.52	-1.66	0.002	0.137	1	2413	tags=32%, list=17%, signal=38%
148	GOBP_POSITIVE_REGULATION_OF_VIRAL_PROCESS		52	-0.49	-1.66	0.002	0.137	1	1054	tags=15%, list=8%, signal=17%
151	GOBP_REGULATION_OF_AXONOGENESIS		146	-0.41	-1.66	0.002	0.137	1	3333	tags=38%, list=24%, signal=50%
109	GOBP_EXOCRINE_SYSTEM_DEVELOPMENT		38	-0.53	-1.69	0.004	0.137	1	2352	tags=39%, list=17%, signal=47%
100	GOBP_LOW_DENSITY_LIPOPROTEIN_PARTICLE_CLEARANCE	Details ...	18	-0.64	-1.7	0.008	0.137	1	1439	tags=33%, list=10%, signal=37%
149	GOMF_SCAFFOLD_PROTEIN_BINDING		59	-0.47	-1.66	0.008	0.137	1	3384	tags=46%, list=24%, signal=60%
150	GOBP_DENDRITIC_CELL_MIGRATION		22	-0.59	-1.66	0.008	0.137	1	1684	tags=32%, list=12%, signal=36%
153	GOCC_CELL_BODY_MEMBRANE		25	-0.56	-1.66	0.01	0.137	1	3965	tags=64%, list=29%, signal=89%
132	GOBP_CELL_AGGREGATION		15	-0.64	-1.67	0.014	0.137	1	1455	tags=47%, list=10%, signal=52%
99	GOMF_INTEGRIN_BINDING	Details ...	135	-0.42	-1.7	0	0.138	1	1777	tags=32%, list=13%, signal=36%
141	GOBP_CHONDROCYTE_DIFFERENTIATION		94	-0.44	-1.66	0	0.138	1	3049	tags=45%, list=22%, signal=57%
145	GOBP_LENS_DEVELOPMENT_IN_CAMERA_TYPE_EYE		64	-0.46	-1.66	0.004	0.138	1	2621	tags=45%, list=19%, signal=56%
104	GOBP_REGULATION_OF_DENDRITIC_SPINE_MORPHOGENESIS		43	-0.51	-1.7	0.006	0.138	1	3599	tags=49%, list=26%, signal=66%
108	GOBP_POSITIVE_REGULATION_OF_NEUROBLAST_PROLIFERATION		19	-0.6	-1.69	0.006	0.138	1	3619	tags=58%, list=26%, signal=78%
137	GOBP_DETECTION_OF_STIMULUS_INVOLVED_IN_SENSORY_PERCEPTION		62	-0.47	-1.67	0.006	0.138	1	993	tags=24%, list=7%, signal=26%
136	GOBP_LEUKOCYTE_TETHERING_OR_ROLLING		22	-0.59	-1.67	0.01	0.138	1	3901	tags=59%, list=28%, signal=82%
101	GOBP_CHAPERONE_MEDIATED_AUTOPHAGY		16	-0.64	-1.7	0.013	0.138	1	1137	tags=31%, list=8%, signal=34%
134	GOBP_REGULATION_OF_SMOOTH_MUSCLE_CELL_DIFFERENTIATION		28	-0.55	-1.67	0.014	0.138	1	4212	tags=61%, list=30%, signal=87%
146	GOBP_NEGATIVE_REGULATION_OF_CHONDROCYTE_DIFFERENTIATION		17	-0.62	-1.66	0.015	0.138	1	2234	tags=35%, list=16%, signal=42%
135	GOBP_REGULATION_OF_VIRAL_PROCESS		114	-0.42	-1.67	0	0.139	1	1659	tags=21%, list=12%, signal=24%
138	GOBP_AXON_DEVELOPMENT		423	-0.36	-1.67	0	0.139	1	3333	tags=37%, list=24%, signal=47%
139	GOBP_CELLULAR_RESPONSE_TO_UNFOLDED_PROTEIN		90	-0.44	-1.67	0	0.139	1	3265	tags=33%, list=23%, signal=43%
140	GOBP_INORGANIC_ION_IMPORT_ACROSS_PLASMA_MEMBRANE		77	-0.45	-1.66	0	0.139	1	3464	tags=42%, list=25%, signal=55%
142	GOBP_REGULATION_OF_TRANS_SYNAPTIC_SIGNALING		364	-0.37	-1.66	0	0.139	1	3633	tags=41%, list=26%, signal=54%
157	GOBP_MUSCLE_STRUCTURE_DEVELOPMENT		500	-0.36	-1.65	0	0.139	1	2588	tags=31%, list=19%, signal=36%
159	GOBP_PEPTIDYL_TYROSINE_MODIFICATION		288	-0.37	-1.65	0	0.139	1	2200	tags=26%, list=16%, signal=31%
162	GOBP_BONE_MINERALIZATION		99	-0.43	-1.65	0	0.139	1	2621	tags=40%, list=19%, signal=49%
105	GOMF_TRANSMEMBRANE_RECEPTOR_PROTEIN_TYROSINE_KINASE_ACTIVITY		58	-0.49	-1.69	0.002	0.139	1	2138	tags=38%, list=15%, signal=45%
144	GOBP_POSITIVE_REGULATION_OF_CELL_SUBSTRATE_JUNCTION_ORGANIZATION		30	-0.54	-1.66	0.004	0.139	1	2349	tags=33%, list=17%, signal=40%
158	GOBP_POSITIVE_REGULATION_OF_INTERLEUKIN_10_PRODUCTION		25	-0.57	-1.65	0.006	0.139	1	1101	tags=36%, list=8%, signal=39%
165	GOBP_MESODERM_MORPHOGENESIS		54	-0.48	-1.65	0.008	0.139	1	2641	tags=46%, list=19%, signal=57%
98	GOCC_FILAMENTOUS_ACTIN	Details ...	28	-0.56	-1.7	0.01	0.139	1	2251	tags=43%, list=16%, signal=51%
133	GOCC_PRESYNAPTIC_ACTIVE_ZONE_MEMBRANE		25	-0.57	-1.67	0.011	0.139	1	2517	tags=44%, list=18%, signal=54%
156	GOBP_FOREBRAIN_NEURON_DEVELOPMENT		19	-0.6	-1.65	0.012	0.139	1	1884	tags=32%, list=14%, signal=36%
160	GOCC_AXON_INITIAL_SEGMENT		18	-0.6	-1.65	0.016	0.139	1	5404	tags=94%, list=39%, signal=154%
107	GOBP_PROTEIN_KINASE_C_SIGNALING		24	-0.59	-1.69	0.018	0.139	1	499	tags=17%, list=4%, signal=17%
164	GOBP_VIRAL_LIFE_CYCLE		249	-0.38	-1.65	0	0.14	1	1722	tags=18%, list=12%, signal=20%
154	GOBP_AXON_EXTENSION		114	-0.42	-1.65	0.002	0.14	1	3252	tags=38%, list=23%, signal=49%
103	GOBP_REGULATION_OF_STEM_CELL_PROLIFERATION		30	-0.55	-1.7	0.004	0.14	1	1700	tags=43%, list=12%, signal=49%
155	GOBP_BASEMENT_MEMBRANE_ORGANIZATION		29	-0.55	-1.65	0.006	0.14	1	1589	tags=28%, list=11%, signal=31%
102	GOBP_L_GLUTAMATE_TRANSMEMBRANE_TRANSPORT		24	-0.58	-1.7	0.009	0.14	1	3205	tags=42%, list=23%, signal=54%
143	GOBP_NEGATIVE_REGULATION_OF_ENDOPLASMIC_RETICULUM_STRESS_INDUCED_INTRINSIC_APOPTOTIC_SIGNALING_PATHWAY		17	-0.63	-1.66	0.012	0.14	1	1985	tags=29%, list=14%, signal=34%
163	GOBP_TRABECULA_FORMATION		20	-0.6	-1.65	0.02	0.14	1	1795	tags=50%, list=13%, signal=57%
161	GOBP_TYPE_B_PANCREATIC_CELL_DEVELOPMENT		20	-0.59	-1.65	0.022	0.14	1	3314	tags=50%, list=24%, signal=66%
167	GOCC_CATION_CHANNEL_COMPLEX		179	-0.39	-1.64	0	0.145	1	2706	tags=35%, list=19%, signal=43%
166	GOBP_SMOOTH_MUSCLE_CELL_DIFFERENTIATION		56	-0.48	-1.64	0.002	0.145	1	3527	tags=48%, list=25%, signal=64%
168	GOBP_NEGATIVE_REGULATION_OF_SMOOTHENED_SIGNALING_PATHWAY		32	-0.52	-1.64	0.014	0.145	1	1656	tags=28%, list=12%, signal=32%
171	GOBP_REGULATION_OF_NEUROGENESIS		301	-0.37	-1.64	0	0.146	1	3423	tags=36%, list=25%, signal=47%
170	GOMF_POTASSIUM_ION_TRANSMEMBRANE_TRANSPORTER_ACTIVITY		122	-0.41	-1.64	0	0.147	1	2780	tags=40%, list=20%, signal=50%
174	GOBP_SENSORY_SYSTEM_DEVELOPMENT		307	-0.37	-1.64	0	0.147	1	2644	tags=35%, list=19%, signal=42%
177	GOBP_ENTRY_INTO_HOST		119	-0.41	-1.63	0.002	0.147	1	1900	tags=25%, list=14%, signal=29%
169	GOCC_EXCITATORY_SYNAPSE		46	-0.49	-1.64	0.008	0.147	1	2074	tags=37%, list=15%, signal=43%
172	GOCC_COMPLEX_OF_COLLAGEN_TRIMERS		20	-0.59	-1.64	0.014	0.147	1	1349	tags=45%, list=10%, signal=50%
173	GOBP_OUTFLOW_TRACT_SEPTUM_MORPHOGENESIS		20	-0.6	-1.64	0.016	0.147	1	2314	tags=60%, list=17%, signal=72%
176	GOBP_NEURON_MATURATION		42	-0.5	-1.63	0.002	0.148	1	3937	tags=57%, list=28%, signal=79%
175	GOBP_REGULATION_OF_PROTEIN_KINASE_C_SIGNALING		15	-0.62	-1.63	0.016	0.148	1	1786	tags=20%, list=13%, signal=23%
179	GOBP_REGULATION_OF_NEURON_PROJECTION_DEVELOPMENT		395	-0.36	-1.63	0	0.15	1	3333	tags=36%, list=24%, signal=46%
186	GOBP_REGULATION_OF_CELL_DEVELOPMENT		403	-0.36	-1.63	0	0.15	1	3333	tags=34%, list=24%, signal=43%
189	GOBP_REGULATION_OF_NERVOUS_SYSTEM_DEVELOPMENT		367	-0.36	-1.62	0	0.15	1	3439	tags=37%, list=25%, signal=48%
182	GOBP_GLIAL_CELL_DEVELOPMENT		100	-0.42	-1.63	0.002	0.15	1	3625	tags=48%, list=26%, signal=64%
185	GOCC_SCHAFFER_COLLATERAL_CA1_SYNAPSE		69	-0.45	-1.63	0.006	0.15	1	3462	tags=42%, list=25%, signal=56%
178	GOBP_RECEPTOR_LOCALIZATION_TO_SYNAPSE		54	-0.47	-1.63	0.008	0.15	1	3887	tags=44%, list=28%, signal=61%
190	GOBP_DETECTION_OF_STIMULUS_INVOLVED_IN_SENSORY_PERCEPTION_OF_PAIN		18	-0.61	-1.62	0.017	0.15	1	713	tags=33%, list=5%, signal=35%
184	GOMF_LAMININ_BINDING		24	-0.56	-1.63	0.024	0.15	1	3423	tags=54%, list=25%, signal=72%
183	GOBP_POSITIVE_REGULATION_OF_CELL_PROJECTION_ORGANIZATION		311	-0.36	-1.63	0	0.151	1	3638	tags=36%, list=26%, signal=48%
188	GOBP_POSTSYNAPSE_ORGANIZATION		151	-0.39	-1.62	0	0.151	1	1985	tags=26%, list=14%, signal=30%
181	GOBP_OVULATION_CYCLE_PROCESS		36	-0.51	-1.63	0.006	0.151	1	2836	tags=42%, list=20%, signal=52%
180	GOBP_GLANDULAR_EPITHELIAL_CELL_DEVELOPMENT		26	-0.55	-1.63	0.014	0.151	1	3597	tags=46%, list=26%, signal=62%
187	GOMF_C4_DICARBOXYLATE_TRANSMEMBRANE_TRANSPORTER_ACTIVITY		15	-0.63	-1.62	0.018	0.151	1	2397	tags=33%, list=17%, signal=40%
191	GOCC_NEURON_TO_NEURON_SYNAPSE		336	-0.36	-1.62	0	0.153	1	3561	tags=40%, list=26%, signal=53%
194	GOBP_FOREBRAIN_DEVELOPMENT		306	-0.37	-1.62	0	0.153	1	2949	tags=34%, list=21%, signal=42%
196	GOBP_GLYCOSPHINGOLIPID_BIOSYNTHETIC_PROCESS		32	-0.52	-1.62	0.01	0.153	1	2241	tags=34%, list=16%, signal=41%
195	GOBP_TRABECULA_MORPHOGENESIS		40	-0.49	-1.62	0.012	0.153	1	2401	tags=43%, list=17%, signal=51%
192	GOBP_ENDOCARDIAL_CUSHION_DEVELOPMENT		42	-0.49	-1.62	0.014	0.153	1	2314	tags=50%, list=17%, signal=60%
193	GOBP_CELLULAR_COMPONENT_MAINTENANCE		54	-0.47	-1.62	0.004	0.154	1	3386	tags=41%, list=24%, signal=54%
197	GOBP_LEUKOCYTE_ADHESION_TO_VASCULAR_ENDOTHELIAL_CELL		35	-0.51	-1.61	0.018	0.156	1	3901	tags=57%, list=28%, signal=79%
198	GOMF_POTASSIUM_CHANNEL_ACTIVITY		98	-0.42	-1.61	0.004	0.159	1	2780	tags=41%, list=20%, signal=51%
202	GOCC_CELL_LEADING_EDGE		388	-0.35	-1.61	0	0.161	1	2755	tags=29%, list=20%, signal=35%
201	GOBP_PROSTATE_GLAND_MORPHOGENESIS		21	-0.57	-1.61	0.035	0.161	1	1785	tags=38%, list=13%, signal=44%
204	GOBP_NEGATIVE_REGULATION_OF_TRANSFORMING_GROWTH_FACTOR_BETA_RECEPTOR_SIGNALING_PATHWAY		67	-0.44	-1.61	0.006	0.162	1	1362	tags=22%, list=10%, signal=25%
200	GOBP_POSITIVE_REGULATION_OF_POTASSIUM_ION_TRANSPORT		41	-0.5	-1.61	0.012	0.162	1	3991	tags=49%, list=29%, signal=68%
199	GOMF_NEUROTRANSMITTER_RECEPTOR_ACTIVITY_INVOLVED_IN_REGULATION_OF_POSTSYNAPTIC_MEMBRANE_POTENTIAL		35	-0.51	-1.61	0.025	0.163	1	3738	tags=66%, list=27%, signal=90%
203	GOBP_POSITIVE_REGULATION_OF_POTASSIUM_ION_TRANSMEMBRANE_TRANSPORTER_ACTIVITY		22	-0.56	-1.61	0.029	0.163	1	4720	tags=73%, list=34%, signal=110%
205	GOBP_SYNAPSE_ORGANIZATION		380	-0.36	-1.6	0	0.164	1	3643	tags=41%, list=26%, signal=53%
206	GOBP_SMALL_GTPASE_MEDIATED_SIGNAL_TRANSDUCTION		456	-0.35	-1.6	0	0.164	1	3857	tags=39%, list=28%, signal=52%
207	GOBP_TROPHECTODERMAL_CELL_DIFFERENTIATION		16	-0.6	-1.6	0.024	0.167	1	3126	tags=50%, list=22%, signal=64%
212	GOBP_REGULATION_OF_POSITIVE_CHEMOTAXIS		20	-0.59	-1.6	0.012	0.168	1	509	tags=30%, list=4%, signal=31%
210	GOMF_METAL_ION_TRANSMEMBRANE_TRANSPORTER_ACTIVITY		331	-0.36	-1.6	0	0.169	1	2478	tags=31%, list=18%, signal=37%
211	GOBP_POSITIVE_REGULATION_OF_CELL_ADHESION		328	-0.35	-1.6	0	0.169	1	1573	tags=22%, list=11%, signal=24%
208	GOBP_POSITIVE_REGULATION_OF_CELL_SUBSTRATE_ADHESION		104	-0.41	-1.6	0.002	0.169	1	1457	tags=22%, list=10%, signal=25%
209	GOBP_RESPONSE_TO_SALT		16	-0.61	-1.6	0.034	0.169	1	429	tags=25%, list=3%, signal=26%
214	GOMF_SODIUM_ION_TRANSMEMBRANE_TRANSPORTER_ACTIVITY		107	-0.42	-1.59	0	0.17	1	2548	tags=34%, list=18%, signal=41%
216	GOBP_CAMERA_TYPE_EYE_DEVELOPMENT		262	-0.37	-1.59	0	0.17	1	2644	tags=36%, list=19%, signal=43%
213	GOBP_REGULATION_OF_RAS_PROTEIN_SIGNAL_TRANSDUCTION		167	-0.38	-1.59	0.002	0.17	1	3346	tags=34%, list=24%, signal=44%
218	GOBP_POSITIVE_REGULATION_OF_DEPHOSPHORYLATION		53	-0.47	-1.59	0.006	0.17	1	4467	tags=49%, list=32%, signal=72%
217	GOBP_NEGATIVE_REGULATION_OF_SMALL_GTPASE_MEDIATED_SIGNAL_TRANSDUCTION		53	-0.47	-1.59	0.014	0.17	1	3332	tags=42%, list=24%, signal=54%
215	GOMF_VOLTAGE_GATED_POTASSIUM_CHANNEL_ACTIVITY		75	-0.44	-1.59	0.004	0.171	1	2780	tags=41%, list=20%, signal=51%
219	GOBP_ENDOCARDIAL_CUSHION_MORPHOGENESIS		35	-0.51	-1.59	0.019	0.171	1	2314	tags=49%, list=17%, signal=58%
222	GOBP_NEUROTRANSMITTER_SECRETION		129	-0.39	-1.59	0.002	0.172	1	4016	tags=42%, list=29%, signal=58%
221	GOBP_ENTEROENDOCRINE_CELL_DIFFERENTIATION		24	-0.54	-1.59	0.02	0.172	1	3314	tags=42%, list=24%, signal=55%
220	GOMF_ACTIN_FILAMENT_BINDING		186	-0.38	-1.59	0	0.173	1	2653	tags=31%, list=19%, signal=38%
223	GOBP_CELL_DIFFERENTIATION_INVOLVED_IN_KIDNEY_DEVELOPMENT		49	-0.47	-1.59	0.009	0.173	1	3612	tags=59%, list=26%, signal=80%
224	GOBP_SEMI_LUNAR_VALVE_DEVELOPMENT		34	-0.51	-1.59	0.023	0.173	1	3194	tags=59%, list=23%, signal=76%
228	GOCC_GLUTAMATERGIC_SYNAPSE		299	-0.36	-1.58	0	0.174	1	3670	tags=41%, list=26%, signal=55%
226	GOBP_POSITIVE_REGULATION_OF_DEVELOPMENTAL_GROWTH		131	-0.39	-1.58	0.002	0.174	1	2266	tags=29%, list=16%, signal=34%
225	GOBP_DICARBOXYLIC_ACID_TRANSPORT		71	-0.43	-1.59	0.004	0.174	1	3464	tags=38%, list=25%, signal=50%
231	GOMF_EXTRACELLULAR_MATRIX_STRUCTURAL_CONSTITUENT		124	-0.4	-1.58	0.004	0.174	1	1349	tags=31%, list=10%, signal=35%
230	GOBP_REGULATION_OF_RHO_PROTEIN_SIGNAL_TRANSDUCTION		73	-0.43	-1.58	0.008	0.174	1	2983	tags=37%, list=21%, signal=47%
227	GOBP_VASCULAR_ASSOCIATED_SMOOTH_MUSCLE_CELL_DIFFERENTIATION		24	-0.55	-1.58	0.02	0.174	1	2063	tags=38%, list=15%, signal=44%
229	GOBP_PERK_MEDIATED_UNFOLDED_PROTEIN_RESPONSE		17	-0.61	-1.58	0.03	0.175	1	3804	tags=59%, list=27%, signal=81%
234	GOCC_ENDOPLASMIC_RETICULUM_PROTEIN_CONTAINING_COMPLEX		117	-0.4	-1.58	0.006	0.177	1	1987	tags=21%, list=14%, signal=25%
264	GOBP_POSITIVE_REGULATION_OF_NEURON_DEATH		76	-0.42	-1.56	0.008	0.177	1	3660	tags=43%, list=26%, signal=59%
232	GOBP_HEART_VALVE_MORPHOGENESIS		47	-0.47	-1.58	0.011	0.177	1	3194	tags=47%, list=23%, signal=61%
233	GOBP_APICAL_PROTEIN_LOCALIZATION		15	-0.61	-1.58	0.039	0.177	1	2215	tags=33%, list=16%, signal=40%
259	GOBP_OSTEOBLAST_DIFFERENTIATION		199	-0.37	-1.57	0	0.178	1	3126	tags=42%, list=22%, signal=54%
265	GOBP_PROTEIN_FOLDING		178	-0.37	-1.56	0	0.178	1	1681	tags=20%, list=12%, signal=22%
267	GOMF_GATED_CHANNEL_ACTIVITY		247	-0.36	-1.56	0	0.178	1	2707	tags=34%, list=19%, signal=41%
263	GOMF_VOLTAGE_GATED_CATION_CHANNEL_ACTIVITY		119	-0.4	-1.56	0.004	0.178	1	2780	tags=40%, list=20%, signal=50%
242	GOBP_STEM_CELL_PROLIFERATION		51	-0.46	-1.57	0.012	0.178	1	1700	tags=31%, list=12%, signal=36%
268	GOBP_REGULATION_OF_CHONDROCYTE_DIFFERENTIATION		41	-0.48	-1.56	0.014	0.178	1	3049	tags=49%, list=22%, signal=62%
266	GOBP_AXIS_SPECIFICATION		66	-0.43	-1.56	0.016	0.178	1	2234	tags=33%, list=16%, signal=40%
269	GOBP_ANTIGEN_PROCESSING_AND_PRESENTATION_OF_PEPTIDE_ANTIGEN		43	-0.47	-1.56	0.016	0.178	1	2306	tags=40%, list=17%, signal=47%
243	GOBP_CHONDROCYTE_DEVELOPMENT		28	-0.53	-1.57	0.019	0.178	1	2173	tags=36%, list=16%, signal=42%
261	GOMF_LOW_DENSITY_LIPOPROTEIN_PARTICLE_RECEPTOR_BINDING		18	-0.57	-1.56	0.024	0.178	1	643	tags=22%, list=5%, signal=23%
241	GOMF_MHC_CLASS_II_PROTEIN_COMPLEX_BINDING		16	-0.59	-1.57	0.03	0.178	1	2413	tags=56%, list=17%, signal=68%
262	GOBP_CELL_MIGRATION_IN_HINDBRAIN		15	-0.6	-1.56	0.033	0.178	1	3332	tags=60%, list=24%, signal=79%
244	GOBP_NEURON_PROJECTION_EXTENSION		160	-0.38	-1.57	0	0.179	1	3252	tags=33%, list=23%, signal=43%
245	GOCC_ANCHORED_COMPONENT_OF_PLASMA_MEMBRANE		43	-0.47	-1.57	0.012	0.179	1	1546	tags=37%, list=11%, signal=42%
257	GOBP_ANGIOGENESIS_INVOLVED_IN_WOUND_HEALING		24	-0.53	-1.57	0.016	0.179	1	1457	tags=33%, list=10%, signal=37%
270	GOBP_REGULATION_OF_GLIOGENESIS		72	-0.42	-1.56	0.016	0.179	1	3423	tags=44%, list=25%, signal=59%
260	GOBP_EPITHELIAL_TUBE_BRANCHING_INVOLVED_IN_LUNG_MORPHOGENESIS		23	-0.55	-1.56	0.018	0.179	1	2234	tags=61%, list=16%, signal=72%
249	GOBP_HEPARAN_SULFATE_PROTEOGLYCAN_BIOSYNTHETIC_PROCESS		26	-0.53	-1.57	0.022	0.179	1	4216	tags=50%, list=30%, signal=72%
239	GOCC_AMPA_GLUTAMATE_RECEPTOR_COMPLEX		25	-0.54	-1.57	0.026	0.179	1	1416	tags=28%, list=10%, signal=31%
258	GOBP_CELL_SURFACE_RECEPTOR_SIGNALING_PATHWAY_INVOLVED_IN_HEART_DEVELOPMENT		23	-0.55	-1.57	0.028	0.179	1	2234	tags=52%, list=16%, signal=62%
240	GOBP_POSITIVE_REGULATION_OF_CALCIUM_ION_DEPENDENT_EXOCYTOSIS		16	-0.6	-1.57	0.031	0.179	1	1844	tags=38%, list=13%, signal=43%
237	GOBP_MUSCLE_CELL_DIFFERENTIATION		296	-0.36	-1.58	0	0.18	1	3423	tags=41%, list=25%, signal=53%
248	GOBP_STRIATED_MUSCLE_CELL_DIFFERENTIATION		208	-0.37	-1.57	0	0.18	1	3250	tags=40%, list=23%, signal=51%
236	GOBP_REGULATION_OF_CELL_SHAPE		134	-0.39	-1.58	0.002	0.18	1	3521	tags=45%, list=25%, signal=59%
251	GOBP_DEVELOPMENTAL_GROWTH_INVOLVED_IN_MORPHOGENESIS		213	-0.37	-1.57	0.002	0.18	1	2674	tags=29%, list=19%, signal=35%
256	GOBP_NEGATIVE_REGULATION_OF_TRANSMEMBRANE_RECEPTOR_PROTEIN_SERINE_THREONINE_KINASE_SIGNALING_PATHWAY		106	-0.4	-1.57	0.002	0.18	1	2111	tags=25%, list=15%, signal=30%
238	GOBP_RETINA_DEVELOPMENT_IN_CAMERA_TYPE_EYE		123	-0.4	-1.57	0.004	0.18	1	2414	tags=37%, list=17%, signal=44%
253	GOCC_I_BAND		110	-0.4	-1.57	0.004	0.18	1	2251	tags=32%, list=16%, signal=38%
246	GOBP_NEURAL_PRECURSOR_CELL_PROLIFERATION		114	-0.39	-1.57	0.006	0.18	1	3043	tags=35%, list=22%, signal=45%
273	GOBP_COLLAGEN_METABOLIC_PROCESS		72	-0.43	-1.56	0.008	0.18	1	1352	tags=25%, list=10%, signal=28%
254	GOMF_SOLUTE_SODIUM_SYMPORTER_ACTIVITY		44	-0.47	-1.57	0.016	0.18	1	2130	tags=34%, list=15%, signal=40%
255	GOBP_RETINA_MORPHOGENESIS_IN_CAMERA_TYPE_EYE		48	-0.47	-1.57	0.016	0.18	1	2100	tags=44%, list=15%, signal=51%
235	GOBP_CARDIAC_MYOFIBRIL_ASSEMBLY		15	-0.61	-1.58	0.021	0.18	1	1714	tags=53%, list=12%, signal=61%
250	GOBP_POSITIVE_REGULATION_OF_VASCULAR_ASSOCIATED_SMOOTH_MUSCLE_CELL_PROLIFERATION		30	-0.51	-1.57	0.022	0.18	1	1114	tags=30%, list=8%, signal=33%
247	GOCC_LAMELLIPODIUM_MEMBRANE		22	-0.55	-1.57	0.027	0.18	1	671	tags=23%, list=5%, signal=24%
272	GOMF_DELAYED_RECTIFIER_POTASSIUM_CHANNEL_ACTIVITY		25	-0.53	-1.56	0.033	0.18	1	2692	tags=52%, list=19%, signal=64%
271	GOBP_POSITIVE_REGULATION_OF_DENDRITE_DEVELOPMENT		17	-0.59	-1.56	0.034	0.18	1	2064	tags=35%, list=15%, signal=41%
252	GOBP_CAMERA_TYPE_EYE_MORPHOGENESIS		105	-0.4	-1.57	0.006	0.181	1	2812	tags=41%, list=20%, signal=51%
275	GOBP_POSITIVE_REGULATION_OF_SUBSTRATE_ADHESION_DEPENDENT_CELL_SPREADING		36	-0.48	-1.56	0.022	0.181	1	2075	tags=31%, list=15%, signal=36%
277	GOBP_CARTILAGE_DEVELOPMENT		150	-0.39	-1.55	0.002	0.182	1	3049	tags=43%, list=22%, signal=55%
279	GOCC_NEUROTRANSMITTER_RECEPTOR_COMPLEX		39	-0.48	-1.55	0.014	0.182	1	1416	tags=33%, list=10%, signal=37%
274	GOBP_TOOTH_MINERALIZATION		20	-0.57	-1.56	0.03	0.182	1	2571	tags=55%, list=18%, signal=67%
278	GOBP_NEURON_PROJECTION_ARBORIZATION		25	-0.54	-1.55	0.032	0.182	1	3513	tags=52%, list=25%, signal=69%
285	GOMF_SODIUM_CHANNEL_ACTIVITY		38	-0.48	-1.55	0.016	0.183	1	3376	tags=45%, list=24%, signal=59%
276	GOCC_AGGRESOME		28	-0.51	-1.55	0.022	0.183	1	1437	tags=21%, list=10%, signal=24%
282	GOMF_PROTEIN_TYROSINE_KINASE_ACTIVITY		122	-0.4	-1.55	0	0.184	1	2200	tags=30%, list=16%, signal=35%
283	GOBP_BIOMINERALIZATION		131	-0.38	-1.55	0	0.184	1	2470	tags=35%, list=18%, signal=42%
284	GOMF_EXOGENOUS_PROTEIN_BINDING		66	-0.43	-1.55	0.007	0.184	1	2162	tags=32%, list=16%, signal=37%
281	GOBP_REGULATION_OF_CARTILAGE_DEVELOPMENT		55	-0.45	-1.55	0.016	0.184	1	2313	tags=40%, list=17%, signal=48%
280	GOBP_POSITIVE_REGULATION_OF_PHOSPHOPROTEIN_PHOSPHATASE_ACTIVITY		18	-0.59	-1.55	0.035	0.184	1	4453	tags=67%, list=32%, signal=98%
286	GOBP_RESPONSE_TO_ACIDIC_PH		20	-0.57	-1.55	0.032	0.185	1	1769	tags=30%, list=13%, signal=34%
295	GOBP_TRANSFORMING_GROWTH_FACTOR_BETA_RECEPTOR_SIGNALING_PATHWAY		167	-0.37	-1.54	0	0.186	1	2352	tags=25%, list=17%, signal=29%
287	GOBP_REGULATION_OF_BIOMINERALIZATION		82	-0.41	-1.55	0.006	0.186	1	2917	tags=44%, list=21%, signal=55%
288	GOBP_GLYCOSPHINGOLIPID_METABOLIC_PROCESS		56	-0.44	-1.55	0.012	0.186	1	2241	tags=29%, list=16%, signal=34%
292	GOMF_LIPID_PHOSPHATASE_ACTIVITY		16	-0.59	-1.55	0.029	0.186	1	3060	tags=56%, list=22%, signal=72%
294	GOBP_NEGATIVE_REGULATION_OF_MIRNA_TRANSCRIPTION		16	-0.6	-1.54	0.037	0.186	1	2122	tags=50%, list=15%, signal=59%
297	GOBP_DEVELOPMENTAL_CELL_GROWTH		205	-0.36	-1.54	0.002	0.187	1	3252	tags=33%, list=23%, signal=43%
298	GOBP_NEGATIVE_REGULATION_OF_RECEPTOR_SIGNALING_PATHWAY_VIA_STAT		22	-0.54	-1.54	0.019	0.187	1	3946	tags=45%, list=28%, signal=63%
293	GOBP_MELANOCYTE_DIFFERENTIATION		24	-0.54	-1.54	0.026	0.187	1	981	tags=33%, list=7%, signal=36%
289	GOBP_REGULATION_OF_CHROMATIN_ORGANIZATION		40	-0.49	-1.55	0.028	0.187	1	537	tags=10%, list=4%, signal=10%
291	GOMF_OXIDOREDUCTASE_ACTIVITY_ACTING_ON_PAIRED_DONORS_WITH_INCORPORATION_OR_REDUCTION_OF_MOLECULAR_OXYGEN_NAD_P_H_AS_ONE_DONOR_AND_INCORPORATION_OF_ONE_ATOM_OF_OXYGEN		23	-0.54	-1.55	0.031	0.187	1	1785	tags=39%, list=13%, signal=45%
296	GOBP_PLASMA_MEMBRANE_PHOSPHOLIPID_SCRAMBLING		19	-0.56	-1.54	0.037	0.187	1	3273	tags=47%, list=24%, signal=62%
290	GOBP_REGULATION_OF_PRODUCTION_OF_SMALL_RNA_INVOLVED_IN_GENE_SILENCING_BY_RNA		17	-0.59	-1.55	0.049	0.187	1	2452	tags=35%, list=18%, signal=43%
301	GOBP_CHLORIDE_TRANSPORT		80	-0.41	-1.54	0.004	0.189	1	2707	tags=34%, list=19%, signal=42%
303	GOBP_EPHRIN_RECEPTOR_SIGNALING_PATHWAY		49	-0.46	-1.54	0.013	0.19	1	4082	tags=55%, list=29%, signal=78%
300	GOBP_POSITIVE_REGULATION_OF_FOCAL_ADHESION_ASSEMBLY		25	-0.54	-1.54	0.036	0.19	1	2201	tags=32%, list=16%, signal=38%
302	GOMF_L_AMINO_ACID_TRANSMEMBRANE_TRANSPORTER_ACTIVITY		50	-0.45	-1.54	0.019	0.191	1	2922	tags=34%, list=21%, signal=43%
304	GOBP_INTEGRIN_ACTIVATION		20	-0.55	-1.54	0.024	0.191	1	1530	tags=25%, list=11%, signal=28%
306	GOCC_ACTIN_FILAMENT_BUNDLE		73	-0.42	-1.54	0.006	0.192	1	2617	tags=36%, list=19%, signal=44%
330	GOBP_REGULATION_OF_SUBSTRATE_ADHESION_DEPENDENT_CELL_SPREADING		50	-0.45	-1.53	0.016	0.192	1	2075	tags=26%, list=15%, signal=30%
305	GOBP_SUBSTANTIA_NIGRA_DEVELOPMENT		39	-0.47	-1.54	0.025	0.192	1	1082	tags=18%, list=8%, signal=19%
316	GOBP_PATHWAY_RESTRICTED_SMAD_PROTEIN_PHOSPHORYLATION		48	-0.45	-1.53	0.025	0.192	1	3943	tags=63%, list=28%, signal=87%
343	GOBP_GLIAL_CELL_APOPTOTIC_PROCESS		15	-0.59	-1.52	0.046	0.192	1	1780	tags=33%, list=13%, signal=38%
310	GOBP_MUSCLE_TISSUE_DEVELOPMENT		308	-0.34	-1.53	0	0.193	1	2340	tags=29%, list=17%, signal=34%
345	GOBP_EPITHELIAL_CELL_DEVELOPMENT		169	-0.37	-1.52	0	0.193	1	3633	tags=43%, list=26%, signal=58%
314	GOBP_MALE_SEX_DIFFERENTIATION		118	-0.39	-1.53	0.002	0.193	1	2314	tags=28%, list=17%, signal=33%
327	GOBP_SKIN_DEVELOPMENT		175	-0.37	-1.53	0.004	0.193	1	2234	tags=31%, list=16%, signal=37%
320	GOBP_PLATELET_AGGREGATION		56	-0.44	-1.53	0.019	0.193	1	1924	tags=27%, list=14%, signal=31%
328	GOBP_SMOOTH_MUSCLE_CELL_MIGRATION		62	-0.43	-1.53	0.024	0.193	1	2075	tags=31%, list=15%, signal=36%
323	GOBP_RUFFLE_ORGANIZATION		53	-0.45	-1.53	0.029	0.193	1	2299	tags=28%, list=17%, signal=34%
321	GOBP_NEGATIVE_REGULATION_OF_RECEPTOR_SIGNALING_PATHWAY_VIA_JAK_STAT		20	-0.55	-1.53	0.031	0.193	1	3946	tags=45%, list=28%, signal=63%
329	GOMF_MHC_PROTEIN_COMPLEX_BINDING		19	-0.56	-1.53	0.031	0.193	1	2413	tags=53%, list=17%, signal=64%
344	GOBP_MICROGLIAL_CELL_ACTIVATION		31	-0.49	-1.52	0.031	0.193	1	2074	tags=32%, list=15%, signal=38%
342	GOBP_REGULATION_OF_POSTSYNAPTIC_NEUROTRANSMITTER_RECEPTOR_ACTIVITY		17	-0.56	-1.52	0.032	0.193	1	3091	tags=47%, list=22%, signal=60%
315	GOBP_REGULATION_OF_ENDOPLASMIC_RETICULUM_UNFOLDED_PROTEIN_RESPONSE		28	-0.5	-1.53	0.034	0.193	1	2681	tags=29%, list=19%, signal=35%
322	GOBP_ENDOCARDIAL_CUSHION_FORMATION		28	-0.5	-1.53	0.034	0.193	1	2314	tags=54%, list=17%, signal=64%
341	GOBP_MYELOID_DENDRITIC_CELL_ACTIVATION		18	-0.56	-1.52	0.045	0.193	1	1225	tags=22%, list=9%, signal=24%
309	GOMF_ACTIN_BINDING		376	-0.34	-1.53	0	0.194	1	2297	tags=26%, list=17%, signal=30%
325	GOBP_SYNAPSE_ASSEMBLY		156	-0.37	-1.53	0	0.194	1	3610	tags=44%, list=26%, signal=59%
308	GOMF_GROWTH_FACTOR_ACTIVITY		96	-0.4	-1.53	0.002	0.194	1	1276	tags=27%, list=9%, signal=30%
317	GOCC_LEADING_EDGE_MEMBRANE		162	-0.37	-1.53	0.002	0.194	1	2740	tags=30%, list=20%, signal=36%
319	GOBP_BIOLOGICAL_PROCESS_INVOLVED_IN_INTERACTION_WITH_HOST		152	-0.37	-1.53	0.002	0.194	1	2162	tags=22%, list=16%, signal=25%
326	GOBP_CARDIAC_MUSCLE_TISSUE_DEVELOPMENT		173	-0.37	-1.53	0.002	0.194	1	3250	tags=40%, list=23%, signal=51%
339	GOBP_REGULATION_OF_SYNAPSE_STRUCTURE_OR_ACTIVITY		191	-0.36	-1.52	0.002	0.194	1	3277	tags=37%, list=24%, signal=48%
340	GOBP_IMPORT_ACROSS_PLASMA_MEMBRANE		137	-0.38	-1.52	0.004	0.194	1	2481	tags=30%, list=18%, signal=36%
307	GOBP_PLASMA_MEMBRANE_ORGANIZATION		117	-0.39	-1.53	0.006	0.194	1	2408	tags=31%, list=17%, signal=37%
313	GOBP_RHO_PROTEIN_SIGNAL_TRANSDUCTION		120	-0.39	-1.53	0.008	0.194	1	3024	tags=36%, list=22%, signal=45%
318	GOBP_CELLULAR_RESPONSE_TO_TOPOLOGICALLY_INCORRECT_PROTEIN		109	-0.39	-1.53	0.008	0.194	1	3265	tags=29%, list=23%, signal=38%
324	GOBP_REGULATION_OF_NERVOUS_SYSTEM_PROCESS		109	-0.39	-1.53	0.01	0.194	1	1829	tags=31%, list=13%, signal=36%
332	GOBP_REGULATION_OF_POSTSYNAPTIC_MEMBRANE_POTENTIAL		109	-0.39	-1.52	0.01	0.194	1	3082	tags=46%, list=22%, signal=58%
311	GOBP_POSITIVE_REGULATION_OF_INTERLEUKIN_1_PRODUCTION		44	-0.46	-1.53	0.012	0.194	1	1467	tags=27%, list=11%, signal=30%
312	GOMF_CORECEPTOR_ACTIVITY		36	-0.48	-1.53	0.016	0.194	1	1268	tags=33%, list=9%, signal=37%
334	GOBP_METANEPHRIC_NEPHRON_DEVELOPMENT		32	-0.5	-1.52	0.019	0.194	1	1550	tags=34%, list=11%, signal=39%
335	GOBP_REGULATION_OF_T_CELL_MIGRATION		29	-0.5	-1.52	0.029	0.194	1	671	tags=21%, list=5%, signal=22%
337	GOBP_GLYCOSYLCERAMIDE_METABOLIC_PROCESS		16	-0.59	-1.52	0.044	0.194	1	1447	tags=25%, list=10%, signal=28%
338	GOBP_LENS_MORPHOGENESIS_IN_CAMERA_TYPE_EYE		18	-0.56	-1.52	0.048	0.194	1	2621	tags=56%, list=19%, signal=68%
336	GOBP_EYE_MORPHOGENESIS		131	-0.38	-1.52	0.002	0.195	1	2143	tags=33%, list=15%, signal=38%
331	GOBP_REGULATION_OF_CALCIUM_ION_DEPENDENT_EXOCYTOSIS		37	-0.48	-1.52	0.028	0.195	1	2074	tags=30%, list=15%, signal=35%
333	GOBP_SUBSTRATE_DEPENDENT_CELL_MIGRATION		24	-0.53	-1.52	0.03	0.195	1	3024	tags=50%, list=22%, signal=64%
346	GOBP_MUSCLE_CELL_DEVELOPMENT		141	-0.38	-1.52	0	0.196	1	2110	tags=31%, list=15%, signal=36%
347	GOBP_ASTROCYTE_ACTIVATION		15	-0.58	-1.52	0.044	0.196	1	1918	tags=33%, list=14%, signal=39%
348	GOBP_OVULATION_CYCLE		57	-0.43	-1.51	0.017	0.199	1	2644	tags=40%, list=19%, signal=50%
349	GOCC_MEMBRANE_MICRODOMAIN		273	-0.34	-1.51	0	0.201	1	3328	tags=39%, list=24%, signal=50%
350	GOBP_FOREBRAIN_CELL_MIGRATION		53	-0.45	-1.51	0.012	0.201	1	3017	tags=42%, list=22%, signal=53%
351	GOBP_SKELETAL_SYSTEM_MORPHOGENESIS		163	-0.37	-1.51	0.002	0.202	1	2523	tags=30%, list=18%, signal=36%
352	GOBP_LUNG_EPITHELIUM_DEVELOPMENT		30	-0.51	-1.51	0.033	0.202	1	1508	tags=33%, list=11%, signal=37%
353	GOBP_REGULATION_OF_DENDRITE_EXTENSION		24	-0.51	-1.51	0.038	0.203	1	1891	tags=25%, list=14%, signal=29%
354	GOBP_REGULATION_OF_HIPPO_SIGNALING		18	-0.56	-1.51	0.039	0.203	1	1451	tags=33%, list=10%, signal=37%
355	GOCC_TRANSPORTER_COMPLEX		317	-0.34	-1.51	0.002	0.206	1	2707	tags=29%, list=19%, signal=35%
356	GOBP_POSITIVE_REGULATION_OF_ENDOTHELIAL_CELL_PROLIFERATION		78	-0.41	-1.51	0.02	0.206	1	2368	tags=38%, list=17%, signal=46%
357	GOBP_CELLULAR_ALDEHYDE_METABOLIC_PROCESS		52	-0.44	-1.51	0.028	0.206	1	1354	tags=21%, list=10%, signal=23%
372	GOBP_ROOF_OF_MOUTH_DEVELOPMENT		77	-0.4	-1.5	0.01	0.207	1	2667	tags=40%, list=19%, signal=50%
358	GOBP_POSITIVE_REGULATION_OF_OSTEOBLAST_DIFFERENTIATION		59	-0.42	-1.5	0.018	0.207	1	3085	tags=49%, list=22%, signal=63%
375	GOBP_SENSORY_ORGAN_DEVELOPMENT		430	-0.33	-1.5	0	0.208	1	2681	tags=33%, list=19%, signal=39%
376	GOBP_REGULATION_OF_OSSIFICATION		98	-0.39	-1.5	0.008	0.208	1	2571	tags=36%, list=18%, signal=44%
370	GOBP_MESODERM_DEVELOPMENT		91	-0.4	-1.5	0.012	0.208	1	2641	tags=37%, list=19%, signal=46%
360	GOBP_ENDODERM_DEVELOPMENT		61	-0.42	-1.5	0.016	0.208	1	2816	tags=41%, list=20%, signal=51%
377	GOBP_T_CELL_MIGRATION		43	-0.45	-1.5	0.022	0.208	1	3464	tags=44%, list=25%, signal=59%
361	GOMF_DICARBOXYLIC_ACID_TRANSMEMBRANE_TRANSPORTER_ACTIVITY		25	-0.52	-1.5	0.04	0.208	1	2397	tags=32%, list=17%, signal=39%
369	GOBP_C21_STEROID_HORMONE_METABOLIC_PROCESS		23	-0.52	-1.5	0.041	0.208	1	3238	tags=52%, list=23%, signal=68%
371	GOBP_VASCULAR_ENDOTHELIAL_GROWTH_FACTOR_SIGNALING_PATHWAY		40	-0.45	-1.5	0.046	0.208	1	2368	tags=38%, list=17%, signal=45%
397	GOBP_BONE_DEVELOPMENT		181	-0.36	-1.49	0.002	0.209	1	2146	tags=25%, list=15%, signal=30%
394	GOBP_SENSORY_ORGAN_MORPHOGENESIS		208	-0.35	-1.49	0.004	0.209	1	2732	tags=36%, list=20%, signal=44%
374	GOCC_CORTICAL_ACTIN_CYTOSKELETON		73	-0.41	-1.5	0.006	0.209	1	3946	tags=42%, list=28%, signal=59%
364	GOBP_REGULATION_OF_OSTEOBLAST_DIFFERENTIATION		110	-0.38	-1.5	0.008	0.209	1	3238	tags=47%, list=23%, signal=61%
399	GOBP_FORMATION_OF_PRIMARY_GERM_LAYER		97	-0.39	-1.49	0.008	0.209	1	2906	tags=40%, list=21%, signal=50%
373	GOBP_GLOMERULUS_DEVELOPMENT		59	-0.42	-1.5	0.012	0.209	1	2508	tags=37%, list=18%, signal=45%
398	GOMF_SMAD_BINDING		72	-0.4	-1.49	0.012	0.209	1	3612	tags=39%, list=26%, signal=52%
380	GOBP_CELLULAR_RESPONSE_TO_VASCULAR_ENDOTHELIAL_GROWTH_FACTOR_STIMULUS		58	-0.43	-1.5	0.019	0.209	1	2368	tags=38%, list=17%, signal=46%
368	GOBP_REGULATION_OF_BONE_MINERALIZATION		67	-0.42	-1.5	0.02	0.209	1	2917	tags=46%, list=21%, signal=58%
365	GOBP_MAMMARY_GLAND_MORPHOGENESIS		35	-0.47	-1.5	0.023	0.209	1	1466	tags=31%, list=11%, signal=35%
381	GOBP_COLUMNAR_CUBOIDAL_EPITHELIAL_CELL_DEVELOPMENT		37	-0.46	-1.5	0.027	0.209	1	3694	tags=46%, list=27%, signal=62%
367	GOBP_PRESYNAPSE_ORGANIZATION		42	-0.45	-1.5	0.028	0.209	1	1829	tags=31%, list=13%, signal=36%
378	GOBP_REGULATION_OF_PROTEIN_AUTOPHOSPHORYLATION		37	-0.47	-1.5	0.028	0.209	1	2072	tags=35%, list=15%, signal=41%
379	GOBP_CRANIAL_NERVE_DEVELOPMENT		37	-0.47	-1.5	0.031	0.209	1	2388	tags=46%, list=17%, signal=55%
366	GOBP_POSITIVE_REGULATION_OF_FILOPODIUM_ASSEMBLY		28	-0.5	-1.5	0.038	0.209	1	2851	tags=39%, list=21%, signal=49%
396	GOBP_FOREBRAIN_NEURON_DIFFERENTIATION		34	-0.47	-1.49	0.044	0.209	1	2085	tags=35%, list=15%, signal=41%
395	GOBP_MUSCLE_CONTRACTION		261	-0.34	-1.49	0	0.21	1	2544	tags=30%, list=18%, signal=35%
406	GOBP_CONNECTIVE_TISSUE_DEVELOPMENT		206	-0.35	-1.49	0	0.21	1	2416	tags=33%, list=17%, signal=39%
405	GOBP_REGULATION_OF_PEPTIDYL_TYROSINE_PHOSPHORYLATION		191	-0.35	-1.49	0.002	0.21	1	2129	tags=25%, list=15%, signal=29%
403	GOBP_HORMONE_MEDIATED_SIGNALING_PATHWAY		146	-0.37	-1.49	0.004	0.21	1	2525	tags=25%, list=18%, signal=30%
404	GOBP_RESPONSE_TO_HEAT		89	-0.4	-1.49	0.012	0.21	1	1028	tags=17%, list=7%, signal=18%
392	GOBP_FAT_SOLUBLE_VITAMIN_METABOLIC_PROCESS		23	-0.53	-1.49	0.041	0.21	1	2061	tags=35%, list=15%, signal=41%
382	GOBP_CELL_SURFACE_RECEPTOR_SIGNALING_PATHWAY_INVOLVED_IN_CELL_CELL_SIGNALING		470	-0.32	-1.49	0	0.211	1	2283	tags=26%, list=16%, signal=30%
401	GOBP_TRANSMEMBRANE_RECEPTOR_PROTEIN_SERINE_THREONINE_KINASE_SIGNALING_PATHWAY		292	-0.33	-1.49	0	0.211	1	2352	tags=24%, list=17%, signal=29%
402	GOBP_EXTERNAL_ENCAPSULATING_STRUCTURE_ORGANIZATION		246	-0.34	-1.49	0.002	0.211	1	1589	tags=23%, list=11%, signal=25%
407	GOBP_PROTEIN_AUTOPHOSPHORYLATION		198	-0.35	-1.48	0.004	0.211	1	2663	tags=31%, list=19%, signal=38%
389	GOBP_OLIGODENDROCYTE_DIFFERENTIATION		87	-0.39	-1.49	0.012	0.211	1	3423	tags=43%, list=25%, signal=56%
383	GOBP_MAMMARY_GLAND_DUCT_MORPHOGENESIS		24	-0.51	-1.49	0.048	0.211	1	1466	tags=29%, list=11%, signal=33%
385	GOCC_COLLAGEN_CONTAINING_EXTRACELLULAR_MATRIX		311	-0.34	-1.49	0	0.212	1	2143	tags=32%, list=15%, signal=37%
408	GOBP_POSITIVE_REGULATION_OF_EPITHELIAL_CELL_PROLIFERATION		148	-0.36	-1.48	0.004	0.212	1	2266	tags=34%, list=16%, signal=41%
409	GOBP_APPENDAGE_DEVELOPMENT		142	-0.37	-1.48	0.004	0.212	1	2366	tags=32%, list=17%, signal=39%
386	GOCC_BASEMENT_MEMBRANE		83	-0.4	-1.49	0.015	0.212	1	2137	tags=36%, list=15%, signal=42%
384	GOBP_REGULATION_OF_CELLULAR_RESPONSE_TO_VASCULAR_ENDOTHELIAL_GROWTH_FACTOR_STIMULUS		21	-0.53	-1.49	0.042	0.212	1	1538	tags=38%, list=11%, signal=43%
411	GOBP_CARDIAC_EPITHELIAL_TO_MESENCHYMAL_TRANSITION		32	-0.48	-1.48	0.042	0.212	1	3194	tags=56%, list=23%, signal=73%
387	GOBP_POSITIVE_REGULATION_OF_FIBROBLAST_PROLIFERATION		38	-0.47	-1.49	0.045	0.212	1	509	tags=24%, list=4%, signal=25%
413	GOBP_CELL_FATE_COMMITMENT		173	-0.35	-1.48	0.002	0.213	1	2277	tags=31%, list=16%, signal=36%
414	GOBP_POSITIVE_REGULATION_OF_LOCOMOTION		448	-0.32	-1.48	0	0.215	1	2324	tags=26%, list=17%, signal=30%
415	GOBP_LEUKOCYTE_CELL_CELL_ADHESION		255	-0.34	-1.48	0	0.215	1	2352	tags=29%, list=17%, signal=34%
416	GOBP_SYNAPTIC_TRANSMISSION_GABAERGIC		44	-0.45	-1.48	0.035	0.217	1	3574	tags=48%, list=26%, signal=64%
417	GOBP_INTERLEUKIN_4_PRODUCTION		23	-0.5	-1.48	0.043	0.217	1	1225	tags=39%, list=9%, signal=43%
422	GOBP_RESPONSE_TO_PH		34	-0.46	-1.47	0.033	0.218	1	2923	tags=38%, list=21%, signal=48%
418	GOBP_POSITIVE_REGULATION_OF_MYELOID_CELL_DIFFERENTIATION		75	-0.4	-1.48	0.013	0.219	1	3322	tags=43%, list=24%, signal=56%
419	GOBP_REGULATION_OF_GLIAL_CELL_DIFFERENTIATION		58	-0.42	-1.48	0.029	0.219	1	3423	tags=48%, list=25%, signal=64%
424	GOBP_MUSCLE_SYSTEM_PROCESS		334	-0.33	-1.47	0	0.22	1	2544	tags=30%, list=18%, signal=36%
440	GOMF_VOLTAGE_GATED_CHANNEL_ACTIVITY		161	-0.36	-1.47	0.002	0.22	1	2706	tags=33%, list=19%, signal=40%
453	GOBP_RESPONSE_TO_TRANSFORMING_GROWTH_FACTOR_BETA		213	-0.34	-1.46	0.004	0.22	1	3320	tags=35%, list=24%, signal=45%
441	GOBP_HEART_VALVE_DEVELOPMENT		56	-0.43	-1.47	0.017	0.22	1	3194	tags=43%, list=23%, signal=55%
450	GOBP_NERVE_DEVELOPMENT		60	-0.42	-1.46	0.028	0.22	1	2388	tags=43%, list=17%, signal=52%
436	GOBP_POSITIVE_REGULATION_OF_CELL_DIVISION		56	-0.42	-1.47	0.03	0.22	1	2314	tags=29%, list=17%, signal=34%
442	GOBP_INCLUSION_BODY_ASSEMBLY		22	-0.53	-1.47	0.039	0.22	1	3778	tags=59%, list=27%, signal=81%
452	GOBP_EPITHELIAL_CELL_DIFFERENTIATION_INVOLVED_IN_KIDNEY_DEVELOPMENT		40	-0.45	-1.46	0.039	0.22	1	2234	tags=40%, list=16%, signal=48%
444	GOBP_POSITIVE_REGULATION_OF_BIOMINERALIZATION		43	-0.45	-1.47	0.04	0.22	1	3049	tags=51%, list=22%, signal=65%
451	GOBP_POSITIVE_REGULATION_OF_MUSCLE_HYPERTROPHY		25	-0.5	-1.46	0.041	0.22	1	1761	tags=28%, list=13%, signal=32%
429	GOBP_REGULATION_OF_NATURAL_KILLER_CELL_ACTIVATION		26	-0.49	-1.47	0.045	0.22	1	2321	tags=35%, list=17%, signal=41%
435	GOBP_REGULATION_OF_LEUKOCYTE_ADHESION_TO_VASCULAR_ENDOTHELIAL_CELL		22	-0.52	-1.47	0.046	0.22	1	2241	tags=36%, list=16%, signal=43%
427	GOBP_POSITIVE_REGULATION_OF_LEUKOCYTE_CELL_CELL_ADHESION		163	-0.36	-1.47	0.004	0.221	1	1688	tags=25%, list=12%, signal=28%
428	GOCC_CONTRACTILE_FIBER		184	-0.35	-1.47	0.004	0.221	1	2588	tags=29%, list=19%, signal=36%
426	GOBP_POTASSIUM_ION_TRANSPORT		187	-0.35	-1.47	0.008	0.221	1	2780	tags=33%, list=20%, signal=40%
447	GOBP_REGULATION_OF_DEPHOSPHORYLATION		110	-0.38	-1.47	0.012	0.221	1	4467	tags=45%, list=32%, signal=66%
433	GOMF_EXTRACELLULAR_MATRIX_BINDING		51	-0.43	-1.47	0.014	0.221	1	1991	tags=27%, list=14%, signal=32%
439	GOBP_ENDOPLASMIC_RETICULUM_UNFOLDED_PROTEIN_RESPONSE		71	-0.4	-1.47	0.022	0.221	1	3257	tags=31%, list=23%, signal=40%
432	GOBP_POSITIVE_REGULATION_OF_BONE_MINERALIZATION		38	-0.45	-1.47	0.044	0.221	1	3238	tags=55%, list=23%, signal=72%
483	GOMF_MONOSACCHARIDE_BINDING		56	-0.41	-1.45	0.025	0.223	1	895	tags=16%, list=6%, signal=17%
482	GOBP_EXTRACELLULAR_MATRIX_DISASSEMBLY		42	-0.45	-1.45	0.037	0.223	1	2122	tags=33%, list=15%, signal=39%
484	GOBP_REGULATION_OF_MYOBLAST_DIFFERENTIATION		37	-0.46	-1.45	0.045	0.223	1	3253	tags=51%, list=23%, signal=67%
456	GOBP_OSSIFICATION		345	-0.32	-1.46	0	0.224	1	3126	tags=37%, list=22%, signal=47%
479	GOBP_MEMBRANE_INVAGINATION		58	-0.41	-1.45	0.025	0.224	1	1279	tags=22%, list=9%, signal=25%
477	GOBP_POSITIVE_REGULATION_OF_CYTOKINE_PRODUCTION_INVOLVED_IN_IMMUNE_RESPONSE		46	-0.43	-1.45	0.029	0.224	1	2759	tags=33%, list=20%, signal=41%
480	GOBP_POSITIVE_REGULATION_OF_RECEPTOR_MEDIATED_ENDOCYTOSIS		45	-0.43	-1.45	0.046	0.224	1	3612	tags=36%, list=26%, signal=48%
466	GOCC_EXTERNAL_ENCAPSULATING_STRUCTURE		406	-0.32	-1.46	0	0.225	1	1710	tags=25%, list=12%, signal=28%
486	GOBP_AMEBOIDAL_TYPE_CELL_MIGRATION		358	-0.32	-1.45	0	0.225	1	2167	tags=25%, list=16%, signal=29%
462	GOBP_REPRODUCTIVE_SYSTEM_DEVELOPMENT		334	-0.32	-1.46	0.002	0.225	1	2384	tags=27%, list=17%, signal=32%
473	GOBP_POSITIVE_REGULATION_OF_MAPK_CASCADE		365	-0.32	-1.45	0.002	0.225	1	2549	tags=29%, list=18%, signal=34%
490	GOCC_BASAL_PART_OF_CELL		216	-0.34	-1.45	0.002	0.225	1	2572	tags=32%, list=18%, signal=39%
461	GOBP_GLIOGENESIS		241	-0.34	-1.46	0.004	0.225	1	2690	tags=32%, list=19%, signal=38%
458	GOCC_LAMELLIPODIUM		191	-0.35	-1.46	0.006	0.225	1	3615	tags=37%, list=26%, signal=49%
463	GOBP_EPITHELIAL_TO_MESENCHYMAL_TRANSITION		131	-0.36	-1.46	0.01	0.225	1	3238	tags=41%, list=23%, signal=53%
475	GOBP_REGULATION_OF_MUSCLE_CELL_DIFFERENTIATION		112	-0.37	-1.45	0.013	0.225	1	3458	tags=42%, list=25%, signal=55%
470	GOBP_CARDIAC_SEPTUM_MORPHOGENESIS		60	-0.42	-1.46	0.024	0.225	1	2314	tags=38%, list=17%, signal=46%
472	GOBP_NEURAL_CREST_CELL_MIGRATION		49	-0.44	-1.46	0.024	0.225	1	1638	tags=35%, list=12%, signal=39%
476	GOBP_LAMELLIPODIUM_ORGANIZATION		83	-0.39	-1.45	0.028	0.225	1	4639	tags=52%, list=33%, signal=77%
467	GOBP_RESPONSE_TO_ISCHEMIA		45	-0.44	-1.46	0.037	0.225	1	1466	tags=24%, list=11%, signal=27%
459	GOBP_POSITIVE_REGULATION_OF_INTERLEUKIN_1_BETA_PRODUCTION		36	-0.46	-1.46	0.039	0.225	1	976	tags=25%, list=7%, signal=27%
469	GOBP_CELL_JUNCTION_MAINTENANCE		34	-0.47	-1.46	0.043	0.225	1	3386	tags=44%, list=24%, signal=58%
474	GOMF_INTRAMOLECULAR_OXIDOREDUCTASE_ACTIVITY		45	-0.44	-1.45	0.044	0.225	1	1735	tags=29%, list=12%, signal=33%
471	GOBP_SODIUM_ION_IMPORT_ACROSS_PLASMA_MEMBRANE		16	-0.55	-1.46	0.049	0.225	1	3921	tags=63%, list=28%, signal=87%
489	GOBP_REGULATION_OF_CELLULAR_RESPONSE_TO_GROWTH_FACTOR_STIMULUS		246	-0.34	-1.45	0.004	0.226	1	2368	tags=26%, list=17%, signal=30%
496	GOBP_HOMOTYPIC_CELL_CELL_ADHESION		72	-0.39	-1.45	0.016	0.226	1	1924	tags=25%, list=14%, signal=29%
494	GOBP_POLYSACCHARIDE_BIOSYNTHETIC_PROCESS		61	-0.41	-1.45	0.024	0.226	1	3101	tags=39%, list=22%, signal=50%
491	GOBP_CALCIUM_DEPENDENT_CELL_CELL_ADHESION_VIA_PLASMA_MEMBRANE_CELL_ADHESION_MOLECULES		34	-0.46	-1.45	0.048	0.226	1	3242	tags=47%, list=23%, signal=61%
499	GOBP_SKELETAL_SYSTEM_DEVELOPMENT		399	-0.32	-1.45	0.002	0.227	1	3073	tags=33%, list=22%, signal=41%
504	GOBP_POSITIVE_REGULATION_OF_PLASMA_MEMBRANE_BOUNDED_CELL_PROJECTION_ASSEMBLY		98	-0.37	-1.44	0.011	0.227	1	3599	tags=35%, list=26%, signal=46%
502	GOMF_G_PROTEIN_COUPLED_RECEPTOR_BINDING		169	-0.35	-1.44	0.012	0.227	1	2094	tags=26%, list=15%, signal=30%
500	GOBP_AMYLOID_BETA_CLEARANCE		29	-0.47	-1.45	0.043	0.227	1	1643	tags=24%, list=12%, signal=27%
501	GOBP_POSITIVE_REGULATION_OF_MONONUCLEAR_CELL_MIGRATION		40	-0.45	-1.44	0.049	0.227	1	671	tags=20%, list=5%, signal=21%
505	GOCC_SIDE_OF_MEMBRANE		382	-0.32	-1.44	0	0.228	1	2411	tags=28%, list=17%, signal=33%
511	GOBP_POSITIVE_REGULATION_OF_CELL_MORPHOGENESIS_INVOLVED_IN_DIFFERENTIATION		71	-0.4	-1.44	0.016	0.228	1	3332	tags=37%, list=24%, signal=48%
497	GOMF_BETA_CATENIN_BINDING		82	-0.38	-1.45	0.017	0.228	1	4615	tags=55%, list=33%, signal=82%
506	GOBP_NEGATIVE_REGULATION_OF_RESPONSE_TO_ENDOPLASMIC_RETICULUM_STRESS		41	-0.43	-1.44	0.029	0.228	1	1078	tags=15%, list=8%, signal=16%
507	GOBP_POSITIVE_REGULATION_OF_EPITHELIAL_TO_MESENCHYMAL_TRANSITION		43	-0.44	-1.44	0.033	0.228	1	3194	tags=49%, list=23%, signal=63%
515	GOBP_CELLULAR_RESPONSE_TO_CALCIUM_ION		70	-0.4	-1.44	0.028	0.229	1	1081	tags=19%, list=8%, signal=20%
512	GOBP_MORPHOGENESIS_OF_A_BRANCHING_STRUCTURE		155	-0.36	-1.44	0.012	0.23	1	2138	tags=32%, list=15%, signal=37%
517	GOBP_NEGATIVE_REGULATION_OF_WNT_SIGNALING_PATHWAY		150	-0.36	-1.44	0.014	0.23	1	1950	tags=24%, list=14%, signal=28%
518	GOBP_TISSUE_MORPHOGENESIS		497	-0.31	-1.44	0	0.231	1	2641	tags=30%, list=19%, signal=36%
524	GOBP_TAXIS		450	-0.31	-1.44	0	0.231	1	2416	tags=28%, list=17%, signal=33%
523	GOBP_CELL_CELL_ADHESION_VIA_PLASMA_MEMBRANE_ADHESION_MOLECULES		209	-0.34	-1.44	0.004	0.231	1	2966	tags=39%, list=21%, signal=49%
522	GOBP_L_ALPHA_AMINO_ACID_TRANSMEMBRANE_TRANSPORT		55	-0.41	-1.44	0.035	0.231	1	3303	tags=38%, list=24%, signal=50%
519	GOBP_POSITIVE_REGULATION_OF_REGULATED_SECRETORY_PATHWAY		41	-0.44	-1.44	0.04	0.231	1	2149	tags=27%, list=15%, signal=32%
525	GOBP_CELLULAR_RESPONSE_TO_HEAT		56	-0.42	-1.44	0.041	0.231	1	1562	tags=20%, list=11%, signal=22%
520	GOCC_CELL_PROJECTION_MEMBRANE		276	-0.33	-1.44	0	0.232	1	1918	tags=22%, list=14%, signal=25%
521	GOBP_ORGAN_GROWTH		127	-0.36	-1.44	0.012	0.232	1	3458	tags=45%, list=25%, signal=59%
529	GOBP_PROTEOGLYCAN_METABOLIC_PROCESS		73	-0.4	-1.43	0.025	0.233	1	2787	tags=36%, list=20%, signal=44%
530	GOBP_POSITIVE_REGULATION_OF_GLIOGENESIS		49	-0.42	-1.43	0.038	0.233	1	3423	tags=45%, list=25%, signal=59%
528	GOBP_CHLORIDE_TRANSMEMBRANE_TRANSPORT		48	-0.42	-1.43	0.043	0.233	1	3574	tags=50%, list=26%, signal=67%
545	GOBP_POSITIVE_REGULATION_OF_CELL_CELL_ADHESION		193	-0.34	-1.43	0.008	0.234	1	1825	tags=24%, list=13%, signal=28%
544	GOBP_RAS_PROTEIN_SIGNAL_TRANSDUCTION		315	-0.32	-1.43	0.002	0.235	1	3346	tags=32%, list=24%, signal=42%
543	GOBP_REGULATION_OF_CELLULAR_RESPONSE_TO_TRANSFORMING_GROWTH_FACTOR_BETA_STIMULUS		110	-0.36	-1.43	0.008	0.235	1	2201	tags=25%, list=16%, signal=30%
531	GOBP_REGULATION_OF_CELL_MORPHOGENESIS_INVOLVED_IN_DIFFERENTIATION		86	-0.38	-1.43	0.027	0.235	1	3332	tags=34%, list=24%, signal=44%
541	GOBP_AUTONOMIC_NERVOUS_SYSTEM_DEVELOPMENT		31	-0.45	-1.43	0.042	0.235	1	2234	tags=48%, list=16%, signal=58%
546	GOBP_VIRAL_PROCESS		337	-0.32	-1.43	0	0.236	1	1722	tags=15%, list=12%, signal=17%
550	GOBP_MESENCHYME_DEVELOPMENT		235	-0.33	-1.43	0.002	0.236	1	3238	tags=38%, list=23%, signal=49%
554	GOCC_RUFFLE		166	-0.34	-1.42	0.008	0.236	1	2220	tags=25%, list=16%, signal=30%
533	GOCC_FILOPODIUM		95	-0.37	-1.43	0.019	0.236	1	2740	tags=35%, list=20%, signal=43%
553	GOMF_TRANSCRIPTION_COREGULATOR_BINDING		95	-0.38	-1.42	0.028	0.236	1	2840	tags=35%, list=20%, signal=43%
547	GOBP_REGULATION_OF_SMOOTH_MUSCLE_CONTRACTION		48	-0.43	-1.43	0.044	0.236	1	3649	tags=52%, list=26%, signal=70%
549	GOMF_FRIZZLED_BINDING		30	-0.47	-1.43	0.048	0.236	1	3453	tags=50%, list=25%, signal=66%
558	GOBP_REGULATION_OF_CELL_CELL_ADHESION		314	-0.32	-1.42	0.004	0.238	1	2352	tags=27%, list=17%, signal=31%
559	GOCC_EXTERNAL_SIDE_OF_PLASMA_MEMBRANE		207	-0.34	-1.42	0.006	0.238	1	2327	tags=32%, list=17%, signal=38%
560	GOBP_ENDOCHONDRAL_BONE_MORPHOGENESIS		50	-0.42	-1.42	0.026	0.238	1	2146	tags=30%, list=15%, signal=35%
562	GOBP_MORPHOGENESIS_OF_AN_EPITHELIUM		417	-0.31	-1.42	0	0.239	1	2384	tags=28%, list=17%, signal=33%
564	GOBP_REGULATION_OF_DEVELOPMENTAL_GROWTH		267	-0.32	-1.42	0.002	0.24	1	3322	tags=36%, list=24%, signal=46%
566	GOBP_NEGATIVE_REGULATION_OF_CELL_DEVELOPMENT		143	-0.35	-1.42	0.01	0.24	1	1680	tags=20%, list=12%, signal=23%
568	GOBP_AMYLOID_PRECURSOR_PROTEIN_METABOLIC_PROCESS		69	-0.39	-1.42	0.034	0.24	1	2120	tags=23%, list=15%, signal=27%
569	GOBP_METANEPHROS_DEVELOPMENT		74	-0.39	-1.42	0.024	0.241	1	2234	tags=41%, list=16%, signal=48%
570	GOCC_ADHERENS_JUNCTION		164	-0.34	-1.42	0.01	0.243	1	2312	tags=29%, list=17%, signal=35%
571	GOBP_METENCEPHALON_DEVELOPMENT		97	-0.37	-1.42	0.018	0.244	1	3636	tags=36%, list=26%, signal=49%
576	GOMF_PASSIVE_TRANSMEMBRANE_TRANSPORTER_ACTIVITY		344	-0.31	-1.41	0.002	0.245	1	2729	tags=31%, list=20%, signal=38%
572	GOBP_BIOLOGICAL_PROCESS_INVOLVED_IN_SYMBIOTIC_INTERACTION		211	-0.33	-1.41	0.006	0.245	1	2162	tags=20%, list=16%, signal=24%
574	GOBP_REGULATION_OF_CATION_CHANNEL_ACTIVITY		141	-0.35	-1.41	0.013	0.245	1	3991	tags=49%, list=29%, signal=68%
575	GOMF_HISTONE_DEACETYLASE_BINDING		99	-0.37	-1.41	0.033	0.245	1	2452	tags=28%, list=18%, signal=34%
573	GOCC_ER_TO_GOLGI_TRANSPORT_VESICLE_MEMBRANE		46	-0.43	-1.41	0.043	0.245	1	2012	tags=24%, list=14%, signal=28%
577	GOBP_PLATELET_ACTIVATION		102	-0.36	-1.41	0.027	0.247	1	1924	tags=25%, list=14%, signal=28%
578	GOBP_NEURAL_RETINA_DEVELOPMENT		56	-0.41	-1.41	0.038	0.247	1	2100	tags=36%, list=15%, signal=42%
579	GOCC_ACTOMYOSIN		73	-0.39	-1.41	0.036	0.248	1	2716	tags=34%, list=20%, signal=42%
590	GOBP_PEPTIDYL_SERINE_MODIFICATION		273	-0.32	-1.41	0.002	0.249	1	2986	tags=29%, list=21%, signal=36%
589	GOMF_PEPTIDE_BINDING		226	-0.33	-1.41	0.004	0.249	1	2314	tags=27%, list=17%, signal=32%
581	GOBP_SYNAPTIC_VESICLE_EXOCYTOSIS		94	-0.37	-1.41	0.03	0.249	1	4016	tags=41%, list=29%, signal=58%
583	GOCC_CORTICAL_CYTOSKELETON		97	-0.37	-1.41	0.036	0.249	1	3384	tags=35%, list=24%, signal=46%
586	GOBP_PROTEOGLYCAN_BIOSYNTHETIC_PROCESS		51	-0.41	-1.41	0.041	0.249	1	2787	tags=35%, list=20%, signal=44%
587	GOBP_NEGATIVE_REGULATION_OF_VIRAL_GENOME_REPLICATION		36	-0.44	-1.41	0.049	0.249	1	1374	tags=28%, list=10%, signal=31%
582	GOBP_MUSCLE_ORGAN_DEVELOPMENT		257	-0.33	-1.41	0.004	0.25	1	2588	tags=32%, list=19%, signal=38%
591	GOCC_APICAL_PART_OF_CELL		304	-0.32	-1.41	0.004	0.25	1	2602	tags=31%, list=19%, signal=38%

## Sheet: Kegg up
	GS	GS DETAILS	SIZE	ES	NES	NOM p-val	FDR q-val	FWER p-val	RANK AT MAX	LEADING EDGE
1	KEGG_RIBOSOME	Details ...	82	0.59	2.18	0	0	0	3773	tags=74%, list=27%, signal=101%
2	KEGG_MISMATCH_REPAIR	Details ...	22	0.66	1.89	0	0.016	0.036	2322	tags=45%, list=17%, signal=54%
3	KEGG_BASE_EXCISION_REPAIR	Details ...	32	0.6	1.87	0.002	0.013	0.045	2830	tags=53%, list=20%, signal=67%
4	KEGG_DNA_REPLICATION	Details ...	35	0.55	1.76	0	0.037	0.166	2552	tags=43%, list=18%, signal=52%
5	KEGG_VALINE_LEUCINE_AND_ISOLEUCINE_DEGRADATION	Details ...	44	0.51	1.69	0.004	0.06	0.305	3525	tags=48%, list=25%, signal=64%
6	KEGG_HOMOLOGOUS_RECOMBINATION	Details ...	25	0.55	1.61	0.01	0.108	0.55	5118	tags=76%, list=37%, signal=120%
7	KEGG_TYROSINE_METABOLISM	Details ...	26	0.53	1.57	0.026	0.128	0.66	1339	tags=31%, list=10%, signal=34%
8	KEGG_GLUTATHIONE_METABOLISM	Details ...	40	0.48	1.57	0.01	0.114	0.666	2731	tags=43%, list=20%, signal=53%
9	KEGG_BUTANOATE_METABOLISM	Details ...	30	0.5	1.55	0.028	0.117	0.729	338	tags=10%, list=2%, signal=10%
10	KEGG_METABOLISM_OF_XENOBIOTICS_BY_CYTOCHROME_P450	Details ...	23	0.53	1.52	0.04	0.136	0.817	3365	tags=61%, list=24%, signal=80%
11	KEGG_PROPANOATE_METABOLISM	Details ...	29	0.49	1.48	0.037	0.172	0.905	4996	tags=59%, list=36%, signal=91%
12	KEGG_OXIDATIVE_PHOSPHORYLATION	Details ...	116	0.37	1.47	0.006	0.169	0.923	4135	tags=47%, list=30%, signal=66%
13	KEGG_RNA_POLYMERASE	Details ...	26	0.48	1.42	0.069	0.231	0.971	4095	tags=50%, list=29%, signal=71%
14	KEGG_HISTIDINE_METABOLISM	Details ...	22	0.47	1.36	0.109	0.318	0.993	793	tags=27%, list=6%, signal=29%
15	KEGG_ALANINE_ASPARTATE_AND_GLUTAMATE_METABOLISM	Details ...	29	0.45	1.35	0.086	0.32	0.995	1869	tags=24%, list=13%, signal=28%
16	KEGG_PPAR_SIGNALING_PATHWAY	Details ...	45	0.41	1.35	0.077	0.302	0.995	1140	tags=18%, list=8%, signal=19%
17	KEGG_ARACHIDONIC_ACID_METABOLISM	Details ...	34	0.42	1.34	0.092	0.295	0.996	1433	tags=24%, list=10%, signal=26%
18	KEGG_NUCLEOTIDE_EXCISION_REPAIR	Details ...	42	0.4	1.33	0.081	0.306	0.998	4572	tags=50%, list=33%, signal=74%
19	KEGG_BLADDER_CANCER	Details ...	39	0.39	1.29	0.096	0.359	1	1667	tags=21%, list=12%, signal=23%
20	KEGG_PEROXISOME	Details ...	72	0.34	1.24	0.12	0.465	1	3596	tags=42%, list=26%, signal=56%
21	KEGG_PARKINSONS_DISEASE	Details ...	118	0.31	1.24	0.094	0.45	1	4135	tags=43%, list=30%, signal=61%
22	KEGG_P53_SIGNALING_PATHWAY	Details ...	59	0.35	1.23	0.125	0.438	1	2036	tags=25%, list=15%, signal=30%
23	KEGG_PYRIMIDINE_METABOLISM	Details ...	88	0.32	1.21	0.141	0.479	1	2841	tags=27%, list=20%, signal=34%
24	KEGG_FATTY_ACID_METABOLISM	Details ...	34	0.39	1.2	0.199	0.475	1	3586	tags=35%, list=26%, signal=47%
25	KEGG_DRUG_METABOLISM_CYTOCHROME_P450	Details ...	26	0.39	1.19	0.216	0.5	1	2345	tags=42%, list=17%, signal=51%
26	KEGG_COMPLEMENT_AND_COAGULATION_CASCADES	Details ...	34	0.37	1.17	0.219	0.527	1	2511	tags=35%, list=18%, signal=43%
27	KEGG_GLYCOSAMINOGLYCAN_DEGRADATION	Details ...	16	0.44	1.17	0.268	0.512	1	2935	tags=44%, list=21%, signal=55%
28	KEGG_GLYCOSYLPHOSPHATIDYLINOSITOL_GPI_ANCHOR_BIOSYNTHESIS	Details ...	25	0.38	1.13	0.259	0.603	1	2635	tags=36%, list=19%, signal=44%
29	KEGG_ARGININE_AND_PROLINE_METABOLISM	Details ...	44	0.33	1.11	0.296	0.629	1	735	tags=16%, list=5%, signal=17%
30	KEGG_CELL_CYCLE	Details ...	114	0.28	1.11	0.234	0.628	1	1665	tags=17%, list=12%, signal=19%
31	KEGG_RNA_DEGRADATION	Details ...	56	0.31	1.09	0.315	0.658	1	4764	tags=39%, list=34%, signal=60%
32	KEGG_ABC_TRANSPORTERS	Details ...	35	0.35	1.08	0.32	0.659	1	1529	tags=17%, list=11%, signal=19%
33	KEGG_TOLL_LIKE_RECEPTOR_SIGNALING_PATHWAY	Details ...	69	0.3	1.08	0.32	0.645	1	2793	tags=29%, list=20%, signal=36%
34	KEGG_O_GLYCAN_BIOSYNTHESIS	Details ...	20	0.37	1.03	0.411	0.777	1	1059	tags=15%, list=8%, signal=16%
35	KEGG_ALZHEIMERS_DISEASE	Details ...	150	0.25	1.03	0.374	0.758	1	4135	tags=40%, list=30%, signal=56%
36	KEGG_APOPTOSIS	Details ...	73	0.28	1.02	0.398	0.759	1	1344	tags=16%, list=10%, signal=18%
37	KEGG_DRUG_METABOLISM_OTHER_ENZYMES	Details ...	22	0.36	1.02	0.424	0.741	1	994	tags=18%, list=7%, signal=20%
38	KEGG_CHRONIC_MYELOID_LEUKEMIA	Details ...	71	0.27	1.02	0.403	0.727	1	475	tags=7%, list=3%, signal=7%
39	KEGG_MTOR_SIGNALING_PATHWAY	Details ...	50	0.29	1.02	0.406	0.71	1	3194	tags=26%, list=23%, signal=34%
40	KEGG_GNRH_SIGNALING_PATHWAY	Details ...	82	0.27	1.02	0.42	0.693	1	786	tags=9%, list=6%, signal=9%
41	KEGG_PYRUVATE_METABOLISM	Details ...	33	0.32	1	0.452	0.716	1	2296	tags=18%, list=17%, signal=22%
42	KEGG_CYSTEINE_AND_METHIONINE_METABOLISM	Details ...	26	0.34	1	0.439	0.703	1	252	tags=12%, list=2%, signal=12%
43	KEGG_PORPHYRIN_AND_CHLOROPHYLL_METABOLISM	Details ...	22	0.35	0.99	0.485	0.73	1	1543	tags=23%, list=11%, signal=26%
44	KEGG_LYSOSOME	Details ...	110	0.25	0.99	0.494	0.714	1	3622	tags=31%, list=26%, signal=41%
45	KEGG_FC_EPSILON_RI_SIGNALING_PATHWAY	Details ...	62	0.28	0.99	0.48	0.701	1	1104	tags=11%, list=8%, signal=12%
46	KEGG_HUNTINGTONS_DISEASE	Details ...	164	0.23	0.97	0.504	0.717	1	4258	tags=41%, list=31%, signal=59%
47	KEGG_PURINE_METABOLISM	Details ...	140	0.24	0.97	0.532	0.717	1	3119	tags=29%, list=22%, signal=37%
48	KEGG_PRIMARY_IMMUNODEFICIENCY	Details ...	17	0.35	0.94	0.557	0.784	1	2479	tags=35%, list=18%, signal=43%
49	KEGG_TRYPTOPHAN_METABOLISM	Details ...	28	0.3	0.93	0.569	0.794	1	1545	tags=14%, list=11%, signal=16%
50	KEGG_ADIPOCYTOKINE_SIGNALING_PATHWAY	Details ...	58	0.26	0.92	0.587	0.79	1	3586	tags=31%, list=26%, signal=42%
51	KEGG_AMINOACYL_TRNA_BIOSYNTHESIS	Details ...	41	0.28	0.92	0.618	0.794	1	4268	tags=34%, list=31%, signal=49%
52	KEGG_UBIQUITIN_MEDIATED_PROTEOLYSIS	Details ...	128	0.23	0.91	0.679	0.782	1	1383	tags=9%, list=10%, signal=9%
53	KEGG_CYTOSOLIC_DNA_SENSING_PATHWAY	Details ...	33	0.29	0.9	0.613	0.799	1	2569	tags=33%, list=18%, signal=41%
54	KEGG_SYSTEMIC_LUPUS_ERYTHEMATOSUS	Details ...	47	0.27	0.89	0.639	0.804	1	2106	tags=19%, list=15%, signal=22%
55	KEGG_RIG_I_LIKE_RECEPTOR_SIGNALING_PATHWAY	Details ...	48	0.25	0.85	0.74	0.899	1	2569	tags=27%, list=18%, signal=33%
56	KEGG_AMINO_SUGAR_AND_NUCLEOTIDE_SUGAR_METABOLISM	Details ...	41	0.24	0.81	0.802	0.959	1	3080	tags=24%, list=22%, signal=31%
57	KEGG_JAK_STAT_SIGNALING_PATHWAY	Details ...	92	0.21	0.79	0.906	0.974	1	2665	tags=20%, list=19%, signal=24%
58	KEGG_SNARE_INTERACTIONS_IN_VESICULAR_TRANSPORT	Details ...	33	0.24	0.75	0.857	1	1	4284	tags=33%, list=31%, signal=48%
59	KEGG_CITRATE_CYCLE_TCA_CYCLE	Details ...	28	0.24	0.72	0.895	1	1	3837	tags=25%, list=28%, signal=34%
60	KEGG_GLYCOSAMINOGLYCAN_BIOSYNTHESIS_CHONDROITIN_SULFATE	Details ...	20	0.26	0.72	0.869	1	1	533	tags=10%, list=4%, signal=10%
61	KEGG_INSULIN_SIGNALING_PATHWAY	Details ...	119	0.18	0.71	0.986	1	1	3195	tags=23%, list=23%, signal=29%
62	KEGG_PENTOSE_PHOSPHATE_PATHWAY	Details ...	21	0.22	0.63	0.933	1	1	4367	tags=43%, list=31%, signal=62%
63	KEGG_SELENOAMINO_ACID_METABOLISM	Details ...	22	0.21	0.6	0.978	1	1	793	tags=9%, list=6%, signal=10%
64	KEGG_PROTEASOME	Details ...	41	0.17	0.57	0.99	1	1	3961	tags=24%, list=28%, signal=34%
65	KEGG_SPLICEOSOME	Details ...	121	0.12	0.49	1	1	1	5130	tags=36%, list=37%, signal=56%
66	KEGG_BASAL_TRANSCRIPTION_FACTORS	Details ...	29	0.12	0.38	1	1	1	4347	tags=34%, list=31%, signal=50%

## Sheet: Kegg down
	GS	GS DETAILS	SIZE	ES	NES	NOM p-val	FDR q-val	FWER p-val	RANK AT MAX	LEADING EDGE
4	KEGG_STEROID_BIOSYNTHESIS	Details ...	15	-0.71	-1.84	0	0.02	0.065	1759	tags=53%, list=13%, signal=61%
2	KEGG_BASAL_CELL_CARCINOMA	Details ...	47	-0.56	-1.89	0	0.021	0.036	2277	tags=47%, list=16%, signal=56%
5	KEGG_ARRHYTHMOGENIC_RIGHT_VENTRICULAR_CARDIOMYOPATHY_ARVC	Details ...	71	-0.5	-1.81	0.002	0.022	0.092	2517	tags=49%, list=18%, signal=60%
6	KEGG_DILATED_CARDIOMYOPATHY	Details ...	83	-0.48	-1.78	0	0.025	0.125	2641	tags=48%, list=19%, signal=59%
3	KEGG_PRION_DISEASES	Details ...	23	-0.64	-1.85	0.002	0.025	0.062	3286	tags=61%, list=24%, signal=80%
1	KEGG_ANTIGEN_PROCESSING_AND_PRESENTATION	Details ...	39	-0.59	-1.9	0	0.034	0.03	2306	tags=49%, list=17%, signal=58%
7	KEGG_ECM_RECEPTOR_INTERACTION	Details ...	75	-0.47	-1.73	0.002	0.042	0.226	2271	tags=41%, list=16%, signal=49%
9	KEGG_HYPERTROPHIC_CARDIOMYOPATHY_HCM	Details ...	77	-0.47	-1.71	0.002	0.042	0.278	2588	tags=45%, list=19%, signal=56%
10	KEGG_ADHERENS_JUNCTION	Details ...	71	-0.47	-1.69	0	0.043	0.3	2272	tags=35%, list=16%, signal=42%
8	KEGG_GAP_JUNCTION	Details ...	77	-0.46	-1.71	0	0.048	0.278	3386	tags=47%, list=24%, signal=61%
11	KEGG_AXON_GUIDANCE	Details ...	124	-0.42	-1.65	0.004	0.06	0.425	3332	tags=39%, list=24%, signal=50%
15	KEGG_TYPE_I_DIABETES_MELLITUS	Details ...	19	-0.58	-1.58	0.032	0.082	0.656	2175	tags=58%, list=16%, signal=69%
14	KEGG_CELL_ADHESION_MOLECULES_CAMS	Details ...	87	-0.42	-1.59	0.006	0.083	0.635	2517	tags=40%, list=18%, signal=49%
13	KEGG_FOCAL_ADHESION	Details ...	187	-0.38	-1.59	0	0.088	0.631	2276	tags=29%, list=16%, signal=35%
12	KEGG_REGULATION_OF_ACTIN_CYTOSKELETON	Details ...	186	-0.38	-1.6	0	0.09	0.604	1687	tags=22%, list=12%, signal=25%
17	KEGG_GLYCINE_SERINE_AND_THREONINE_METABOLISM	Details ...	26	-0.51	-1.54	0.034	0.101	0.78	2260	tags=42%, list=16%, signal=50%
18	KEGG_LONG_TERM_POTENTIATION	Details ...	63	-0.43	-1.53	0.025	0.102	0.804	5162	tags=56%, list=37%, signal=88%
16	KEGG_MELANOGENESIS	Details ...	84	-0.42	-1.54	0.011	0.107	0.78	3238	tags=45%, list=23%, signal=59%
20	KEGG_PATHOGENIC_ESCHERICHIA_COLI_INFECTION	Details ...	44	-0.46	-1.51	0.024	0.107	0.851	3802	tags=45%, list=27%, signal=62%
19	KEGG_CALCIUM_SIGNALING_PATHWAY	Details ...	138	-0.38	-1.52	0	0.109	0.838	2704	tags=37%, list=19%, signal=45%
21	KEGG_PATHWAYS_IN_CANCER	Details ...	292	-0.34	-1.5	0	0.113	0.872	3502	tags=40%, list=25%, signal=52%
22	KEGG_MAPK_SIGNALING_PATHWAY	Details ...	232	-0.34	-1.49	0.004	0.117	0.891	2722	tags=31%, list=20%, signal=38%
23	KEGG_SPHINGOLIPID_METABOLISM	Details ...	36	-0.45	-1.46	0.036	0.133	0.928	3151	tags=36%, list=23%, signal=47%
25	KEGG_NEUROACTIVE_LIGAND_RECEPTOR_INTERACTION	Details ...	152	-0.35	-1.45	0.004	0.14	0.947	2179	tags=36%, list=16%, signal=42%
24	KEGG_ENDOCYTOSIS	Details ...	159	-0.35	-1.45	0.006	0.141	0.943	3431	tags=31%, list=25%, signal=41%
27	KEGG_PROSTATE_CANCER	Details ...	85	-0.37	-1.4	0.024	0.18	0.978	2908	tags=36%, list=21%, signal=46%
29	KEGG_LONG_TERM_DEPRESSION	Details ...	59	-0.39	-1.39	0.025	0.181	0.987	1384	tags=20%, list=10%, signal=22%
31	KEGG_WNT_SIGNALING_PATHWAY	Details ...	131	-0.34	-1.35	0.038	0.217	0.997	4597	tags=51%, list=33%, signal=76%
30	KEGG_CYTOKINE_CYTOKINE_RECEPTOR_INTERACTION	Details ...	126	-0.34	-1.35	0.029	0.22	0.997	2146	tags=29%, list=15%, signal=33%
26	KEGG_VIRAL_MYOCARDITIS	Details ...	50	-0.42	-1.43	0.052	0.157	0.963	3409	tags=54%, list=25%, signal=71%
28	KEGG_HEDGEHOG_SIGNALING_PATHWAY	Details ...	42	-0.42	-1.4	0.074	0.178	0.981	1550	tags=29%, list=11%, signal=32%
34	KEGG_HEMATOPOIETIC_CELL_LINEAGE	Details ...	47	-0.39	-1.32	0.086	0.242	0.999	1489	tags=23%, list=11%, signal=26%
32	KEGG_GLYCOSAMINOGLYCAN_BIOSYNTHESIS_HEPARAN_SULFATE	Details ...	25	-0.45	-1.34	0.094	0.232	0.998	4225	tags=48%, list=30%, signal=69%
39	KEGG_MELANOMA	Details ...	60	-0.36	-1.28	0.117	0.28	1	543	tags=17%, list=4%, signal=17%
33	KEGG_PROTEIN_EXPORT	Details ...	23	-0.46	-1.33	0.125	0.241	0.999	1956	tags=17%, list=14%, signal=20%
35	KEGG_NITROGEN_METABOLISM	Details ...	19	-0.49	-1.31	0.128	0.253	0.999	859	tags=32%, list=6%, signal=34%
37	KEGG_AUTOIMMUNE_THYROID_DISEASE	Details ...	16	-0.49	-1.3	0.131	0.257	1	2175	tags=50%, list=16%, signal=59%
36	KEGG_GALACTOSE_METABOLISM	Details ...	21	-0.46	-1.3	0.137	0.264	1	2673	tags=33%, list=19%, signal=41%
38	KEGG_GLYCOSPHINGOLIPID_BIOSYNTHESIS_GANGLIO_SERIES	Details ...	15	-0.5	-1.28	0.159	0.277	1	1517	tags=27%, list=11%, signal=30%
42	KEGG_B_CELL_RECEPTOR_SIGNALING_PATHWAY	Details ...	67	-0.33	-1.2	0.165	0.403	1	2908	tags=30%, list=21%, signal=38%
40	KEGG_LEISHMANIA_INFECTION	Details ...	48	-0.37	-1.24	0.167	0.342	1	3322	tags=44%, list=24%, signal=57%
47	KEGG_TIGHT_JUNCTION	Details ...	110	-0.29	-1.15	0.185	0.472	1	2617	tags=28%, list=19%, signal=34%
41	KEGG_STARCH_AND_SUCROSE_METABOLISM	Details ...	21	-0.43	-1.21	0.189	0.385	1	448	tags=14%, list=3%, signal=15%
43	KEGG_TYPE_II_DIABETES_MELLITUS	Details ...	38	-0.37	-1.17	0.218	0.463	1	2720	tags=26%, list=20%, signal=33%
44	KEGG_VASOPRESSIN_REGULATED_WATER_REABSORPTION	Details ...	41	-0.36	-1.17	0.224	0.454	1	2641	tags=24%, list=19%, signal=30%
51	KEGG_CARDIAC_MUSCLE_CONTRACTION	Details ...	66	-0.31	-1.12	0.245	0.497	1	2588	tags=32%, list=19%, signal=39%
45	KEGG_DORSO_VENTRAL_AXIS_FORMATION	Details ...	20	-0.42	-1.16	0.256	0.448	1	3331	tags=35%, list=24%, signal=46%
56	KEGG_LEUKOCYTE_TRANSENDOTHELIAL_MIGRATION	Details ...	94	-0.29	-1.1	0.258	0.497	1	1924	tags=23%, list=14%, signal=27%
49	KEGG_ALDOSTERONE_REGULATED_SODIUM_REABSORPTION	Details ...	34	-0.36	-1.13	0.261	0.484	1	3491	tags=41%, list=25%, signal=55%
54	KEGG_TGF_BETA_SIGNALING_PATHWAY	Details ...	70	-0.31	-1.11	0.261	0.491	1	2538	tags=30%, list=18%, signal=37%
55	KEGG_T_CELL_RECEPTOR_SIGNALING_PATHWAY	Details ...	83	-0.3	-1.1	0.274	0.503	1	4210	tags=45%, list=30%, signal=64%
48	KEGG_OLFACTORY_TRANSDUCTION	Details ...	26	-0.38	-1.14	0.282	0.487	1	2641	tags=38%, list=19%, signal=47%
46	KEGG_RETINOL_METABOLISM	Details ...	15	-0.46	-1.16	0.283	0.46	1	1158	tags=20%, list=8%, signal=22%
50	KEGG_ETHER_LIPID_METABOLISM	Details ...	24	-0.39	-1.13	0.285	0.475	1	2553	tags=38%, list=18%, signal=46%
53	KEGG_GLYCOLYSIS_GLUCONEOGENESIS	Details ...	42	-0.35	-1.11	0.285	0.499	1	832	tags=12%, list=6%, signal=13%
52	KEGG_BIOSYNTHESIS_OF_UNSATURATED_FATTY_ACIDS	Details ...	20	-0.4	-1.11	0.289	0.497	1	2997	tags=40%, list=22%, signal=51%
58	KEGG_NATURAL_KILLER_CELL_MEDIATED_CYTOTOXICITY	Details ...	77	-0.29	-1.07	0.305	0.535	1	3317	tags=38%, list=24%, signal=49%
59	KEGG_FC_GAMMA_R_MEDIATED_PHAGOCYTOSIS	Details ...	90	-0.28	-1.07	0.311	0.547	1	4229	tags=37%, list=30%, signal=52%
57	KEGG_GLYCOSPHINGOLIPID_BIOSYNTHESIS_LACTO_AND_NEOLACTO_SERIES	Details ...	18	-0.4	-1.09	0.331	0.498	1	2703	tags=33%, list=19%, signal=41%
62	KEGG_VASCULAR_SMOOTH_MUSCLE_CONTRACTION	Details ...	90	-0.27	-1.03	0.385	0.595	1	3219	tags=33%, list=23%, signal=43%
63	KEGG_GLIOMA	Details ...	60	-0.29	-1.03	0.394	0.587	1	2713	tags=27%, list=20%, signal=33%
61	KEGG_INTESTINAL_IMMUNE_NETWORK_FOR_IGA_PRODUCTION	Details ...	26	-0.35	-1.04	0.399	0.6	1	2175	tags=38%, list=16%, signal=46%
60	KEGG_PROXIMAL_TUBULE_BICARBONATE_RECLAMATION	Details ...	17	-0.39	-1.05	0.4	0.571	1	3921	tags=47%, list=28%, signal=65%
64	KEGG_BETA_ALANINE_METABOLISM	Details ...	19	-0.38	-1.03	0.407	0.586	1	2260	tags=21%, list=16%, signal=25%
65	KEGG_LYSINE_DEGRADATION	Details ...	42	-0.31	-1.02	0.407	0.592	1	681	tags=10%, list=5%, signal=10%
67	KEGG_THYROID_CANCER	Details ...	26	-0.34	-1.01	0.424	0.602	1	4216	tags=54%, list=30%, signal=77%
66	KEGG_SMALL_CELL_LUNG_CANCER	Details ...	80	-0.28	-1.02	0.43	0.592	1	2276	tags=24%, list=16%, signal=28%
69	KEGG_RENAL_CELL_CARCINOMA	Details ...	67	-0.28	-1	0.436	0.625	1	4417	tags=42%, list=32%, signal=61%
68	KEGG_VEGF_SIGNALING_PATHWAY	Details ...	64	-0.28	-1	0.452	0.632	1	4467	tags=48%, list=32%, signal=71%
70	KEGG_ENDOMETRIAL_CANCER	Details ...	52	-0.29	-0.99	0.46	0.626	1	4417	tags=52%, list=32%, signal=76%
71	KEGG_PHOSPHATIDYLINOSITOL_SIGNALING_SYSTEM	Details ...	70	-0.27	-0.98	0.499	0.649	1	4597	tags=41%, list=33%, signal=62%
73	KEGG_TASTE_TRANSDUCTION	Details ...	24	-0.32	-0.92	0.575	0.784	1	2951	tags=42%, list=21%, signal=53%
72	KEGG_FRUCTOSE_AND_MANNOSE_METABOLISM	Details ...	30	-0.3	-0.93	0.59	0.762	1	1895	tags=17%, list=14%, signal=19%
74	KEGG_INOSITOL_PHOSPHATE_METABOLISM	Details ...	51	-0.27	-0.91	0.631	0.795	1	4229	tags=37%, list=30%, signal=53%
75	KEGG_NOD_LIKE_RECEPTOR_SIGNALING_PATHWAY	Details ...	44	-0.27	-0.9	0.631	0.804	1	1267	tags=16%, list=9%, signal=17%
76	KEGG_ACUTE_MYELOID_LEUKEMIA	Details ...	56	-0.25	-0.88	0.672	0.84	1	4417	tags=48%, list=32%, signal=70%
79	KEGG_NICOTINATE_AND_NICOTINAMIDE_METABOLISM	Details ...	20	-0.3	-0.85	0.707	0.888	1	2516	tags=30%, list=18%, signal=37%
77	KEGG_PROGESTERONE_MEDIATED_OOCYTE_MATURATION	Details ...	75	-0.24	-0.86	0.739	0.886	1	2641	tags=24%, list=19%, signal=29%
81	KEGG_OTHER_GLYCAN_DEGRADATION	Details ...	16	-0.31	-0.82	0.744	0.912	1	1601	tags=19%, list=12%, signal=21%
80	KEGG_COLORECTAL_CANCER	Details ...	61	-0.24	-0.83	0.761	0.901	1	4417	tags=49%, list=32%, signal=72%
85	KEGG_NOTCH_SIGNALING_PATHWAY	Details ...	45	-0.24	-0.8	0.778	0.914	1	3320	tags=27%, list=24%, signal=35%
78	KEGG_ERBB_SIGNALING_PATHWAY	Details ...	82	-0.23	-0.85	0.787	0.899	1	4467	tags=43%, list=32%, signal=63%
83	KEGG_AMYOTROPHIC_LATERAL_SCLEROSIS_ALS	Details ...	48	-0.24	-0.82	0.795	0.895	1	3900	tags=35%, list=28%, signal=49%
84	KEGG_PANCREATIC_CANCER	Details ...	69	-0.22	-0.81	0.828	0.908	1	2832	tags=26%, list=20%, signal=33%
82	KEGG_CHEMOKINE_SIGNALING_PATHWAY	Details ...	136	-0.21	-0.82	0.879	0.902	1	2990	tags=26%, list=21%, signal=32%
87	KEGG_EPITHELIAL_CELL_SIGNALING_IN_HELICOBACTER_PYLORI_INFECTION	Details ...	56	-0.21	-0.74	0.907	0.976	1	3711	tags=29%, list=27%, signal=39%
89	KEGG_GLYCEROLIPID_METABOLISM	Details ...	41	-0.22	-0.73	0.916	0.963	1	3860	tags=32%, list=28%, signal=44%
88	KEGG_NON_SMALL_CELL_LUNG_CANCER	Details ...	52	-0.21	-0.73	0.918	0.967	1	4417	tags=40%, list=32%, signal=59%
86	KEGG_GLYCEROPHOSPHOLIPID_METABOLISM	Details ...	66	-0.2	-0.74	0.926	0.978	1	2853	tags=24%, list=21%, signal=30%
91	KEGG_VIBRIO_CHOLERAE_INFECTION	Details ...	47	-0.2	-0.68	0.957	0.978	1	2641	tags=19%, list=19%, signal=24%
92	KEGG_REGULATION_OF_AUTOPHAGY	Details ...	19	-0.22	-0.6	0.957	1	1	10854	tags=100%, list=78%, signal=455%
90	KEGG_NEUROTROPHIN_SIGNALING_PATHWAY	Details ...	117	-0.18	-0.72	0.988	0.957	1	4417	tags=36%, list=32%, signal=52%
94	KEGG_N_GLYCAN_BIOSYNTHESIS	Details ...	44	-0.15	-0.49	0.998	0.997	1	3736	tags=30%, list=27%, signal=40%
93	KEGG_OOCYTE_MEIOSIS	Details ...	94	-0.16	-0.59	1	0.995	1	3779	tags=27%, list=27%, signal=36%

## Sheet: Reactome up
	GS	GS DETAILS	SIZE	ES	NES	NOM p-val	FDR q-val	FWER p-val	RANK AT MAX	LEADING EDGE
1	REACTOME_EUKARYOTIC_TRANSLATION_ELONGATION	Details ...	87	0.58	2.26	0	0	0	3773	tags=71%, list=27%, signal=97%
2	REACTOME_CHROMOSOME_MAINTENANCE	Details ...	96	0.56	2.17	0	0.001	0.002	2710	tags=40%, list=19%, signal=49%
3	REACTOME_CELLULAR_RESPONSE_TO_STARVATION	Details ...	144	0.51	2.11	0	0.002	0.006	3773	tags=58%, list=27%, signal=78%
5	REACTOME_MEIOTIC_RECOMBINATION	Details ...	36	0.63	2.03	0	0.004	0.022	2366	tags=42%, list=17%, signal=50%
6	REACTOME_DEPOSITION_OF_NEW_CENPA_CONTAINING_NUCLEOSOMES_AT_THE_CENTROMERE	Details ...	34	0.65	2.03	0	0.004	0.026	2710	tags=56%, list=19%, signal=69%
7	REACTOME_NONSENSE_MEDIATED_DECAY_NMD	Details ...	109	0.51	2.02	0	0.004	0.029	3787	tags=61%, list=27%, signal=84%
8	REACTOME_TELOMERE_C_STRAND_LAGGING_STRAND_SYNTHESIS	Details ...	32	0.65	2	0	0.004	0.038	2552	tags=47%, list=18%, signal=57%
4	REACTOME_EUKARYOTIC_TRANSLATION_INITIATION	Details ...	112	0.53	2.04	0	0.005	0.022	3815	tags=63%, list=27%, signal=87%
13	REACTOME_DISEASES_OF_DNA_REPAIR	Details ...	31	0.64	1.96	0	0.005	0.079	1944	tags=55%, list=14%, signal=64%
14	REACTOME_BASE_EXCISION_REPAIR_AP_SITE_FORMATION	Details ...	24	0.67	1.96	0.002	0.005	0.087	2830	tags=58%, list=20%, signal=73%
9	REACTOME_RESPONSE_OF_EIF2AK4_GCN2_TO_AMINO_ACID_DEFICIENCY	Details ...	94	0.51	1.98	0	0.006	0.063	3773	tags=67%, list=27%, signal=91%
10	REACTOME_BASE_EXCISION_REPAIR	Details ...	50	0.58	1.98	0	0.006	0.066	2830	tags=46%, list=20%, signal=58%
11	REACTOME_SRP_DEPENDENT_COTRANSLATIONAL_PROTEIN_TARGETING_TO_MEMBRANE	Details ...	106	0.51	1.97	0	0.006	0.07	3773	tags=61%, list=27%, signal=84%
12	REACTOME_SELENOAMINO_ACID_METABOLISM	Details ...	107	0.51	1.97	0	0.006	0.076	3773	tags=64%, list=27%, signal=87%
15	REACTOME_REPRODUCTION	Details ...	73	0.53	1.95	0	0.006	0.094	2366	tags=37%, list=17%, signal=44%
16	REACTOME_HOMOLOGOUS_DNA_PAIRING_AND_STRAND_EXCHANGE	Details ...	40	0.59	1.94	0	0.006	0.113	2427	tags=45%, list=17%, signal=54%
17	REACTOME_PROCESSIVE_SYNTHESIS_ON_THE_C_STRAND_OF_THE_TELOMERE	Details ...	18	0.67	1.83	0.004	0.027	0.403	2366	tags=50%, list=17%, signal=60%
20	REACTOME_TELOMERE_MAINTENANCE	Details ...	72	0.49	1.81	0.002	0.031	0.508	2710	tags=32%, list=19%, signal=39%
19	REACTOME_RESOLUTION_OF_ABASIC_SITES_AP_SITES	Details ...	36	0.57	1.81	0	0.032	0.495	2830	tags=47%, list=20%, signal=59%
18	REACTOME_RECOGNITION_AND_ASSOCIATION_OF_DNA_GLYCOSYLASE_WITH_SITE_CONTAINING_AN_AFFECTED_PURINE	Details ...	17	0.67	1.81	0	0.033	0.494	2710	tags=53%, list=19%, signal=66%
21	REACTOME_POLYMERASE_SWITCHING_ON_THE_C_STRAND_OF_THE_TELOMERE	Details ...	24	0.61	1.79	0	0.034	0.548	2552	tags=42%, list=18%, signal=51%
23	REACTOME_HDR_THROUGH_HOMOLOGOUS_RECOMBINATION_HRR	Details ...	63	0.5	1.77	0	0.04	0.649	2427	tags=37%, list=17%, signal=44%
22	REACTOME_EXTENSION_OF_TELOMERES	Details ...	47	0.52	1.77	0.002	0.04	0.629	2602	tags=36%, list=19%, signal=44%
24	REACTOME_DNA_REPAIR	Details ...	280	0.4	1.76	0	0.043	0.691	3647	tags=36%, list=26%, signal=48%
25	REACTOME_TRANSLATION	Details ...	286	0.4	1.76	0	0.043	0.707	4662	tags=53%, list=34%, signal=78%
26	REACTOME_LAGGING_STRAND_SYNTHESIS	Details ...	20	0.63	1.73	0	0.056	0.809	3119	tags=50%, list=22%, signal=64%
27	REACTOME_TP53_REGULATES_TRANSCRIPTION_OF_CELL_DEATH_GENES	Details ...	36	0.53	1.71	0.004	0.064	0.857	1822	tags=33%, list=13%, signal=38%
28	REACTOME_RESPIRATORY_ELECTRON_TRANSPORT_ATP_SYNTHESIS_BY_CHEMIOSMOTIC_COUPLING_AND_HEAT_PRODUCTION_BY_UNCOUPLING_PROTEINS	Details ...	123	0.43	1.7	0	0.072	0.894	4135	tags=50%, list=30%, signal=70%
29	REACTOME_AMINO_ACIDS_REGULATE_MTORC1	Details ...	50	0.5	1.69	0.004	0.075	0.929	3676	tags=40%, list=26%, signal=54%
31	REACTOME_RESOLUTION_OF_D_LOOP_STRUCTURES_THROUGH_SYNTHESIS_DEPENDENT_STRAND_ANNEALING_SDSA	Details ...	24	0.57	1.67	0.006	0.083	0.955	2366	tags=46%, list=17%, signal=55%
30	REACTOME_HOMOLOGY_DIRECTED_REPAIR	Details ...	104	0.44	1.68	0	0.084	0.95	2427	tags=31%, list=17%, signal=37%
34	REACTOME_ACTIVATION_OF_THE_MRNA_UPON_BINDING_OF_THE_CAP_BINDING_COMPLEX_AND_EIFS_AND_SUBSEQUENT_BINDING_TO_43S	Details ...	57	0.47	1.66	0.002	0.087	0.971	4206	tags=61%, list=30%, signal=88%
33	REACTOME_KERATINIZATION	Details ...	26	0.55	1.66	0.014	0.088	0.97	1158	tags=38%, list=8%, signal=42%
32	REACTOME_RRNA_PROCESSING	Details ...	195	0.4	1.66	0	0.09	0.968	3886	tags=45%, list=28%, signal=61%
36	REACTOME_PROCESSIVE_SYNTHESIS_ON_THE_LAGGING_STRAND	Details ...	15	0.63	1.64	0.012	0.099	0.987	3119	tags=53%, list=22%, signal=69%
35	REACTOME_DNA_DOUBLE_STRAND_BREAK_REPAIR	Details ...	132	0.41	1.64	0.002	0.1	0.986	2427	tags=29%, list=17%, signal=35%
37	REACTOME_INHIBITION_OF_DNA_RECOMBINATION_AT_TELOMERE	Details ...	30	0.53	1.63	0.01	0.101	0.988	4095	tags=47%, list=29%, signal=66%
40	REACTOME_GLUCAGON_TYPE_LIGAND_RECEPTORS	Details ...	24	0.55	1.62	0.014	0.103	0.992	1842	tags=42%, list=13%, signal=48%
38	REACTOME_NRIF_SIGNALS_CELL_DEATH_FROM_THE_NUCLEUS	Details ...	15	0.64	1.63	0.008	0.104	0.992	2650	tags=40%, list=19%, signal=49%
39	REACTOME_REGULATION_OF_EXPRESSION_OF_SLITS_AND_ROBOS	Details ...	159	0.39	1.62	0	0.105	0.992	3961	tags=50%, list=28%, signal=70%
41	REACTOME_PLASMA_LIPOPROTEIN_REMODELING	Details ...	18	0.59	1.61	0.024	0.112	0.996	344	tags=17%, list=2%, signal=17%
43	REACTOME_BRANCHED_CHAIN_AMINO_ACID_CATABOLISM	Details ...	21	0.56	1.6	0.017	0.121	1	3727	tags=62%, list=27%, signal=84%
42	REACTOME_SIRT1_NEGATIVELY_REGULATES_RRNA_EXPRESSION	Details ...	20	0.57	1.6	0.023	0.123	1	3675	tags=45%, list=26%, signal=61%
44	REACTOME_FORMATION_OF_THE_CORNIFIED_ENVELOPE	Details ...	26	0.55	1.59	0.01	0.126	1	1158	tags=38%, list=8%, signal=42%
46	REACTOME_MITOCHONDRIAL_TRANSLATION	Details ...	95	0.41	1.58	0.002	0.134	1	4662	tags=54%, list=34%, signal=80%
45	REACTOME_PROCESSING_OF_DNA_DOUBLE_STRAND_BREAK_ENDS	Details ...	67	0.44	1.58	0.006	0.134	1	2427	tags=31%, list=17%, signal=38%
47	REACTOME_MEIOSIS	Details ...	62	0.44	1.56	0.004	0.147	1	2366	tags=29%, list=17%, signal=35%
49	REACTOME_PEROXISOMAL_LIPID_METABOLISM	Details ...	26	0.53	1.56	0.024	0.15	1	3596	tags=62%, list=26%, signal=83%
48	REACTOME_FANCONI_ANEMIA_PATHWAY	Details ...	36	0.48	1.56	0.028	0.15	1	3819	tags=61%, list=27%, signal=84%
50	REACTOME_RNA_POLYMERASE_I_PROMOTER_ESCAPE	Details ...	39	0.48	1.54	0.021	0.167	1	4313	tags=51%, list=31%, signal=74%
51	REACTOME_MISMATCH_REPAIR	Details ...	15	0.59	1.54	0.032	0.168	1	2322	tags=40%, list=17%, signal=48%
52	REACTOME_NEGATIVE_EPIGENETIC_REGULATION_OF_RRNA_EXPRESSION	Details ...	57	0.43	1.53	0.01	0.17	1	4362	tags=46%, list=31%, signal=66%
53	REACTOME_PLASMA_LIPOPROTEIN_ASSEMBLY_REMODELING_AND_CLEARANCE	Details ...	49	0.45	1.52	0.023	0.182	1	763	tags=14%, list=5%, signal=15%
55	REACTOME_DNA_DAMAGE_TELOMERE_STRESS_INDUCED_SENESCENCE	Details ...	38	0.47	1.52	0.02	0.184	1	2710	tags=34%, list=19%, signal=42%
54	REACTOME_THE_CITRIC_ACID_TCA_CYCLE_AND_RESPIRATORY_ELECTRON_TRANSPORT	Details ...	170	0.36	1.52	0.006	0.185	1	4135	tags=43%, list=30%, signal=60%
56	REACTOME_NONHOMOLOGOUS_END_JOINING_NHEJ	Details ...	40	0.46	1.5	0.021	0.195	1	4240	tags=55%, list=30%, signal=79%
59	REACTOME_HDR_THROUGH_SINGLE_STRAND_ANNEALING_SSA	Details ...	36	0.47	1.49	0.03	0.202	1	2427	tags=33%, list=17%, signal=40%
57	REACTOME_DISEASES_OF_CARBOHYDRATE_METABOLISM	Details ...	30	0.5	1.49	0.041	0.207	1	3606	tags=50%, list=26%, signal=67%
60	REACTOME_PCNA_DEPENDENT_LONG_PATCH_BASE_EXCISION_REPAIR	Details ...	21	0.54	1.49	0.044	0.209	1	2383	tags=38%, list=17%, signal=46%
62	REACTOME_TRNA_MODIFICATION_IN_THE_NUCLEUS_AND_CYTOSOL	Details ...	42	0.44	1.48	0.028	0.217	1	2380	tags=31%, list=17%, signal=37%
61	REACTOME_MITOCHONDRIAL_FATTY_ACID_BETA_OXIDATION	Details ...	33	0.47	1.48	0.023	0.22	1	3502	tags=42%, list=25%, signal=57%
64	REACTOME_RESPIRATORY_ELECTRON_TRANSPORT	Details ...	99	0.38	1.47	0.013	0.224	1	4135	tags=48%, list=30%, signal=69%
63	REACTOME_PHASE_II_CONJUGATION_OF_COMPOUNDS	Details ...	61	0.42	1.47	0.021	0.225	1	2280	tags=28%, list=16%, signal=33%
65	REACTOME_INFLUENZA_INFECTION	Details ...	144	0.36	1.46	0.006	0.237	1	3773	tags=50%, list=27%, signal=68%
69	REACTOME_GAP_FILLING_DNA_REPAIR_SYNTHESIS_AND_LIGATION_IN_GG_NER	Details ...	25	0.49	1.44	0.043	0.247	1	2383	tags=32%, list=17%, signal=39%
71	REACTOME_TRANSCRIPTIONAL_REGULATION_OF_WHITE_ADIPOCYTE_DIFFERENTIATION	Details ...	71	0.4	1.44	0.018	0.25	1	554	tags=8%, list=4%, signal=9%
67	REACTOME_MITOTIC_SPINDLE_CHECKPOINT	Details ...	97	0.38	1.45	0.025	0.253	1	2562	tags=25%, list=18%, signal=30%
66	REACTOME_RESOLUTION_OF_AP_SITES_VIA_THE_MULTIPLE_NUCLEOTIDE_PATCH_REPLACEMENT_PATHWAY	Details ...	23	0.5	1.45	0.041	0.254	1	2643	tags=39%, list=19%, signal=48%
75	REACTOME_MITOCHONDRIAL_PROTEIN_IMPORT	Details ...	61	0.4	1.42	0.024	0.266	1	3066	tags=33%, list=22%, signal=42%
76	REACTOME_SENESCENCE_ASSOCIATED_SECRETORY_PHENOTYPE_SASP	Details ...	55	0.41	1.42	0.038	0.268	1	2867	tags=31%, list=21%, signal=39%
74	REACTOME_DUAL_INCISION_IN_GG_NER	Details ...	40	0.43	1.42	0.04	0.268	1	3631	tags=43%, list=26%, signal=57%
83	REACTOME_COMPLEX_I_BIOGENESIS	Details ...	55	0.4	1.38	0.043	0.323	1	4241	tags=53%, list=30%, signal=76%
82	REACTOME_METABOLISM_OF_AMINO_ACIDS_AND_DERIVATIVES	Details ...	316	0.31	1.38	0.006	0.326	1	3791	tags=42%, list=27%, signal=57%
90	REACTOME_CELL_CYCLE_CHECKPOINTS	Details ...	241	0.3	1.32	0.03	0.42	1	2286	tags=20%, list=16%, signal=23%
96	REACTOME_MITOTIC_PROMETAPHASE	Details ...	176	0.31	1.3	0.025	0.443	1	2278	tags=23%, list=16%, signal=27%
58	REACTOME_METALLOPROTEASE_DUBS	Details ...	22	0.52	1.49	0.051	0.204	1	2150	tags=32%, list=15%, signal=38%
73	REACTOME_RESOLUTION_OF_D_LOOP_STRUCTURES	Details ...	30	0.47	1.43	0.051	0.255	1	2366	tags=37%, list=17%, signal=44%
68	REACTOME_DNA_STRAND_ELONGATION	Details ...	32	0.46	1.44	0.052	0.25	1	3592	tags=47%, list=26%, signal=63%
78	REACTOME_ROS_AND_RNS_PRODUCTION_IN_PHAGOCYTES	Details ...	28	0.47	1.41	0.063	0.281	1	2702	tags=39%, list=19%, signal=49%
77	REACTOME_CONDENSATION_OF_PROPHASE_CHROMOSOMES	Details ...	23	0.49	1.41	0.068	0.282	1	2710	tags=30%, list=19%, signal=38%
102	REACTOME_PROTEIN_LOCALIZATION		154	0.31	1.25	0.071	0.541	1	3596	tags=32%, list=26%, signal=43%
137	REACTOME_M_PHASE		334	0.26	1.18	0.075	0.589	1	2278	tags=17%, list=16%, signal=20%
80	REACTOME_GLUTATHIONE_CONJUGATION	Details ...	28	0.46	1.38	0.076	0.319	1	2280	tags=36%, list=16%, signal=43%
70	REACTOME_FORMATION_OF_FIBRIN_CLOT_CLOTTING_CASCADE	Details ...	18	0.54	1.44	0.078	0.251	1	1364	tags=44%, list=10%, signal=49%
87	REACTOME_B_WICH_COMPLEX_POSITIVELY_REGULATES_RRNA_EXPRESSION	Details ...	40	0.42	1.35	0.08	0.376	1	4067	tags=40%, list=29%, signal=56%
72	REACTOME_TRANSLESION_SYNTHESIS_BY_POLK	Details ...	17	0.54	1.44	0.081	0.251	1	2322	tags=35%, list=17%, signal=42%
104	REACTOME_CELLULAR_RESPONSE_TO_CHEMICAL_STRESS		145	0.3	1.25	0.082	0.556	1	2312	tags=17%, list=17%, signal=20%
154	REACTOME_CELL_CYCLE_MITOTIC		467	0.25	1.15	0.082	0.613	1	2390	tags=19%, list=17%, signal=22%
79	REACTOME_INSULIN_RECEPTOR_RECYCLING	Details ...	20	0.51	1.4	0.087	0.298	1	3581	tags=35%, list=26%, signal=47%
85	REACTOME_ACTIVATION_OF_ATR_IN_RESPONSE_TO_REPLICATION_STRESS	Details ...	36	0.43	1.37	0.087	0.322	1	2427	tags=33%, list=17%, signal=40%
92	REACTOME_RAB_GERANYLGERANYLATION	Details ...	57	0.38	1.31	0.088	0.444	1	2564	tags=18%, list=18%, signal=21%
81	REACTOME_DEFECTS_IN_VITAMIN_AND_COFACTOR_METABOLISM	Details ...	20	0.49	1.38	0.097	0.321	1	3761	tags=55%, list=27%, signal=75%
116	REACTOME_TRNA_PROCESSING		106	0.31	1.22	0.099	0.572	1	2380	tags=22%, list=17%, signal=26%
84	REACTOME_APC_C_CDC20_MEDIATED_DEGRADATION_OF_CYCLIN_B	Details ...	21	0.5	1.38	0.103	0.321	1	2867	tags=33%, list=21%, signal=42%
100	REACTOME_GENE_SILENCING_BY_RNA	Details ...	83	0.34	1.27	0.103	0.512	1	4428	tags=37%, list=32%, signal=54%
111	REACTOME_NUCLEOTIDE_EXCISION_REPAIR		108	0.31	1.23	0.103	0.554	1	5368	tags=49%, list=39%, signal=79%
86	REACTOME_PROTEIN_METHYLATION	Details ...	17	0.51	1.35	0.105	0.358	1	1393	tags=24%, list=10%, signal=26%
88	REACTOME_ASSEMBLY_OF_THE_ORC_COMPLEX_AT_THE_ORIGIN_OF_REPLICATION	Details ...	21	0.48	1.33	0.105	0.398	1	3675	tags=43%, list=26%, signal=58%
119	REACTOME_FATTY_ACID_METABOLISM		140	0.3	1.21	0.11	0.585	1	3602	tags=41%, list=26%, signal=54%
89	REACTOME_RECOGNITION_OF_DNA_DAMAGE_BY_PCNA_CONTAINING_REPLICATION_COMPLEX	Details ...	29	0.43	1.32	0.112	0.423	1	2383	tags=28%, list=17%, signal=33%
115	REACTOME_ANCHORING_OF_THE_BASAL_BODY_TO_THE_PLASMA_MEMBRANE		94	0.31	1.22	0.112	0.574	1	2127	tags=23%, list=15%, signal=27%
107	REACTOME_G2_M_DNA_DAMAGE_CHECKPOINT		62	0.35	1.24	0.116	0.551	1	2427	tags=27%, list=17%, signal=33%
91	REACTOME_APC_CDC20_MEDIATED_DEGRADATION_OF_NEK2A	Details ...	25	0.45	1.31	0.119	0.435	1	2867	tags=32%, list=21%, signal=40%
106	REACTOME_DUAL_INCISION_IN_TC_NER		63	0.36	1.25	0.123	0.548	1	5368	tags=56%, list=39%, signal=90%
134	REACTOME_CILIUM_ASSEMBLY		181	0.28	1.19	0.123	0.588	1	3665	tags=36%, list=26%, signal=48%
95	REACTOME_CONVERSION_FROM_APC_C_CDC20_TO_APC_C_CDH1_IN_LATE_ANAPHASE	Details ...	19	0.48	1.3	0.126	0.443	1	4035	tags=47%, list=29%, signal=67%
103	REACTOME_HCMV_LATE_EVENTS		57	0.35	1.25	0.126	0.557	1	5526	tags=51%, list=40%, signal=84%
94	REACTOME_FORMATION_OF_INCISION_COMPLEX_IN_GG_NER	Details ...	42	0.4	1.3	0.127	0.447	1	5208	tags=57%, list=37%, signal=91%
126	REACTOME_TRANSCRIPTION_COUPLED_NUCLEOTIDE_EXCISION_REPAIR_TC_NER		76	0.33	1.2	0.136	0.585	1	5368	tags=53%, list=39%, signal=85%
113	REACTOME_RNA_POLYMERASE_I_TRANSCRIPTION		59	0.35	1.23	0.139	0.546	1	4313	tags=39%, list=31%, signal=56%
97	REACTOME_INTERLEUKIN_10_SIGNALING	Details ...	21	0.46	1.3	0.141	0.443	1	1900	tags=33%, list=14%, signal=39%
98	REACTOME_FOXO_MEDIATED_TRANSCRIPTION_OF_CELL_DEATH_GENES	Details ...	16	0.49	1.29	0.145	0.451	1	1896	tags=38%, list=14%, signal=43%
93	REACTOME_ACTIVATED_PKN1_STIMULATES_TRANSCRIPTION_OF_AR_ANDROGEN_RECEPTOR_REGULATED_GENES_KLK2_AND_KLK3	Details ...	17	0.49	1.3	0.146	0.45	1	3675	tags=35%, list=26%, signal=48%
127	REACTOME_RESOLUTION_OF_SISTER_CHROMATID_COHESION		101	0.31	1.2	0.148	0.583	1	1078	tags=13%, list=8%, signal=14%
146	REACTOME_DNA_REPLICATION		138	0.29	1.17	0.148	0.591	1	4035	tags=36%, list=29%, signal=51%
144	REACTOME_APC_C_MEDIATED_DEGRADATION_OF_CELL_CYCLE_PROTEINS		81	0.31	1.17	0.154	0.583	1	4035	tags=32%, list=29%, signal=45%
130	REACTOME_IRON_UPTAKE_AND_TRANSPORT		51	0.34	1.2	0.155	0.579	1	2906	tags=25%, list=21%, signal=32%
139	REACTOME_GLYCEROPHOSPHOLIPID_BIOSYNTHESIS		106	0.3	1.18	0.155	0.582	1	1090	tags=13%, list=8%, signal=14%
105	REACTOME_TRANSCRIPTIONAL_REGULATION_OF_GRANULOPOIESIS		38	0.39	1.25	0.158	0.552	1	968	tags=18%, list=7%, signal=20%
99	REACTOME_METABOLISM_OF_COFACTORS	Details ...	18	0.48	1.27	0.16	0.506	1	1780	tags=39%, list=13%, signal=45%
131	REACTOME_INTERLEUKIN_4_AND_INTERLEUKIN_13_SIGNALING		75	0.32	1.19	0.167	0.58	1	1453	tags=19%, list=10%, signal=21%
101	REACTOME_SUMOYLATION_OF_DNA_METHYLATION_PROTEINS		15	0.49	1.27	0.172	0.509	1	2064	tags=20%, list=15%, signal=23%
163	REACTOME_SIGNALING_BY_ROBO_RECEPTORS		203	0.26	1.12	0.172	0.677	1	3791	tags=40%, list=27%, signal=54%
112	REACTOME_DETOXIFICATION_OF_REACTIVE_OXYGEN_SPECIES		30	0.4	1.23	0.178	0.549	1	2312	tags=23%, list=17%, signal=28%
109	REACTOME_INHIBITION_OF_THE_PROTEOLYTIC_ACTIVITY_OF_APC_C_REQUIRED_FOR_THE_ONSET_OF_ANAPHASE_BY_MITOTIC_SPINDLE_CHECKPOINT_COMPONENTS		20	0.44	1.24	0.18	0.562	1	2867	tags=30%, list=21%, signal=38%
157	REACTOME_BIOLOGICAL_OXIDATIONS		121	0.29	1.15	0.18	0.612	1	2378	tags=25%, list=17%, signal=30%
142	REACTOME_APC_C_CDH1_MEDIATED_DEGRADATION_OF_CDC20_AND_OTHER_APC_C_CDH1_TARGETED_PROTEINS_IN_LATE_MITOSIS_EARLY_G1		70	0.32	1.18	0.183	0.582	1	4035	tags=33%, list=29%, signal=46%
108	REACTOME_TRANSPORT_OF_VITAMINS_NUCLEOSIDES_AND_RELATED_MOLECULES		31	0.4	1.24	0.184	0.558	1	2844	tags=35%, list=20%, signal=45%
136	REACTOME_CRISTAE_FORMATION		31	0.38	1.19	0.184	0.582	1	5481	tags=61%, list=39%, signal=101%
148	REACTOME_GLOBAL_GENOME_NUCLEOTIDE_EXCISION_REPAIR_GG_NER		83	0.32	1.16	0.185	0.602	1	5208	tags=47%, list=37%, signal=75%
122	REACTOME_FORMATION_OF_THE_EARLY_ELONGATION_COMPLEX		32	0.38	1.21	0.186	0.589	1	4313	tags=47%, list=31%, signal=68%
125	REACTOME_TRANSLESION_SYNTHESIS_BY_Y_FAMILY_DNA_POLYMERASES_BYPASSES_LESIONS_ON_DNA_TEMPLATE		38	0.37	1.2	0.19	0.588	1	2424	tags=29%, list=17%, signal=35%
117	REACTOME_RNA_POLYMERASE_I_TRANSCRIPTION_TERMINATION		27	0.41	1.22	0.192	0.571	1	4313	tags=52%, list=31%, signal=75%
110	REACTOME_MRNA_CAPPING		28	0.41	1.23	0.193	0.558	1	4313	tags=46%, list=31%, signal=67%
143	REACTOME_TRANSCRIPTIONAL_REGULATION_BY_SMALL_RNAS		57	0.34	1.18	0.195	0.584	1	4684	tags=37%, list=34%, signal=55%
147	REACTOME_G_ALPHA_S_SIGNALLING_EVENTS		85	0.31	1.17	0.196	0.596	1	1594	tags=25%, list=11%, signal=28%
121	REACTOME_KERATAN_SULFATE_KERATIN_METABOLISM		29	0.41	1.21	0.199	0.58	1	1134	tags=21%, list=8%, signal=22%
161	REACTOME_METABOLISM_OF_VITAMINS_AND_COFACTORS		151	0.27	1.13	0.201	0.649	1	2332	tags=23%, list=17%, signal=28%
178	REACTOME_ORGANELLE_BIOGENESIS_AND_MAINTENANCE		274	0.25	1.09	0.201	0.711	1	3665	tags=32%, list=26%, signal=42%
135	REACTOME_METABOLISM_OF_POLYAMINES		57	0.34	1.19	0.202	0.585	1	845	tags=12%, list=6%, signal=13%
129	REACTOME_ABORTIVE_ELONGATION_OF_HIV_1_TRANSCRIPT_IN_THE_ABSENCE_OF_TAT		23	0.41	1.2	0.206	0.58	1	4095	tags=43%, list=29%, signal=62%
124	REACTOME_SMOOTH_MUSCLE_CONTRACTION		33	0.38	1.2	0.218	0.592	1	1357	tags=15%, list=10%, signal=17%
151	REACTOME_AURKA_ACTIVATION_BY_TPX2		69	0.32	1.16	0.22	0.605	1	2127	tags=26%, list=15%, signal=31%
114	REACTOME_DNA_METHYLATION		16	0.47	1.22	0.221	0.577	1	705	tags=19%, list=5%, signal=20%
140	REACTOME_TERMINATION_OF_TRANSLESION_DNA_SYNTHESIS		31	0.38	1.18	0.223	0.584	1	2424	tags=32%, list=17%, signal=39%
120	REACTOME_TP53_REGULATES_TRANSCRIPTION_OF_GENES_INVOLVED_IN_CYTOCHROME_C_RELEASE		19	0.44	1.21	0.224	0.582	1	2162	tags=26%, list=16%, signal=31%
171	REACTOME_SEPARATION_OF_SISTER_CHROMATIDS		165	0.26	1.1	0.227	0.7	1	2278	tags=16%, list=16%, signal=19%
123	REACTOME_BBSOME_MEDIATED_CARGO_TARGETING_TO_CILIUM		22	0.42	1.2	0.233	0.585	1	1812	tags=32%, list=13%, signal=37%
145	REACTOME_TRANSFERRIN_ENDOCYTOSIS_AND_RECYCLING		26	0.4	1.17	0.235	0.586	1	2702	tags=31%, list=19%, signal=38%
132	REACTOME_FORMATION_OF_ATP_BY_CHEMIOSMOTIC_COUPLING		18	0.44	1.19	0.238	0.581	1	5481	tags=67%, list=39%, signal=110%
176	REACTOME_SYNTHESIS_OF_DNA		116	0.28	1.1	0.243	0.691	1	4035	tags=35%, list=29%, signal=49%
141	REACTOME_VXPX_CARGO_TARGETING_TO_CILIUM		19	0.43	1.18	0.245	0.583	1	3555	tags=37%, list=26%, signal=49%
185	REACTOME_TRANSCRIPTIONAL_REGULATION_BY_TP53		337	0.24	1.07	0.245	0.724	1	2452	tags=18%, list=18%, signal=22%
118	REACTOME_P75NTR_SIGNALS_VIA_NF_KB		15	0.48	1.21	0.246	0.582	1	2567	tags=33%, list=18%, signal=41%
133	REACTOME_SYNTHESIS_OF_GLYCOSYLPHOSPHATIDYLINOSITOL_GPI		18	0.45	1.19	0.246	0.578	1	2635	tags=44%, list=19%, signal=55%
149	REACTOME_ACTIVATION_OF_THE_PRE_REPLICATIVE_COMPLEX		32	0.37	1.16	0.247	0.601	1	3520	tags=47%, list=25%, signal=63%
128	REACTOME_CYTOSOLIC_SULFONATION_OF_SMALL_MOLECULES		16	0.46	1.2	0.251	0.585	1	1979	tags=31%, list=14%, signal=36%
183	REACTOME_MRNA_SPLICING		187	0.25	1.08	0.259	0.725	1	4994	tags=37%, list=36%, signal=58%
165	REACTOME_RECRUITMENT_OF_MITOTIC_CENTROSOME_PROTEINS_AND_COMPLEXES		77	0.3	1.11	0.26	0.68	1	3534	tags=38%, list=25%, signal=50%
138	REACTOME_ACYL_CHAIN_REMODELLING_OF_PE		18	0.44	1.18	0.267	0.586	1	1090	tags=22%, list=8%, signal=24%
177	REACTOME_CYTOPROTECTION_BY_HMOX1		116	0.28	1.1	0.273	0.691	1	2095	tags=16%, list=15%, signal=18%
152	REACTOME_RNA_POLYMERASE_III_CHAIN_ELONGATION		18	0.42	1.16	0.274	0.605	1	2308	tags=28%, list=17%, signal=33%
155	REACTOME_NICOTINAMIDE_SALVAGING		16	0.43	1.15	0.275	0.61	1	456	tags=19%, list=3%, signal=19%
156	REACTOME_MICRORNA_MIRNA_BIOGENESIS		25	0.39	1.15	0.275	0.607	1	4145	tags=44%, list=30%, signal=63%
150	REACTOME_SIGNALING_BY_FGFR2_IIIA_TM		19	0.43	1.16	0.277	0.602	1	4095	tags=47%, list=29%, signal=67%
174	REACTOME_DNA_REPLICATION_PRE_INITIATION		97	0.29	1.1	0.277	0.693	1	3961	tags=35%, list=28%, signal=49%
164	REACTOME_DNA_DAMAGE_BYPASS		46	0.33	1.12	0.279	0.675	1	2424	tags=24%, list=17%, signal=29%
160	REACTOME_CROSSLINKING_OF_COLLAGEN_FIBRILS		18	0.42	1.13	0.286	0.652	1	378	tags=11%, list=3%, signal=11%
182	REACTOME_RHO_GTPASES_ACTIVATE_FORMINS		118	0.27	1.08	0.286	0.724	1	1078	tags=11%, list=8%, signal=12%
162	REACTOME_NR1H3_NR1H2_REGULATE_GENE_EXPRESSION_LINKED_TO_CHOLESTEROL_TRANSPORT_AND_EFFLUX		32	0.36	1.13	0.291	0.655	1	1043	tags=16%, list=7%, signal=17%
158	REACTOME_MITOCHONDRIAL_TRNA_AMINOACYLATION		21	0.41	1.14	0.293	0.615	1	4537	tags=62%, list=33%, signal=92%
159	REACTOME_TRAF6_MEDIATED_IRF7_ACTIVATION		15	0.44	1.14	0.293	0.627	1	2864	tags=47%, list=21%, signal=59%
153	REACTOME_FOXO_MEDIATED_TRANSCRIPTION_OF_CELL_CYCLE_GENES		15	0.45	1.15	0.297	0.617	1	1933	tags=40%, list=14%, signal=46%
172	REACTOME_POSITIVE_EPIGENETIC_REGULATION_OF_RRNA_EXPRESSION		55	0.32	1.1	0.298	0.696	1	4067	tags=31%, list=29%, signal=44%
167	REACTOME_PROSTACYCLIN_SIGNALLING_THROUGH_PROSTACYCLIN_RECEPTOR		18	0.42	1.11	0.309	0.688	1	1842	tags=33%, list=13%, signal=38%
186	REACTOME_REGULATION_OF_LIPID_METABOLISM_BY_PPARALPHA		105	0.27	1.07	0.309	0.739	1	815	tags=8%, list=6%, signal=8%
184	REACTOME_METABOLISM_OF_WATER_SOLUBLE_VITAMINS_AND_COFACTORS		102	0.28	1.08	0.31	0.726	1	3308	tags=34%, list=24%, signal=45%
168	REACTOME_CLASS_I_PEROXISOMAL_MEMBRANE_PROTEIN_IMPORT		20	0.39	1.1	0.312	0.708	1	4663	tags=60%, list=34%, signal=90%
170	REACTOME_NICOTINATE_METABOLISM		26	0.37	1.1	0.314	0.702	1	456	tags=15%, list=3%, signal=16%
166	REACTOME_MRNA_DECAY_BY_3_TO_5_EXORIBONUCLEASE		15	0.44	1.11	0.321	0.685	1	4764	tags=47%, list=34%, signal=71%
179	REACTOME_TRP_CHANNELS		22	0.38	1.08	0.322	0.72	1	754	tags=14%, list=5%, signal=14%
181	REACTOME_ADORA2B_MEDIATED_ANTI_INFLAMMATORY_CYTOKINES_PRODUCTION		73	0.3	1.08	0.328	0.717	1	1594	tags=23%, list=11%, signal=26%
169	REACTOME_TRANSLESION_SYNTHESIS_BY_POLH		19	0.4	1.1	0.333	0.706	1	2322	tags=26%, list=17%, signal=32%
180	REACTOME_HYALURONAN_METABOLISM		15	0.42	1.08	0.336	0.721	1	3597	tags=53%, list=26%, signal=72%
192	REACTOME_PEROXISOMAL_PROTEIN_IMPORT		57	0.3	1.05	0.338	0.763	1	2944	tags=30%, list=21%, signal=38%
173	REACTOME_PLASMA_LIPOPROTEIN_CLEARANCE		26	0.37	1.1	0.341	0.693	1	469	tags=12%, list=3%, signal=12%
187	REACTOME_MRNA_SPLICING_MINOR_PATHWAY		52	0.31	1.07	0.341	0.743	1	5654	tags=54%, list=41%, signal=90%
175	REACTOME_DISEASES_ASSOCIATED_WITH_N_GLYCOSYLATION_OF_PROTEINS		17	0.42	1.1	0.351	0.69	1	3015	tags=35%, list=22%, signal=45%
188	REACTOME_RRNA_MODIFICATION_IN_THE_NUCLEUS_AND_CYTOSOL		59	0.3	1.06	0.354	0.75	1	4057	tags=34%, list=29%, signal=48%
189	REACTOME_FLT3_SIGNALING_IN_DISEASE		27	0.35	1.06	0.363	0.754	1	196	tags=7%, list=1%, signal=7%
196	REACTOME_REGULATION_OF_PLK1_ACTIVITY_AT_G2_M_TRANSITION		84	0.28	1.05	0.363	0.774	1	2245	tags=24%, list=16%, signal=28%
191	REACTOME_RNA_POLYMERASE_III_TRANSCRIPTION_INITIATION_FROM_TYPE_3_PROMOTER		28	0.35	1.06	0.366	0.756	1	2657	tags=29%, list=19%, signal=35%
200	REACTOME_PHOSPHOLIPID_METABOLISM		185	0.24	1.03	0.37	0.792	1	1090	tags=10%, list=8%, signal=11%
190	REACTOME_METAL_ION_SLC_TRANSPORTERS		23	0.38	1.06	0.375	0.757	1	628	tags=13%, list=5%, signal=14%
193	REACTOME_FORMATION_OF_TC_NER_PRE_INCISION_COMPLEX		51	0.31	1.05	0.376	0.762	1	5336	tags=53%, list=38%, signal=86%
194	REACTOME_PRC2_METHYLATES_HISTONES_AND_DNA		25	0.36	1.05	0.384	0.763	1	705	tags=12%, list=5%, signal=13%
198	REACTOME_REGULATION_OF_TP53_ACTIVITY_THROUGH_PHOSPHORYLATION		87	0.28	1.04	0.386	0.781	1	2427	tags=21%, list=17%, signal=25%
203	REACTOME_GLUCONEOGENESIS		28	0.34	1.03	0.395	0.789	1	3170	tags=29%, list=23%, signal=37%
199	REACTOME_PHOSPHORYLATION_OF_THE_APC_C		17	0.39	1.04	0.398	0.789	1	4035	tags=47%, list=29%, signal=66%
204	REACTOME_PYROPTOSIS		19	0.38	1.03	0.398	0.786	1	4099	tags=47%, list=29%, signal=67%
197	REACTOME_ADHERENS_JUNCTIONS_INTERACTIONS		31	0.33	1.04	0.4	0.775	1	18	tags=6%, list=0%, signal=6%
201	REACTOME_CARGO_TRAFFICKING_TO_THE_PERICILIARY_MEMBRANE		48	0.3	1.03	0.4	0.788	1	2904	tags=29%, list=21%, signal=37%
205	REACTOME_AMINE_LIGAND_BINDING_RECEPTORS		22	0.37	1.03	0.403	0.784	1	1234	tags=27%, list=9%, signal=30%
207	REACTOME_SYNTHESIS_OF_PIPS_AT_THE_GOLGI_MEMBRANE		15	0.4	1.02	0.404	0.797	1	124	tags=7%, list=1%, signal=7%
209	REACTOME_NR1H2_AND_NR1H3_MEDIATED_SIGNALING		37	0.32	1.02	0.412	0.798	1	1043	tags=14%, list=7%, signal=15%
195	REACTOME_METABOLISM_OF_STEROID_HORMONES		19	0.39	1.05	0.415	0.776	1	3267	tags=37%, list=23%, signal=48%
208	REACTOME_HDACS_DEACETYLATE_HISTONES		39	0.31	1.02	0.42	0.8	1	1170	tags=10%, list=8%, signal=11%
210	REACTOME_ELASTIC_FIBRE_FORMATION		41	0.31	1.02	0.424	0.805	1	499	tags=12%, list=4%, signal=13%
213	REACTOME_PROCESSING_OF_CAPPED_INTRON_CONTAINING_PRE_MRNA		236	0.23	1.01	0.426	0.827	1	5130	tags=36%, list=37%, signal=57%
202	REACTOME_RNA_POLYMERASE_II_TRANSCRIPTION_TERMINATION		65	0.29	1.03	0.428	0.789	1	4943	tags=35%, list=36%, signal=55%
211	REACTOME_PROCESSING_OF_CAPPED_INTRONLESS_PRE_MRNA		28	0.34	1.01	0.43	0.819	1	2561	tags=18%, list=18%, signal=22%
212	REACTOME_ANTI_INFLAMMATORY_RESPONSE_FAVOURING_LEISHMANIA_PARASITE_INFECTION		98	0.26	1.01	0.43	0.827	1	1594	tags=19%, list=11%, signal=22%
218	REACTOME_G1_S_DNA_DAMAGE_CHECKPOINTS		64	0.28	1	0.444	0.841	1	2036	tags=14%, list=15%, signal=16%
206	REACTOME_ACYL_CHAIN_REMODELLING_OF_PC		18	0.38	1.03	0.446	0.798	1	786	tags=17%, list=6%, signal=18%
217	REACTOME_KERATAN_SULFATE_BIOSYNTHESIS		23	0.35	1	0.446	0.837	1	1134	tags=17%, list=8%, signal=19%
216	REACTOME_ERCC6_CSB_AND_EHMT2_G9A_POSITIVELY_REGULATE_RRNA_EXPRESSION		28	0.34	1	0.456	0.839	1	3675	tags=25%, list=26%, signal=34%
215	REACTOME_DEADENYLATION_DEPENDENT_MRNA_DECAY		55	0.28	1	0.457	0.843	1	4764	tags=35%, list=34%, signal=52%
214	REACTOME_ARACHIDONIC_ACID_METABOLISM		37	0.31	1	0.458	0.838	1	1401	tags=24%, list=10%, signal=27%
220	REACTOME_SUMOYLATION_OF_DNA_DAMAGE_RESPONSE_AND_REPAIR_PROTEINS		73	0.27	1	0.458	0.841	1	5253	tags=44%, list=38%, signal=70%
222	REACTOME_G2_M_CHECKPOINTS		133	0.25	0.99	0.461	0.849	1	2427	tags=20%, list=17%, signal=23%
219	REACTOME_CELL_CELL_JUNCTION_ORGANIZATION		50	0.29	1	0.465	0.841	1	912	tags=10%, list=7%, signal=11%
221	REACTOME_HATS_ACETYLATE_HISTONES		87	0.26	0.99	0.469	0.842	1	4329	tags=33%, list=31%, signal=48%
223	REACTOME_METABOLISM_OF_NUCLEOTIDES		85	0.26	0.99	0.475	0.852	1	2212	tags=22%, list=16%, signal=26%
225	REACTOME_O_LINKED_GLYCOSYLATION_OF_MUCINS		36	0.31	0.98	0.486	0.88	1	1059	tags=14%, list=8%, signal=15%
231	REACTOME_METABOLISM_OF_FAT_SOLUBLE_VITAMINS		31	0.31	0.97	0.49	0.878	1	375	tags=10%, list=3%, signal=10%
226	REACTOME_G_BETA_GAMMA_SIGNALLING_THROUGH_PI3KGAMMA		24	0.34	0.98	0.491	0.877	1	2370	tags=25%, list=17%, signal=30%
224	REACTOME_MTOR_SIGNALLING		41	0.3	0.98	0.492	0.87	1	3617	tags=37%, list=26%, signal=49%
241	REACTOME_ABERRANT_REGULATION_OF_MITOTIC_G1_S_TRANSITION_IN_CANCER_DUE_TO_RB1_DEFECTS		17	0.36	0.96	0.492	0.888	1	968	tags=24%, list=7%, signal=25%
229	REACTOME_TRANSCRIPTIONAL_REGULATION_BY_THE_AP_2_TFAP2_FAMILY_OF_TRANSCRIPTION_FACTORS		29	0.32	0.97	0.493	0.883	1	544	tags=10%, list=4%, signal=11%
240	REACTOME_DNA_DOUBLE_STRAND_BREAK_RESPONSE		48	0.28	0.96	0.501	0.889	1	4518	tags=42%, list=32%, signal=62%
228	REACTOME_RNA_POLYMERASE_III_TRANSCRIPTION_INITIATION_FROM_TYPE_1_PROMOTER		28	0.32	0.97	0.502	0.885	1	4561	tags=46%, list=33%, signal=69%
227	REACTOME_DISEASES_OF_MITOTIC_CELL_CYCLE		37	0.3	0.98	0.504	0.879	1	1125	tags=16%, list=8%, signal=18%
234	REACTOME_RNA_POLYMERASE_III_TRANSCRIPTION_TERMINATION		23	0.34	0.96	0.509	0.897	1	4046	tags=39%, list=29%, signal=55%
245	REACTOME_MTORC1_MEDIATED_SIGNALLING		24	0.33	0.95	0.514	0.889	1	3617	tags=38%, list=26%, signal=51%
237	REACTOME_HIV_TRANSCRIPTION_ELONGATION		41	0.29	0.96	0.517	0.898	1	4313	tags=37%, list=31%, signal=53%
239	REACTOME_CYTOCHROME_P450_ARRANGED_BY_SUBSTRATE_TYPE		30	0.31	0.96	0.518	0.892	1	3786	tags=47%, list=27%, signal=64%
232	REACTOME_NUCLEOTIDE_CATABOLISM		29	0.31	0.96	0.522	0.903	1	2193	tags=28%, list=16%, signal=33%
233	REACTOME_BILE_ACID_AND_BILE_SALT_METABOLISM		26	0.33	0.96	0.522	0.899	1	444	tags=12%, list=3%, signal=12%
236	REACTOME_NUCLEOTIDE_SALVAGE		20	0.35	0.96	0.526	0.897	1	409	tags=10%, list=3%, signal=10%
230	REACTOME_DISEASES_OF_METABOLISM		201	0.23	0.97	0.53	0.88	1	3390	tags=31%, list=24%, signal=41%
238	REACTOME_COMPLEMENT_CASCADE		25	0.33	0.96	0.543	0.895	1	490	tags=12%, list=4%, signal=12%
242	REACTOME_NOD1_2_SIGNALING_PATHWAY		34	0.31	0.95	0.544	0.889	1	2734	tags=26%, list=20%, signal=33%
253	REACTOME_SIGNALING_BY_ERYTHROPOIETIN		24	0.31	0.92	0.547	0.949	1	1821	tags=17%, list=13%, signal=19%
254	REACTOME_ABERRANT_REGULATION_OF_MITOTIC_EXIT_IN_CANCER_DUE_TO_RB1_DEFECTS		19	0.33	0.92	0.55	0.954	1	4386	tags=47%, list=32%, signal=69%
235	REACTOME_GLYCOSAMINOGLYCAN_METABOLISM		111	0.24	0.96	0.552	0.897	1	1195	tags=15%, list=9%, signal=17%
244	REACTOME_VIRAL_MESSENGER_RNA_SYNTHESIS		42	0.29	0.95	0.561	0.893	1	5526	tags=50%, list=40%, signal=83%
249	REACTOME_MRNA_DECAY_BY_5_TO_3_EXORIBONUCLEASE		15	0.35	0.93	0.563	0.933	1	3749	tags=33%, list=27%, signal=46%
251	REACTOME_CARBOXYTERMINAL_POST_TRANSLATIONAL_MODIFICATIONS_OF_TUBULIN		33	0.3	0.93	0.576	0.931	1	1593	tags=27%, list=11%, signal=31%
250	REACTOME_FGFR2_ALTERNATIVE_SPLICING		25	0.31	0.93	0.579	0.932	1	4684	tags=44%, list=34%, signal=66%
248	REACTOME_DISEASES_OF_PROGRAMMED_CELL_DEATH		52	0.27	0.93	0.582	0.935	1	3119	tags=25%, list=22%, signal=32%
260	REACTOME_SIGNALING_BY_NODAL		15	0.35	0.9	0.584	0.985	1	3832	tags=47%, list=28%, signal=64%
246	REACTOME_RECRUITMENT_OF_NUMA_TO_MITOTIC_CENTROSOMES		83	0.25	0.94	0.586	0.913	1	2914	tags=29%, list=21%, signal=36%
243	REACTOME_S_PHASE		154	0.23	0.95	0.589	0.892	1	4035	tags=32%, list=29%, signal=45%
257	REACTOME_HIV_ELONGATION_ARREST_AND_RECOVERY		32	0.29	0.91	0.613	0.98	1	4285	tags=34%, list=31%, signal=50%
258	REACTOME_BETA_CATENIN_PHOSPHORYLATION_CASCADE		17	0.34	0.91	0.616	0.982	1	837	tags=12%, list=6%, signal=13%
255	REACTOME_HIV_TRANSCRIPTION_INITIATION		44	0.27	0.91	0.62	0.965	1	4737	tags=45%, list=34%, signal=69%
269	REACTOME_SYNTHESIS_OF_BILE_ACIDS_AND_BILE_SALTS		21	0.32	0.88	0.62	1	1	1264	tags=14%, list=9%, signal=16%
259	REACTOME_TP53_REGULATES_TRANSCRIPTION_OF_DNA_REPAIR_GENES		60	0.25	0.9	0.625	0.979	1	4514	tags=42%, list=32%, signal=61%
262	REACTOME_PURINE_CATABOLISM		16	0.34	0.89	0.626	0.997	1	2116	tags=31%, list=15%, signal=37%
268	REACTOME_PINK1_PRKN_MEDIATED_MITOPHAGY		21	0.32	0.88	0.627	1	1	3424	tags=24%, list=25%, signal=32%
261	REACTOME_FOXO_MEDIATED_TRANSCRIPTION		58	0.26	0.9	0.634	0.983	1	2150	tags=24%, list=15%, signal=28%
277	REACTOME_PROCESSING_OF_SMDT1		15	0.33	0.87	0.634	1	1	4413	tags=40%, list=32%, signal=59%
273	REACTOME_SUMOYLATION_OF_TRANSCRIPTION_FACTORS		18	0.33	0.87	0.64	1	1	858	tags=11%, list=6%, signal=12%
247	REACTOME_MITOTIC_METAPHASE_AND_ANAPHASE		205	0.22	0.94	0.646	0.932	1	2562	tags=16%, list=18%, signal=19%
263	REACTOME_GPVI_MEDIATED_ACTIVATION_CASCADE		32	0.29	0.89	0.65	1	1	1104	tags=13%, list=8%, signal=14%
278	REACTOME_SIGNALING_BY_FLT3_ITD_AND_TKD_MUTANTS		15	0.35	0.87	0.65	1	1	120	tags=7%, list=1%, signal=7%
265	REACTOME_SYNTHESIS_OF_PIPS_AT_THE_PLASMA_MEMBRANE		51	0.26	0.89	0.652	1	1	219	tags=6%, list=2%, signal=6%
252	REACTOME_REGULATION_OF_TP53_ACTIVITY		150	0.23	0.93	0.655	0.929	1	2452	tags=17%, list=18%, signal=20%
276	REACTOME_RHOU_GTPASE_CYCLE		38	0.27	0.87	0.657	1	1	5	tags=3%, list=0%, signal=3%
256	REACTOME_CELLULAR_SENESCENCE		132	0.23	0.91	0.658	0.964	1	2867	tags=21%, list=21%, signal=26%
284	REACTOME_GLYCOGEN_METABOLISM		25	0.29	0.86	0.66	1	1	3606	tags=32%, list=26%, signal=43%
270	REACTOME_SIGNALING_BY_INSULIN_RECEPTOR		63	0.24	0.88	0.676	1	1	1690	tags=14%, list=12%, signal=16%
287	REACTOME_CONSTITUTIVE_SIGNALING_BY_AKT1_E17K_IN_CANCER		25	0.29	0.85	0.687	1	1	2624	tags=24%, list=19%, signal=30%
291	REACTOME_ACTIVATION_OF_SMO		17	0.31	0.83	0.688	1	1	36	tags=6%, list=0%, signal=6%
280	REACTOME_RNA_POLYMERASE_I_TRANSCRIPTION_INITIATION		43	0.26	0.86	0.689	1	1	4313	tags=37%, list=31%, signal=54%
271	REACTOME_CELLULAR_RESPONSE_TO_HYPOXIA		72	0.24	0.88	0.692	1	1	2096	tags=13%, list=15%, signal=15%
264	REACTOME_RNA_POLYMERASE_II_TRANSCRIBES_SNRNA_GENES		73	0.24	0.89	0.693	1	1	4347	tags=34%, list=31%, signal=50%
288	REACTOME_GLYOXYLATE_METABOLISM_AND_GLYCINE_DEGRADATION		26	0.28	0.84	0.695	1	1	3231	tags=35%, list=23%, signal=45%
267	REACTOME_TRANSCRIPTION_OF_THE_HIV_GENOME		66	0.24	0.88	0.699	1	1	4737	tags=38%, list=34%, signal=57%
272	REACTOME_SIGNALING_BY_NOTCH1_PEST_DOMAIN_MUTANTS_IN_CANCER		58	0.25	0.88	0.699	1	1	538	tags=7%, list=4%, signal=7%
297	REACTOME_SYNTHESIS_OF_PIPS_AT_THE_EARLY_ENDOSOME_MEMBRANE		16	0.31	0.82	0.707	1	1	124	tags=6%, list=1%, signal=6%
274	REACTOME_TP53_REGULATES_METABOLIC_GENES		84	0.23	0.87	0.71	1	1	3757	tags=32%, list=27%, signal=44%
289	REACTOME_ENDOGENOUS_STEROLS		19	0.3	0.84	0.711	1	1	3346	tags=42%, list=24%, signal=55%
299	REACTOME_SIGNALING_BY_FLT3_FUSION_PROTEINS		18	0.3	0.82	0.713	1	1	120	tags=6%, list=1%, signal=6%
275	REACTOME_FCERI_MEDIATED_NF_KB_ACTIVATION		75	0.24	0.87	0.721	1	1	3961	tags=29%, list=28%, signal=41%
290	REACTOME_AQUAPORIN_MEDIATED_TRANSPORT		41	0.26	0.84	0.732	1	1	1199	tags=17%, list=9%, signal=19%
300	REACTOME_G_PROTEIN_BETA_GAMMA_SIGNALLING		30	0.26	0.81	0.733	1	1	1199	tags=13%, list=9%, signal=15%
296	REACTOME_DNA_DAMAGE_RECOGNITION_IN_GG_NER		38	0.25	0.82	0.735	1	1	5473	tags=47%, list=39%, signal=78%
286	REACTOME_NOTCH1_INTRACELLULAR_DOMAIN_REGULATES_TRANSCRIPTION		48	0.25	0.85	0.737	1	1	538	tags=6%, list=4%, signal=6%
285	REACTOME_AMYLOID_FIBER_FORMATION		50	0.25	0.86	0.74	1	1	2040	tags=16%, list=15%, signal=19%
309	REACTOME_RHO_GTPASES_ACTIVATE_CIT		18	0.3	0.8	0.754	1	1	3327	tags=28%, list=24%, signal=36%
282	REACTOME_TRANSPORT_OF_MATURE_TRANSCRIPT_TO_CYTOPLASM		79	0.23	0.86	0.759	1	1	5713	tags=46%, list=41%, signal=77%
294	REACTOME_RNA_POLYMERASE_III_TRANSCRIPTION		41	0.25	0.82	0.762	1	1	4561	tags=41%, list=33%, signal=62%
292	REACTOME_SNRNP_ASSEMBLY		50	0.25	0.83	0.765	1	1	5526	tags=44%, list=40%, signal=73%
311	REACTOME_HS_GAG_DEGRADATION		20	0.28	0.79	0.765	1	1	1121	tags=20%, list=8%, signal=22%
317	REACTOME_TRAF6_MEDIATED_INDUCTION_OF_TAK1_COMPLEX_WITHIN_TLR4_COMPLEX		15	0.31	0.78	0.765	1	1	2793	tags=33%, list=20%, signal=42%
301	REACTOME_SYNTHESIS_OF_PC		25	0.27	0.81	0.766	1	1	666	tags=12%, list=5%, signal=13%
319	REACTOME_TRANSCRIPTIONAL_REGULATION_OF_PLURIPOTENT_STEM_CELLS		19	0.28	0.77	0.767	1	1	2197	tags=32%, list=16%, signal=37%
305	REACTOME_CITRIC_ACID_CYCLE_TCA_CYCLE		22	0.28	0.8	0.768	1	1	3837	tags=32%, list=28%, signal=44%
298	REACTOME_INTERLEUKIN_2_FAMILY_SIGNALING		31	0.27	0.82	0.769	1	1	3195	tags=29%, list=23%, signal=38%
295	REACTOME_CYTOSOLIC_SENSORS_OF_PATHOGEN_ASSOCIATED_DNA		60	0.23	0.82	0.771	1	1	3007	tags=25%, list=22%, signal=32%
308	REACTOME_G_BETA_GAMMA_SIGNALLING_THROUGH_CDC42		19	0.29	0.8	0.771	1	1	1842	tags=21%, list=13%, signal=24%
315	REACTOME_TRISTETRAPROLIN_TTP_ZFP36_BINDS_AND_DESTABILIZES_MRNA		16	0.3	0.79	0.771	1	1	1120	tags=13%, list=8%, signal=14%
302	REACTOME_ENDOSOMAL_SORTING_COMPLEX_REQUIRED_FOR_TRANSPORT_ESCRT		28	0.27	0.81	0.772	1	1	5458	tags=50%, list=39%, signal=82%
283	REACTOME_MITOTIC_PROPHASE		90	0.23	0.86	0.775	1	1	2764	tags=16%, list=20%, signal=19%
322	REACTOME_MAP3K8_TPL2_DEPENDENT_MAPK1_3_ACTIVATION		16	0.29	0.77	0.777	1	1	2032	tags=19%, list=15%, signal=22%
314	REACTOME_BMAL1_CLOCK_NPAS2_ACTIVATES_CIRCADIAN_GENE_EXPRESSION		24	0.27	0.79	0.779	1	1	402	tags=8%, list=3%, signal=9%
307	REACTOME_REGULATION_OF_TP53_EXPRESSION_AND_DEGRADATION		34	0.25	0.8	0.806	1	1	2370	tags=15%, list=17%, signal=18%
325	REACTOME_ADRENALINE_NORADRENALINE_INHIBITS_INSULIN_SECRETION		27	0.26	0.76	0.809	1	1	1945	tags=22%, list=14%, signal=26%
293	REACTOME_RAB_GEFS_EXCHANGE_GTP_FOR_GDP_ON_RABS		88	0.22	0.83	0.81	1	1	4216	tags=30%, list=30%, signal=42%
310	REACTOME_GOLGI_ASSOCIATED_VESICLE_BIOGENESIS		55	0.23	0.8	0.816	1	1	2262	tags=16%, list=16%, signal=19%
323	REACTOME_ENERGY_DEPENDENT_REGULATION_OF_MTOR_BY_LKB1_AMPK		29	0.26	0.77	0.816	1	1	3617	tags=31%, list=26%, signal=42%
326	REACTOME_PIWI_INTERACTING_RNA_PIRNA_BIOGENESIS		22	0.27	0.76	0.817	1	1	550	tags=9%, list=4%, signal=9%
313	REACTOME_MEIOTIC_SYNAPSIS		36	0.25	0.79	0.818	1	1	3799	tags=33%, list=27%, signal=46%
304	REACTOME_FORMATION_OF_THE_BETA_CATENIN_TCF_TRANSACTIVATING_COMPLEX		42	0.24	0.8	0.82	1	1	705	tags=7%, list=5%, signal=8%
324	REACTOME_REGULATION_OF_BETA_CELL_DEVELOPMENT		22	0.27	0.76	0.821	1	1	487	tags=9%, list=4%, signal=9%
327	REACTOME_NEGATIVE_REGULATION_OF_FLT3		15	0.29	0.76	0.821	1	1	196	tags=7%, list=1%, signal=7%
279	REACTOME_ION_CHANNEL_TRANSPORT		138	0.21	0.87	0.826	1	1	2131	tags=16%, list=15%, signal=19%
306	REACTOME_FORMATION_OF_RNA_POL_II_ELONGATION_COMPLEX		56	0.23	0.8	0.826	1	1	4313	tags=30%, list=31%, signal=44%
266	REACTOME_RHO_GTPASE_EFFECTORS		238	0.2	0.88	0.827	1	1	1078	tags=8%, list=8%, signal=9%
320	REACTOME_RHO_GTPASES_ACTIVATE_PKNS		42	0.23	0.77	0.845	1	1	705	tags=7%, list=5%, signal=8%
318	REACTOME_TRNA_AMINOACYLATION		42	0.24	0.78	0.85	1	1	2449	tags=17%, list=18%, signal=20%
316	REACTOME_TRANS_GOLGI_NETWORK_VESICLE_BUDDING		70	0.21	0.78	0.855	1	1	4419	tags=36%, list=32%, signal=52%
303	REACTOME_OXIDATIVE_STRESS_INDUCED_SENESCENCE		72	0.22	0.8	0.862	1	1	1190	tags=8%, list=9%, signal=9%
341	REACTOME_TIGHT_JUNCTION_INTERACTIONS		17	0.27	0.7	0.863	1	1	3012	tags=29%, list=22%, signal=37%
339	REACTOME_TELOMERE_EXTENSION_BY_TELOMERASE		20	0.25	0.71	0.869	1	1	4087	tags=35%, list=29%, signal=49%
348	REACTOME_METABOLIC_DISORDERS_OF_BIOLOGICAL_OXIDATION_ENZYMES		21	0.25	0.69	0.876	1	1	2378	tags=24%, list=17%, signal=29%
345	REACTOME_INTERLEUKIN_RECEPTOR_SHC_SIGNALING		19	0.25	0.69	0.88	1	1	3195	tags=32%, list=23%, signal=41%
350	REACTOME_JNK_C_JUN_KINASES_PHOSPHORYLATION_AND_ACTIVATION_MEDIATED_BY_ACTIVATED_HUMAN_TAK1		21	0.24	0.68	0.882	1	1	5243	tags=52%, list=38%, signal=84%
281	REACTOME_METABOLISM_OF_CARBOHYDRATES		256	0.19	0.86	0.884	1	1	2038	tags=15%, list=15%, signal=18%
335	REACTOME_METABOLISM_OF_PORPHYRINS		22	0.26	0.73	0.886	1	1	3923	tags=41%, list=28%, signal=57%
351	REACTOME_GENERATION_OF_SECOND_MESSENGER_MOLECULES		17	0.26	0.68	0.891	1	1	3315	tags=35%, list=24%, signal=46%
321	REACTOME_SIGNALING_BY_NOTCH4		82	0.21	0.77	0.892	1	1	4078	tags=26%, list=29%, signal=36%
330	REACTOME_SCF_SKP2_MEDIATED_DEGRADATION_OF_P27_P21		58	0.21	0.75	0.901	1	1	2032	tags=12%, list=15%, signal=14%
349	REACTOME_GABA_SYNTHESIS_RELEASE_REUPTAKE_AND_DEGRADATION		19	0.25	0.69	0.908	1	1	118	tags=5%, list=1%, signal=5%
352	REACTOME_GAMMA_CARBOXYLATION_HYPUSINE_FORMATION_AND_ARYLSULFATASE_ACTIVATION		29	0.22	0.68	0.91	1	1	3019	tags=28%, list=22%, signal=35%
329	REACTOME_SIGNALING_BY_NOTCH1		73	0.21	0.75	0.911	1	1	538	tags=5%, list=4%, signal=6%
344	REACTOME_SUMOYLATION_OF_UBIQUITINYLATION_PROTEINS		37	0.22	0.7	0.913	1	1	5526	tags=46%, list=40%, signal=76%
353	REACTOME_MITOPHAGY		28	0.23	0.68	0.918	1	1	3424	tags=18%, list=25%, signal=24%
334	REACTOME_ACTIVATION_OF_ANTERIOR_HOX_GENES_IN_HINDBRAIN_DEVELOPMENT_DURING_EARLY_EMBRYOGENESIS		60	0.21	0.73	0.93	1	1	4095	tags=27%, list=29%, signal=38%
357	REACTOME_SMAD2_SMAD3_SMAD4_HETEROTRIMER_REGULATES_TRANSCRIPTION		29	0.22	0.66	0.931	1	1	43	tags=3%, list=0%, signal=3%
363	REACTOME_RORA_ACTIVATES_GENE_EXPRESSION		18	0.24	0.65	0.935	1	1	402	tags=6%, list=3%, signal=6%
312	REACTOME_UB_SPECIFIC_PROCESSING_PROTEASES		159	0.19	0.79	0.937	1	1	705	tags=4%, list=5%, signal=5%
355	REACTOME_NEGATIVE_REGULATORS_OF_DDX58_IFIH1_SIGNALING		33	0.22	0.67	0.938	1	1	2864	tags=24%, list=21%, signal=30%
331	REACTOME_RUNX1_REGULATES_TRANSCRIPTION_OF_GENES_INVOLVED_IN_DIFFERENTIATION_OF_HSCS		77	0.2	0.75	0.942	1	1	2040	tags=12%, list=15%, signal=14%
340	REACTOME_COSTIMULATION_BY_THE_CD28_FAMILY		50	0.2	0.71	0.942	1	1	2439	tags=16%, list=18%, signal=19%
369	REACTOME_INTERLEUKIN_7_SIGNALING		18	0.23	0.62	0.943	1	1	2479	tags=17%, list=18%, signal=20%
332	REACTOME_EPIGENETIC_REGULATION_OF_GENE_EXPRESSION		95	0.19	0.75	0.944	1	1	4362	tags=33%, list=31%, signal=47%
361	REACTOME_LYSOSOME_VESICLE_BIOGENESIS		33	0.21	0.66	0.946	1	1	3622	tags=27%, list=26%, signal=37%
367	REACTOME_MITOCHONDRIAL_CALCIUM_ION_TRANSPORT		22	0.22	0.62	0.946	1	1	3160	tags=27%, list=23%, signal=35%
359	REACTOME_DEADENYLATION_OF_MRNA		25	0.23	0.66	0.947	1	1	3146	tags=20%, list=23%, signal=26%
371	REACTOME_KSRP_KHSRP_BINDS_AND_DESTABILIZES_MRNA		16	0.23	0.61	0.947	1	1	1275	tags=13%, list=9%, signal=14%
337	REACTOME_STIMULI_SENSING_CHANNELS		76	0.19	0.71	0.954	1	1	2131	tags=16%, list=15%, signal=19%
381	REACTOME_MATURATION_OF_SARS_COV_2_NUCLEOPROTEIN		15	0.22	0.57	0.955	1	1	2013	tags=13%, list=14%, signal=16%
373	REACTOME_INSULIN_PROCESSING		24	0.21	0.6	0.96	1	1	3482	tags=25%, list=25%, signal=33%
362	REACTOME_CROSS_PRESENTATION_OF_SOLUBLE_EXOGENOUS_ANTIGENS_ENDOSOMES		46	0.2	0.65	0.963	1	1	3961	tags=26%, list=28%, signal=36%
328	REACTOME_RAB_REGULATION_OF_TRAFFICKING		118	0.19	0.76	0.964	1	1	3209	tags=20%, list=23%, signal=26%
336	REACTOME_DEGRADATION_OF_BETA_CATENIN_BY_THE_DESTRUCTION_COMPLEX		83	0.19	0.72	0.965	1	1	2032	tags=10%, list=15%, signal=11%
338	REACTOME_UCH_PROTEINASES		85	0.19	0.71	0.967	1	1	2032	tags=9%, list=15%, signal=11%
342	REACTOME_TNFR2_NON_CANONICAL_NF_KB_PATHWAY		79	0.19	0.7	0.969	1	1	2032	tags=14%, list=15%, signal=16%
346	REACTOME_MAPK6_MAPK4_SIGNALING		84	0.18	0.69	0.969	1	1	487	tags=5%, list=4%, signal=5%
368	REACTOME_REGULATED_NECROSIS		47	0.19	0.62	0.97	1	1	1326	tags=11%, list=10%, signal=12%
347	REACTOME_DEGRADATION_OF_DVL		55	0.2	0.69	0.971	1	1	3961	tags=25%, list=28%, signal=35%
377	REACTOME_BUDDING_AND_MATURATION_OF_HIV_VIRION		26	0.2	0.59	0.971	1	1	11192	tags=100%, list=80%, signal=511%
343	REACTOME_REGULATION_OF_HMOX1_EXPRESSION_AND_ACTIVITY		63	0.19	0.7	0.973	1	1	4483	tags=29%, list=32%, signal=42%
366	REACTOME_RMTS_METHYLATE_HISTONE_ARGININES		38	0.19	0.62	0.973	1	1	81	tags=3%, list=1%, signal=3%
382	REACTOME_RHO_GTPASES_ACTIVATE_NADPH_OXIDASES		18	0.21	0.56	0.973	1	1	3054	tags=28%, list=22%, signal=36%
385	REACTOME_DISEASES_ASSOCIATED_WITH_GLYCOSYLATION_PRECURSOR_BIOSYNTHESIS		18	0.2	0.54	0.973	1	1	3249	tags=28%, list=23%, signal=36%
364	REACTOME_SUMOYLATION_OF_RNA_BINDING_PROTEINS		44	0.19	0.65	0.974	1	1	11238	tags=100%, list=81%, signal=519%
360	REACTOME_TRNA_PROCESSING_IN_THE_NUCLEUS		56	0.19	0.66	0.975	1	1	2046	tags=14%, list=15%, signal=17%
365	REACTOME_CDT1_ASSOCIATION_WITH_THE_CDC6_ORC_ORIGIN_COMPLEX		57	0.18	0.64	0.98	1	1	3961	tags=30%, list=28%, signal=42%
370	REACTOME_SUMOYLATION_OF_SUMOYLATION_PROTEINS		33	0.19	0.61	0.982	1	1	11238	tags=100%, list=81%, signal=520%
378	REACTOME_NUCLEAR_IMPORT_OF_REV_PROTEIN		32	0.19	0.59	0.982	1	1	11238	tags=100%, list=81%, signal=520%
392	REACTOME_REGULATION_OF_PYRUVATE_DEHYDROGENASE_PDH_COMPLEX		15	0.19	0.48	0.982	1	1	11281	tags=100%, list=81%, signal=529%
387	REACTOME_ACTIVATION_OF_IRF3_IRF7_MEDIATED_BY_TBK1_IKK_EPSILON		16	0.2	0.52	0.983	1	1	2793	tags=25%, list=20%, signal=31%
358	REACTOME_NEGATIVE_REGULATION_OF_NOTCH4_SIGNALING		54	0.19	0.66	0.985	1	1	4078	tags=26%, list=29%, signal=37%
356	REACTOME_MITOCHONDRIAL_BIOGENESIS		93	0.17	0.66	0.986	1	1	4221	tags=31%, list=30%, signal=44%
384	REACTOME_OVARIAN_TUMOR_DOMAIN_PROTEASES		35	0.17	0.54	0.987	1	1	2864	tags=23%, list=21%, signal=29%
354	REACTOME_SWITCHING_OF_ORIGINS_TO_A_POST_REPLICATIVE_STATE		87	0.18	0.67	0.988	1	1	4035	tags=30%, list=29%, signal=42%
375	REACTOME_PYRUVATE_METABOLISM_AND_CITRIC_ACID_TCA_CYCLE		51	0.18	0.6	0.988	1	1	3990	tags=27%, list=29%, signal=38%
380	REACTOME_IKK_COMPLEX_RECRUITMENT_MEDIATED_BY_RIP1		21	0.21	0.57	0.989	1	1	2793	tags=19%, list=20%, signal=24%
395	REACTOME_ASSEMBLY_OF_THE_HIV_VIRION		16	0.17	0.45	0.99	1	1	11558	tags=100%, list=83%, signal=591%
333	REACTOME_DEUBIQUITINATION		232	0.17	0.75	0.992	1	1	3961	tags=24%, list=28%, signal=33%
376	REACTOME_ORC1_REMOVAL_FROM_CHROMATIN		68	0.16	0.59	0.994	1	1	3961	tags=26%, list=28%, signal=37%
386	REACTOME_INTERACTIONS_OF_VPR_WITH_HOST_CELLULAR_PROTEINS		34	0.16	0.52	0.994	1	1	11650	tags=100%, list=84%, signal=615%
372	REACTOME_STABILIZATION_OF_P53		54	0.18	0.61	0.998	1	1	3961	tags=24%, list=28%, signal=34%
379	REACTOME_TCR_SIGNALING		97	0.15	0.58	0.998	1	1	3961	tags=27%, list=28%, signal=37%
374	REACTOME_NEDDYLATION		212	0.14	0.6	1	1	1	2144	tags=12%, list=15%, signal=14%
383	REACTOME_HIV_LIFE_CYCLE		141	0.13	0.55	1	1	1	5084	tags=36%, list=37%, signal=56%
388	REACTOME_TNF_SIGNALING		43	0.15	0.51	1	1	1	2968	tags=21%, list=21%, signal=27%
389	REACTOME_DARPP_32_EVENTS		23	0.17	0.5	1	1	1	3914	tags=30%, list=28%, signal=42%
390	REACTOME_INTERLEUKIN_1_SIGNALING		94	0.13	0.49	1	1	1	3961	tags=24%, list=28%, signal=34%
391	REACTOME_TRANSPORT_OF_THE_SLBP_DEPENDANT_MATURE_MRNA		34	0.15	0.49	1	1	1	11761	tags=100%, list=85%, signal=646%
393	REACTOME_ABC_FAMILY_PROTEINS_MEDIATED_TRANSPORT		93	0.13	0.48	1	1	1	4050	tags=26%, list=29%, signal=36%
394	REACTOME_NOTCH4_INTRACELLULAR_DOMAIN_REGULATES_TRANSCRIPTION		20	0.16	0.45	1	1	1	535	tags=5%, list=4%, signal=5%
396	REACTOME_DEGRADATION_OF_AXIN		53	0.13	0.43	1	1	1	3961	tags=23%, list=28%, signal=32%
397	REACTOME_REGULATION_OF_PTEN_STABILITY_AND_ACTIVITY		66	0.12	0.43	1	1	1	3961	tags=23%, list=28%, signal=32%
398	REACTOME_SUMOYLATION_OF_CHROMATIN_ORGANIZATION_PROTEINS		54	0.12	0.41	1	1	1	12277	tags=100%, list=88%, signal=850%
399	REACTOME_DEGRADATION_OF_GLI1_BY_THE_PROTEASOME		57	0.12	0.41	1	1	1	3961	tags=23%, list=28%, signal=32%
400	REACTOME_TRANSPORT_OF_MATURE_MRNAS_DERIVED_FROM_INTRONLESS_TRANSCRIPTS		41	0.12	0.41	1	1	1	12177	tags=100%, list=88%, signal=802%
401	REACTOME_REGULATION_OF_RUNX3_EXPRESSION_AND_ACTIVITY		53	0.12	0.4	1	1	1	3959	tags=21%, list=28%, signal=29%
402	REACTOME_HIV_INFECTION		216	0.09	0.4	1	1	1	4483	tags=27%, list=32%, signal=39%

## Sheet: Reactome down
	GS	GS DETAILS	SIZE	ES	NES	NOM p-val	FDR q-val	FWER p-val	RANK AT MAX	LEADING EDGE
2	REACTOME_ATTENUATION_PHASE	Details ...	22	-0.77	-2.22	0	0.001	0.002	751	tags=41%, list=5%, signal=43%
1	REACTOME_HSF1_DEPENDENT_TRANSACTIVATION	Details ...	32	-0.73	-2.22	0	0.002	0.002	751	tags=31%, list=5%, signal=33%
5	REACTOME_EGR2_AND_SOX10_MEDIATED_INITIATION_OF_SCHWANN_CELL_MYELINATION	Details ...	26	-0.71	-2.11	0	0.002	0.01	1950	tags=62%, list=14%, signal=71%
3	REACTOME_NON_INTEGRIN_MEMBRANE_ECM_INTERACTIONS	Details ...	58	-0.61	-2.13	0	0.003	0.008	2401	tags=52%, list=17%, signal=62%
4	REACTOME_HSF1_ACTIVATION	Details ...	25	-0.71	-2.12	0	0.003	0.009	751	tags=32%, list=5%, signal=34%
6	REACTOME_HSP90_CHAPERONE_CYCLE_FOR_STEROID_HORMONE_RECEPTORS_SHR_IN_THE_PRESENCE_OF_LIGAND	Details ...	46	-0.61	-1.98	0	0.012	0.061	1155	tags=33%, list=8%, signal=35%
7	REACTOME_EXTRACELLULAR_MATRIX_ORGANIZATION	Details ...	248	-0.45	-1.96	0	0.014	0.079	2162	tags=36%, list=16%, signal=42%
8	REACTOME_INTEGRIN_CELL_SURFACE_INTERACTIONS	Details ...	73	-0.53	-1.95	0	0.016	0.106	1404	tags=36%, list=10%, signal=39%
9	REACTOME_L1CAM_INTERACTIONS	Details ...	104	-0.5	-1.92	0	0.021	0.148	3399	tags=42%, list=24%, signal=56%
10	REACTOME_ASSEMBLY_AND_CELL_SURFACE_PRESENTATION_OF_NMDA_RECEPTORS	Details ...	35	-0.6	-1.91	0	0.025	0.196	3384	tags=51%, list=24%, signal=68%
12	REACTOME_LAMININ_INTERACTIONS	Details ...	30	-0.62	-1.89	0	0.026	0.24	1589	tags=47%, list=11%, signal=53%
13	REACTOME_SYNDECAN_INTERACTIONS	Details ...	27	-0.62	-1.87	0	0.028	0.277	2401	tags=52%, list=17%, signal=63%
11	REACTOME_CELLULAR_RESPONSE_TO_HEAT_STRESS	Details ...	93	-0.49	-1.89	0	0.029	0.24	804	tags=14%, list=6%, signal=15%
14	REACTOME_INTERFERON_GAMMA_SIGNALING	Details ...	66	-0.52	-1.85	0	0.035	0.347	2054	tags=35%, list=15%, signal=41%
15	REACTOME_NEUREXINS_AND_NEUROLIGINS	Details ...	54	-0.54	-1.84	0	0.037	0.398	3384	tags=48%, list=24%, signal=63%
16	REACTOME_ACTIVATION_OF_NMDA_RECEPTORS_AND_POSTSYNAPTIC_EVENTS	Details ...	84	-0.49	-1.83	0	0.043	0.469	3738	tags=45%, list=27%, signal=61%
17	REACTOME_SIGNALING_BY_EGFR	Details ...	45	-0.53	-1.79	0	0.061	0.621	2767	tags=40%, list=20%, signal=50%
20	REACTOME_NEUROTRANSMITTER_RECEPTORS_AND_POSTSYNAPTIC_SIGNAL_TRANSMISSION	Details ...	172	-0.43	-1.77	0	0.061	0.676	3738	tags=45%, list=27%, signal=61%
19	REACTOME_NEURONAL_SYSTEM	Details ...	351	-0.39	-1.78	0	0.063	0.671	3308	tags=38%, list=24%, signal=48%
18	REACTOME_CDC42_GTPASE_CYCLE	Details ...	147	-0.44	-1.78	0	0.065	0.662	3844	tags=47%, list=28%, signal=64%
28	REACTOME_SIGNALING_BY_MET	Details ...	71	-0.47	-1.74	0	0.067	0.813	3252	tags=41%, list=23%, signal=53%
21	REACTOME_G_PROTEIN_MEDIATED_EVENTS	Details ...	51	-0.52	-1.76	0.002	0.068	0.733	3271	tags=47%, list=24%, signal=61%
27	REACTOME_REGULATION_OF_HSF1_MEDIATED_HEAT_SHOCK_RESPONSE	Details ...	74	-0.48	-1.74	0.002	0.068	0.807	804	tags=14%, list=6%, signal=14%
23	REACTOME_TRANSMISSION_ACROSS_CHEMICAL_SYNAPSES	Details ...	229	-0.41	-1.75	0	0.069	0.763	3627	tags=41%, list=26%, signal=54%
26	REACTOME_ECM_PROTEOGLYCANS	Details ...	69	-0.47	-1.74	0.004	0.069	0.797	2143	tags=43%, list=15%, signal=51%
25	REACTOME_UNBLOCKING_OF_NMDA_RECEPTORS_GLUTAMATE_BINDING_AND_ACTIVATION	Details ...	21	-0.62	-1.74	0.006	0.069	0.784	3738	tags=52%, list=27%, signal=72%
24	REACTOME_SIGNAL_TRANSDUCTION_BY_L1	Details ...	21	-0.61	-1.75	0.006	0.07	0.778	666	tags=19%, list=5%, signal=20%
22	REACTOME_PROTEIN_PROTEIN_INTERACTIONS_AT_SYNAPSES	Details ...	83	-0.48	-1.75	0.002	0.072	0.763	3384	tags=41%, list=24%, signal=54%
32	REACTOME_CHOLESTEROL_BIOSYNTHESIS	Details ...	24	-0.6	-1.71	0.002	0.074	0.888	1615	tags=42%, list=12%, signal=47%
31	REACTOME_TRANSCRIPTION_OF_E2F_TARGETS_UNDER_NEGATIVE_CONTROL_BY_DREAM_COMPLEX	Details ...	18	-0.63	-1.71	0.014	0.076	0.888	144	tags=17%, list=1%, signal=17%
30	REACTOME_MET_ACTIVATES_PTK2_SIGNALING	Details ...	27	-0.57	-1.71	0.014	0.079	0.887	2401	tags=52%, list=17%, signal=63%
33	REACTOME_RAC1_GTPASE_CYCLE	Details ...	176	-0.41	-1.7	0	0.08	0.909	3844	tags=46%, list=28%, signal=63%
29	REACTOME_G0_AND_EARLY_G1	Details ...	24	-0.58	-1.71	0.004	0.081	0.886	501	tags=17%, list=4%, signal=17%
34	REACTOME_MET_PROMOTES_CELL_MOTILITY	Details ...	37	-0.53	-1.7	0.002	0.082	0.919	2401	tags=41%, list=17%, signal=49%
35	REACTOME_SEMA3A_PAK_DEPENDENT_AXON_REPULSION	Details ...	16	-0.65	-1.69	0.016	0.084	0.924	1672	tags=38%, list=12%, signal=43%
37	REACTOME_RAS_ACTIVATION_UPON_CA2_INFLUX_THROUGH_NMDA_RECEPTOR	Details ...	20	-0.61	-1.68	0.004	0.086	0.938	3384	tags=55%, list=24%, signal=73%
36	REACTOME_RHOBTB_GTPASE_CYCLE	Details ...	35	-0.53	-1.68	0.004	0.087	0.937	3514	tags=37%, list=25%, signal=50%
38	REACTOME_COLLAGEN_BIOSYNTHESIS_AND_MODIFYING_ENZYMES	Details ...	61	-0.48	-1.68	0.002	0.089	0.947	1349	tags=31%, list=10%, signal=34%
40	REACTOME_COLLAGEN_FORMATION	Details ...	79	-0.45	-1.67	0.002	0.094	0.965	1352	tags=30%, list=10%, signal=33%
39	REACTOME_DAP12_INTERACTIONS	Details ...	26	-0.57	-1.67	0.008	0.094	0.96	3491	tags=50%, list=25%, signal=67%
41	REACTOME_SIGNALING_BY_BMP	Details ...	25	-0.57	-1.66	0.008	0.096	0.969	4007	tags=56%, list=29%, signal=79%
46	REACTOME_ONCOGENIC_MAPK_SIGNALING	Details ...	77	-0.44	-1.64	0.002	0.103	0.984	4192	tags=48%, list=30%, signal=68%
45	REACTOME_DEACTIVATION_OF_THE_BETA_CATENIN_TRANSACTIVATING_COMPLEX	Details ...	40	-0.5	-1.64	0.006	0.104	0.984	2767	tags=40%, list=20%, signal=50%
44	REACTOME_LONG_TERM_POTENTIATION	Details ...	23	-0.58	-1.64	0.024	0.105	0.984	3384	tags=39%, list=24%, signal=52%
43	REACTOME_IRE1ALPHA_ACTIVATES_CHAPERONES	Details ...	48	-0.48	-1.64	0.005	0.107	0.982	4380	tags=54%, list=31%, signal=79%
42	REACTOME_CA_DEPENDENT_EVENTS	Details ...	36	-0.51	-1.65	0.012	0.108	0.98	3271	tags=47%, list=24%, signal=62%
47	REACTOME_EGFR_DOWNREGULATION	Details ...	26	-0.55	-1.63	0.022	0.111	0.988	2767	tags=42%, list=20%, signal=53%
50	REACTOME_GABA_RECEPTOR_ACTIVATION	Details ...	52	-0.46	-1.61	0.006	0.124	0.993	3606	tags=48%, list=26%, signal=65%
48	REACTOME_ACTIVATION_OF_AMPK_DOWNSTREAM_OF_NMDARS	Details ...	20	-0.58	-1.61	0.02	0.125	0.992	3598	tags=55%, list=26%, signal=74%
49	REACTOME_RHO_GTPASES_ACTIVATE_IQGAPS	Details ...	22	-0.56	-1.61	0.031	0.125	0.993	3147	tags=41%, list=23%, signal=53%
51	REACTOME_FORMATION_OF_TUBULIN_FOLDING_INTERMEDIATES_BY_CCT_TRIC	Details ...	18	-0.6	-1.61	0.018	0.126	0.995	5430	tags=89%, list=39%, signal=146%
53	REACTOME_SYNAPTIC_ADHESION_LIKE_MOLECULES	Details ...	21	-0.56	-1.59	0.023	0.134	0.997	1741	tags=29%, list=13%, signal=33%
52	REACTOME_BASIGIN_INTERACTIONS	Details ...	22	-0.57	-1.6	0.024	0.134	0.997	1178	tags=23%, list=8%, signal=25%
56	REACTOME_DAP12_SIGNALING	Details ...	23	-0.55	-1.58	0.02	0.142	1	3491	tags=48%, list=25%, signal=64%
55	REACTOME_IMMUNOREGULATORY_INTERACTIONS_BETWEEN_A_LYMPHOID_AND_A_NON_LYMPHOID_CELL	Details ...	52	-0.47	-1.58	0.008	0.144	1	3602	tags=54%, list=26%, signal=72%
54	REACTOME_CELL_EXTRACELLULAR_MATRIX_INTERACTIONS	Details ...	18	-0.59	-1.58	0.024	0.144	0.999	3205	tags=44%, list=23%, signal=58%
61	REACTOME_NGF_STIMULATED_TRANSCRIPTION	Details ...	37	-0.5	-1.57	0.018	0.149	1	2119	tags=38%, list=15%, signal=45%
57	REACTOME_DEGRADATION_OF_THE_EXTRACELLULAR_MATRIX	Details ...	110	-0.4	-1.57	0.004	0.15	1	1589	tags=26%, list=11%, signal=30%
60	REACTOME_TRAFFICKING_OF_GLUR2_CONTAINING_AMPA_RECEPTORS	Details ...	17	-0.59	-1.57	0.027	0.15	1	2211	tags=41%, list=16%, signal=49%
59	REACTOME_GASTRIN_CREB_SIGNALLING_PATHWAY_VIA_PKC_AND_MAPK	Details ...	16	-0.61	-1.57	0.032	0.15	1	2560	tags=44%, list=18%, signal=54%
58	REACTOME_UNFOLDED_PROTEIN_RESPONSE_UPR	Details ...	85	-0.42	-1.57	0.004	0.151	1	2785	tags=31%, list=20%, signal=38%
62	REACTOME_DAG_AND_IP3_SIGNALING	Details ...	40	-0.5	-1.56	0.019	0.151	1	3271	tags=48%, list=24%, signal=62%
63	REACTOME_INTERFERON_ALPHA_BETA_SIGNALING	Details ...	47	-0.46	-1.55	0.014	0.158	1	1778	tags=32%, list=13%, signal=36%
68	REACTOME_NUCLEAR_EVENTS_KINASE_AND_TRANSCRIPTION_FACTOR_ACTIVATION	Details ...	59	-0.45	-1.54	0.008	0.161	1	3329	tags=42%, list=24%, signal=55%
69	REACTOME_CARGO_CONCENTRATION_IN_THE_ER	Details ...	31	-0.5	-1.54	0.028	0.161	1	1701	tags=26%, list=12%, signal=29%
65	REACTOME_ANTIGEN_PRESENTATION_FOLDING_ASSEMBLY_AND_PEPTIDE_LOADING_OF_CLASS_I_MHC	Details ...	21	-0.54	-1.55	0.031	0.162	1	2306	tags=38%, list=17%, signal=46%
67	REACTOME_SIGNALING_BY_VEGF	Details ...	103	-0.4	-1.54	0.004	0.163	1	3599	tags=42%, list=26%, signal=56%
64	REACTOME_AMINO_ACID_TRANSPORT_ACROSS_THE_PLASMA_MEMBRANE	Details ...	28	-0.51	-1.55	0.018	0.164	1	2135	tags=32%, list=15%, signal=38%
66	REACTOME_ACTIVATION_OF_BAD_AND_TRANSLOCATION_TO_MITOCHONDRIA	Details ...	15	-0.58	-1.54	0.046	0.164	1	4327	tags=73%, list=31%, signal=106%
71	REACTOME_SENSORY_PROCESSING_OF_SOUND	Details ...	59	-0.44	-1.53	0.006	0.172	1	2706	tags=42%, list=19%, signal=52%
70	REACTOME_NEGATIVE_REGULATION_OF_NMDA_RECEPTOR_MEDIATED_NEURONAL_TRANSMISSION	Details ...	21	-0.55	-1.53	0.034	0.172	1	3384	tags=38%, list=24%, signal=50%
74	REACTOME_DOWNSTREAM_SIGNAL_TRANSDUCTION	Details ...	29	-0.51	-1.52	0.032	0.178	1	4467	tags=55%, list=32%, signal=81%
72	REACTOME_SIGNALING_BY_EGFR_IN_CANCER	Details ...	21	-0.54	-1.52	0.044	0.178	1	2767	tags=43%, list=20%, signal=53%
73	REACTOME_CLASS_A_1_RHODOPSIN_LIKE_RECEPTORS	Details ...	150	-0.37	-1.52	0.004	0.18	1	1433	tags=32%, list=10%, signal=35%
75	REACTOME_SIGNALING_BY_PTK6	Details ...	51	-0.44	-1.51	0.014	0.184	1	3125	tags=41%, list=22%, signal=53%
76	REACTOME_GPCR_LIGAND_BINDING	Details ...	221	-0.35	-1.51	0	0.192	1	1588	tags=31%, list=11%, signal=34%
80	REACTOME_CARDIAC_CONDUCTION	Details ...	103	-0.39	-1.5	0.008	0.192	1	3529	tags=42%, list=25%, signal=56%
79	REACTOME_INTERACTION_BETWEEN_L1_AND_ANKYRINS	Details ...	25	-0.52	-1.5	0.043	0.193	1	5494	tags=72%, list=40%, signal=119%
77	REACTOME_PKA_MEDIATED_PHOSPHORYLATION_OF_CREB	Details ...	19	-0.55	-1.5	0.041	0.194	1	3199	tags=53%, list=23%, signal=68%
78	REACTOME_SIGNALING_BY_RECEPTOR_TYROSINE_KINASES	Details ...	466	-0.32	-1.5	0	0.195	1	3389	tags=34%, list=24%, signal=43%
81	REACTOME_TRANSPORT_OF_INORGANIC_CATIONS_ANIONS_AND_AMINO_ACIDS_OLIGOPEPTIDES	Details ...	85	-0.4	-1.49	0.013	0.2	1	2470	tags=31%, list=18%, signal=37%
82	REACTOME_AGGREPHAGY	Details ...	32	-0.47	-1.49	0.023	0.201	1	1155	tags=22%, list=8%, signal=24%
86	REACTOME_FCGAMMA_RECEPTOR_FCGR_DEPENDENT_PHAGOCYTOSIS	Details ...	79	-0.41	-1.48	0.012	0.204	1	4082	tags=42%, list=29%, signal=59%
85	REACTOME_CRMPS_IN_SEMA3A_SIGNALING	Details ...	16	-0.56	-1.48	0.048	0.204	1	3277	tags=56%, list=24%, signal=74%
84	REACTOME_SIGNALING_BY_GPCR	Details ...	432	-0.32	-1.48	0	0.205	1	3238	tags=41%, list=23%, signal=51%
83	REACTOME_SEMAPHORIN_INTERACTIONS	Details ...	62	-0.42	-1.48	0.016	0.205	1	3369	tags=40%, list=24%, signal=53%
88	REACTOME_EPHA_MEDIATED_GROWTH_CONE_COLLAPSE	Details ...	27	-0.5	-1.48	0.046	0.205	1	3369	tags=44%, list=24%, signal=59%
90	REACTOME_PARASITE_INFECTION	Details ...	52	-0.43	-1.47	0.039	0.21	1	4582	tags=48%, list=33%, signal=71%
96	REACTOME_CHEMOKINE_RECEPTORS_BIND_CHEMOKINES	Details ...	19	-0.54	-1.46	0.046	0.214	1	595	tags=37%, list=4%, signal=38%
94	REACTOME_SIGNALING_BY_BRAF_AND_RAF1_FUSIONS	Details ...	61	-0.41	-1.46	0.035	0.219	1	3055	tags=34%, list=22%, signal=44%
93	REACTOME_INTERFERON_SIGNALING	Details ...	152	-0.35	-1.46	0.006	0.221	1	2768	tags=26%, list=20%, signal=32%
97	REACTOME_SIGNALING_BY_MODERATE_KINASE_ACTIVITY_BRAF_MUTANTS	Details ...	42	-0.44	-1.45	0.047	0.223	1	4192	tags=45%, list=30%, signal=65%
98	REACTOME_EFFECTS_OF_PIP2_HYDROLYSIS	Details ...	26	-0.49	-1.45	0.043	0.224	1	4015	tags=50%, list=29%, signal=70%
100	REACTOME_SIGNALING_BY_TGFB_FAMILY_MEMBERS	Details ...	95	-0.37	-1.43	0.024	0.256	1	3266	tags=35%, list=23%, signal=45%
105	REACTOME_SIALIC_ACID_METABOLISM		32	-0.45	-1.42	0.04	0.258	1	1845	tags=28%, list=13%, signal=32%
102	REACTOME_G_ALPHA_Q_SIGNALLING_EVENTS		133	-0.36	-1.42	0.012	0.259	1	3219	tags=44%, list=23%, signal=57%
103	REACTOME_EPH_EPHRIN_SIGNALING		88	-0.38	-1.42	0.014	0.259	1	4082	tags=41%, list=29%, signal=58%
106	REACTOME_UPTAKE_AND_ACTIONS_OF_BACTERIAL_TOXINS		28	-0.47	-1.41	0.047	0.262	1	2716	tags=29%, list=20%, signal=35%
108	REACTOME_ION_HOMEOSTASIS		48	-0.41	-1.41	0.046	0.27	1	3529	tags=48%, list=25%, signal=64%
109	REACTOME_SENSORY_PERCEPTION		139	-0.35	-1.4	0.01	0.274	1	2531	tags=32%, list=18%, signal=39%
110	REACTOME_EXTRA_NUCLEAR_ESTROGEN_SIGNALING		65	-0.39	-1.4	0.033	0.277	1	2652	tags=31%, list=19%, signal=38%
121	REACTOME_SIGNALING_BY_NTRKS		129	-0.34	-1.38	0.019	0.291	1	3329	tags=33%, list=24%, signal=43%
120	REACTOME_PEPTIDE_LIGAND_BINDING_RECEPTORS		80	-0.38	-1.38	0.04	0.292	1	729	tags=28%, list=5%, signal=29%
119	REACTOME_RAC3_GTPASE_CYCLE		86	-0.37	-1.38	0.039	0.293	1	3691	tags=40%, list=27%, signal=53%
134	REACTOME_MAPK_FAMILY_SIGNALING_CASCADES		285	-0.31	-1.35	0.013	0.312	1	3904	tags=35%, list=28%, signal=48%
132	REACTOME_MHC_CLASS_II_ANTIGEN_PRESENTATION		100	-0.35	-1.35	0.044	0.312	1	4088	tags=37%, list=29%, signal=52%
139	REACTOME_RHOA_GTPASE_CYCLE		141	-0.33	-1.34	0.035	0.315	1	3822	tags=36%, list=27%, signal=49%
152	REACTOME_RHO_GTPASE_CYCLE		422	-0.29	-1.33	0.01	0.32	1	3844	tags=35%, list=28%, signal=47%
178	REACTOME_HEMOSTASIS		467	-0.27	-1.26	0.008	0.388	1	1961	tags=19%, list=14%, signal=22%
183	REACTOME_G_ALPHA_I_SIGNALLING_EVENTS		189	-0.3	-1.26	0.04	0.392	1	1773	tags=23%, list=13%, signal=26%
196	REACTOME_DISEASES_OF_SIGNAL_TRANSDUCTION_BY_GROWTH_FACTOR_RECEPTORS_AND_SECOND_MESSENGERS		396	-0.27	-1.23	0.027	0.42	1	3847	tags=35%, list=28%, signal=46%
87	REACTOME_CREB1_PHOSPHORYLATION_THROUGH_NMDA_RECEPTOR_MEDIATED_ACTIVATION_OF_RAS_SIGNALING	Details ...	28	-0.48	-1.48	0.05	0.202	1	3384	tags=39%, list=24%, signal=52%
157	REACTOME_REGULATION_OF_INSULIN_LIKE_GROWTH_FACTOR_IGF_TRANSPORT_AND_UPTAKE_BY_INSULIN_LIKE_GROWTH_FACTOR_BINDING_PROTEINS_IGFBPS		90	-0.35	-1.31	0.05	0.331	1	1055	tags=19%, list=8%, signal=20%
101	REACTOME_BINDING_AND_UPTAKE_OF_LIGANDS_BY_SCAVENGER_RECEPTORS		28	-0.47	-1.43	0.057	0.255	1	1632	tags=32%, list=12%, signal=36%
111	REACTOME_ASSEMBLY_OF_COLLAGEN_FIBRILS_AND_OTHER_MULTIMERIC_STRUCTURES		53	-0.41	-1.4	0.057	0.275	1	1352	tags=30%, list=10%, signal=33%
91	REACTOME_REGULATION_OF_KIT_SIGNALING	Details ...	15	-0.57	-1.47	0.058	0.209	1	4467	tags=60%, list=32%, signal=88%
127	REACTOME_SIGNALING_BY_ERBB4		53	-0.4	-1.37	0.061	0.298	1	3574	tags=45%, list=26%, signal=61%
117	REACTOME_COLLAGEN_DEGRADATION		51	-0.4	-1.38	0.062	0.291	1	1349	tags=27%, list=10%, signal=30%
89	REACTOME_DEFECTIVE_B4GALT7_CAUSES_EDS_PROGEROID_TYPE	Details ...	20	-0.53	-1.47	0.063	0.212	1	1902	tags=40%, list=14%, signal=46%
129	REACTOME_SUMOYLATION_OF_DNA_REPLICATION_PROTEINS		42	-0.42	-1.36	0.063	0.311	1	2	tags=2%, list=0%, signal=2%
123	REACTOME_REGULATION_OF_INSULIN_SECRETION		69	-0.38	-1.37	0.065	0.304	1	3219	tags=39%, list=23%, signal=51%
153	REACTOME_RHOG_GTPASE_CYCLE		71	-0.36	-1.33	0.065	0.319	1	3268	tags=37%, list=23%, signal=48%
107	REACTOME_RECYCLING_PATHWAY_OF_L1		38	-0.44	-1.41	0.067	0.264	1	3147	tags=34%, list=23%, signal=44%
141	REACTOME_NCAM_SIGNALING_FOR_NEURITE_OUT_GROWTH		60	-0.38	-1.34	0.067	0.317	1	2560	tags=43%, list=18%, signal=53%
144	REACTOME_CA2_PATHWAY		58	-0.37	-1.34	0.067	0.319	1	2990	tags=41%, list=21%, signal=52%
113	REACTOME_SYNTHESIS_OF_VERY_LONG_CHAIN_FATTY_ACYL_COAS		20	-0.51	-1.39	0.07	0.284	1	2412	tags=30%, list=17%, signal=36%
92	REACTOME_RHOBTB2_GTPASE_CYCLE	Details ...	23	-0.51	-1.46	0.072	0.219	1	3514	tags=35%, list=25%, signal=46%
95	REACTOME_RAF_INDEPENDENT_MAPK1_3_ACTIVATION	Details ...	20	-0.52	-1.46	0.073	0.217	1	4280	tags=55%, list=31%, signal=79%
124	REACTOME_SIGNALING_BY_WNT_IN_CANCER		30	-0.45	-1.37	0.073	0.303	1	4565	tags=67%, list=33%, signal=99%
148	REACTOME_SIGNALING_BY_ALK_IN_CANCER		53	-0.38	-1.33	0.075	0.314	1	3878	tags=36%, list=28%, signal=50%
166	REACTOME_RAC2_GTPASE_CYCLE		84	-0.34	-1.3	0.078	0.337	1	3691	tags=36%, list=27%, signal=48%
131	REACTOME_APOPTOTIC_CLEAVAGE_OF_CELLULAR_PROTEINS		34	-0.43	-1.36	0.079	0.312	1	3700	tags=41%, list=27%, signal=56%
170	REACTOME_POTASSIUM_CHANNELS		86	-0.35	-1.29	0.079	0.349	1	3175	tags=38%, list=23%, signal=49%
175	REACTOME_CELL_SURFACE_INTERACTIONS_AT_THE_VASCULAR_WALL		91	-0.34	-1.27	0.079	0.377	1	1691	tags=21%, list=12%, signal=24%
125	REACTOME_RAF_ACTIVATION		34	-0.44	-1.37	0.081	0.302	1	5637	tags=59%, list=41%, signal=99%
104	REACTOME_CONSTITUTIVE_SIGNALING_BY_EGFRVIII		15	-0.55	-1.42	0.082	0.259	1	2560	tags=40%, list=18%, signal=49%
171	REACTOME_OPIOID_SIGNALLING		85	-0.34	-1.29	0.082	0.355	1	3271	tags=34%, list=24%, signal=44%
143	REACTOME_VOLTAGE_GATED_POTASSIUM_CHANNELS		37	-0.41	-1.34	0.084	0.318	1	2780	tags=46%, list=20%, signal=57%
142	REACTOME_NETRIN_1_SIGNALING		49	-0.39	-1.34	0.086	0.315	1	4467	tags=61%, list=32%, signal=90%
128	REACTOME_NOREPINEPHRINE_NEUROTRANSMITTER_RELEASE_CYCLE		17	-0.5	-1.37	0.087	0.296	1	2065	tags=24%, list=15%, signal=28%
99	REACTOME_SIGNALING_BY_CTNNB1_PHOSPHO_SITE_MUTANTS	Details ...	15	-0.57	-1.43	0.088	0.249	1	4463	tags=67%, list=32%, signal=98%
126	REACTOME_ESTROGEN_DEPENDENT_NUCLEAR_EVENTS_DOWNSTREAM_OF_ESR_MEMBRANE_SIGNALING		20	-0.5	-1.37	0.089	0.3	1	2266	tags=45%, list=16%, signal=54%
199	REACTOME_TOLL_LIKE_RECEPTOR_CASCADES		130	-0.31	-1.22	0.091	0.439	1	3015	tags=28%, list=22%, signal=35%
154	REACTOME_COLLAGEN_CHAIN_TRIMERIZATION		39	-0.42	-1.32	0.092	0.318	1	2466	tags=44%, list=18%, signal=53%
159	REACTOME_RHOQ_GTPASE_CYCLE		56	-0.38	-1.31	0.093	0.331	1	2180	tags=27%, list=16%, signal=32%
156	REACTOME_EPHB_MEDIATED_FORWARD_SIGNALING		41	-0.4	-1.31	0.094	0.332	1	4681	tags=49%, list=34%, signal=73%
112	REACTOME_SIGNALING_BY_KIT_IN_DISEASE		19	-0.51	-1.4	0.095	0.276	1	4467	tags=58%, list=32%, signal=85%
122	REACTOME_SIGNALING_BY_ERBB2_IN_CANCER		24	-0.48	-1.38	0.096	0.294	1	2560	tags=33%, list=18%, signal=41%
147	REACTOME_TRAFFICKING_OF_AMPA_RECEPTORS		31	-0.43	-1.33	0.097	0.315	1	4043	tags=42%, list=29%, signal=59%
115	REACTOME_NITRIC_OXIDE_STIMULATES_GUANYLATE_CYCLASE		17	-0.53	-1.39	0.098	0.292	1	1020	tags=29%, list=7%, signal=32%
114	REACTOME_G1_S_SPECIFIC_TRANSCRIPTION		25	-0.47	-1.39	0.099	0.29	1	2513	tags=32%, list=18%, signal=39%
116	REACTOME_PI_3K_CASCADE_FGFR2		17	-0.53	-1.38	0.099	0.292	1	1442	tags=35%, list=10%, signal=39%
130	REACTOME_A_TETRASACCHARIDE_LINKER_SEQUENCE_IS_REQUIRED_FOR_GAG_SYNTHESIS		26	-0.46	-1.36	0.099	0.313	1	1902	tags=31%, list=14%, signal=36%
118	REACTOME_SIGNALING_BY_ERBB2_ECD_MUTANTS		16	-0.53	-1.38	0.103	0.292	1	2560	tags=38%, list=18%, signal=46%
167	REACTOME_TGF_BETA_RECEPTOR_SIGNALING_ACTIVATES_SMADS		32	-0.42	-1.3	0.103	0.344	1	3773	tags=41%, list=27%, signal=56%
212	REACTOME_SIGNALING_BY_HEDGEHOG		143	-0.29	-1.19	0.103	0.473	1	3320	tags=29%, list=24%, signal=38%
177	REACTOME_G_ALPHA_12_13_SIGNALLING_EVENTS		76	-0.35	-1.26	0.104	0.389	1	2311	tags=28%, list=17%, signal=33%
138	REACTOME_NEGATIVE_REGULATION_OF_FGFR2_SIGNALING		28	-0.45	-1.34	0.105	0.316	1	1665	tags=29%, list=12%, signal=32%
133	REACTOME_CD209_DC_SIGN_SIGNALING		18	-0.51	-1.35	0.106	0.311	1	3277	tags=44%, list=24%, signal=58%
135	REACTOME_RHO_GTPASES_ACTIVATE_WASPS_AND_WAVES		34	-0.44	-1.35	0.107	0.311	1	4582	tags=50%, list=33%, signal=74%
136	REACTOME_LISTERIA_MONOCYTOGENES_ENTRY_INTO_HOST_CELLS		18	-0.5	-1.35	0.107	0.313	1	2948	tags=44%, list=21%, signal=56%
151	REACTOME_INTEGRIN_SIGNALING		24	-0.46	-1.33	0.107	0.322	1	4467	tags=54%, list=32%, signal=80%
155	REACTOME_ACTIVATION_OF_GENE_EXPRESSION_BY_SREBF_SREBP		42	-0.4	-1.32	0.107	0.324	1	2487	tags=33%, list=18%, signal=40%
163	REACTOME_MAP2K_AND_MAPK_ACTIVATION		37	-0.4	-1.31	0.107	0.329	1	3904	tags=38%, list=28%, signal=52%
140	REACTOME_FRS_MEDIATED_FGFR2_SIGNALING		19	-0.49	-1.34	0.108	0.318	1	1442	tags=37%, list=10%, signal=41%
207	REACTOME_CLATHRIN_MEDIATED_ENDOCYTOSIS		125	-0.3	-1.2	0.108	0.475	1	3097	tags=26%, list=22%, signal=34%
176	REACTOME_REGULATION_OF_CHOLESTEROL_BIOSYNTHESIS_BY_SREBP_SREBF		55	-0.36	-1.27	0.112	0.386	1	3972	tags=44%, list=29%, signal=61%
211	REACTOME_TRANSPORT_TO_THE_GOLGI_AND_SUBSEQUENT_MODIFICATION		167	-0.29	-1.2	0.114	0.472	1	3247	tags=23%, list=23%, signal=30%
145	REACTOME_VEGFR2_MEDIATED_CELL_PROLIFERATION		19	-0.48	-1.34	0.117	0.317	1	3179	tags=37%, list=23%, signal=48%
146	REACTOME_CHONDROITIN_SULFATE_BIOSYNTHESIS		18	-0.5	-1.34	0.119	0.315	1	2316	tags=44%, list=17%, signal=53%
191	REACTOME_CIRCADIAN_CLOCK		64	-0.34	-1.24	0.119	0.407	1	4701	tags=45%, list=34%, signal=68%
137	REACTOME_SIGNALING_BY_PDGFR_IN_DISEASE		20	-0.48	-1.35	0.123	0.314	1	5233	tags=65%, list=38%, signal=104%
149	REACTOME_DOWNSTREAM_SIGNALING_OF_ACTIVATED_FGFR2		24	-0.46	-1.33	0.124	0.316	1	1442	tags=29%, list=10%, signal=32%
165	REACTOME_GAP_JUNCTION_TRAFFICKING_AND_REGULATION		31	-0.42	-1.3	0.125	0.337	1	3463	tags=42%, list=25%, signal=56%
150	REACTOME_GAP_JUNCTION_ASSEMBLY		19	-0.49	-1.33	0.126	0.314	1	1155	tags=26%, list=8%, signal=29%
158	REACTOME_MATURATION_OF_SARS_COV_2_SPIKE_PROTEIN		28	-0.43	-1.31	0.126	0.329	1	4144	tags=50%, list=30%, signal=71%
160	REACTOME_DOWNREGULATION_OF_TGF_BETA_RECEPTOR_SIGNALING		26	-0.45	-1.31	0.127	0.329	1	3506	tags=42%, list=25%, signal=56%
240	REACTOME_SIGNALING_BY_WNT		260	-0.26	-1.14	0.127	0.542	1	3266	tags=26%, list=23%, signal=34%
174	REACTOME_NCAM1_INTERACTIONS		40	-0.39	-1.28	0.128	0.36	1	2385	tags=50%, list=17%, signal=60%
161	REACTOME_FCGR3A_MEDIATED_IL10_SYNTHESIS		32	-0.43	-1.31	0.129	0.328	1	3277	tags=44%, list=24%, signal=57%
186	REACTOME_RHOJ_GTPASE_CYCLE		53	-0.36	-1.25	0.13	0.407	1	2180	tags=26%, list=16%, signal=31%
226	REACTOME_MUSCLE_CONTRACTION		159	-0.28	-1.18	0.133	0.477	1	2729	tags=30%, list=20%, signal=37%
172	REACTOME_SIGNALING_BY_NTRK2_TRKB		24	-0.43	-1.29	0.139	0.358	1	3277	tags=29%, list=24%, signal=38%
236	REACTOME_ER_TO_GOLGI_ANTEROGRADE_TRANSPORT		139	-0.28	-1.15	0.141	0.519	1	1944	tags=14%, list=14%, signal=16%
188	REACTOME_RHOD_GTPASE_CYCLE		49	-0.36	-1.25	0.144	0.407	1	2324	tags=29%, list=17%, signal=34%
164	REACTOME_CONSTITUTIVE_SIGNALING_BY_LIGAND_RESPONSIVE_EGFR_CANCER_VARIANTS		19	-0.48	-1.3	0.147	0.337	1	2767	tags=37%, list=20%, signal=46%
169	REACTOME_OTHER_SEMAPHORIN_INTERACTIONS		19	-0.46	-1.29	0.147	0.349	1	1672	tags=32%, list=12%, signal=36%
180	REACTOME_SENSORY_PROCESSING_OF_SOUND_BY_OUTER_HAIR_CELLS_OF_THE_COCHLEA		38	-0.4	-1.26	0.15	0.392	1	2706	tags=45%, list=19%, signal=55%
205	REACTOME_PLATELET_HOMEOSTASIS		76	-0.33	-1.2	0.15	0.468	1	1606	tags=24%, list=12%, signal=27%
179	REACTOME_FATTY_ACYL_COA_BIOSYNTHESIS		29	-0.41	-1.26	0.152	0.388	1	2412	tags=24%, list=17%, signal=29%
182	REACTOME_RHOBTB1_GTPASE_CYCLE		23	-0.44	-1.26	0.155	0.391	1	3514	tags=30%, list=25%, signal=41%
228	REACTOME_CARGO_RECOGNITION_FOR_CLATHRIN_MEDIATED_ENDOCYTOSIS		86	-0.31	-1.18	0.155	0.482	1	3231	tags=29%, list=23%, signal=38%
162	REACTOME_PI_3K_CASCADE_FGFR1		16	-0.5	-1.31	0.157	0.328	1	1276	tags=25%, list=9%, signal=27%
256	REACTOME_ASPARAGINE_N_LINKED_GLYCOSYLATION		280	-0.25	-1.12	0.157	0.575	1	3262	tags=24%, list=23%, signal=31%
168	REACTOME_FRS_MEDIATED_FGFR1_SIGNALING		18	-0.48	-1.29	0.158	0.349	1	2560	tags=44%, list=18%, signal=54%
206	REACTOME_RHOB_GTPASE_CYCLE		68	-0.33	-1.2	0.158	0.474	1	3064	tags=29%, list=22%, signal=38%
193	REACTOME_CALNEXIN_CALRETICULIN_CYCLE		26	-0.42	-1.24	0.159	0.409	1	3234	tags=42%, list=23%, signal=55%
190	REACTOME_HS_GAG_BIOSYNTHESIS		29	-0.4	-1.24	0.16	0.404	1	3993	tags=55%, list=29%, signal=77%
200	REACTOME_NUCLEAR_ENVELOPE_NE_REASSEMBLY		62	-0.34	-1.22	0.161	0.444	1	4025	tags=32%, list=29%, signal=45%
194	REACTOME_THROMBIN_SIGNALLING_THROUGH_PROTEINASE_ACTIVATED_RECEPTORS_PARS		28	-0.4	-1.24	0.162	0.407	1	1221	tags=21%, list=9%, signal=23%
184	REACTOME_CHAPERONE_MEDIATED_AUTOPHAGY		18	-0.46	-1.25	0.166	0.409	1	610	tags=22%, list=4%, signal=23%
192	REACTOME_PLATELET_CALCIUM_HOMEOSTASIS		26	-0.42	-1.24	0.166	0.408	1	1606	tags=38%, list=12%, signal=43%
243	REACTOME_LEISHMANIA_INFECTION		174	-0.27	-1.13	0.167	0.555	1	2059	tags=21%, list=15%, signal=24%
173	REACTOME_THE_CANONICAL_RETINOID_CYCLE_IN_RODS_TWILIGHT_VISION		16	-0.49	-1.28	0.171	0.361	1	1711	tags=31%, list=12%, signal=36%
198	REACTOME_INTERLEUKIN_3_INTERLEUKIN_5_AND_GM_CSF_SIGNALING		40	-0.37	-1.22	0.171	0.44	1	3491	tags=38%, list=25%, signal=50%
203	REACTOME_HEPARAN_SULFATE_HEPARIN_HS_GAG_METABOLISM		51	-0.35	-1.21	0.171	0.454	1	2787	tags=33%, list=20%, signal=42%
189	REACTOME_SHC_MEDIATED_CASCADE_FGFR1		16	-0.48	-1.25	0.173	0.405	1	2560	tags=50%, list=18%, signal=61%
214	REACTOME_RND3_GTPASE_CYCLE		38	-0.37	-1.19	0.173	0.474	1	4045	tags=42%, list=29%, signal=59%
231	REACTOME_CELL_JUNCTION_ORGANIZATION		75	-0.32	-1.17	0.173	0.481	1	1924	tags=27%, list=14%, signal=31%
195	REACTOME_SEALING_OF_THE_NUCLEAR_ENVELOPE_NE_BY_ESCRT_III		21	-0.45	-1.24	0.175	0.409	1	1155	tags=19%, list=8%, signal=21%
232	REACTOME_INTEGRATION_OF_ENERGY_METABOLISM		96	-0.31	-1.17	0.175	0.48	1	3219	tags=34%, list=23%, signal=44%
220	REACTOME_SELECTIVE_AUTOPHAGY		69	-0.33	-1.19	0.183	0.475	1	3547	tags=28%, list=26%, signal=37%
185	REACTOME_REGULATION_OF_SIGNALING_BY_CBL		22	-0.44	-1.25	0.185	0.408	1	3491	tags=36%, list=25%, signal=48%
181	REACTOME_INFLAMMASOMES		19	-0.46	-1.26	0.187	0.392	1	3807	tags=63%, list=27%, signal=87%
201	REACTOME_NEGATIVE_REGULATION_OF_FGFR1_SIGNALING		27	-0.41	-1.21	0.188	0.449	1	1665	tags=22%, list=12%, signal=25%
210	REACTOME_N_GLYCAN_TRIMMING_IN_THE_ER_AND_CALNEXIN_CALRETICULIN_CYCLE		35	-0.38	-1.2	0.189	0.472	1	3234	tags=37%, list=23%, signal=48%
225	REACTOME_VASOPRESSIN_REGULATES_RENAL_WATER_HOMEOSTASIS_VIA_AQUAPORINS		37	-0.37	-1.18	0.191	0.476	1	2641	tags=35%, list=19%, signal=43%
187	REACTOME_NEGATIVE_REGULATION_OF_MET_ACTIVITY		18	-0.46	-1.25	0.198	0.409	1	2767	tags=33%, list=20%, signal=42%
223	REACTOME_GLYCOSPHINGOLIPID_METABOLISM		36	-0.38	-1.18	0.198	0.473	1	2773	tags=25%, list=20%, signal=31%
248	REACTOME_BETA_CATENIN_INDEPENDENT_WNT_SIGNALING		139	-0.28	-1.13	0.199	0.562	1	3315	tags=31%, list=24%, signal=40%
218	REACTOME_NUCLEAR_RECEPTOR_TRANSCRIPTION_PATHWAY		40	-0.37	-1.19	0.206	0.472	1	1145	tags=23%, list=8%, signal=24%
197	REACTOME_THE_NLRP3_INFLAMMASOME		15	-0.47	-1.23	0.208	0.433	1	2010	tags=40%, list=14%, signal=47%
222	REACTOME_GABA_B_RECEPTOR_ACTIVATION		39	-0.37	-1.18	0.209	0.474	1	3199	tags=38%, list=23%, signal=50%
204	REACTOME_SHC1_EVENTS_IN_ERBB2_SIGNALING		20	-0.43	-1.21	0.211	0.457	1	2560	tags=35%, list=18%, signal=43%
202	REACTOME_POST_CHAPERONIN_TUBULIN_FOLDING_PATHWAY		16	-0.47	-1.21	0.217	0.457	1	1155	tags=25%, list=8%, signal=27%
208	REACTOME_SIGNALING_BY_HIPPO		20	-0.43	-1.2	0.218	0.474	1	3762	tags=45%, list=27%, signal=62%
209	REACTOME_INITIATION_OF_NUCLEAR_ENVELOPE_NE_REFORMATION		17	-0.45	-1.2	0.218	0.472	1	3654	tags=41%, list=26%, signal=56%
229	REACTOME_PHASE_I_FUNCTIONALIZATION_OF_COMPOUNDS		57	-0.34	-1.18	0.22	0.482	1	1785	tags=26%, list=13%, signal=30%
213	REACTOME_DOWNREGULATION_OF_SMAD2_3_SMAD4_TRANSCRIPTIONAL_ACTIVITY		25	-0.4	-1.19	0.221	0.475	1	3773	tags=48%, list=27%, signal=66%
224	REACTOME_FGFR1_MUTANT_RECEPTOR_ACTIVATION		27	-0.39	-1.18	0.224	0.473	1	1276	tags=15%, list=9%, signal=16%
249	REACTOME_CLASS_B_2_SECRETIN_FAMILY_RECEPTORS		61	-0.32	-1.13	0.228	0.562	1	1588	tags=30%, list=11%, signal=33%
253	REACTOME_NEGATIVE_REGULATION_OF_THE_PI3K_AKT_NETWORK		91	-0.29	-1.12	0.228	0.575	1	2367	tags=23%, list=17%, signal=28%
238	REACTOME_SIGNALING_BY_FGFR3		35	-0.36	-1.14	0.233	0.539	1	2767	tags=29%, list=20%, signal=36%
217	REACTOME_PKA_ACTIVATION_IN_GLUCAGON_SIGNALLING		16	-0.44	-1.19	0.234	0.471	1	3199	tags=50%, list=23%, signal=65%
252	REACTOME_POTENTIAL_THERAPEUTICS_FOR_SARS		80	-0.3	-1.12	0.234	0.565	1	3536	tags=29%, list=25%, signal=38%
234	REACTOME_SIGNALING_BY_RETINOIC_ACID		31	-0.38	-1.16	0.238	0.514	1	1263	tags=23%, list=9%, signal=25%
216	REACTOME_DOWNSTREAM_SIGNALING_OF_ACTIVATED_FGFR1		26	-0.41	-1.19	0.24	0.471	1	2560	tags=31%, list=18%, signal=38%
221	REACTOME_MAPK_TARGETS_NUCLEAR_EVENTS_MEDIATED_BY_MAP_KINASES		31	-0.38	-1.19	0.24	0.473	1	3654	tags=32%, list=26%, signal=44%
215	REACTOME_ERK_MAPK_TARGETS		22	-0.42	-1.19	0.242	0.472	1	3654	tags=41%, list=26%, signal=55%
245	REACTOME_VISUAL_PHOTOTRANSDUCTION		58	-0.32	-1.13	0.244	0.553	1	1902	tags=24%, list=14%, signal=28%
246	REACTOME_TRANSLOCATION_OF_SLC2A4_GLUT4_TO_THE_PLASMA_MEMBRANE		63	-0.31	-1.13	0.247	0.564	1	4523	tags=38%, list=33%, signal=56%
241	REACTOME_DISEASES_ASSOCIATED_WITH_GLYCOSAMINOGLYCAN_METABOLISM		40	-0.35	-1.14	0.251	0.542	1	1902	tags=28%, list=14%, signal=32%
219	REACTOME_SIGNALLING_TO_RAS		18	-0.44	-1.19	0.252	0.471	1	3322	tags=50%, list=24%, signal=66%
266	REACTOME_DISEASES_OF_GLYCOSYLATION		126	-0.27	-1.09	0.255	0.616	1	2007	tags=21%, list=14%, signal=25%
227	REACTOME_FRS_MEDIATED_FGFR3_SIGNALING		16	-0.46	-1.18	0.257	0.481	1	2560	tags=44%, list=18%, signal=54%
233	REACTOME_MISCELLANEOUS_TRANSPORT_AND_BINDING_EVENTS		19	-0.43	-1.16	0.257	0.499	1	3196	tags=42%, list=23%, signal=55%
242	REACTOME_SIGNALING_BY_FGFR2_IN_DISEASE		37	-0.35	-1.14	0.258	0.551	1	1442	tags=19%, list=10%, signal=21%
250	REACTOME_CONSTITUTIVE_SIGNALING_BY_ABERRANT_PI3K_IN_CANCER		58	-0.32	-1.13	0.262	0.562	1	1947	tags=26%, list=14%, signal=30%
272	REACTOME_SLC_MEDIATED_TRANSMEMBRANE_TRANSPORT		185	-0.26	-1.09	0.264	0.614	1	2135	tags=23%, list=15%, signal=27%
235	REACTOME_DOWNSTREAM_SIGNALING_OF_ACTIVATED_FGFR3		21	-0.41	-1.16	0.266	0.516	1	2560	tags=33%, list=18%, signal=41%
239	REACTOME_SIGNALING_BY_FGFR1_IN_DISEASE		34	-0.37	-1.14	0.266	0.539	1	2944	tags=26%, list=21%, signal=33%
244	REACTOME_RET_SIGNALING		37	-0.36	-1.13	0.266	0.554	1	1761	tags=24%, list=13%, signal=28%
230	REACTOME_RIP_MEDIATED_NFKB_ACTIVATION_VIA_ZBP1		16	-0.44	-1.17	0.269	0.483	1	2720	tags=44%, list=20%, signal=54%
237	REACTOME_SUMOYLATION_OF_INTRACELLULAR_RECEPTORS		25	-0.4	-1.15	0.271	0.527	1	2384	tags=28%, list=17%, signal=34%
254	REACTOME_DISEASES_ASSOCIATED_WITH_O_GLYCOSYLATION_OF_PROTEINS		52	-0.33	-1.12	0.276	0.575	1	1527	tags=23%, list=11%, signal=26%
259	REACTOME_SIGNALING_BY_PDGF		55	-0.32	-1.1	0.28	0.604	1	1818	tags=24%, list=13%, signal=27%
262	REACTOME_THE_ROLE_OF_GTSE1_IN_G2_M_PROGRESSION_AFTER_G2_CHECKPOINT		66	-0.3	-1.1	0.28	0.616	1	3315	tags=27%, list=24%, signal=36%
251	REACTOME_NEGATIVE_REGULATION_OF_FGFR3_SIGNALING		25	-0.39	-1.12	0.283	0.561	1	1947	tags=24%, list=14%, signal=28%
247	REACTOME_FGFR2_MUTANT_RECEPTOR_ACTIVATION		27	-0.38	-1.13	0.284	0.564	1	1442	tags=22%, list=10%, signal=25%
260	REACTOME_INOSITOL_PHOSPHATE_METABOLISM		44	-0.33	-1.1	0.284	0.61	1	2990	tags=32%, list=21%, signal=40%
274	REACTOME_SARS_COV_INFECTIONS		145	-0.27	-1.08	0.292	0.618	1	4146	tags=32%, list=30%, signal=46%
257	REACTOME_NEGATIVE_REGULATION_OF_MAPK_PATHWAY		41	-0.34	-1.11	0.296	0.581	1	4463	tags=44%, list=32%, signal=64%
255	REACTOME_VEGFR2_MEDIATED_VASCULAR_PERMEABILITY		27	-0.38	-1.12	0.299	0.576	1	2952	tags=26%, list=21%, signal=33%
258	REACTOME_COPI_INDEPENDENT_GOLGI_TO_ER_RETROGRADE_TRAFFIC		42	-0.34	-1.1	0.302	0.6	1	3227	tags=24%, list=23%, signal=31%
270	REACTOME_SPHINGOLIPID_METABOLISM		77	-0.3	-1.09	0.304	0.614	1	3226	tags=29%, list=23%, signal=37%
285	REACTOME_RHOC_GTPASE_CYCLE		72	-0.3	-1.07	0.307	0.622	1	3623	tags=32%, list=26%, signal=43%
269	REACTOME_SIGNALING_BY_TYPE_1_INSULIN_LIKE_GROWTH_FACTOR_1_RECEPTOR_IGF1R		43	-0.33	-1.09	0.308	0.615	1	3101	tags=35%, list=22%, signal=45%
265	REACTOME_O_GLYCOSYLATION_OF_TSR_DOMAIN_CONTAINING_PROTEINS		37	-0.34	-1.09	0.309	0.612	1	1527	tags=24%, list=11%, signal=27%
294	REACTOME_PLATELET_ACTIVATION_SIGNALING_AND_AGGREGATION		223	-0.25	-1.05	0.309	0.658	1	2566	tags=23%, list=18%, signal=28%
263	REACTOME_RHOF_GTPASE_CYCLE		39	-0.34	-1.09	0.315	0.615	1	2324	tags=26%, list=17%, signal=31%
264	REACTOME_DOWNREGULATION_OF_ERBB2_SIGNALING		27	-0.36	-1.09	0.319	0.614	1	1267	tags=19%, list=9%, signal=20%
277	REACTOME_ION_TRANSPORT_BY_P_TYPE_ATPASES		45	-0.32	-1.08	0.319	0.614	1	3328	tags=44%, list=24%, signal=58%
287	REACTOME_PI3K_AKT_SIGNALING_IN_CANCER		84	-0.28	-1.07	0.32	0.629	1	3277	tags=36%, list=24%, signal=46%
268	REACTOME_SIGNALING_BY_SCF_KIT		40	-0.33	-1.09	0.322	0.612	1	4467	tags=52%, list=32%, signal=77%
289	REACTOME_EPH_EPHRIN_MEDIATED_REPULSION_OF_CELLS		49	-0.31	-1.07	0.324	0.628	1	3332	tags=33%, list=24%, signal=43%
267	REACTOME_TP53_REGULATES_TRANSCRIPTION_OF_CELL_CYCLE_GENES		44	-0.33	-1.09	0.325	0.615	1	1613	tags=16%, list=12%, signal=18%
279	REACTOME_SIGNALING_BY_FGFR1		44	-0.33	-1.08	0.328	0.622	1	2969	tags=30%, list=21%, signal=37%
271	REACTOME_COOPERATION_OF_PREFOLDIN_AND_TRIC_CCT_IN_ACTIN_AND_TUBULIN_FOLDING		25	-0.37	-1.09	0.333	0.615	1	5494	tags=68%, list=40%, signal=112%
275	REACTOME_PERK_REGULATES_GENE_EXPRESSION		28	-0.36	-1.08	0.333	0.617	1	2785	tags=25%, list=20%, signal=31%
278	REACTOME_SIGNALING_BY_ERBB2		47	-0.33	-1.08	0.335	0.623	1	2894	tags=26%, list=21%, signal=32%
273	REACTOME_THE_ROLE_OF_NEF_IN_HIV_1_REPLICATION_AND_DISEASE_PATHOGENESIS		25	-0.37	-1.09	0.338	0.614	1	1864	tags=24%, list=13%, signal=28%
284	REACTOME_NUCLEAR_SIGNALING_BY_ERBB4		28	-0.36	-1.07	0.341	0.623	1	3320	tags=43%, list=24%, signal=56%
296	REACTOME_COPI_MEDIATED_ANTEROGRADE_TRANSPORT		88	-0.28	-1.05	0.341	0.662	1	3247	tags=19%, list=23%, signal=25%
280	REACTOME_NEF_MEDIATES_DOWN_MODULATION_OF_CELL_SURFACE_RECEPTORS_BY_RECRUITING_THEM_TO_CLATHRIN_ADAPTERS		19	-0.4	-1.08	0.343	0.621	1	1636	tags=26%, list=12%, signal=30%
276	REACTOME_PURINERGIC_SIGNALING_IN_LEISHMANIASIS_INFECTION		22	-0.38	-1.08	0.35	0.616	1	589	tags=18%, list=4%, signal=19%
286	REACTOME_IRS_MEDIATED_SIGNALLING		39	-0.33	-1.07	0.35	0.625	1	3101	tags=36%, list=22%, signal=46%
282	REACTOME_RHOH_GTPASE_CYCLE		33	-0.34	-1.07	0.351	0.626	1	1847	tags=21%, list=13%, signal=24%
261	REACTOME_RAS_PROCESSING		22	-0.39	-1.1	0.352	0.611	1	2909	tags=32%, list=21%, signal=40%
288	REACTOME_MOLECULES_ASSOCIATED_WITH_ELASTIC_FIBRES		34	-0.34	-1.07	0.357	0.629	1	2314	tags=38%, list=17%, signal=46%
301	REACTOME_METABOLISM_OF_STEROIDS		113	-0.26	-1.04	0.366	0.681	1	2562	tags=24%, list=18%, signal=29%
283	REACTOME_METABOLISM_OF_NITRIC_OXIDE_NOS3_ACTIVATION_AND_REGULATION		15	-0.42	-1.07	0.367	0.625	1	410	tags=13%, list=3%, signal=14%
291	REACTOME_DOPAMINE_NEUROTRANSMITTER_RELEASE_CYCLE		23	-0.38	-1.06	0.367	0.636	1	3532	tags=30%, list=25%, signal=41%
312	REACTOME_DDX58_IFIH1_MEDIATED_INDUCTION_OF_INTERFERON_ALPHA_BETA		63	-0.29	-1.02	0.367	0.703	1	2767	tags=24%, list=20%, signal=30%
298	REACTOME_KINESINS		45	-0.31	-1.05	0.368	0.672	1	3954	tags=33%, list=28%, signal=46%
281	REACTOME_PRE_NOTCH_PROCESSING_IN_GOLGI		18	-0.4	-1.08	0.37	0.627	1	1494	tags=28%, list=11%, signal=31%
297	REACTOME_CELL_CELL_COMMUNICATION		106	-0.27	-1.05	0.376	0.666	1	1924	tags=24%, list=14%, signal=27%
293	REACTOME_INWARDLY_RECTIFYING_K_CHANNELS		31	-0.34	-1.05	0.377	0.658	1	1252	tags=19%, list=9%, signal=21%
292	REACTOME_ANTIGEN_ACTIVATES_B_CELL_RECEPTOR_BCR_LEADING_TO_GENERATION_OF_SECOND_MESSENGERS		26	-0.36	-1.06	0.381	0.651	1	1606	tags=27%, list=12%, signal=30%
290	REACTOME_MECP2_REGULATES_NEURONAL_RECEPTORS_AND_CHANNELS		17	-0.4	-1.07	0.385	0.63	1	1518	tags=29%, list=11%, signal=33%
299	REACTOME_STRIATED_MUSCLE_CONTRACTION		29	-0.34	-1.04	0.385	0.682	1	1960	tags=38%, list=14%, signal=44%
302	REACTOME_SIGNALING_BY_TGF_BETA_RECEPTOR_COMPLEX		71	-0.29	-1.04	0.388	0.686	1	3266	tags=31%, list=23%, signal=40%
295	REACTOME_SIGNALING_BY_NOTCH1_HD_DOMAIN_MUTANTS_IN_CANCER		15	-0.41	-1.05	0.39	0.661	1	3666	tags=60%, list=26%, signal=81%
319	REACTOME_INTRACELLULAR_SIGNALING_BY_SECOND_MESSENGERS		276	-0.23	-1.01	0.395	0.712	1	3403	tags=26%, list=24%, signal=34%
304	REACTOME_TOLL_LIKE_RECEPTOR_9_TLR9_CASCADE		89	-0.27	-1.03	0.4	0.696	1	2966	tags=24%, list=21%, signal=30%
305	REACTOME_N_GLYCAN_ANTENNAE_ELONGATION_IN_THE_MEDIAL_TRANS_GOLGI		23	-0.36	-1.03	0.4	0.694	1	3716	tags=48%, list=27%, signal=65%
307	REACTOME_SIGNALING_BY_ALK		26	-0.35	-1.03	0.403	0.699	1	2075	tags=27%, list=15%, signal=32%
321	REACTOME_NEUTROPHIL_DEGRANULATION		372	-0.22	-1.01	0.404	0.721	1	1995	tags=16%, list=14%, signal=18%
313	REACTOME_SIGNALING_BY_FGFR_IN_DISEASE		56	-0.29	-1.02	0.406	0.703	1	2944	tags=25%, list=21%, signal=32%
311	REACTOME_NRAGE_SIGNALS_DEATH_THROUGH_JNK		57	-0.29	-1.02	0.409	0.705	1	3796	tags=42%, list=27%, signal=58%
300	REACTOME_SYNTHESIS_OF_IP3_AND_IP4_IN_THE_CYTOSOL		25	-0.35	-1.04	0.412	0.681	1	2990	tags=36%, list=21%, signal=46%
309	REACTOME_O_LINKED_GLYCOSYLATION		83	-0.27	-1.03	0.412	0.697	1	1527	tags=19%, list=11%, signal=22%
320	REACTOME_SEROTONIN_NEUROTRANSMITTER_RELEASE_CYCLE		18	-0.37	-1.01	0.415	0.723	1	3532	tags=28%, list=25%, signal=37%
318	REACTOME_RND1_GTPASE_CYCLE		38	-0.31	-1.02	0.416	0.709	1	3491	tags=37%, list=25%, signal=49%
303	REACTOME_ZBP1_DAI_MEDIATED_INDUCTION_OF_TYPE_I_IFNS		19	-0.38	-1.03	0.417	0.691	1	2720	tags=37%, list=20%, signal=46%
314	REACTOME_POST_TRANSLATIONAL_MODIFICATION_SYNTHESIS_OF_GPI_ANCHORED_PROTEINS		57	-0.29	-1.02	0.419	0.702	1	1987	tags=23%, list=14%, signal=26%
316	REACTOME_GLUTAMATE_NEUROTRANSMITTER_RELEASE_CYCLE		23	-0.36	-1.02	0.423	0.703	1	1940	tags=17%, list=14%, signal=20%
323	REACTOME_SIGNALING_BY_NUCLEAR_RECEPTORS		211	-0.24	-1.01	0.424	0.729	1	1263	tags=13%, list=9%, signal=14%
308	REACTOME_NEGATIVE_REGULATION_OF_FGFR4_SIGNALING		24	-0.36	-1.03	0.427	0.699	1	732	tags=13%, list=5%, signal=13%
326	REACTOME_ONCOGENE_INDUCED_SENESCENCE		31	-0.33	-1	0.428	0.732	1	1610	tags=19%, list=12%, signal=22%
327	REACTOME_RUNX2_REGULATES_BONE_DEVELOPMENT		29	-0.33	-1	0.428	0.731	1	2401	tags=31%, list=17%, signal=37%
310	REACTOME_LDL_CLEARANCE		15	-0.4	-1.02	0.431	0.704	1	3087	tags=27%, list=22%, signal=34%
315	REACTOME_CYCLIN_A_B1_B2_ASSOCIATED_EVENTS_DURING_G2_M_TRANSITION		21	-0.37	-1.02	0.44	0.702	1	2282	tags=29%, list=16%, signal=34%
332	REACTOME_FLT3_SIGNALING		36	-0.32	-1	0.441	0.728	1	3277	tags=39%, list=24%, signal=51%
306	REACTOME_ACTIVATION_OF_MATRIX_METALLOPROTEINASES		15	-0.4	-1.03	0.442	0.697	1	1937	tags=27%, list=14%, signal=31%
324	REACTOME_ESR_MEDIATED_SIGNALING		157	-0.25	-1	0.443	0.731	1	2970	tags=24%, list=21%, signal=30%
322	REACTOME_TRIGLYCERIDE_METABOLISM		23	-0.35	-1.01	0.447	0.729	1	3927	tags=48%, list=28%, signal=67%
331	REACTOME_FACTORS_INVOLVED_IN_MEGAKARYOCYTE_DEVELOPMENT_AND_PLATELET_PRODUCTION		115	-0.26	-1	0.45	0.727	1	2809	tags=20%, list=20%, signal=25%
325	REACTOME_REGULATION_OF_MECP2_EXPRESSION_AND_ACTIVITY		29	-0.33	-1	0.454	0.733	1	4897	tags=48%, list=35%, signal=74%
333	REACTOME_NUCLEAR_EVENTS_STIMULATED_BY_ALK_SIGNALING_IN_CANCER		17	-0.37	-1	0.457	0.731	1	3126	tags=29%, list=22%, signal=38%
317	REACTOME_ROLE_OF_PHOSPHOLIPIDS_IN_PHAGOCYTOSIS		22	-0.36	-1.02	0.46	0.706	1	4213	tags=45%, list=30%, signal=65%
330	REACTOME_RUNX2_REGULATES_OSTEOBLAST_DIFFERENTIATION		23	-0.34	-1	0.464	0.726	1	2401	tags=30%, list=17%, signal=37%
337	REACTOME_NEUROTRANSMITTER_RELEASE_CYCLE		46	-0.29	-0.99	0.464	0.74	1	4884	tags=43%, list=35%, signal=67%
328	REACTOME_DISASSEMBLY_OF_THE_DESTRUCTION_COMPLEX_AND_RECRUITMENT_OF_AXIN_TO_THE_MEMBRANE		27	-0.34	-1	0.465	0.729	1	4527	tags=59%, list=33%, signal=88%
335	REACTOME_RAP1_SIGNALLING		15	-0.38	-0.99	0.467	0.737	1	3904	tags=40%, list=28%, signal=56%
334	REACTOME_FRS_MEDIATED_FGFR4_SIGNALING		15	-0.39	-0.99	0.468	0.736	1	139	tags=13%, list=1%, signal=13%
329	REACTOME_TRANSCRIPTIONAL_REGULATION_BY_MECP2		57	-0.29	-1	0.469	0.728	1	3215	tags=33%, list=23%, signal=43%
343	REACTOME_NOTCH3_INTRACELLULAR_DOMAIN_REGULATES_TRANSCRIPTION		23	-0.34	-0.97	0.486	0.782	1	4030	tags=43%, list=29%, signal=61%
339	REACTOME_ACTIVATION_OF_BH3_ONLY_PROTEINS		30	-0.31	-0.98	0.487	0.772	1	3811	tags=43%, list=27%, signal=60%
347	REACTOME_SIGNALING_BY_CSF3_G_CSF		30	-0.32	-0.96	0.488	0.791	1	3281	tags=27%, list=24%, signal=35%
340	REACTOME_PHASE_0_RAPID_DEPOLARISATION		26	-0.33	-0.98	0.49	0.774	1	3376	tags=38%, list=24%, signal=51%
336	REACTOME_TCF_DEPENDENT_SIGNALING_IN_RESPONSE_TO_WNT		170	-0.24	-0.99	0.493	0.741	1	1829	tags=14%, list=13%, signal=15%
344	REACTOME_CHONDROITIN_SULFATE_DERMATAN_SULFATE_METABOLISM		48	-0.29	-0.97	0.498	0.784	1	3006	tags=33%, list=22%, signal=42%
354	REACTOME_INSULIN_RECEPTOR_SIGNALLING_CASCADE		44	-0.29	-0.96	0.498	0.798	1	3101	tags=32%, list=22%, signal=41%
338	REACTOME_DOWNSTREAM_SIGNALING_OF_ACTIVATED_FGFR4		20	-0.36	-0.98	0.501	0.773	1	139	tags=10%, list=1%, signal=10%
350	REACTOME_SIGNAL_AMPLIFICATION		29	-0.31	-0.96	0.501	0.787	1	1530	tags=21%, list=11%, signal=23%
345	REACTOME_TRANSPORT_OF_BILE_SALTS_AND_ORGANIC_ACIDS_METAL_IONS_AND_AMINE_COMPOUNDS		62	-0.27	-0.97	0.502	0.788	1	1366	tags=19%, list=10%, signal=21%
360	REACTOME_TP53_REGULATES_TRANSCRIPTION_OF_GENES_INVOLVED_IN_G2_CELL_CYCLE_ARREST		15	-0.36	-0.94	0.505	0.836	1	2068	tags=27%, list=15%, signal=31%
355	REACTOME_SULFUR_AMINO_ACID_METABOLISM		23	-0.33	-0.96	0.506	0.798	1	1966	tags=22%, list=14%, signal=25%
348	REACTOME_E2F_MEDIATED_REGULATION_OF_DNA_REPLICATION		20	-0.35	-0.96	0.508	0.791	1	1587	tags=15%, list=11%, signal=17%
341	REACTOME_SIGNALING_BY_FGFR4		34	-0.31	-0.98	0.51	0.772	1	3089	tags=26%, list=22%, signal=34%
342	REACTOME_RUNX1_INTERACTS_WITH_CO_FACTORS_WHOSE_PRECISE_EFFECT_ON_RUNX1_TARGETS_IS_NOT_KNOWN		36	-0.31	-0.97	0.511	0.781	1	4548	tags=36%, list=33%, signal=54%
346	REACTOME_COPII_MEDIATED_VESICLE_TRANSPORT		65	-0.27	-0.97	0.52	0.787	1	1701	tags=12%, list=12%, signal=14%
351	REACTOME_SIGNALING_BY_FGFR		74	-0.26	-0.96	0.531	0.791	1	3217	tags=26%, list=23%, signal=33%
349	REACTOME_SIGNALING_BY_FGFR2		64	-0.27	-0.96	0.534	0.788	1	1665	tags=14%, list=12%, signal=16%
352	REACTOME_ADP_SIGNALLING_THROUGH_P2Y_PURINOCEPTOR_1		23	-0.34	-0.96	0.536	0.798	1	1169	tags=22%, list=8%, signal=24%
359	REACTOME_MYOGENESIS		25	-0.32	-0.94	0.536	0.828	1	3322	tags=40%, list=24%, signal=52%
353	REACTOME_RESPONSE_TO_ELEVATED_PLATELET_CYTOSOLIC_CA2		108	-0.25	-0.96	0.54	0.801	1	2326	tags=22%, list=17%, signal=26%
357	REACTOME_SIGNALLING_TO_ERKS		32	-0.3	-0.95	0.546	0.815	1	4467	tags=47%, list=32%, signal=69%
362	REACTOME_INTRINSIC_PATHWAY_FOR_APOPTOSIS		52	-0.27	-0.93	0.552	0.846	1	3900	tags=40%, list=28%, signal=56%
356	REACTOME_INTERLEUKIN_17_SIGNALING		66	-0.27	-0.95	0.561	0.804	1	2966	tags=24%, list=21%, signal=31%
366	REACTOME_G_PROTEIN_ACTIVATION		21	-0.33	-0.92	0.564	0.861	1	1140	tags=19%, list=8%, signal=21%
361	REACTOME_GLUCAGON_LIKE_PEPTIDE_1_GLP1_REGULATES_INSULIN_SECRETION		38	-0.29	-0.93	0.565	0.844	1	3633	tags=39%, list=26%, signal=53%
368	REACTOME_PLATELET_AGGREGATION_PLUG_FORMATION		31	-0.3	-0.92	0.573	0.869	1	2401	tags=23%, list=17%, signal=27%
384	REACTOME_WNT_LIGAND_BIOGENESIS_AND_TRAFFICKING		18	-0.33	-0.9	0.574	0.88	1	5462	tags=72%, list=39%, signal=119%
369	REACTOME_TRANSLATION_OF_SARS_COV_2_STRUCTURAL_PROTEINS		48	-0.27	-0.92	0.584	0.867	1	5144	tags=50%, list=37%, signal=79%
370	REACTOME_CASPASE_ACTIVATION_VIA_EXTRINSIC_APOPTOTIC_SIGNALLING_PATHWAY		24	-0.31	-0.92	0.584	0.865	1	3228	tags=42%, list=23%, signal=54%
376	REACTOME_DEFECTIVE_INTRINSIC_PATHWAY_FOR_APOPTOSIS		22	-0.32	-0.91	0.585	0.865	1	5436	tags=64%, list=39%, signal=104%
371	REACTOME_NEPHRIN_FAMILY_INTERACTIONS		21	-0.33	-0.92	0.586	0.867	1	3903	tags=52%, list=28%, signal=73%
378	REACTOME_INTERLEUKIN_37_SIGNALING		17	-0.34	-0.91	0.586	0.862	1	2765	tags=35%, list=20%, signal=44%
373	REACTOME_G_ALPHA_Z_SIGNALLING_EVENTS		45	-0.28	-0.92	0.587	0.863	1	3199	tags=38%, list=23%, signal=49%
392	REACTOME_RIPK1_MEDIATED_REGULATED_NECROSIS		28	-0.29	-0.89	0.595	0.899	1	2767	tags=29%, list=20%, signal=36%
358	REACTOME_MYD88_INDEPENDENT_TLR4_CASCADE		93	-0.25	-0.94	0.596	0.827	1	2966	tags=24%, list=21%, signal=30%
364	REACTOME_NUCLEOTIDE_BINDING_DOMAIN_LEUCINE_RICH_REPEAT_CONTAINING_RECEPTOR_NLR_SIGNALING_PATHWAYS		52	-0.27	-0.93	0.596	0.857	1	3458	tags=38%, list=25%, signal=51%
379	REACTOME_SIGNALING_BY_NTRK3_TRKC		17	-0.34	-0.91	0.596	0.865	1	3101	tags=35%, list=22%, signal=45%
374	REACTOME_SIGNALING_BY_THE_B_CELL_RECEPTOR_BCR		103	-0.24	-0.92	0.602	0.861	1	3315	tags=27%, list=24%, signal=35%
385	REACTOME_CYCLIN_D_ASSOCIATED_EVENTS_IN_G1		44	-0.27	-0.9	0.603	0.88	1	1613	tags=18%, list=12%, signal=21%
365	REACTOME_REGULATION_OF_RAS_BY_GAPS		66	-0.26	-0.93	0.604	0.857	1	3885	tags=29%, list=28%, signal=40%
388	REACTOME_GENE_AND_PROTEIN_EXPRESSION_BY_JAK_STAT_SIGNALING_AFTER_INTERLEUKIN_12_STIMULATION		31	-0.29	-0.9	0.607	0.885	1	4212	tags=35%, list=30%, signal=51%
390	REACTOME_TIE2_SIGNALING		17	-0.33	-0.89	0.61	0.887	1	3697	tags=41%, list=27%, signal=56%
363	REACTOME_TOLL_LIKE_RECEPTOR_TLR1_TLR2_CASCADE		87	-0.25	-0.93	0.612	0.851	1	2966	tags=24%, list=21%, signal=30%
386	REACTOME_ATF4_ACTIVATES_GENES_IN_RESPONSE_TO_ENDOPLASMIC_RETICULUM_STRESS		23	-0.31	-0.9	0.614	0.88	1	2785	tags=26%, list=20%, signal=33%
393	REACTOME_REGULATION_OF_RUNX1_EXPRESSION_AND_ACTIVITY		17	-0.33	-0.89	0.614	0.897	1	4467	tags=53%, list=32%, signal=78%
389	REACTOME_INSERTION_OF_TAIL_ANCHORED_PROTEINS_INTO_THE_ENDOPLASMIC_RETICULUM_MEMBRANE		22	-0.31	-0.89	0.616	0.886	1	1542	tags=14%, list=11%, signal=15%
394	REACTOME_NOTCH2_ACTIVATION_AND_TRANSMISSION_OF_SIGNAL_TO_THE_NUCLEUS		22	-0.3	-0.88	0.621	0.921	1	3666	tags=41%, list=26%, signal=55%
377	REACTOME_SYNTHESIS_OF_SUBSTRATES_IN_N_GLYCAN_BIOSYTHESIS		61	-0.26	-0.91	0.628	0.864	1	2007	tags=20%, list=14%, signal=23%
381	REACTOME_HEDGEHOG_ON_STATE		83	-0.24	-0.91	0.628	0.865	1	3523	tags=25%, list=25%, signal=34%
391	REACTOME_TRANSCRIPTIONAL_ACTIVITY_OF_SMAD2_SMAD3_SMAD4_HETEROTRIMER		42	-0.27	-0.89	0.632	0.887	1	4443	tags=48%, list=32%, signal=70%
372	REACTOME_COPI_DEPENDENT_GOLGI_TO_ER_RETROGRADE_TRAFFIC		83	-0.24	-0.92	0.638	0.865	1	3247	tags=22%, list=23%, signal=28%
400	REACTOME_THROMBOXANE_SIGNALLING_THROUGH_TP_RECEPTOR		21	-0.31	-0.87	0.639	0.935	1	1140	tags=19%, list=8%, signal=21%
367	REACTOME_HEDGEHOG_OFF_STATE		107	-0.24	-0.92	0.641	0.86	1	3315	tags=26%, list=24%, signal=34%
382	REACTOME_PCP_CE_PATHWAY		88	-0.24	-0.91	0.643	0.865	1	3449	tags=27%, list=25%, signal=36%
396	REACTOME_TRANSCRIPTIONAL_REGULATION_BY_E2F6		33	-0.28	-0.88	0.652	0.919	1	2449	tags=24%, list=18%, signal=29%
409	REACTOME_ANCHORING_FIBRIL_FORMATION		15	-0.33	-0.84	0.656	0.964	1	2401	tags=33%, list=17%, signal=40%
375	REACTOME_SLC_TRANSPORTER_DISORDERS		73	-0.25	-0.92	0.658	0.864	1	2091	tags=19%, list=15%, signal=22%
399	REACTOME_COOPERATION_OF_PDCL_PHLP1_AND_TRIC_CCT_IN_G_PROTEIN_BETA_FOLDING		35	-0.27	-0.87	0.659	0.927	1	3606	tags=40%, list=26%, signal=54%
406	REACTOME_ACTIVATION_OF_KAINATE_RECEPTORS_UPON_GLUTAMATE_BINDING		29	-0.29	-0.85	0.687	0.961	1	3606	tags=38%, list=26%, signal=51%
415	REACTOME_THE_PHOTOTRANSDUCTION_CASCADE		19	-0.3	-0.83	0.69	0.983	1	1761	tags=26%, list=13%, signal=30%
403	REACTOME_RND2_GTPASE_CYCLE		39	-0.26	-0.85	0.697	0.962	1	4798	tags=41%, list=35%, signal=62%
416	REACTOME_PRESYNAPTIC_FUNCTION_OF_KAINATE_RECEPTORS		20	-0.3	-0.83	0.699	0.985	1	1269	tags=20%, list=9%, signal=22%
405	REACTOME_INACTIVATION_OF_CSF3_G_CSF_SIGNALING		25	-0.29	-0.85	0.703	0.96	1	3281	tags=24%, list=24%, signal=31%
397	REACTOME_PRE_NOTCH_EXPRESSION_AND_PROCESSING		60	-0.25	-0.87	0.704	0.929	1	1610	tags=15%, list=12%, signal=17%
398	REACTOME_HEME_SIGNALING		43	-0.26	-0.87	0.706	0.927	1	4701	tags=49%, list=34%, signal=74%
410	REACTOME_TAK1_ACTIVATES_NFKB_BY_PHOSPHORYLATION_AND_ACTIVATION_OF_IKKS_COMPLEX		29	-0.28	-0.84	0.707	0.971	1	2767	tags=28%, list=20%, signal=34%
383	REACTOME_APOPTOSIS		166	-0.22	-0.91	0.709	0.87	1	3938	tags=34%, list=28%, signal=47%
387	REACTOME_SUMOYLATION		160	-0.22	-0.9	0.712	0.88	1	2786	tags=18%, list=20%, signal=22%
395	REACTOME_HCMV_EARLY_EVENTS		72	-0.24	-0.88	0.713	0.919	1	3215	tags=24%, list=23%, signal=31%
412	REACTOME_DISEASES_OF_IMMUNE_SYSTEM		19	-0.3	-0.84	0.715	0.97	1	2720	tags=37%, list=20%, signal=46%
407	REACTOME_RHOV_GTPASE_CYCLE		35	-0.27	-0.85	0.73	0.963	1	3916	tags=40%, list=28%, signal=56%
404	REACTOME_SIGNALING_BY_NOTCH3		47	-0.26	-0.85	0.732	0.96	1	3194	tags=30%, list=23%, signal=39%
422	REACTOME_WNT5A_DEPENDENT_INTERNALIZATION_OF_FZD4		15	-0.31	-0.81	0.733	1	1	3087	tags=33%, list=22%, signal=43%
418	REACTOME_APOPTOTIC_EXECUTION_PHASE		46	-0.25	-0.82	0.749	0.988	1	4082	tags=39%, list=29%, signal=55%
430	REACTOME_SENSORY_PERCEPTION_OF_TASTE		20	-0.29	-0.8	0.75	1	1	3741	tags=40%, list=27%, signal=55%
426	REACTOME_INFECTION_WITH_MYCOBACTERIUM_TUBERCULOSIS		22	-0.29	-0.8	0.752	1	1	3661	tags=32%, list=26%, signal=43%
434	REACTOME_EPHRIN_SIGNALING		19	-0.29	-0.79	0.763	1	1	3691	tags=42%, list=27%, signal=57%
429	REACTOME_N_GLYCAN_ANTENNAE_ELONGATION		15	-0.3	-0.8	0.764	1	1	3604	tags=40%, list=26%, signal=54%
428	REACTOME_ADP_SIGNALLING_THROUGH_P2Y_PURINOCEPTOR_12		20	-0.28	-0.8	0.766	1	1	1530	tags=20%, list=11%, signal=22%
408	REACTOME_REGULATION_OF_RUNX2_EXPRESSION_AND_ACTIVITY		67	-0.24	-0.84	0.768	0.964	1	3315	tags=21%, list=24%, signal=27%
424	REACTOME_GLUCAGON_SIGNALING_IN_METABOLIC_REGULATION		31	-0.26	-0.81	0.775	1	1	3199	tags=39%, list=23%, signal=50%
427	REACTOME_CYTOSOLIC_TRNA_AMINOACYLATION		24	-0.28	-0.8	0.775	1	1	6011	tags=58%, list=43%, signal=103%
442	REACTOME_ER_QUALITY_CONTROL_COMPARTMENT_ERQC		21	-0.28	-0.78	0.779	1	1	3058	tags=33%, list=22%, signal=43%
380	REACTOME_SIGNALING_BY_INTERLEUKINS		344	-0.2	-0.91	0.793	0.866	1	3322	tags=27%, list=24%, signal=35%
423	REACTOME_ACTIVATED_NOTCH1_TRANSMITS_SIGNAL_TO_THE_NUCLEUS		30	-0.27	-0.81	0.793	1	1	3666	tags=37%, list=26%, signal=50%
420	REACTOME_PEPTIDE_HORMONE_METABOLISM		57	-0.23	-0.82	0.796	0.993	1	838	tags=11%, list=6%, signal=11%
402	REACTOME_MITOTIC_G1_PHASE_AND_G1_S_TRANSITION		140	-0.21	-0.85	0.798	0.962	1	512	tags=5%, list=4%, signal=5%
417	REACTOME_PKMTS_METHYLATE_HISTONE_LYSINES		46	-0.25	-0.82	0.798	0.987	1	4411	tags=39%, list=32%, signal=57%
431	REACTOME_INTERLEUKIN_12_SIGNALING		37	-0.25	-0.8	0.814	1	1	4212	tags=38%, list=30%, signal=54%
413	REACTOME_PROTEIN_FOLDING		88	-0.22	-0.84	0.818	0.968	1	3674	tags=30%, list=26%, signal=40%
425	REACTOME_INTRAFLAGELLAR_TRANSPORT		45	-0.24	-0.8	0.819	1	1	1155	tags=13%, list=8%, signal=14%
414	REACTOME_TRANSCRIPTIONAL_REGULATION_BY_RUNX2		107	-0.21	-0.83	0.822	0.984	1	3013	tags=22%, list=22%, signal=28%
445	REACTOME_INTERLEUKIN_6_FAMILY_SIGNALING		19	-0.28	-0.76	0.823	1	1	4280	tags=42%, list=31%, signal=61%
419	REACTOME_ESTROGEN_DEPENDENT_GENE_EXPRESSION		95	-0.21	-0.82	0.827	0.993	1	2970	tags=21%, list=21%, signal=27%
446	REACTOME_NOTCH3_ACTIVATION_AND_TRANSMISSION_OF_SIGNAL_TO_THE_NUCLEUS		25	-0.25	-0.75	0.83	1	1	2971	tags=32%, list=21%, signal=41%
455	REACTOME_SURFACTANT_METABOLISM		16	-0.27	-0.73	0.836	1	1	2453	tags=31%, list=18%, signal=38%
467	REACTOME_TGF_BETA_RECEPTOR_SIGNALING_IN_EMT_EPITHELIAL_TO_MESENCHYMAL_TRANSITION		16	-0.27	-0.71	0.848	1	1	2767	tags=25%, list=20%, signal=31%
454	REACTOME_SPRY_REGULATION_OF_FGF_SIGNALING		16	-0.28	-0.73	0.849	1	1	3654	tags=25%, list=26%, signal=34%
463	REACTOME_RECEPTOR_TYPE_TYROSINE_PROTEIN_PHOSPHATASES		18	-0.26	-0.72	0.851	1	1	4884	tags=44%, list=35%, signal=68%
436	REACTOME_GLYCOLYSIS		65	-0.22	-0.79	0.852	1	1	769	tags=6%, list=6%, signal=6%
411	REACTOME_DISORDERS_OF_TRANSMEMBRANE_TRANSPORTERS		143	-0.21	-0.84	0.854	0.972	1	3053	tags=20%, list=22%, signal=26%
401	REACTOME_MITOTIC_G2_G2_M_PHASES		180	-0.2	-0.86	0.855	0.945	1	1910	tags=14%, list=14%, signal=16%
452	REACTOME_FCERI_MEDIATED_CA_2_MOBILIZATION		25	-0.25	-0.74	0.857	1	1	3179	tags=28%, list=23%, signal=36%
479	REACTOME_REGULATION_OF_FZD_BY_UBIQUITINATION		18	-0.25	-0.68	0.87	1	1	3453	tags=39%, list=25%, signal=52%
449	REACTOME_FCERI_MEDIATED_MAPK_ACTIVATION		29	-0.24	-0.74	0.871	1	1	2897	tags=21%, list=21%, signal=26%
457	REACTOME_FOXO_MEDIATED_TRANSCRIPTION_OF_OXIDATIVE_STRESS_METABOLIC_AND_NEURONAL_GENES		24	-0.25	-0.73	0.871	1	1	3312	tags=33%, list=24%, signal=44%
432	REACTOME_ANTIVIRAL_MECHANISM_BY_IFN_STIMULATED_GENES		72	-0.22	-0.8	0.88	1	1	4987	tags=42%, list=36%, signal=65%
477	REACTOME_CD28_DEPENDENT_PI3K_AKT_SIGNALING		21	-0.25	-0.69	0.887	1	1	4417	tags=43%, list=32%, signal=63%
433	REACTOME_C_TYPE_LECTIN_RECEPTORS_CLRS		113	-0.2	-0.8	0.889	1	1	3315	tags=23%, list=24%, signal=30%
456	REACTOME_SPHINGOLIPID_DE_NOVO_BIOSYNTHESIS		41	-0.23	-0.73	0.889	1	1	3226	tags=29%, list=23%, signal=38%
439	REACTOME_CELL_DEATH_SIGNALLING_VIA_NRAGE_NRIF_AND_NADE		74	-0.22	-0.78	0.89	1	1	3796	tags=34%, list=27%, signal=46%
440	REACTOME_TRANSCRIPTIONAL_REGULATION_BY_RUNX3		94	-0.2	-0.78	0.891	1	1	3315	tags=28%, list=24%, signal=36%
464	REACTOME_NOTCH_HLH_TRANSCRIPTION_PATHWAY		28	-0.24	-0.71	0.891	1	1	3990	tags=36%, list=29%, signal=50%
421	REACTOME_PROGRAMMED_CELL_DEATH		188	-0.19	-0.82	0.897	0.992	1	4082	tags=33%, list=29%, signal=46%
476	REACTOME_TP53_REGULATES_TRANSCRIPTION_OF_ADDITIONAL_CELL_CYCLE_GENES_WHOSE_EXACT_ROLE_IN_THE_P53_PATHWAY_REMAIN_UNCERTAIN		20	-0.25	-0.69	0.898	1	1	1378	tags=10%, list=10%, signal=11%
471	REACTOME_INTERCONVERSION_OF_NUCLEOTIDE_DI_AND_TRIPHOSPHATES		25	-0.24	-0.7	0.901	1	1	3300	tags=36%, list=24%, signal=47%
474	REACTOME_SYNTHESIS_OF_ACTIVE_UBIQUITIN_ROLES_OF_E1_AND_E2_ENZYMES		29	-0.23	-0.69	0.902	1	1	6096	tags=55%, list=44%, signal=98%
473	REACTOME_TRANSLATION_OF_SARS_COV_1_STRUCTURAL_PROTEINS		29	-0.23	-0.69	0.906	1	1	1474	tags=14%, list=11%, signal=15%
438	REACTOME_P75_NTR_RECEPTOR_MEDIATED_SIGNALLING		95	-0.21	-0.78	0.907	1	1	3320	tags=27%, list=24%, signal=36%
448	REACTOME_BIOSYNTHESIS_OF_THE_N_GLYCAN_PRECURSOR_DOLICHOL_LIPID_LINKED_OLIGOSACCHARIDE_LLO_AND_TRANSFER_TO_A_NASCENT_PROTEIN		75	-0.21	-0.75	0.908	1	1	2007	tags=17%, list=14%, signal=20%
453	REACTOME_HEDGEHOG_LIGAND_BIOGENESIS		62	-0.21	-0.74	0.909	1	1	3423	tags=24%, list=25%, signal=32%
483	REACTOME_ACTIVATED_TAK1_MEDIATES_P38_MAPK_ACTIVATION		22	-0.24	-0.68	0.909	1	1	3322	tags=27%, list=24%, signal=36%
450	REACTOME_DEFECTIVE_CFTR_CAUSES_CYSTIC_FIBROSIS		58	-0.21	-0.74	0.913	1	1	3315	tags=19%, list=24%, signal=25%
435	REACTOME_GOLGI_TO_ER_RETROGRADE_TRANSPORT		115	-0.2	-0.79	0.915	1	1	3247	tags=19%, list=23%, signal=25%
451	REACTOME_PROTEIN_UBIQUITINATION		65	-0.21	-0.74	0.921	1	1	5500	tags=48%, list=40%, signal=79%
470	REACTOME_INTERLEUKIN_12_FAMILY_SIGNALING		43	-0.21	-0.7	0.922	1	1	4212	tags=37%, list=30%, signal=53%
475	REACTOME_REGULATION_OF_TP53_ACTIVITY_THROUGH_ACETYLATION		30	-0.23	-0.69	0.922	1	1	5874	tags=63%, list=42%, signal=109%
489	REACTOME_TICAM1_RIP1_MEDIATED_IKK_COMPLEX_RECRUITMENT		18	-0.23	-0.63	0.923	1	1	3298	tags=33%, list=24%, signal=44%
481	REACTOME_NS1_MEDIATED_EFFECTS_ON_HOST_PATHWAYS		37	-0.21	-0.68	0.924	1	1	414	tags=5%, list=3%, signal=6%
485	REACTOME_OTHER_INTERLEUKIN_SIGNALING		20	-0.24	-0.66	0.924	1	1	1466	tags=15%, list=11%, signal=17%
447	REACTOME_ANTIGEN_PROCESSING_CROSS_PRESENTATION		87	-0.2	-0.75	0.925	1	1	3315	tags=24%, list=24%, signal=31%
482	REACTOME_SIGNALING_BY_NOTCH2		32	-0.22	-0.68	0.925	1	1	4030	tags=38%, list=29%, signal=53%
459	REACTOME_SARS_COV_2_INFECTION		67	-0.2	-0.73	0.926	1	1	4144	tags=30%, list=30%, signal=42%
478	REACTOME_TRANSCRIPTIONAL_REGULATION_BY_VENTX		34	-0.21	-0.68	0.931	1	1	2281	tags=21%, list=16%, signal=25%
488	REACTOME_TRAF6_MEDIATED_NF_KB_ACTIVATION		22	-0.23	-0.64	0.938	1	1	4983	tags=55%, list=36%, signal=85%
469	REACTOME_SARS_COV_1_INFECTION		47	-0.21	-0.71	0.942	1	1	1474	tags=11%, list=11%, signal=12%
437	REACTOME_TRANSCRIPTIONAL_REGULATION_BY_RUNX1		171	-0.19	-0.79	0.945	1	1	4548	tags=33%, list=33%, signal=49%
443	REACTOME_AUTOPHAGY		132	-0.19	-0.77	0.949	1	1	1507	tags=8%, list=11%, signal=9%
458	REACTOME_REGULATION_OF_MRNA_STABILITY_BY_PROTEINS_THAT_BIND_AU_RICH_ELEMENTS		83	-0.19	-0.73	0.952	1	1	3980	tags=29%, list=29%, signal=40%
491	REACTOME_LATE_ENDOSOMAL_MICROAUTOPHAGY		28	-0.21	-0.63	0.952	1	1	1507	tags=11%, list=11%, signal=12%
441	REACTOME_DEATH_RECEPTOR_SIGNALLING		135	-0.19	-0.78	0.957	1	1	3320	tags=26%, list=24%, signal=34%
460	REACTOME_ABC_TRANSPORTER_DISORDERS		70	-0.2	-0.72	0.957	1	1	3315	tags=20%, list=24%, signal=26%
496	REACTOME_SEMA4D_IN_SEMAPHORIN_SIGNALING		22	-0.21	-0.59	0.957	1	1	3369	tags=27%, list=24%, signal=36%
498	REACTOME_PLATELET_SENSITIZATION_BY_LDL		15	-0.22	-0.57	0.959	1	1	4463	tags=40%, list=32%, signal=59%
468	REACTOME_PI_METABOLISM		80	-0.19	-0.71	0.96	1	1	1348	tags=10%, list=10%, signal=11%
480	REACTOME_ASYMMETRIC_LOCALIZATION_OF_PCP_PROTEINS		62	-0.19	-0.68	0.966	1	1	3449	tags=24%, list=25%, signal=32%
484	REACTOME_AUF1_HNRNP_D0_BINDS_AND_DESTABILIZES_MRNA		52	-0.2	-0.67	0.968	1	1	3315	tags=19%, list=24%, signal=25%
499	REACTOME_RESPONSE_OF_MTB_TO_PHAGOCYTOSIS		20	-0.2	-0.57	0.968	1	1	5373	tags=45%, list=39%, signal=73%
494	REACTOME_POSTMITOTIC_NUCLEAR_PORE_COMPLEX_NPC_REFORMATION		26	-0.21	-0.62	0.969	1	1	3928	tags=27%, list=28%, signal=37%
506	REACTOME_APOPTOTIC_FACTOR_MEDIATED_RESPONSE		18	-0.2	-0.54	0.975	1	1	3900	tags=39%, list=28%, signal=54%
486	REACTOME_NUCLEAR_ENVELOPE_BREAKDOWN		49	-0.19	-0.66	0.976	1	1	3473	tags=27%, list=25%, signal=35%
472	REACTOME_DOWNSTREAM_SIGNALING_EVENTS_OF_B_CELL_RECEPTOR_BCR		78	-0.19	-0.7	0.978	1	1	3315	tags=23%, list=24%, signal=30%
497	REACTOME_CD28_CO_STIMULATION		31	-0.19	-0.58	0.978	1	1	4467	tags=35%, list=32%, signal=52%
504	REACTOME_RHO_GTPASES_ACTIVATE_PAKS		20	-0.2	-0.55	0.978	1	1	5931	tags=55%, list=43%, signal=96%
444	REACTOME_SIGNALING_BY_NOTCH		183	-0.18	-0.76	0.979	1	1	3399	tags=25%, list=24%, signal=33%
495	REACTOME_SYNTHESIS_OF_PA		29	-0.2	-0.6	0.979	1	1	3927	tags=34%, list=28%, signal=48%
517	REACTOME_GROWTH_HORMONE_RECEPTOR_SIGNALING		20	-0.19	-0.51	0.982	1	1	3320	tags=25%, list=24%, signal=33%
519	REACTOME_SEMA4D_INDUCED_CELL_MIGRATION_AND_GROWTH_CONE_COLLAPSE		19	-0.19	-0.51	0.983	1	1	3369	tags=26%, list=24%, signal=35%
505	REACTOME_CTLA4_INHIBITORY_SIGNALING		19	-0.2	-0.54	0.984	1	1	4467	tags=42%, list=32%, signal=62%
462	REACTOME_FC_EPSILON_RECEPTOR_FCERI_SIGNALING		121	-0.18	-0.72	0.986	1	1	3315	tags=21%, list=24%, signal=27%
466	REACTOME_INTERLEUKIN_1_FAMILY_SIGNALING		119	-0.18	-0.71	0.986	1	1	2846	tags=18%, list=20%, signal=23%
493	REACTOME_E3_UBIQUITIN_LIGASES_UBIQUITINATE_TARGET_PROTEINS		46	-0.18	-0.62	0.986	1	1	5384	tags=46%, list=39%, signal=74%
487	REACTOME_GLUCOSE_METABOLISM		80	-0.18	-0.65	0.988	1	1	769	tags=5%, list=6%, signal=5%
509	REACTOME_INTRA_GOLGI_TRAFFIC		42	-0.16	-0.53	0.991	1	1	2859	tags=14%, list=21%, signal=18%
501	REACTOME_TBC_RABGAPS		42	-0.17	-0.56	0.992	1	1	55	tags=2%, list=0%, signal=2%
507	REACTOME_ASSOCIATION_OF_TRIC_CCT_WITH_TARGET_PROTEINS_DURING_BIOSYNTHESIS		38	-0.17	-0.54	0.992	1	1	3907	tags=26%, list=28%, signal=36%
512	REACTOME_REGULATION_OF_TNFR1_SIGNALING		34	-0.17	-0.52	0.992	1	1	3852	tags=29%, list=28%, signal=41%
516	REACTOME_SIGNALING_BY_CYTOSOLIC_FGFR1_FUSION_MUTANTS		18	-0.19	-0.52	0.992	1	1	3462	tags=22%, list=25%, signal=30%
490	REACTOME_CLEC7A_DECTIN_1_SIGNALING		93	-0.17	-0.63	0.994	1	1	3315	tags=19%, list=24%, signal=25%
492	REACTOME_CYCLIN_A_CDK2_ASSOCIATED_EVENTS_AT_S_PHASE_ENTRY		82	-0.17	-0.62	0.994	1	1	2282	tags=13%, list=16%, signal=16%
511	REACTOME_TNFR1_INDUCED_NFKAPPAB_SIGNALING_PATHWAY		29	-0.17	-0.52	0.994	1	1	970	tags=7%, list=7%, signal=7%
514	REACTOME_HDMS_DEMETHYLATE_HISTONES		25	-0.18	-0.52	0.994	1	1	11464	tags=100%, list=82%, signal=568%
521	REACTOME_REGULATION_OF_TP53_ACTIVITY_THROUGH_METHYLATION		18	-0.18	-0.48	0.994	1	1	691	tags=6%, list=5%, signal=6%
465	REACTOME_INTRA_GOLGI_AND_RETROGRADE_GOLGI_TO_ER_TRAFFIC		181	-0.17	-0.71	0.996	1	1	3247	tags=17%, list=23%, signal=22%
502	REACTOME_RUNX1_REGULATES_GENES_INVOLVED_IN_MEGAKARYOCYTE_DIFFERENTIATION_AND_PLATELET_FUNCTION		47	-0.17	-0.56	0.996	1	1	1353	tags=11%, list=10%, signal=12%
513	REACTOME_RETROGRADE_TRANSPORT_AT_THE_TRANS_GOLGI_NETWORK		48	-0.16	-0.52	0.998	1	1	11739	tags=100%, list=84%, signal=639%
515	REACTOME_REGULATION_OF_PTEN_GENE_TRANSCRIPTION		57	-0.15	-0.52	0.998	1	1	4542	tags=28%, list=33%, signal=42%
518	REACTOME_PYRUVATE_METABOLISM		27	-0.17	-0.51	0.998	1	1	3394	tags=22%, list=24%, signal=29%
525	REACTOME_PROCESSING_OF_INTRONLESS_PRE_MRNAS		19	-0.16	-0.45	0.998	1	1	1731	tags=11%, list=12%, signal=12%
529	REACTOME_RHO_GTPASES_ACTIVATE_ROCKS		18	-0.14	-0.39	0.998	1	1	3369	tags=22%, list=24%, signal=29%
461	REACTOME_CLASS_I_MHC_MEDIATED_ANTIGEN_PROCESSING_PRESENTATION		331	-0.16	-0.72	1	1	1	4762	tags=34%, list=34%, signal=50%
500	REACTOME_TRANSCRIPTIONAL_ACTIVATION_OF_MITOCHONDRIAL_BIOGENESIS		54	-0.16	-0.57	1	1	1	1274	tags=7%, list=9%, signal=8%
503	REACTOME_HCMV_INFECTION		94	-0.15	-0.56	1	1	1	3215	tags=18%, list=23%, signal=23%
508	REACTOME_CHROMATIN_MODIFYING_ENZYMES		215	-0.12	-0.53	1	1	1	3536	tags=20%, list=25%, signal=27%
510	REACTOME_HOST_INTERACTIONS_OF_HIV_FACTORS		122	-0.13	-0.53	1	1	1	3545	tags=18%, list=25%, signal=24%
520	REACTOME_ANTIGEN_PROCESSING_UBIQUITINATION_PROTEASOME_DEGRADATION		280	-0.11	-0.5	1	1	1	4762	tags=31%, list=34%, signal=46%
522	REACTOME_SUMOYLATION_OF_TRANSCRIPTION_COFACTORS		41	-0.14	-0.46	1	1	1	4565	tags=27%, list=33%, signal=40%
523	REACTOME_DECTIN_1_MEDIATED_NONCANONICAL_NF_KB_SIGNALING		59	-0.13	-0.46	1	1	1	3315	tags=19%, list=24%, signal=24%
524	REACTOME_NUCLEAR_PORE_COMPLEX_NPC_DISASSEMBLY		32	-0.15	-0.46	1	1	1	2709	tags=16%, list=19%, signal=19%
526	REACTOME_PTEN_REGULATION		132	-0.11	-0.44	1	1	1	4228	tags=26%, list=30%, signal=37%
527	REACTOME_BUTYRATE_RESPONSE_FACTOR_1_BRF1_BINDS_AND_DESTABILIZES_MRNA		16	-0.16	-0.44	1	1	1	3762	tags=25%, list=27%, signal=34%
528	REACTOME_INTERACTIONS_OF_REV_WITH_HOST_CELLULAR_PROTEINS		35	-0.12	-0.4	1	1	1	12181	tags=100%, list=88%, signal=804%
530	REACTOME_EXPORT_OF_VIRAL_RIBONUCLEOPROTEINS_FROM_NUCLEUS		30	-0.12	-0.38	1	1	1	12181	tags=100%, list=88%, signal=804%
531	REACTOME_REGULATION_OF_GLUCOKINASE_BY_GLUCOKINASE_REGULATORY_PROTEIN		29	-0.12	-0.38	1	1	1	12181	tags=100%, list=88%, signal=804%

## Sheet: Reactome up sorted
	GS	GS DETAILS	SIZE	ES	NES	NOM p-val	FDR q-val	FWER p-val	RANK AT MAX	LEADING EDGE
	DNA repair
2	REACTOME_CHROMOSOME_MAINTENANCE	Details ...	96	0.56	2.17	0	0.001	0.002	2710	tags=40%, list=19%, signal=49%
5	REACTOME_MEIOTIC_RECOMBINATION	Details ...	36	0.63	2.03	0	0.004	0.022	2366	tags=42%, list=17%, signal=50%
6	REACTOME_DEPOSITION_OF_NEW_CENPA_CONTAINING_NUCLEOSOMES_AT_THE_CENTROMERE	Details ...	34	0.65	2.03	0	0.004	0.026	2710	tags=56%, list=19%, signal=69%
5	REACTOME_MEIOTIC_RECOMBINATION	Details ...	36	0.63	2.03	0	0.004	0.022	2366	tags=42%, list=17%, signal=50%
6	REACTOME_DEPOSITION_OF_NEW_CENPA_CONTAINING_NUCLEOSOMES_AT_THE_CENTROMERE	Details ...	34	0.65	2.03	0	0.004	0.026	2710	tags=56%, list=19%, signal=69%
8	REACTOME_TELOMERE_C_STRAND_LAGGING_STRAND_SYNTHESIS	Details ...	32	0.65	2	0	0.004	0.038	2552	tags=47%, list=18%, signal=57%
13	REACTOME_DISEASES_OF_DNA_REPAIR	Details ...	31	0.64	1.96	0	0.005	0.079	1944	tags=55%, list=14%, signal=64%
14	REACTOME_BASE_EXCISION_REPAIR_AP_SITE_FORMATION	Details ...	24	0.67	1.96	0.002	0.005	0.087	2830	tags=58%, list=20%, signal=73%
10	REACTOME_BASE_EXCISION_REPAIR	Details ...	50	0.58	1.98	0	0.006	0.066	2830	tags=46%, list=20%, signal=58%
16	REACTOME_HOMOLOGOUS_DNA_PAIRING_AND_STRAND_EXCHANGE	Details ...	40	0.59	1.94	0	0.006	0.113	2427	tags=45%, list=17%, signal=54%
17	REACTOME_PROCESSIVE_SYNTHESIS_ON_THE_C_STRAND_OF_THE_TELOMERE	Details ...	18	0.67	1.83	0.004	0.027	0.403	2366	tags=50%, list=17%, signal=60%
20	REACTOME_TELOMERE_MAINTENANCE	Details ...	72	0.49	1.81	0.002	0.031	0.508	2710	tags=32%, list=19%, signal=39%
19	REACTOME_RESOLUTION_OF_ABASIC_SITES_AP_SITES	Details ...	36	0.57	1.81	0	0.032	0.495	2830	tags=47%, list=20%, signal=59%
18	REACTOME_RECOGNITION_AND_ASSOCIATION_OF_DNA_GLYCOSYLASE_WITH_SITE_CONTAINING_AN_AFFECTED_PURINE	Details ...	17	0.67	1.81	0	0.033	0.494	2710	tags=53%, list=19%, signal=66%
21	REACTOME_POLYMERASE_SWITCHING_ON_THE_C_STRAND_OF_THE_TELOMERE	Details ...	24	0.61	1.79	0	0.034	0.548	2552	tags=42%, list=18%, signal=51%
23	REACTOME_HDR_THROUGH_HOMOLOGOUS_RECOMBINATION_HRR	Details ...	63	0.5	1.77	0	0.04	0.649	2427	tags=37%, list=17%, signal=44%
22	REACTOME_EXTENSION_OF_TELOMERES	Details ...	47	0.52	1.77	0.002	0.04	0.629	2602	tags=36%, list=19%, signal=44%
24	REACTOME_DNA_REPAIR	Details ...	280	0.4	1.76	0	0.043	0.691	3647	tags=36%, list=26%, signal=48%
26	REACTOME_LAGGING_STRAND_SYNTHESIS	Details ...	20	0.63	1.73	0	0.056	0.809	3119	tags=50%, list=22%, signal=64%
27	REACTOME_TP53_REGULATES_TRANSCRIPTION_OF_CELL_DEATH_GENES	Details ...	36	0.53	1.71	0.004	0.064	0.857	1822	tags=33%, list=13%, signal=38%
31	REACTOME_RESOLUTION_OF_D_LOOP_STRUCTURES_THROUGH_SYNTHESIS_DEPENDENT_STRAND_ANNEALING_SDSA	Details ...	24	0.57	1.67	0.006	0.083	0.955	2366	tags=46%, list=17%, signal=55%
30	REACTOME_HOMOLOGY_DIRECTED_REPAIR	Details ...	104	0.44	1.68	0	0.084	0.95	2427	tags=31%, list=17%, signal=37%
36	REACTOME_PROCESSIVE_SYNTHESIS_ON_THE_LAGGING_STRAND	Details ...	15	0.63	1.64	0.012	0.099	0.987	3119	tags=53%, list=22%, signal=69%
35	REACTOME_DNA_DOUBLE_STRAND_BREAK_REPAIR	Details ...	132	0.41	1.64	0.002	0.1	0.986	2427	tags=29%, list=17%, signal=35%
37	REACTOME_INHIBITION_OF_DNA_RECOMBINATION_AT_TELOMERE	Details ...	30	0.53	1.63	0.01	0.101	0.988	4095	tags=47%, list=29%, signal=66%
45	REACTOME_PROCESSING_OF_DNA_DOUBLE_STRAND_BREAK_ENDS	Details ...	67	0.44	1.58	0.006	0.134	1	2427	tags=31%, list=17%, signal=38%
47	REACTOME_MEIOSIS	Details ...	62	0.44	1.56	0.004	0.147	1	2366	tags=29%, list=17%, signal=35%
48	REACTOME_FANCONI_ANEMIA_PATHWAY	Details ...	36	0.48	1.56	0.028	0.15	1	3819	tags=61%, list=27%, signal=84%
50	REACTOME_RNA_POLYMERASE_I_PROMOTER_ESCAPE	Details ...	39	0.48	1.54	0.021	0.167	1	4313	tags=51%, list=31%, signal=74%
51	REACTOME_MISMATCH_REPAIR	Details ...	15	0.59	1.54	0.032	0.168	1	2322	tags=40%, list=17%, signal=48%
55	REACTOME_DNA_DAMAGE_TELOMERE_STRESS_INDUCED_SENESCENCE	Details ...	38	0.47	1.52	0.02	0.184	1	2710	tags=34%, list=19%, signal=42%
56	REACTOME_NONHOMOLOGOUS_END_JOINING_NHEJ	Details ...	40	0.46	1.5	0.021	0.195	1	4240	tags=55%, list=30%, signal=79%
	Ribosomes
1	REACTOME_EUKARYOTIC_TRANSLATION_ELONGATION	Details ...	87	0.58	2.26	0	0	0	3773	tags=71%, list=27%, signal=97%
3	REACTOME_CELLULAR_RESPONSE_TO_STARVATION	Details ...	144	0.51	2.11	0	0.002	0.006	3773	tags=58%, list=27%, signal=78%
7	REACTOME_NONSENSE_MEDIATED_DECAY_NMD	Details ...	109	0.51	2.02	0	0.004	0.029	3787	tags=61%, list=27%, signal=84%
4	REACTOME_EUKARYOTIC_TRANSLATION_INITIATION	Details ...	112	0.53	2.04	0	0.005	0.022	3815	tags=63%, list=27%, signal=87%
9	REACTOME_RESPONSE_OF_EIF2AK4_GCN2_TO_AMINO_ACID_DEFICIENCY	Details ...	94	0.51	1.98	0	0.006	0.063	3773	tags=67%, list=27%, signal=91%
25	REACTOME_TRANSLATION	Details ...	286	0.4	1.76	0	0.043	0.707	4662	tags=53%, list=34%, signal=78%
34	REACTOME_ACTIVATION_OF_THE_MRNA_UPON_BINDING_OF_THE_CAP_BINDING_COMPLEX_AND_EIFS_AND_SUBSEQUENT_BINDING_TO_43S	Details ...	57	0.47	1.66	0.002	0.087	0.971	4206	tags=61%, list=30%, signal=88%
39	REACTOME_REGULATION_OF_EXPRESSION_OF_SLITS_AND_ROBOS	Details ...	159	0.39	1.62	0	0.105	0.992	3961	tags=50%, list=28%, signal=70%
46	REACTOME_MITOCHONDRIAL_TRANSLATION	Details ...	95	0.41	1.58	0.002	0.134	1	4662	tags=54%, list=34%, signal=80%
	cytoprotective pathways
12	REACTOME_SELENOAMINO_ACID_METABOLISM	Details ...	107	0.51	1.97	0	0.006	0.076	3773	tags=64%, list=27%, signal=87%
	Ox Phos
28	REACTOME_RESPIRATORY_ELECTRON_TRANSPORT_ATP_SYNTHESIS_BY_CHEMIOSMOTIC_COUPLING_AND_HEAT_PRODUCTION_BY_UNCOUPLING_PROTEINS	Details ...	123	0.43	1.7	0	0.072	0.894	4135	tags=50%, list=30%, signal=70%
49	REACTOME_PEROXISOMAL_LIPID_METABOLISM	Details ...	26	0.53	1.56	0.024	0.15	1	3596	tags=62%, list=26%, signal=83%
54	REACTOME_THE_CITRIC_ACID_TCA_CYCLE_AND_RESPIRATORY_ELECTRON_TRANSPORT	Details ...	170	0.36	1.52	0.006	0.185	1	4135	tags=43%, list=30%, signal=60%
	Metabolism: amino acids
29	REACTOME_AMINO_ACIDS_REGULATE_MTORC1	Details ...	50	0.5	1.69	0.004	0.075	0.929	3676	tags=40%, list=26%, signal=54%
43	REACTOME_BRANCHED_CHAIN_AMINO_ACID_CATABOLISM	Details ...	21	0.56	1.6	0.017	0.121	1	3727	tags=62%, list=27%, signal=84%
	Other
41	REACTOME_PLASMA_LIPOPROTEIN_REMODELING	Details ...	18	0.59	1.61	0.024	0.112	0.996	344	tags=17%, list=2%, signal=17%
42	REACTOME_SIRT1_NEGATIVELY_REGULATES_RRNA_EXPRESSION	Details ...	20	0.57	1.6	0.023	0.123	1	3675	tags=45%, list=26%, signal=61%
44	REACTOME_FORMATION_OF_THE_CORNIFIED_ENVELOPE	Details ...	26	0.55	1.59	0.01	0.126	1	1158	tags=38%, list=8%, signal=42%
53	REACTOME_PLASMA_LIPOPROTEIN_ASSEMBLY_REMODELING_AND_CLEARANCE	Details ...	49	0.45	1.52	0.023	0.182	1	763	tags=14%, list=5%, signal=15%

[truncated: 9 more sheets: GO up sorted, Hallmark up sorted, Kegg up sorted, GO down sorted, Hallmark down sorted, Kegg down  sorted, Reactome down  sorted, aggrp. up, aggrp. down]
