# Supplementary material for: Gene expression changes in cerebellum induced by dietary restriction
Source: Front Mol Neurosci. 2023 May 24;16:1185665. doi: 10.3389/fnmol.2023.1185665 (PMC10244750; doi:10.3389/fnmol.2023.1185665)
Supplement: Supplementary file 4 [file Table_4.XLSX]

## Sheet: Description
Dataset	Cell type	expressed in >n of cell subtypes	expressed in <n other cell subtypes	Click to jump to sheet
Kozareva	Purkinje cell	6	1	Purkinje cell
	Granule cell	4	1	Granule cell
	Bergman glia	1	1	Bergman glia
	Microglia	1	2	Microglia
	Astrocyte	2	2	Astrocyte
	Oligodendrocyte (ODC)	4	3	ODC
Rosenberg	Purkinje late			Purkinje cell
	MLI			MLI
	Granule			Granule cell

## Sheet: Kozareva, purkinje cell
Gene	GeneLengths	R8	R10	R13	R16	R7	R9	R12	R15	Mean DR	Mean AL	FC	logFC	PValue	FDR
Doc2b	27083	91.4057	83.7853	95.6611	99.6256	120.564	121.193	125.507	113.104	3266.75	4336.5	0.77243	-0.372523	0	0
Alpk2	128537	3.66242	3.76243	4.13386	5.19375	6.9264	8.95799	8.61666	8.24148	147.5	294	0.513225	-0.962336	0	0
Me1	114582	28.8867	30.4473	30.6838	29.7182	39.5652	40.3109	38.9345	37.5196	1051.75	1412	0.766234	-0.384142	0	0
Stk17b	29718	69.6117	52.1998	56.7387	69.213	86.7794	83.0437	83.0623	90.5921	2197.75	3090	0.722939	-0.468055	0	5e-06
Nrk	96102	43.6137	37.5611	39.1553	39.0503	49.0579	53.2011	49.321	50.9881	1407.5	1825.5	0.788407	-0.342988	0	1.7e-05
Itpka	8926	29.9957	25.7995	26.4043	30.4126	39.0669	39.7901	36.1204	34.409	995.25	1353.5	0.754877	-0.405686	0	2.7e-05
Sbk1	46154	424.995	418.168	437.2	481.158	538.192	533.339	545.838	525.21	15511.5	19318.5	0.823328	-0.280462	0	5.9e-05
Ryr1	121835	98.7305	90.3932	104.482	120.317	142.265	131.297	132.209	126.669	3652	4814.75	0.778532	-0.361172	2e-06	0.000229
Mdfi	19363	3.55925	2.75069	3.31874	3.69395	6.30353	5.5727	4.35185	4.74606	118	191.25	0.63579	-0.653378	1.1e-05	0.000964
Gal3st3	10407	27.8292	27.0326	27.4815	30.8292	36.2017	35.6757	36.6426	31.9077	997	1270.25	0.806738	-0.309828	1.3e-05	0.001062
P4ha2	31570	14.0049	13.2476	15.0216	15.7201	20.4055	19.9732	17.5234	17.7977	511	686.25	0.766499	-0.383645	1.3e-05	0.001066
Cfap100	25318	9.82663	7.7778	10.946	9.13767	6.50285	6.87473	6.44074	7.02289	333	241.5	1.40824	0.493892	1.8e-05	0.001323
Fgf7	56527	15.965	17.0416	17.991	17.9976	23.495	24.2439	20.3376	20.5556	606	804	0.778125	-0.361927	2.2e-05	0.001583
Car7	15654	38.5843	33.8303	33.6823	36.9673	47.1892	47.2117	39.5148	43.9652	1263.5	1610	0.805297	-0.312408	2.8e-05	0.001923
Gpr63	42826	29.3251	32.123	28.0928	35.3842	41.4089	38.0454	37.4839	39.0909	1098	1408.5	0.80141	-0.319387	2.9e-05	0.001975
Ttc4	16688	73.3773	70.0635	73.9147	66.9077	60.5687	59.8935	62.4635	59.8068	2502.25	2187.25	1.17278	0.229938	3.1e-05	0.002029
Sec61a1	15326	70.7981	70.0951	67.3645	70.5461	83.9889	83.3561	78.9716	79.2721	2454	2941.5	0.857177	-0.222335	3.2e-05	0.002073
Tuba8	16158	50.1906	39.3633	44.8612	53.6873	63.2595	57.5759	61.7382	55.4777	1666.25	2152	0.791707	-0.336962	6.1e-05	0.003561
Atp6v1b1	15865	3.04342	2.75069	3.11495	3.61063	2.31711	2.03117	1.97284	1.92408	110.5	74.75	1.51681	0.60104	6.5e-05	0.003739
Cpne9	23320	53.3888	54.6343	58.2525	58.0478	67.2957	71.2472	61.7673	64.8094	1972.25	2396.75	0.846779	-0.239943	9.4e-05	0.004861
Car8	95679	1038.86	862.419	963.773	1034.94	1188.63	1139.44	1115.58	1179.91	34481.2	41677.2	0.844748	-0.243408	9.9e-05	0.005044
Col18a1	114370	168.806	149.928	159.62	165.672	199.147	185.175	199.547	174.033	5683.75	6852.25	0.850983	-0.232798	0.000122	0.005955
Atp2a2	48712	1111.78	1200.75	1182.2	1243.47	1381.32	1359.71	1325.25	1366.93	41616	48990.2	0.873186	-0.195639	0.00013	0.006206
Atp2a3	31875	365.597	333.307	372.368	411.278	465.439	428.187	448.966	416.05	13079	15893.2	0.84423	-0.244291	0.000163	0.007269
Dap	50027	11.89	10.4653	10.8587	12.4428	15.1484	15.5723	13.6938	13.5648	403.25	525.25	0.788422	-0.34296	0.000206	0.008704
Igfbp3	7837	13.489	11.0976	13.6534	12.8872	10.8132	9.86941	9.39999	9.87695	451.75	361.25	1.28136	0.357675	0.000206	0.008704
Cck	5870	4.48775	4.14184	3.84275	5.1382	5.85505	5.5727	5.94753	7.69632	155.5	223.5	0.706693	-0.500845	0.00023	0.009589
Galnt10	142072	11.3999	12.3307	11.2953	12.165	15.547	15.0515	16.1018	12.8272	414.5	539.25	0.792408	-0.335685	0.000266	0.010702
Gm4221	89149	1.80542	0.98013	1.42647	1.66644	2.16762	2.4999	2.98827	2.05235	52.5	87.5	0.611283	-0.710089	0.000346	0.01277
Tatdn3	17106	23.6768	21.8474	22.7363	21.1916	17.0419	20.8325	18.3938	16.6112	788.25	659	1.22828	0.296639	0.000465	0.015842
Esrrb	160511	17.5383	16.7571	17.4088	16.8311	12.4825	14.2963	15.9278	11.1597	603.5	486.75	1.27342	0.348711	0.000518	0.017028
Rasl11b	4195	20.1691	24.5981	18.3695	24.3023	31.0692	28.6968	24.1383	27.2899	766.5	1008	0.786345	-0.346766	0.000694	0.021208
Lgr5	137469	14.8044	15.2078	13.9154	17.5254	21.6762	19.4003	16.7401	19.2729	541	698.25	0.797613	-0.326238	0.000822	0.023926
Tmem184b	42885	85.2157	83.9434	89.0527	90.5434	97.5676	100.335	104.241	94.4082	3069.5	3576.5	0.880685	-0.183303	0.000832	0.024095
Ccdc92	28006	111.136	108.194	114.875	112.624	130.256	126.87	128.757	119.101	3933	4563	0.885868	-0.174837	0.000888	0.025159
Plekhd1os	6096	1.93438	1.42277	1.68848	1.86086	2.36694	2.55198	2.40802	2.59751	61.25	89.25	0.701626	-0.511226	0.001084	0.028588
Rdh11	17956	46.8119	44.2955	44.2498	50.1877	53.7419	55.3364	50.1043	54.9325	1635.75	1930.5	0.86796	-0.204299	0.001266	0.031337
Tmed8	34217	74.9764	80.5603	76.9423	78.9339	89.3955	88.2518	85.5283	86.8081	2735	3158	0.890567	-0.167204	0.001336	0.032506
Rgs8	47298	1380.45	1258.93	1359.66	1477.55	1599.63	1577.83	1549.66	1485.07	48311.2	56129.5	0.88281	-0.179826	0.001704	0.038295
Slc16a9	40868	3.73979	3.92052	3.95919	3.38844	3.11439	2.83843	2.84321	2.37303	131.75	101.5	1.33744	0.419478	0.00194	0.041998
Sh2d4b	79477	1.62488	0.98013	0.931575	1.05541	1.86863	1.64056	1.62469	2.14856	41	65.25	0.638634	-0.646939	0.001976	0.042537
Hbegf	10878	27.2876	26.59	26.055	30.1349	35.1552	32.655	30.1728	31.1701	969.75	1169.25	0.852907	-0.229539	0.001983	0.042625
Nomo1	50514	173.526	172.629	189.284	205.472	212.725	214.601	210.891	206.903	6522	7625	0.877902	-0.187869	0.002004	0.043033
Rhbdl3	55043	6.78321	5.88078	7.77283	7.33235	9.01927	8.56738	8.38456	8.94697	245	314.75	0.797328	-0.326755	0.002044	0.043598
Dpy19l3	69289	66.3878	55.4248	68.3543	65.3246	78.4328	72.9399	70.3259	74.2054	2256.75	2671.75	0.864846	-0.209485	0.002221	0.046257
Nell1	891744	30.5115	32.7237	32.9836	37.4394	41.2594	39.3995	38.8475	36.4934	1174.75	1411.5	0.857288	-0.222148	0.002293	0.047315
Reep2	6874	142.86	132.918	130.857	136.398	160.154	160.072	151.183	141.292	4787.25	5548	0.887283	-0.172535	0.002836	0.054449
Zfand4	66080	11.0646	8.75793	9.72331	8.33222	7.59911	7.42159	7.86234	7.50391	335	273.75	1.25007	0.322013	0.002945	0.055646
Sptbn2	41193	1141.67	1180.8	1251.8	1309.46	1419.14	1322.74	1444.29	1315.59	42939.8	49640.2	0.888923	-0.169869	0.003248	0.058961
Cox6b2	1302	5.15833	4.01537	4.9781	5.72146	6.95132	6.56225	5.6574	6.57394	176	232.75	0.774293	-0.369049	0.003488	0.061934
Tex261	6928	117.61	111.988	119.154	124.928	111.545	106.428	96.8432	106.273	4173.25	3804	1.12623	0.171496	0.003713	0.064485
Zmat3	31222	89.136	89.8241	88.7325	95.2928	104.793	101.793	98.2357	99.507	3194	3651	0.898753	-0.154004	0.003804	0.065427
Calb1	26800	504.795	470.146	476.151	470.881	543.324	537.74	516.187	528.577	16938	19183	0.9053	-0.143532	0.004036	0.067591
Nefm	42256	267.124	325.371	304.567	307.403	251.294	257.568	280.375	274.31	10544.5	9548.75	1.13405	0.181486	0.004146	0.068836
Tmem255a	55866	47.9209	46.3506	41.7171	47.5214	53.8416	51.9511	49.2339	53.3932	1617	1879.5	0.881763	-0.181537	0.004177	0.069082
Gm9821	2985	18.7505	17.8637	21.368	18.6364	16.743	16.4056	16.5951	15.6492	674.25	590.5	1.17266	0.229778	0.004213	0.069443
Faap100	9709	21.175	18.9703	21.106	24.7189	28.0046	24.3741	24.4574	25.3658	759	923.5	0.842604	-0.247073	0.004452	0.071341
Col5a1	153089	50.0101	52.4211	49.0532	52.5207	58.3761	59.1904	63.8852	51.4371	1793.25	2105.5	0.876729	-0.189796	0.004548	0.072199
Ago4	43931	22.774	23.5231	23.4349	20.3862	18.5867	18.0983	20.8018	20.0104	791.5	695.5	1.1652	0.220574	0.004834	0.074634
Lsmem1	23997	2.45021	1.73894	2.32894	1.97196	2.66592	2.91655	2.8142	3.07853	75.25	103	0.745719	-0.423295	0.005229	0.078937
Kcnab2	87168	140.977	139.242	145.326	153.618	158.983	159.681	161.889	159.987	5098.25	5770.5	0.905516	-0.143188	0.005399	0.080294
Icmt	9894	548.228	489.938	508.727	562.675	618.02	585.785	596.842	560.998	18621.5	21341.5	0.894527	-0.160803	0.005567	0.082091
Prkar2b	102820	7.76329	6.03886	5.85146	5.86033	8.02267	7.26534	8.50061	8.24148	226	287.75	0.800272	-0.321437	0.005865	0.084644
Fam78b	89885	41.5504	43.2522	42.2702	43.4664	47.9865	47.8888	47.6382	46.3062	1499	1712.75	0.8992	-0.153286	0.006042	0.086608
Pcsk1	45035	19.6017	24.029	18.7479	19.2474	17.4406	17.9681	14.3901	17.8619	714.25	610.75	1.20623	0.2705	0.006089	0.086797
Strn3	82265	97.2346	94.2189	93.4777	93.793	103.074	103.72	105.634	103.9	3334.5	3750.25	0.911057	-0.134386	0.006591	0.091777
Tub	84122	132.285	135.163	139.62	141.176	149.441	148.874	155.506	149.116	4820.75	5431.25	0.910553	-0.135186	0.00679	0.093921
B3gnt5	12545	24.2442	24.029	20.7858	22.9136	27.7056	24.2959	25.908	27.9312	809.75	952.25	0.870574	-0.199961	0.009053	0.113055
Nexn	29368	14.7013	16.2196	14.4394	15.3591	18.2877	16.1712	20.0185	16.6112	533	640.75	0.854819	-0.22631	0.00977	0.117896
Fmnl1	27794	71.3913	72.9406	75.4576	78.9617	85.2097	81.325	82.0179	81.0359	2627.5	2974.25	0.907483	-0.140058	0.010382	0.121801
Corin	204448	6.809	4.77418	6.4628	5.83255	8.14725	7.1091	6.87592	7.60012	211.75	268.5	0.805988	-0.311169	0.010994	0.126027
Lrrn3	34763	29.5315	34.0832	31.266	33.1067	36.6252	37.3163	32.1747	41.1112	1122.25	1323.5	0.870256	-0.200488	0.011243	0.127951
Plekhd1	31623	106.03	105.822	107.801	112.652	122.009	117.157	119.589	114.675	3804.25	4273.5	0.914252	-0.129337	0.011726	0.130833
Ints7	48052	53.0019	47.1411	52.4302	49.3545	44.3988	43.5139	49.0308	44.1897	1781	1630.25	1.11709	0.15975	0.012141	0.133384
Kif17	51532	9.285	9.16896	8.67529	11.0818	12.0589	12.187	10.0963	11.5445	336.75	415	0.833534	-0.262687	0.012319	0.13464
Cacna1g	65807	376.765	410.548	413.037	451.44	477.498	442.535	473.974	439.428	14508.8	16549.8	0.902109	-0.148627	0.013554	0.142247
Prkab2	15619	52.6924	54.2865	49.781	53.9372	61.1915	61.0653	57.2703	54.3232	1853	2117.25	0.901444	-0.14969	0.01378	0.143742
Tnfrsf21	72634	26.8749	28.7715	29.2573	28.6351	32.29	32.1602	31.3333	30.7211	997	1142.25	0.897816	-0.155509	0.013871	0.144297
Kcnmb4os2	2156	0.747958	0.885278	0.582234	0.444385	0.722539	1.35411	1.18951	0.96204	23.25	38	0.629293	-0.668197	0.01404	0.145154
Cntnap5c	640785	7.71171	7.84104	9.28664	10.1375	12.4077	8.93195	10.6765	11.1276	307.75	389	0.811995	-0.300457	0.01476	0.149296
Arhgef33	92674	145.052	150.086	149.634	170.366	177.794	170.332	165.37	167.203	5411.25	6147.75	0.904775	-0.144369	0.015324	0.153102
Fam222a	45204	28.6545	27.4436	25.7348	36.5784	37.5471	35.0247	31.5654	35.4672	1045	1261.5	0.849416	-0.235458	0.01574	0.154561
Lrrk2	142945	53.9046	59.9776	58.6892	57.7978	63.3841	66.7162	59.5623	64.6491	2021	2293.75	0.906481	-0.141651	0.016487	0.157909
Parp1	32330	99.8911	103.356	100.086	107.402	114.236	111.923	110.247	111.148	3611.75	4037.25	0.918803	-0.122172	0.01676	0.159049
Grik1	394365	23.0578	20.3614	22.0085	21.7193	25.2639	23.671	24.7185	24.3396	769	883.5	0.891221	-0.166145	0.017065	0.160883
Rhobtb3	74388	26.9265	28.6451	28.9953	27.4685	29.7736	31.9519	30.9562	31.9077	983.75	1121	0.900328	-0.151477	0.017242	0.161805
1500009C09Rik	8356	92.4631	75.3751	74.2058	86.7662	97.1939	100.673	84.745	91.2976	2910.5	3383.75	0.880621	-0.183406	0.017753	0.164594
Tmem191c	7152	10.2135	11.9196	11.1789	9.5265	12.1586	11.3537	14.2451	12.8913	375	454.25	0.846834	-0.239849	0.01798	0.166128
Pkp3	12292	11.1162	10.7498	9.4322	12.8872	13.2798	13.9318	13.6648	11.6728	389.75	475.75	0.841703	-0.248617	0.018189	0.167487
Muc3a	3582	6.34475	6.4815	6.52103	5.83255	7.79843	7.1091	8.29753	6.76635	221.25	270.75	0.840107	-0.251355	0.018325	0.168009
Cep83	102199	19.0858	21.5629	20.4655	20.775	18.5867	17.6816	17.5234	18.856	718.25	654.25	1.12795	0.173706	0.018322	0.168009
Pigs	14367	65.8719	64.9415	65.9672	66.6577	79.1803	72.2889	74.0105	65.6432	2318.5	2638	0.905562	-0.143114	0.020061	0.176324
Sycp1	117601	19.5501	15.3027	16.3608	16.5256	19.3591	20.2857	18.5969	19.818	599.75	703.75	0.87019	-0.200598	0.02019	0.176782
Unc13b	205918	23.6252	23.9974	26.1132	25.0244	30.0726	28.4104	29.2444	24.3075	868.25	1016	0.881572	-0.181849	0.020985	0.180963
Bcar1	33335	146.368	150.94	165.733	186.642	188.707	177.936	186.23	174.739	5715.5	6568.75	0.894121	-0.161458	0.021648	0.184257
Ttll4	41985	71.0303	76.292	65.7051	69.1019	78.5325	80.3615	73.9524	77.316	2478	2799.5	0.910356	-0.135498	0.022382	0.187644
Slc1a6	34269	112.039	110.66	110.916	115.818	134.99	131.349	113.351	117.176	3956	4505.75	0.905259	-0.143598	0.022846	0.189677
Lpcat4	7643	82.8944	84.5441	90.5083	92.2099	93.93	93.6682	97.1623	97.3905	3079.25	3438.25	0.917708	-0.123893	0.024004	0.196311
Tpk1	321277	6.11263	5.88078	6.31724	5.61036	4.43489	5.4425	4.9321	5.29122	210.5	180.5	1.19351	0.255214	0.024079	0.196715
Setd4	20606	16.0166	18.1798	17.3797	16.2478	13.504	15.7806	16.45	13.0196	594.5	530.25	1.15446	0.207224	0.024521	0.199169
Dlx4os	13995	2.81129	2.75069	2.32894	2.69408	3.4632	3.30716	2.95926	3.39921	93.25	118.5	0.807444	-0.308567	0.024676	0.199781
Igf1	78777	3.17238	4.04699	3.31874	3.66618	4.18574	5.41646	4.9321	3.46334	124.25	163.5	0.786715	-0.346086	0.025013	0.201311
Heatr5a	95450	29.6862	32.6921	32.0229	37.3561	38.3942	33.3581	36.8457	41.2715	1157.5	1344.75	0.880758	-0.183182	0.025148	0.201931
Fem1c	24225	72.1393	80.1177	74.4678	71.1294	67.0715	70.7004	66.9024	69.0103	2612.5	2466.25	1.08922	0.123299	0.028103	0.213568
Htr1b	5537	14.7013	14.2277	12.1105	16.1367	17.5402	15.8848	15.5216	17.1564	504.25	596	0.866554	-0.206639	0.029136	0.218102
Mid1	320537	24.141	26.9694	27.4524	43.9663	27.7554	131.063	27.0395	31.3304	1078.75	2014	0.564127	-0.825909	0.032264	0.231053
Crmp1	50193	150.236	155.05	156.563	159.895	166.832	169.863	175.554	159.795	5466	6063.25	0.926304	-0.110443	0.032368	0.231632
Brinp2	111057	20.917	21.5312	20.4947	23.3858	27.1575	27.2125	21.7883	22.4797	759.5	896.75	0.875013	-0.192623	0.032423	0.231929
Dagla	59612	128.623	141.581	146.636	162.895	160.055	158.249	170.651	152.451	5091.75	5784.25	0.905059	-0.143917	0.032908	0.233787
Plcd3	31354	17.6157	17.7056	16.3608	16.6089	17.2662	14.739	14.4191	13.4365	600.75	543.75	1.13988	0.188883	0.033843	0.237439
Stac	128911	11.013	11.3822	9.31575	10.7763	12.1586	14.2442	12.0981	10.9673	373.75	448.5	0.858622	-0.219906	0.034639	0.240099
Nefh	9310	92.2826	88.8756	95.5155	93.3764	85.4589	83.7207	86.1376	88.3153	3258	3092	1.07871	0.109303	0.035889	0.244921
Mprip	119555	567.829	552.256	584.825	618.334	660.326	609.169	628.059	615.77	20458.8	22686.5	0.925635	-0.111484	0.038555	0.254102
Laptm4b	46274	52.125	47.2992	46.899	47.6881	59.3478	57.654	47.4352	51.6616	1711.25	1960.5	0.898456	-0.15448	0.038754	0.254513
Zfp142	23119	66.5683	69.9686	69.8972	77.6563	75.8915	75.2054	80.5963	77.5404	2497.75	2782.5	0.920113	-0.120117	0.041585	0.264257
Foxk2	49906	100.097	93.713	94.4675	98.4313	107.11	102.73	101.021	106.017	3408.5	3758	0.929053	-0.106168	0.041767	0.264698
Grid2ip	34814	130.532	157.137	166.927	174.449	180.934	171.348	188.725	162.617	5511.5	6354.5	0.895086	-0.159901	0.041966	0.264743
Gm15083	47476	5.98367	4.52124	4.51232	4.36053	5.75539	7.08306	5.6574	5.13088	171.75	214.5	0.821407	-0.283831	0.043323	0.26985
Bean1	48680	5.49363	4.71095	4.33765	4.77714	6.60251	6.35392	5.48333	4.8102	170.75	212	0.830277	-0.268335	0.043901	0.271049
Mipol1	266772	4.22983	5.1852	4.07564	5.63813	5.6059	7.29138	5.36728	5.19502	167.75	213	0.814102	-0.296719	0.044053	0.271399
Inpp5a	190543	279.143	255.434	280.579	291.989	313.482	290.353	303.237	292.107	9763.25	10823.2	0.924597	-0.113103	0.044301	0.272073
Ctps	30408	19.3953	21.2467	17.7873	21.0805	21.4768	22.447	22.0494	22.4476	698.5	796	0.900287	-0.151544	0.048479	0.285646
Pml	31710	16.6356	18.2114	17.6126	18.2753	15.4723	15.5984	16.1889	16.7074	621	574.75	1.10766	0.147517	0.050963	0.292718
Eps8l2	24140	2.14071	2.37128	2.06693	2.74963	2.84032	2.47386	2.87222	3.36714	82	103.25	0.811609	-0.301143	0.052241	0.296295
Far2	135499	29.6346	26.0525	27.4524	28.9961	30.3715	31.379	31.8555	29.3422	990	1109.25	0.91385	-0.129971	0.054252	0.300966
Phf1	4856	36.5468	39.0471	35.7783	39.7725	41.9072	40.9099	39.2827	42.1694	1328.25	1480.5	0.92108	-0.118601	0.055627	0.306007
Fndc3b	295145	9.18183	9.67483	11.6447	11.7484	12.8313	12.3172	11.837	11.3521	371.25	437.5	0.874127	-0.194086	0.05981	0.316898
Cntnap5b	713177	21.7166	26.7481	24.9487	29.4405	30.8948	27.1083	27.3876	30.3043	901.25	1042.5	0.889708	-0.168596	0.060236	0.318367
Rmdn3	20033	151.603	132.823	125.297	146.314	160.703	149.525	145.845	149.244	4912.75	5468.25	0.919912	-0.120432	0.063393	0.327369
Foxk1	60514	69.1991	78.6949	79.3877	81.8502	83.2414	81.1948	89.7061	80.5548	2711.5	3015.75	0.924661	-0.113004	0.070844	0.346847
Foxp2	540628	7.47958	8.06236	5.9679	7.16571	8.14725	9.24443	8.0074	7.66425	252	299.25	0.866885	-0.206088	0.072433	0.350907
Gckr	29871	2.7855	2.11834	2.21249	2.66631	3.23897	2.94259	2.75617	2.85405	86.75	106.75	0.832619	-0.264272	0.073442	0.35302
Cep126	57833	32.0333	31.8384	29.4028	31.8846	34.5822	34.0612	33.4802	33.1583	1101.75	1221	0.926172	-0.110648	0.073815	0.353879
Pfkfb3	82644	22.0003	28.0444	23.3476	24.83	27.1326	28.8791	27.3876	25.1734	859	981.75	0.904229	-0.145239	0.079434	0.36746
Nfatc2	125247	35.3346	28.487	35.9239	36.5784	37.6468	37.5506	35.7142	39.123	1205.5	1351	0.910735	-0.134896	0.085889	0.383105
Pitpnm1	13967	416.922	464.17	465.642	463.799	480.962	488.028	517.087	453.923	15885	17505.8	0.934462	-0.097792	0.086312	0.384
Spats2l	174232	3.17238	2.43452	2.85295	3.58285	3.68744	3.48945	3.51049	3.62368	106.75	129	0.845889	-0.24146	0.087361	0.386045
Camk2a	62534	136.128	128.903	135.719	149.48	153.303	143.875	148.195	143.793	4849.75	5317.5	0.93526	-0.09656	0.09063	0.392195
Ankrd33b	76248	17.9768	16.6622	17.3797	20.8583	22.2492	19.0357	18.916	20.8763	643	731.75	0.900442	-0.151295	0.091577	0.393514
Spag5	20928	33.3486	30.1311	34.0607	37.6061	40.4372	34.0612	35.5691	38.3533	1192.5	1338.25	0.912234	-0.132524	0.091993	0.394857
Hspa12a	147904	110.234	111.197	121.571	131.566	135.688	122.079	125.043	129.459	4176	4620.25	0.927669	-0.108319	0.092618	0.395833
Susd1	123950	1.13483	0.663959	1.01891	0.777674	1.37033	1.01559	0.957407	1.41099	32	42.75	0.763942	-0.388465	0.093083	0.397112
Cfap161	20779	0.46425	0.347788	0.407564	0.472159	0.423557	0.78122	0.435185	0.833768	15	22	0.695185	-0.524532	0.096665	0.405246
Csrnp2	15918	29.3251	28.6767	28.3548	30.4126	31.9163	31.4571	30.3759	31.8756	1028.25	1132.5	0.930911	-0.103285	0.096923	0.405752
Col4a5	213849	8.69179	6.63959	7.83105	7.74896	9.31826	9.29651	8.06543	8.40182	273.75	317.75	0.882895	-0.179686	0.098098	0.408168
A730036I17Rik	16635	2.70813	2.56098	2.53272	2.41634	2.56626	1.97909	2.08889	1.95615	90	78	1.18633	0.246508	0.104382	0.42279
Trib1	8749	18.8021	17.7372	21.3389	21.0527	25.3387	22.2127	17.6685	23.7303	695.25	804.75	0.8882	-0.171043	0.105038	0.424033
1700047F07Rik	69284	1.21221	1.01175	1.7467	1.30538	1.66931	1.74472	1.45062	1.76374	46.5	59.75	0.798342	-0.324921	0.105385	0.424532
Rhobtb2	20646	105.075	86.6941	104.249	114.54	127.466	105.334	99.9185	120.512	3630.25	4090.75	0.907228	-0.140463	0.108241	0.430291
Gm14033	21645	21.3039	16.2196	17.1759	18.803	21.427	19.4524	19.0321	21.678	651.5	734.75	0.903573	-0.146287	0.112765	0.438108
Scn4b	15757	81.3469	84.0382	80.785	86.4329	89.2958	90.9079	85.5864	87.0967	2924.75	3185.25	0.943486	-0.083927	0.114543	0.441528
Gm16867	139858	2.21808	1.67571	2.15427	1.72199	2.69083	2.05721	2.20494	2.4051	68.75	84.5	0.833475	-0.26279	0.115367	0.44323
Dzip1	49940	57.2317	64.8466	57.3792	58.8532	64.0568	63.0184	65.829	61.2499	2090	2292.5	0.938292	-0.091891	0.11569	0.443932
Cdon	86524	44.9549	40.9441	38.2528	37.9671	32.6886	38.7745	42.9963	33.0942	1429.75	1328.75	1.10063	0.13833	0.116741	0.44596
Dnmbp	93370	25.8948	24.5032	27.7435	26.1909	28.6275	27.3687	27.9969	28.284	918.75	1011.75	0.930807	-0.103446	0.119107	0.449814
Cul4b	42922	58.7018	57.385	56.5058	54.8538	54.1156	51.3261	56.545	52.4633	2001.75	1932	1.06218	0.087022	0.120903	0.453408
Clip4	95800	26.5912	31.2377	28.7333	27.7463	25.8868	26.7698	26.6623	26.9371	1001.25	956.5	1.07635	0.106145	0.12133	0.454295
Wsb2	21297	98.9626	92.5432	95.8649	96.4315	105.989	99.5274	99.6864	101.367	3382.25	3668.25	0.945338	-0.081098	0.121459	0.454441
Fam220a	15823	30.4342	25.7047	27.3941	31.9402	33.9593	31.9779	27.0975	34.2166	1021	1148	0.909143	-0.13742	0.122757	0.45631
H2-D1	4769	122.614	121.599	120.726	120.317	140.247	131.688	126.204	118.684	4269.75	4684.25	0.939699	-0.089729	0.123112	0.456834
Gm960	72934	3.35292	3.06686	3.69719	2.33302	2.09287	2.81239	3.16234	2.24476	109.5	92.75	1.20922	0.274075	0.124206	0.459204
Gm8439	20928	0.670583	0.75881	0.582234	0.944318	0.597963	0.624976	0.522222	0.48102	26	20.25	1.31832	0.398703	0.124796	0.460435
Mlip	250888	1.03167	1.26468	1.4847	1.69422	1.69423	1.48432	1.6537	1.92408	48	60.5	0.813165	-0.29838	0.125725	0.462011
Ppp4r4	81548	42.4015	37.4979	40.5235	42.0499	43.5766	44.5035	42.4741	43.1315	1434	1566.75	0.937154	-0.093642	0.126809	0.463576
Fgf10	122324	1.16063	1.23307	0.786016	0.944318	1.44508	1.17183	1.21852	1.28272	36.25	46.25	0.805466	-0.312104	0.130254	0.468688
Ccdc107	3021	17.461	23.2069	13.3623	18.7475	16.0703	18.4628	13.2296	15.1682	636.25	570.75	1.15597	0.20911	0.131205	0.470191
Tmem144	40209	7.27325	7.14546	7.77283	6.83242	8.79504	8.22885	7.86234	7.37564	255.25	292.5	0.898648	-0.154172	0.131874	0.471468
Orai2	23254	60.791	59.0291	55.3414	66.6022	66.1995	68.2265	67.9469	58.011	2130.75	2357	0.929507	-0.105463	0.132426	0.472831
Glt1d1	77112	14.108	13.8167	13.9154	14.1648	13.4293	13.2807	12.9395	11.8331	493	466	1.08774	0.121336	0.134328	0.475691
Fbxo27	6489	30.2794	27.4436	32.314	29.4961	26.0612	27.3427	30.1148	27.5785	1053.5	998.5	1.07848	0.109005	0.137288	0.480038
Ece2	16657	18.1573	21.8474	19.0682	19.8307	18.0635	18.2545	18.8	17.7336	691	656.75	1.08306	0.115115	0.139503	0.483356
Rab11fip5	39672	101.439	107.561	109.373	118.512	115.158	113.433	117.587	117.08	3839.75	4170.5	0.9444	-0.08253	0.142297	0.488265
Tifa	42359	3.48188	3.25656	3.05673	3.44398	3.16422	2.70823	2.5821	3.07853	116.75	104	1.15031	0.202023	0.144646	0.490513
Clec2l	17798	49.2879	44.6433	47.8597	53.4373	56.1338	51.4824	50.6265	50.8919	1722.75	1890.5	0.934813	-0.09725	0.147064	0.494624
Birc2	18837	68.6058	63.3606	63.842	67.2688	72.9266	66.5599	66.4672	73.6602	2319.75	2517.75	0.942532	-0.085387	0.14838	0.496673
Helb	29379	6.19	5.50137	6.92859	6.97129	5.48133	5.39042	6.46975	5.45156	225.75	205	1.1263	0.171593	0.151296	0.500529
Gm14133	54816	0.515833	0.316171	0.553123	0.277741	0.274066	0.338529	0.319136	0.224476	14.75	10.5	1.43433	0.520372	0.153767	0.504422
Ide	93868	51.506	55.3615	50.4506	55.1871	55.486	56.2999	56.1389	56.9207	1867	2024.75	0.946254	-0.079701	0.154557	0.505421
Cdr2	25276	13.7728	14.5439	16.5063	16.8033	16.4689	15.1557	17.5234	18.5353	541.5	606.25	0.912883	-0.131498	0.155178	0.506487
Plpp6	2858	43.7943	38.1934	42.5613	45.3828	47.6377	45.2847	42.9673	45.8252	1500.5	1640.25	0.936774	-0.094227	0.160904	0.514678
Wiz	35384	85.7057	89.255	92.4006	99.82	100.308	93.0433	100.354	95.6268	3228.5	3510	0.944367	-0.082581	0.163484	0.51874
Ldhd	6589	14.366	14.9233	20.9895	17.5254	15.1733	16.4837	15.0574	14.2061	595.25	551	1.11352	0.155121	0.165185	0.520537
Ap1ar	30516	66.4651	66.5223	67.3936	66.7688	69.3886	69.2421	67.8308	75.5843	2350	2534.75	0.948838	-0.075766	0.165797	0.521576
Espn	32040	5.20992	5.31167	4.74521	5.33262	5.35675	5.41646	6.32469	5.86845	181.25	206	0.90012	-0.151811	0.169323	0.527219
Arap1	64519	70.0502	65.3841	77.9903	85.7107	85.9572	75.7002	80.3061	80.0097	2637.25	2905	0.930518	-0.103895	0.174573	0.535409
Inpp1	32261	92.1536	92.2587	97.5243	95.6816	96.5461	101.272	97.2493	101.944	3321.5	3573.75	0.952543	-0.070144	0.177771	0.539628
B4galnt3	91486	2.7855	1.73894	1.92137	2.61076	1.91846	1.90097	1.6537	2.18062	80.75	68.75	1.19278	0.254333	0.179001	0.541389
Lmtk3	20406	146.6	218.031	193.214	197.612	204.329	194.55	213.879	207.48	6583	7378.5	0.922045	-0.117091	0.188155	0.551894
Plcb3	24145	101.619	90.9624	106.52	109.458	124.102	108.746	106.243	98.545	3604.25	3973	0.934572	-0.097622	0.19207	0.557311
Gdpd1	40195	39.2291	36.8971	36.1276	37.9394	38.5686	40.2589	39.3987	40.3095	1323.75	1427.25	0.949265	-0.075118	0.200137	0.566218
Fam107b	211654	184.101	183.158	152.633	193.724	222.068	191.217	157.421	205.139	6287.25	7019.75	0.920727	-0.119155	0.200956	0.567329
Ninl	104863	14.0049	12.3307	14.4685	14.3592	15.273	15.1817	15.8407	13.4365	486.75	540.25	0.924712	-0.112923	0.203927	0.570647
Aste1	16837	4.74567	3.76243	3.05673	3.83282	4.40998	4.68732	4.20679	4.20091	136.5	158.25	0.882338	-0.180596	0.20401	0.570795
Pgr	68778	10.033	11.4454	12.256	12.1928	12.2832	11.6923	13.2006	12.6989	402.75	448.25	0.922039	-0.117101	0.20925	0.578222
Gm16075	525	0.515833	0.252937	0.465788	0.722126	0.647793	0.911423	0.464197	0.577224	17.5	23.75	0.756824	-0.40197	0.216666	0.586436
Aaas	12519	24.3731	23.365	23.8425	21.7193	22.1495	21.4575	22.4265	22.0307	821.25	793.25	1.06114	0.08561	0.217809	0.587939
Fam20c	55563	13.4117	14.7652	12.4307	15.5812	16.6433	14.6348	14.042	15.6171	493.75	550.25	0.922609	-0.116209	0.222007	0.592787
Iglon5	17171	45.2644	49.0381	45.7927	50.2433	51.2006	50.623	48.3055	50.2185	1672	1807.5	0.950827	-0.072745	0.223441	0.594128
Ccr9	105891	0.722167	0.695576	0.407564	0.472159	0.323897	0.729138	0.203086	0.416884	20.25	15.25	1.36389	0.447723	0.226061	0.597735
Sfxn2	24701	16.0424	18.4328	15.5748	15.2757	15.6965	14.8171	15.7247	14.6551	572.5	549.5	1.07256	0.101062	0.226196	0.597889
Slc25a25	36958	78.1746	85.1764	89.5476	89.1825	86.1316	79.8407	77.579	82.0941	3003	2939.25	1.05144	0.072365	0.228822	0.60045
Gng13	2235	124.11	93.0807	109.984	120.095	118.92	116.402	112.046	131.992	3964.5	4305.25	0.934894	-0.097126	0.2292	0.600973
Rad51	34652	3.17238	3.13009	3.28962	2.30525	2.93998	2.55198	2.93025	1.89201	104.5	94	1.14884	0.200184	0.23604	0.608626
Qrsl1	27557	17.5899	16.8519	16.1279	15.9701	16.4689	15.7806	14.7963	15.3926	586	564.25	1.0664	0.092748	0.236241	0.608814
Fam83d	18544	2.19229	2.2132	3.20229	2.19415	2.11779	2.83843	1.91481	1.31479	86	75.25	1.19	0.250956	0.237486	0.609901
Gm30524	88525	0.490042	0.411022	0.786016	0.833222	0.498302	0.729138	0.290123	0.384816	22.25	17.5	1.31204	0.391815	0.242111	0.614922
Spns2	38266	44.4133	43.1889	46.113	44.4663	45.5448	49.1387	48.9728	43.7728	1568.25	1692	0.951726	-0.071382	0.243083	0.616097
B3galnt2	44634	28.7061	31.2061	27.4524	28.4129	27.581	26.3531	26.2271	29.4064	1016.5	985	1.05814	0.081537	0.24414	0.617508
4932438H23Rik	41187	1.21221	0.727193	1.22269	1.16651	1.09627	1.22391	1.71173	1.18652	38.5	46.75	0.838455	-0.254195	0.249234	0.621154
Cpeb4	63423	234.24	246.929	241.103	234.469	210.707	232.986	246.924	225.63	8404	8237.75	1.04572	0.064494	0.249868	0.621686
Tfg	27118	59.1403	56.4997	51.062	54.7982	60.5687	62.6278	55.3845	54.8684	1951.75	2114	0.949564	-0.074662	0.259175	0.63328
Slitrk1	5358	64.505	73.5097	77.903	77.0175	75.3184	78.0959	79.1456	75.4881	2568.75	2776	0.951923	-0.071084	0.263116	0.637044
Kif3c	41362	209.66	215.787	231.758	254.16	240.007	235.303	239.903	241.921	8016.5	8620.5	0.95355	-0.06862	0.263778	0.637914
Ppp1r17	15192	233.182	217.652	206.839	229.719	235.896	240.798	216.78	235.058	7825.25	8379.25	0.956947	-0.063489	0.271741	0.646427
Cds1	58728	98.8079	90.8675	89.635	101.514	103.174	100.777	96.6981	97.8395	3359.75	3598.75	0.95702	-0.06338	0.274617	0.648048
Ccar1	48358	129.706	134.689	129.809	131.871	137.581	135.307	128.118	148.218	4624	4939	0.959172	-0.060139	0.27706	0.650501
Sv2c	177983	93.6238	103.451	98.6596	110.985	108.007	88.3299	88.1104	100.694	3571.75	3476	1.05716	0.08019	0.277891	0.65139
Ina	10629	198.699	210.412	216.155	213.388	217.958	217.283	215.475	221.077	7366.75	7853.25	0.963205	-0.054085	0.279938	0.652661
C030034I22Rik	4230	5.28729	5.1852	5.73501	5.1382	5.18235	5.13001	4.72901	4.58572	187.75	177.75	1.08617	0.119245	0.280791	0.653612
Intu	73769	10.5488	12.3939	10.6549	12.1928	11.5855	10.3121	10.9667	9.74867	401.5	385.75	1.07342	0.102214	0.285622	0.657048
Pepd	132329	22.0519	17.0416	15.8368	20.3862	20.8789	23.8012	18.6549	18.5994	668	743.75	0.920499	-0.119512	0.286133	0.657665
Sos1	86702	81.8112	92.069	92.5462	88.0438	92.5846	91.7152	93.5938	91.7145	3108.25	3331	0.959946	-0.058975	0.287078	0.658485
Fancm	56455	24.7342	23.7128	23.1729	20.6639	20.8789	22.4991	23.1518	20.7159	812.25	786.5	1.0591	0.082839	0.287949	0.659369
Ywhah	9150	614.461	625.165	602.176	639.081	696.378	649.61	598.989	642.931	21823	23397.8	0.959739	-0.059286	0.288451	0.659804
Sag	41478	0.902708	0.632342	1.36825	0.999866	1.09627	0.937464	1.13148	1.6034	34.5	42.25	0.828375	-0.271643	0.289815	0.661475
Gtf2ird1	99060	51.0417	44.9279	42.3576	45.1606	47.6128	50.5449	50.0173	45.0235	1620.25	1745	0.951197	-0.072185	0.292586	0.663752
Ccdc85c	71823	108.428	109.364	113.157	115.512	113.339	113.173	127.277	111.917	3927.25	4193	0.960154	-0.058662	0.296422	0.667195
Flrt3	20555	19.3438	16.6622	18.9808	18.3309	16.5187	16.9785	18.2197	17.7015	647.25	623.75	1.05954	0.083445	0.297374	0.668238
Tmem123	30292	19.9628	19.0335	17.467	18.803	20.4802	19.3222	18.6839	21.2611	663.25	717.75	0.94578	-0.080424	0.297749	0.668598
Ipo5	36775	113.354	112.715	113.885	121.067	130.356	113.589	114.889	122.596	4057.75	4344.25	0.958823	-0.060664	0.298063	0.668826
Lingo3	11238	60.8941	62.9812	59.3588	68.6019	67.52	65.5443	66.4672	63.6229	2215.5	2375.5	0.958062	-0.061809	0.298043	0.668826
Gm26673	22917	0.180542	0.252937	0.262005	0.472159	0.323897	0.39061	0.37716	0.448952	10.25	13.75	0.76509	-0.386299	0.30088	0.671267
Colq	68261	1.41854	1.20145	1.01891	1.24983	1.17101	0.911423	0.638271	1.41099	43.25	37	1.19104	0.252227	0.301933	0.672569
Gm26885	45006	0.799542	0.727193	0.960687	0.638803	0.847114	0.729138	0.551234	0.416884	27.5	23.5	1.21009	0.275114	0.302305	0.672584
Hes3	5690	66.0009	66.2378	65.2394	73.4068	67.6446	65.5183	59.1852	66.9259	2384.5	2339.5	1.04604	0.064933	0.302473	0.672628
Csf2ra	4472	18.5958	28.1708	25.6183	27.163	22.6977	22.8377	21.5562	25.1092	867.5	828.5	1.08028	0.111411	0.303394	0.673555
Ccdc148	279945	7.99542	6.76606	6.72481	7.61009	7.72369	8.22885	7.68827	7.66425	257.25	282.5	0.932045	-0.101528	0.315184	0.683991
Slc31a2	35849	30.9242	30.9847	28.9662	29.7738	28.8268	29.478	26.6043	30.4005	1061.5	1038.5	1.04779	0.067345	0.317812	0.686039
Fras1	410773	4.82304	4.14184	4.19209	3.7495	4.88336	4.99981	4.11975	4.45745	149.25	167.25	0.916312	-0.12609	0.326229	0.693547
Slc41a3	41687	28.0871	26.5267	22.2705	24.4689	25.837	26.1969	22.7457	20.2349	893.5	864.5	1.0667	0.093149	0.326539	0.693739
Ankrd45	27807	12.3026	12.3939	12.1687	11.9151	11.8845	12.9422	13.8969	13.0196	429	464.75	0.944952	-0.081688	0.330235	0.696453
B3gat1	29373	48.3594	46.3506	48.4419	52.1597	55.7351	49.347	48.5666	50.6354	1720.75	1846.25	0.95718	-0.063138	0.330582	0.696645
Trabd2b	208374	37.7848	35.4428	35.5454	38.2171	39.615	38.5141	38.8475	36.4293	1295.75	1386	0.959367	-0.059845	0.331575	0.697849
Zfp346	29514	54.601	50.366	51.9353	55.0482	51.2504	52.6021	50.6265	49.8016	1869	1843.75	1.03907	0.055299	0.335537	0.701642
Polr1b	25599	29.1962	28.7715	29.2573	29.3572	28.9265	28.7489	27.0685	27.0975	1026	1010.75	1.04303	0.060776	0.335707	0.701689
Jade3	94251	6.4995	7.43002	5.32744	6.30471	7.42471	6.24976	6.44074	7.66425	224.25	249.75	0.921177	-0.118449	0.338721	0.703185
Slc9a3	47985	32.0333	32.3127	29.4028	34.7453	36.6501	33.7487	32.3197	32.1963	1131.25	1221.25	0.953004	-0.069446	0.339566	0.703635
Smpx	53681	6.83479	6.26018	5.38567	5.9992	6.4281	7.49971	5.68642	6.95876	216	239.75	0.922893	-0.115764	0.339813	0.703635
Naa40	15515	29.7636	32.4075	27.8599	32.5234	34.8313	31.4571	30.8981	31.4587	1076.75	1163	0.953066	-0.069352	0.344312	0.707211
Nptx1	9034	944.672	961.223	995.854	1067.58	973.459	964.572	965.472	936.706	34918.8	34650	1.03502	0.049652	0.347451	0.709389
Msrb3	118005	6.00946	5.94401	6.89948	6.16584	6.2537	7.89032	6.87592	5.96465	220	244.25	0.926835	-0.109616	0.354883	0.715601
Gm27199	12108	1.96017	1.45439	1.68848	2.11083	1.51982	1.61452	1.30555	1.98822	64	57.5	1.13258	0.17961	0.355815	0.71638
Zfp385a	26198	94.7586	102.724	102.095	114.068	103.846	95.3088	100.383	98.9298	3634.25	3593.25	1.03936	0.055691	0.362126	0.721822
Aatf	90667	17.332	21.1834	17.0595	19.8862	18.6614	19.1659	17.1753	16.2585	661	646	1.05794	0.081257	0.367651	0.725416
Polr3k	6493	65.4335	60.5467	55.3705	61.9917	63.4837	64.3465	62.2314	62.9174	2146.5	2281.5	0.963427	-0.053753	0.368289	0.725754
Ppp1r14b	2356	4.87463	7.05061	7.88928	7.55454	6.30353	7.76012	8.06543	7.85666	238.75	268.5	0.913651	-0.130285	0.370192	0.72693
Lhx1	7251	96.4093	102.629	101.775	102.958	95.8236	99.3972	99.1351	97.3905	3546.75	3529.25	1.03192	0.045336	0.373216	0.729233
Gm44040	6658	0.593208	0.75881	0.524011	0.694351	0.573048	0.338529	0.551234	0.705496	22.5	19.25	1.19421	0.256056	0.380114	0.736436
Arhgap20os	43072	0.696375	0.474256	0.378452	0.472159	0.398642	0.468732	0.464197	0.32068	18	15	1.2263	0.29431	0.380244	0.736475
Krt25	7435	8.3565	6.60797	6.37547	6.49913	7.59911	7.60387	6.70185	8.04907	246.5	269.75	0.932688	-0.100533	0.387496	0.742981
Csta1	11295	1.98596	0.948513	0.931575	1.24983	1.69423	1.38015	1.50864	1.34686	46	53.75	0.869849	-0.201163	0.389486	0.744408
Rimklb	51465	21.7424	19.0651	20.3782	19.2752	20.0318	21.6658	21.6142	20.9725	710	758.75	0.956973	-0.06345	0.391192	0.746036
A930029G22Rik	22644	2.06333	2.90877	2.79473	2.74963	2.51643	2.29158	2.49506	2.27683	91.75	86.5	1.09347	0.128909	0.397399	0.751652
Ell2	65607	7.35063	8.44176	8.03483	8.11003	7.99775	8.33301	8.87777	8.62629	280	304	0.944985	-0.081637	0.397736	0.751652
Slc7a8	59737	59.9141	62.4754	65.1229	60.6308	64.1814	63.3309	69.6876	60.0634	2179.75	2320.75	0.965549	-0.050578	0.398512	0.752318
Emb	65879	27.5455	25.5782	24.8905	24.0523	26.2605	25.1292	21.9913	24.2755	899.5	883.5	1.04592	0.064767	0.401934	0.75553
Ebf3	120772	10.9873	10.1491	10.2473	9.60982	10.9876	12.4214	10.6185	9.46006	361.25	394.75	0.942313	-0.085721	0.406935	0.759617
Ift57	65893	18.5442	18.5276	18.8644	19.303	18.0385	19.244	20.8599	20.5877	662	706	0.958378	-0.061333	0.407797	0.760333
Gtf2f2	113928	7.47958	6.57635	6.22991	7.66564	7.82335	7.36951	6.17963	8.69043	247	270.25	0.932876	-0.100243	0.413022	0.764501
Cxadr	58285	22.5935	21.5945	19.4175	19.5529	22.1745	23.1501	18.0747	24.3717	732.5	790.5	0.94882	-0.075794	0.424564	0.771292
Pi4k2a	31617	59.5788	53.6858	54.2351	55.6592	60.3693	59.1383	56.3129	54.9325	1968.75	2087	0.96823	-0.046578	0.435748	0.777673
Pcp4	58187	38.4554	34.0832	30.742	33.19	38.2447	39.6599	31.1012	34.2166	1205	1299.25	0.953594	-0.068553	0.436641	0.778573
Ssbp4	11382	26.0754	30.637	28.5004	26.3854	25.2639	26.8219	30.1728	24.6924	977.25	963.5	1.04406	0.0622	0.437216	0.779172
1700112D23Rik	78441	0.386875	0.189703	0.407564	0.555481	0.348812	0.312488	0.145062	0.448952	13.75	11.25	1.24118	0.311718	0.438783	0.779944
Kctd4	11197	1.10904	0.916896	1.22269	0.944318	0.772369	1.06767	0.986419	0.897904	37	33.5	1.13038	0.176806	0.440588	0.780526
Phtf2	123461	23.4704	24.029	21.4262	22.9136	23.6943	24.5043	22.5136	24.8206	807.75	860.5	0.962598	-0.054995	0.44092	0.780873
9530052E02Rik	46691	0.851125	1.20145	0.902463	0.722126	0.597963	0.859342	1.07346	0.673428	32	28.75	1.14417	0.194301	0.447483	0.785463
Mlph	36057	10.4714	5.59622	8.84996	9.27654	9.11894	9.45276	9.05185	9.36386	305.25	333.25	0.928272	-0.10738	0.460981	0.794253
Eepd1	122563	10.2135	11.2557	11.994	12.1095	13.2798	13.6193	11.5179	9.81281	400	439.75	0.943312	-0.084193	0.466543	0.798049
Bcl11a	96067	8.43388	10.4969	10.1891	10.7486	11.2118	11.0412	9.63209	10.0694	349	380	0.948821	-0.075792	0.478503	0.805679
Pnpla3	19399	25.4822	27.823	24.745	27.5796	24.8902	27.2646	24.9216	25.013	927.75	921.25	1.03523	0.049949	0.4794	0.805889
Slc20a1	12852	207.236	178.352	194.059	199.057	215.914	200.253	182.401	206.133	6877.25	7267.75	0.969008	-0.045419	0.480723	0.806551
Kcna4	7863	3.32713	3.95214	5.211	4.08279	3.71235	5.41646	5.01913	3.84816	145	162.5	0.920398	-0.11967	0.482423	0.807617
Gm20635	13018	1.90858	1.61247	1.39736	1.66644	1.79389	1.82285	1.16049	1.15445	58.25	54.5	1.10361	0.142226	0.484842	0.809486
Llgl1	14463	91.9473	97.3806	95.8649	91.2378	98.7137	95.5953	100.905	91.6183	3305.75	3492	0.974017	-0.037981	0.485382	0.809792
Vax2	27049	0.128958	0.189703	0.465788	0.416611	0.124576	0.260407	0.290123	0.288612	10.5	8.5	1.25714	0.33015	0.485382	0.809792
Atl2	47733	227.973	212.245	206.722	223.498	232.059	229.705	209.991	223.546	7675	8086	0.973465	-0.038798	0.488033	0.811873
Fgd3	58757	34.4835	34.7156	33.9734	37.6339	37.7215	34.3216	39.5438	34.1204	1239.25	1314.75	0.967598	-0.04752	0.491679	0.813799
Mei4	342337	1.59908	0.948513	1.39736	1.41648	1.74406	1.32807	1.47963	1.37892	47.75	53.75	0.908985	-0.137671	0.492599	0.813967
Lancl1	38355	65.8977	62.4754	65.8798	63.7692	66.1497	70.7264	65.0456	63.4305	2272.5	2397.75	0.973404	-0.03889	0.493967	0.814111
Zfp697	371351	10.033	11.4138	10.8878	11.554	11.461	10.5985	12.0401	11.769	385	412.25	0.958105	-0.061745	0.495958	0.814683
Casq2	60099	35.5925	26.9378	31.9064	34.7176	37.3229	33.1758	28.0259	37.1027	1144.5	1223.75	0.9541	-0.067788	0.499642	0.817229
Atg2b	69075	102.96	110.502	112.226	111.929	115.307	113.016	107.984	112.687	3843	4051	0.975624	-0.035602	0.50458	0.819606
Slit2	324595	1.16063	1.01175	1.2518	0.999866	1.29559	1.61452	0.783333	1.21858	39	44.75	0.898199	-0.154893	0.515438	0.826826
Ltk	9111	7.1185	5.81754	5.85146	6.33249	7.15064	6.22372	6.46975	6.63808	222.25	239	0.951475	-0.071762	0.516333	0.827368
Shh	10441	2.88867	2.65584	3.05673	2.91628	3.06456	2.78635	3.10432	3.33507	101.5	110.25	0.941862	-0.086413	0.522263	0.831195
Ociad2	18829	22.1035	20.2349	21.2807	21.6082	24.0182	21.1711	20.8599	22.1911	751.5	797	0.967186	-0.048135	0.522385	0.831245
Cep76	23536	117.197	95.2623	96.4762	102.347	112.542	104.866	100.586	106.53	3639	3833.25	0.970347	-0.043427	0.523575	0.83189
Slirp	8310	3.86875	3.92052	2.7365	3.30511	3.23897	3.72381	2.72716	3.2068	121.75	116.75	1.07175	0.09997	0.524594	0.831921
Gm15337	22387	1.90858	1.89703	2.18338	2.08305	1.8188	2.3697	2.46605	2.05235	71	78.25	0.92969	-0.105178	0.525957	0.832393
Gm12120	5885	0.515833	0.411022	0.524011	0.361063	0.473387	0.78122	0.609259	0.224476	16	19.25	0.860746	-0.216341	0.534523	0.836449
Mttp	55114	14.9334	13.2792	15.109	13.4426	13.9026	13.463	14.2741	13.18	500.5	494.5	1.03727	0.052788	0.534947	0.836737
Nup93	102663	22.155	26.1473	22.0376	23.0247	23.9185	23.6449	26.0241	23.0248	818	870.75	0.966723	-0.048825	0.5353	0.837015
Zfp322a	16105	44.2069	39.3	39.5628	42.0777	42.8789	42.8108	40.1241	44.1576	1457.75	1531.25	0.973569	-0.038644	0.540342	0.840266
Skor2	43937	13.3085	15.5872	15.2837	16.3311	17.1665	13.3589	13.9549	13.5006	530.5	526	1.04284	0.060514	0.544651	0.842618
Stil	43037	5.51942	5.28005	5.61856	5.44372	6.45302	4.89564	5.33827	6.3174	192.5	207	0.952613	-0.070038	0.551601	0.846213
Rtn3	57380	339.908	329.165	330.185	315.069	331.371	340.325	337.762	333.315	11569	12101.2	0.980144	-0.028934	0.552053	0.846377
Aph1b	20288	42.1436	41.3551	38.4275	39.217	42.1315	44.5816	39.7469	39.1871	1418.5	1498.75	0.973383	-0.038921	0.554281	0.847494
Oaz3	11501	2.24388	2.08673	1.57203	1.69422	1.94338	1.71868	1.4216	1.95615	67	63.5	1.08103	0.112413	0.558949	0.849871
Iltifb	5409	30.3568	23.1437	25.9094	32.2735	31.8914	26.8219	26.0241	31.9718	990.25	1051	0.959191	-0.06011	0.560113	0.85031
Pcp2	2174	316.412	275.164	264.684	308.348	306.356	294.39	281.042	314.78	10291.2	10776	0.974747	-0.036901	0.571257	0.855606
Gm28653	14416	0.9285	1.80217	1.04802	1.24983	1.49491	1.71868	1.07346	1.21858	43.5	50.25	0.903144	-0.146972	0.575331	0.85729
Chrdl1	108588	6.06104	6.32342	4.83255	7.05461	7.54928	6.06747	6.20864	5.70811	213.75	232	0.949983	-0.074027	0.590833	0.866933
Atp6ap1l	21922	7.68592	8.18883	6.57925	7.63787	7.47454	8.61946	8.2395	7.02289	264.5	283.5	0.95946	-0.059705	0.596011	0.869029
Rspo3	83451	4.90042	4.90065	5.73501	4.97156	5.1076	5.20813	5.10617	4.16884	180.25	177.75	1.04469	0.063075	0.598549	0.869698
Hpcal1	101077	148.457	160.552	122.298	132.954	157.239	166.218	131.542	128.849	4955.5	5311.5	0.96705	-0.048338	0.600051	0.870711
Gm5083	4012	10.5746	9.48513	8.47151	10.7763	10.3149	10.1038	9.77716	10.6466	347.25	367.75	0.965225	-0.051063	0.605851	0.874122
Cdk16	11926	469.434	469.956	493.968	500.655	488.71	497.507	510.066	475.472	17014.8	17782	0.98221	-0.025896	0.605999	0.874202
Wnt3	43807	17.7963	19.5394	17.991	19.0808	19.6082	18.2805	18.2778	16.1623	653.25	655.75	1.0279	0.039701	0.616406	0.87942
Kctd9	26373	29.1446	30.9847	28.4421	28.9128	29.8981	29.7645	30.1438	30.3363	1032	1082	0.978903	-0.030763	0.625115	0.883867
1110008P14Rik	4841	25.4822	26.4635	23.6678	25.7466	27.2073	27.8635	23.2969	25.6223	891.25	941	0.974922	-0.036642	0.639325	0.889497
Mgmt	235652	0.670583	0.885278	0.727793	0.88877	0.797284	1.43224	0.609259	0.673428	27.75	32.25	0.894809	-0.160349	0.639397	0.889502
Ly96	21560	1.41854	1.64409	1.42647	1.30538	1.24576	1.71868	1.13148	1.31479	50.75	49	1.06614	0.092399	0.65101	0.893899
Rasgef1a	80108	120.112	115.402	112.342	119.095	120.639	117.964	120.662	115.669	4113.5	4284.5	0.984553	-0.02246	0.658658	0.897152
Stk19	12952	38.6617	40.5331	36.7681	39.3558	40.4123	39.1912	35.279	37.4875	1365.25	1378	1.01973	0.028182	0.660525	0.897359
Trpc4	162436	1.238	2.08673	1.45559	1.66644	2.01813	1.69264	1.71173	1.41099	56	62.25	0.934202	-0.098194	0.66102	0.897395
Larp1b	90406	16.4809	15.9034	16.3608	17.0255	16.9423	14.5567	18.0167	14.5909	579.25	578.75	1.02725	0.038782	0.661462	0.897611
Gm15558	14291	0.15475	0.347788	0.727793	0.194418	0.323897	0.338529	0.812345	0.192408	12.25	15	0.851031	-0.232717	0.66344	0.898293
Agfg2	34263	45.3675	44.0426	39.1553	42.7443	42.555	41.3786	42.6481	41.7846	1509	1517.5	1.01902	0.027181	0.664422	0.898498
Clic6	55507	8.09858	7.99912	9.31575	7.83228	8.91961	9.71317	8.26851	7.47185	292.25	312.25	0.965854	-0.050123	0.665843	0.899193
Lhx5	9524	15.7587	18.3379	16.681	18.9419	18.9355	17.7076	16.2759	14.8475	611.5	616	1.0276	0.039281	0.667322	0.90018
Dyrk3	10885	3.50767	3.00362	3.46429	3.44398	3.51303	3.59361	2.87222	2.88612	118.5	117	1.04162	0.05883	0.669957	0.901547
Rnf19b	27615	105.643	88.3065	101.309	105.43	105.067	98.3035	98.6709	106.883	3541.25	3681.5	0.981693	-0.026656	0.675633	0.90381
Plppr5	204423	17.5899	19.6974	17.4088	18.6364	18.213	18.3587	20.1346	18.375	643.5	675.75	0.977643	-0.03262	0.677461	0.90438
Ripk2	40914	3.66242	4.67933	3.63896	3.72172	3.93659	3.72381	3.62654	3.81609	137.25	136.25	1.03722	0.052721	0.681101	0.906108
Srl	61600	11.4773	10.4653	10.7422	11.9706	12.6818	10.6767	11.0247	11.5124	394	414.5	0.974589	-0.037134	0.6943	0.911166
Tspan11	66388	27.855	26.8113	26.9283	31.1347	29.7985	31.8217	27.4167	26.2637	993.5	1045.5	0.978208	-0.031786	0.698025	0.912433
B3glct	84369	10.6262	9.57998	8.35506	10.3597	10.6637	9.84337	10.2123	9.36386	343.75	362.5	0.972401	-0.040377	0.696115	0.912433
Gm28876	5960	7.47958	5.62784	6.22991	8.19335	7.32505	7.16118	6.17963	5.90051	244.25	241.5	1.03755	0.053177	0.696496	0.912433
Dolpp1	8275	47.9209	46.5404	43.26	43.0776	47.8869	48.8523	44.4469	42.907	1591.75	1667	0.982645	-0.025258	0.707693	0.915635
Adgrl2	174972	33.4002	40.8177	38.2528	39.0781	37.3727	37.4465	40.7913	38.8664	1326.75	1389	0.981948	-0.026281	0.71154	0.917106
Nfil3	13864	14.366	11.1924	14.4394	14.7758	15.547	15.0515	10.9086	15.104	484.75	512.25	0.969078	-0.045316	0.711907	0.917144
Cpsf3	29665	62.9575	63.8033	66.7823	67.1021	64.5053	63.2788	63.1889	66.509	2292.25	2317.75	1.01381	0.019787	0.716211	0.918899
Ints6	84839	35.4378	37.0552	36.0403	36.1341	34.2334	38.2277	38.4413	36.2689	1271.25	1324.5	0.984326	-0.022792	0.715336	0.918899
Nol11	22718	27.3908	24.44	23.6969	23.2469	24.4417	24.348	25.1537	23.1531	871.5	876.25	1.01893	0.02706	0.719373	0.920076
Rnf128	109829	15.0108	17.6107	15.0508	15.7757	17.316	17.2389	15.2605	15.0078	556	587.75	0.977474	-0.032869	0.727409	0.923474
Csad	27725	40.235	36.6758	41.0475	38.6615	42.0567	41.1442	38.7605	37.3272	1380.5	1442	0.984064	-0.023176	0.728923	0.923906
Mas1	27064	4.87463	3.5095	3.78452	4.4994	3.68744	3.56757	5.91852	4.29711	148	155.75	0.960508	-0.058131	0.736167	0.926566
Loxl2	86766	0.515833	0.948513	0.989798	0.88877	1.09627	0.755179	0.49321	1.25065	29	32.25	0.927944	-0.107891	0.74955	0.933328
Sema4g	14296	155.008	143.478	162.822	167.783	157.19	155.671	166.966	141.324	5545.5	5612.25	1.01424	0.020402	0.750875	0.934158
Mthfsd	16764	68.9153	57.1953	68.4708	71.3516	69.4135	65.5443	65.829	69.6196	2350.5	2435.75	0.985405	-0.021212	0.75441	0.936097
Efr3a	86782	157.097	163.65	159.299	157.868	158.286	154.473	156.696	162.649	5605.75	5689.5	1.01054	0.015132	0.756761	0.936589
Slc12a8	146807	5.98367	2.81392	3.78452	5.36039	5.70556	4.68732	3.74259	4.64986	161	170.75	0.958382	-0.061327	0.758592	0.937377
Map3k9	60165	50.3969	69.2098	71.7313	71.0183	64.5302	62.5757	70.616	70.1969	2291	2404	0.980471	-0.028454	0.758992	0.937628
Ube2ql1	37057	54.6268	50.3344	54.7009	59.1865	57.9027	55.4926	53.4407	55.2211	1930	2004.75	0.987002	-0.018875	0.761752	0.938759
Ccdc112	29777	6.03525	4.93227	5.64767	5.36039	5.23218	5.05189	5.71543	5.5157	194.25	193.25	1.02647	0.037686	0.762731	0.939013
Adam15	11454	48.8494	49.8601	50.9455	51.993	51.8733	49.0085	49.8722	48.9999	1773.25	1802.75	1.01048	0.015034	0.787276	0.95003
Raver2	83387	8.64021	9.04249	8.23862	7.58232	9.2186	9.58296	7.86234	7.53598	294.25	311	0.977576	-0.032719	0.789293	0.950397
Arhgap15	647129	1.44433	1.70732	1.51381	1.63867	1.51982	1.77076	1.68272	1.57133	55.25	59	0.961872	-0.056083	0.791949	0.951199
Ebf2	197626	8.40808	8.09397	7.13237	7.63787	7.72369	7.31742	7.65926	9.29972	275.5	286.25	0.981427	-0.027047	0.796212	0.952768
D430036J16Rik	13605	2.63075	2.2132	2.09604	2.72186	1.99321	2.65615	2.49506	2.88612	85.5	89.5	0.971632	-0.041517	0.799307	0.953051
Slc23a2	92612	137.315	163.587	148.615	147.869	151.559	161.53	152.489	139.079	5231.75	5469.75	0.988711	-0.016379	0.800438	0.953682
Fcor	1174	5.31308	3.44626	4.80343	4.08279	4.53455	4.7394	3.68457	5.25915	156.75	163.75	0.97344	-0.038837	0.801221	0.953956
Apip	18969	19.2406	18.3063	16.419	17.7199	19.085	18.3066	16.8852	16.4188	631.75	640.75	1.0142	0.020341	0.805345	0.955112
Foxp4	57512	50.9901	66.554	61.6295	66.3245	62.6615	58.956	65.3358	61.9875	2146.75	2241	0.987088	-0.01875	0.809894	0.956912
9630001P10Rik	6770	1.00588	0.98013	0.989798	1.24983	1.09627	0.885382	1.16049	1.28272	37.25	39.5	0.963656	-0.053409	0.819084	0.96041
Lztfl1	23281	57.7991	55.7725	52.1391	51.7153	54.1904	54.8677	52.8605	57.8507	1914.5	1977	0.99103	-0.013	0.825542	0.961825
Rtel1	36877	63.0606	54.5395	61.2511	56.1314	63.3093	59.8154	59.5333	54.9004	2073.75	2150.5	0.990307	-0.014053	0.833566	0.965131
Exd1	31122	3.86875	4.33154	4.74521	3.91614	4.111	3.203	4.64197	4.58572	147.75	147.75	1.02275	0.032453	0.835297	0.965511
Trafd1	13907	77.3492	81.2243	82.2988	84.572	80.5008	80.9083	84.716	77.2518	2860	2916.75	1.00752	0.010815	0.84148	0.967582
Rph3al	107430	2.11492	2.7823	3.52252	2.77741	2.69083	2.91655	3.68457	2.21269	97.75	104	0.971398	-0.041865	0.845738	0.969429
Fam117a	44854	16.3261	16.4409	17.0304	18.1642	21.0034	17.5774	12.7654	17.7015	598	627.5	0.984314	-0.02281	0.856334	0.971958
Paxbp1	30506	216.16	214.775	219.531	220.137	213.273	216.788	223.772	223.225	7660.25	7889.75	0.994153	-0.008461	0.859608	0.973952
Dbn1	14682	37.8106	41.1338	38.6895	40.2446	42.281	41.1963	41.1685	34.6334	1386.25	1444.5	0.991167	-0.0128	0.869387	0.976587
Fez2	48940	27.9066	27.2223	26.9575	30.8292	29.1756	27.7073	27.1265	28.2198	994.75	1012.5	1.00755	0.010855	0.879654	0.979953
Sestd1	100252	143.015	139.052	143.521	138.815	140.247	144.708	143.408	139.688	4967.75	5121.25	0.994918	-0.007351	0.881307	0.980058
Nt5dc3	59384	74.1768	77.6516	77.3498	80.6281	78.3581	80.1011	75.229	78.2139	2723	2813.25	0.994325	-0.00821	0.882441	0.980392
Trpm2	62841	57.1801	57.7012	64.366	66.7688	61.2912	62.8621	62.2605	61.2499	2164.25	2232.5	0.99471	-0.007652	0.903773	0.989338
Brpf1	17723	95.2228	96.9696	92.6917	96.7926	96.8451	94.5015	96.1469	93.0614	3357	3433	1.00411	0.005922	0.90629	0.9898
Cystm1	60577	53.5177	44.011	40.6982	48.438	51.7736	51.1959	39.7759	45.5045	1652.25	1708.5	0.992624	-0.010681	0.911696	0.991713
Ddx49	9623	31.7495	33.6722	28.675	31.3847	29.6739	32.1081	32.6389	30.5929	1102.75	1125.75	1.00495	0.007125	0.919642	0.994332
Zbtb46	71664	112.684	106.455	110.537	115.679	110.349	106.975	123.302	103.58	3924.5	4004.25	1.0042	0.00604	0.922076	0.99468
Rasa4	27944	50.4485	50.1131	50.3342	47.577	52.5211	52.0813	50.6845	42.3939	1745.75	1794.25	1.00431	0.006201	0.92471	0.994909
Gm15856	2461	1.03167	0.347788	0.611346	0.88877	0.872029	0.677057	0.464197	0.8017	26	25.5	1.03357	0.047637	0.927547	0.995592
1700109K24Rik	11916	6.68004	8.41014	9.02463	7.2768	7.69877	7.18722	9.13888	7.1191	274.25	280.5	1.00769	0.011057	0.928108	0.995622
Col19a1	325582	10.5746	15.2394	13.1294	11.6096	9.91622	14.4526	15.3765	10.358	440.25	451.5	1.00909	0.013047	0.928527	0.995744
Il22	5105	8.92392	8.09397	8.55885	9.38763	8.3964	7.89032	6.99197	11.4803	308.5	309.75	1.01014	0.01455	0.932423	0.996576
Trmt1	13501	67.9095	71.7392	67.5101	69.2407	70.2357	69.0338	67.9759	70.3251	2428.5	2501.5	0.996852	-0.004548	0.934868	0.997491
Inpp5e	12954	85.4478	82.1728	92.5753	94.0152	86.4056	85.804	93.0135	88.3794	3119.25	3181.25	1.00349	0.005022	0.936072	0.997701
Dhx58os	10103	2.50179	2.97201	3.37696	3.30511	3.31371	3.09884	2.29197	3.52748	106.5	110.25	0.993601	-0.009261	0.967035	1
Fam174b	36617	27.0555	19.5077	25.2399	29.1628	28.4032	23.2803	22.3105	26.9371	895.75	910.75	1.00252	0.003635	0.980908	1
Fam184b	109909	19.0858	17.9585	19.5922	18.0531	20.1065	17.7597	19.7864	17.1885	657.75	676.75	0.998736	-0.001825	0.991815	1
Gipc2	72697	4.79725	4.36316	2.91117	3.83282	3.98642	3.9061	2.95926	4.93847	140.5	141.5	1.01082	0.015528	0.953375	1
Lhx1os	10171	58.934	57.9857	51.7315	60.353	56.5573	60.3362	53.6148	58.1393	2017.25	2062	1.00289	0.004162	0.950897	1
Mthfr	20474	45.2128	40.5963	42.9689	46.716	43.1779	44.9462	43.6055	43.869	1548.75	1582.5	1.00136	0.001958	0.982727	1
Kcnmb4	56017	8.87233	8.28368	8.35506	7.41567	8.44623	9.71317	7.60123	7.34357	290	300.75	0.993725	-0.009082	0.954542	1
Ptpn1	47328	43.1495	48.0264	43.1727	43.6053	46.8653	47.9409	41.2845	41.5281	1561.25	1610	1.00177	0.002545	0.963778	1
Btbd10	53766	51.4286	55.1718	53.9149	56.4924	57.4543	55.102	50.1333	54.0025	1906.25	1958.5	1.00203	0.002921	0.958514	1
Gad1os	73417	0.438458	0.474256	0.349341	0.611029	0.249151	0.234366	0.783333	0.673428	16.5	16.75	0.985949	-0.020415	1	1
Mreg	52865	31.9301	30.8267	28.9953	29.3016	30.5958	29.5822	32.0006	28.7329	1066	1090.75	1.00247	0.003564	0.959966	1
Rell2	4100	32.1106	43.3154	29.8104	39.6891	37.572	36.8736	33.9734	36.782	1267	1310.5	0.998518	-0.00214	0.98861	1
Eda	425156	1.47013	1.67571	2.03782	1.6109	1.94338	1.64056	1.4216	1.82788	59.5	61.75	0.99178	-0.011909	0.973374	1

## Sheet: Kozareva, granule cell
Gene	GeneLengths	R8	R10	R13	R16	R7	R9	R12	R15	Mean DR	Mean AL	FC	logFC	PValue	FDR
St3gal5	56979	128.288	131.654	130.653	125.122	108.879	120.724	124.608	105.472	4532.75	4147.5	1.12324	0.167671	0.005177	0.078341
Rnf112	5689	1150.57	1096.39	1164	1164.51	982.179	1025.92	1131.86	998.149	40299.8	37239.2	1.10741	0.147186	0.007796	0.103442
Fat2	85955	922.439	958.851	999.318	1046.78	1096.66	1026.08	1227.89	1061.58	34527	39711.5	0.891499	-0.165695	0.007867	0.104078
Lrrc3b	81472	11.3999	9.67483	9.86887	9.47095	12.3579	12.0047	10.9667	12.8593	357	434	0.841041	-0.249751	0.008966	0.112255
Arglu1	25446	151.552	155.746	154.671	141.453	130.954	134.5	146.541	135.712	5302	4926	1.10333	0.141865	0.00983	0.118081
Cbln3	5479	1703.9	1710.33	1757.27	1675.44	1411.89	1555.54	1743.96	1419.62	60211.5	55195.8	1.11848	0.161539	0.011773	0.130926
Erc1	277371	112.864	123.18	113.361	119.54	129.135	132.026	122.722	131.735	4117.5	4647.75	0.910434	-0.135374	0.011848	0.131418
Reln	460248	425.588	567.843	525.787	480.825	422.859	450.66	480.879	406.27	17458.5	15880.5	1.1373	0.185611	0.017998	0.166211
Slit3	587283	10.6262	13.4373	16.3899	14.748	14.5255	18.4368	17.8426	14.8154	482.75	592	0.841609	-0.248777	0.045597	0.276486
Epb41l4b	151465	88.027	103.072	101.6	93.0153	99.7103	110.152	117.123	97.0699	3378	3824	0.910504	-0.135263	0.051646	0.294065
Sidt1	93016	56.4838	64.5937	64.5989	58.8255	56.0092	59.3987	52.2512	57.0811	2142.5	2027.5	1.08853	0.122387	0.055255	0.304486
Cux1	319355	135.2	151.509	145.355	145.814	147.946	152.833	167.111	152.868	5069.25	5583.5	0.932165	-0.101343	0.071329	0.348345
Gm15563	10058	2.06333	1.92864	2.35805	1.88864	1.61948	1.35411	1.71173	2.02028	72.5	59.75	1.23816	0.308199	0.08463	0.381609
Ralyl	710632	35.412	34.0516	32.9545	28.6906	30.3217	33.6185	28.287	27.0975	1153.75	1082	1.099	0.136186	0.103773	0.421976
Spred2	99651	90.4514	101.111	114.089	111.457	111.221	104.267	111.117	120.255	3659.25	4012	0.934812	-0.097252	0.173442	0.533748
Gabra6	14635	909.466	879.334	930.469	873.244	853.542	849.264	817.829	911.277	31619.2	30869.2	1.04822	0.067949	0.192581	0.557615
Crhr1	42668	71.0303	75.7229	72.1097	73.3513	77.3116	80.8823	69.9487	79.8493	2566.75	2777.5	0.949665	-0.07451	0.210668	0.579198
Nrep	27010	730.652	616.027	708.55	676.382	710.554	725.727	701.982	739.424	24126.2	25910.5	0.950651	-0.073013	0.210762	0.579198
Pik3r3	81438	190.781	186.731	185.966	182.003	193.092	196.737	187.391	199.495	6561	6996.25	0.961093	-0.057253	0.247575	0.619712
Grin2c	18074	477.094	529.808	506.602	530.901	479.267	465.555	541.109	465.467	17943	17570	1.04917	0.069252	0.247963	0.620184
Grm4	99016	644.121	713.534	726.163	783.645	779.171	660.339	807.819	774.282	25175.2	27155	0.950428	-0.073351	0.295177	0.665732
Cdh8	392000	40.6993	43.5051	41.4551	38.4115	37.871	38.5141	42.271	38.7702	1440.25	1416.25	1.04351	0.061444	0.330343	0.696527
Usp3	78505	171.05	153.849	154.467	170.838	162.048	154.343	134.675	176.695	5738.75	5645.75	1.03727	0.052799	0.481277	0.806788
Gabrd	13132	221.267	223.311	203.811	219.137	230.241	241.892	202.941	217.229	7633.25	8074.75	0.973188	-0.039209	0.527213	0.83259
Kif26b	410075	144.665	158.56	170.769	161.562	139.201	165.514	175.031	135.904	5576.75	5553.5	1.03371	0.047831	0.544042	0.842367
Gm15723	15105	1.41854	1.70732	1.16447	1.36093	1.37033	1.38015	1.18951	1.28272	49.5	47.25	1.07745	0.107617	0.574296	0.856715
Shf	20270	113.483	114.865	124.103	125.844	111.146	107.991	135.865	111.084	4206.75	4188.75	1.028	0.03984	0.574747	0.857025
Kcnk3	37101	119.828	110.723	111.585	116.707	112.866	107.157	114.222	117.241	4045.75	4059.5	1.01819	0.026008	0.63095	0.886428
Rps6ka1	40507	159.625	156.726	165.413	165.672	160.105	161.921	163.833	151.489	5698.25	5753.75	1.01712	0.024486	0.6335	0.887179
Sv2b	194368	246.775	238.93	240.929	232.969	220.922	245.824	263.432	211.36	8447.25	8494.5	1.02065	0.029481	0.652479	0.894089
Neurl1a	80621	169.916	168.108	162.531	175.088	167.679	170.983	175.118	173.328	5948	6184.25	0.984823	-0.022064	0.656189	0.895749
Kcnj12	48567	83.1266	79.2957	82.3862	89.6824	84.1384	79.9188	85.6444	80.1379	2947.5	2974.25	1.01568	0.02244	0.694168	0.911166
Pax6	28464	190.162	195.109	196.3	202.251	198.399	188.508	207.177	201.772	6892.25	7158.75	0.986376	-0.019791	0.698007	0.912433
Tmem266	111432	87.4596	95.6733	83.9	91.1822	91.7375	86.5331	82.424	92.1634	3145.5	3180	1.01625	0.023251	0.698454	0.912433
Gap43	92209	112.426	100.258	109.344	115.623	106.288	100.829	111.814	112.879	3862.25	3878	1.01561	0.022351	0.713429	0.918101
Diras2	26899	595.71	589.975	627.765	595.059	575.988	630.314	631.308	602.654	21186.5	21969	0.98839	-0.016848	0.742739	0.930505
Ntn4	106526	36.1857	34.3994	39.4173	37.2728	37.6218	36.3267	37.3969	38.1289	1296.75	1345.75	0.987066	-0.018782	0.763982	0.939476
Btg1	5803	135.948	119.133	121.309	108.319	112.292	121.402	121.939	123.43	4276.5	4305.25	1.01354	0.019396	0.772245	0.94321
Slc8a2	31237	183.456	203.171	189.692	207.722	197.602	192.102	216.751	186.123	6883.5	7145.75	0.990531	-0.013726	0.822936	0.9614
Gm27016	19407	0.412667	0.284554	0.582234	0.472159	0.498302	0.364569	0.522222	0.32068	15.5	15.5	1.02645	0.037668	1	1
Gm42912	19574	0.593208	1.77056	1.45559	1.08319	1.02152	1.45828	1.27654	1.21858	42	44.75	0.978501	-0.031354	0.951594	1

## Sheet: Kozareva, Bergman glia
Gene	GeneLengths	R8	R10	R13	R16	R7	R9	R12	R15	Mean DR	Mean AL	FC	logFC	PValue	FDR
Gm6277	20198	12.4574	9.92777	12.3434	12.4983	16.4191	18.3847	17.4074	17.7657	417.75	629.75	0.677217	-0.562311	0	0
Tnc	87230	11.1678	16.4409	13.1585	13.7482	27.606	29.7645	36.4975	31.5549	475	1123.25	0.434832	-1.20147	0	0
Col9a2	15937	14.3144	12.1726	14.6432	14.9702	20.3557	22.8377	20.1346	21.1649	495.5	762	0.66558	-0.587316	0	0
Tubb2b	3718	106.932	88.2749	89.897	105.597	129.658	144.291	130.701	124.039	3457	4779.5	0.740164	-0.434083	0	1e-06
Itih3	15188	145.31	119.228	132.4	136.565	114.51	95.5692	94.7543	89.3735	4717.5	3579.75	1.35484	0.438123	0	5e-06
Cacng5	40450	28.3966	28.2024	29.0826	31.4402	38.2198	35.9101	39.8339	35.2107	1031	1346	0.786207	-0.347019	0	4.7e-05
Plekho2	27342	26.5138	25.5782	20.6402	26.7186	38.4939	28.202	33.9444	35.7879	877	1228.5	0.730278	-0.453482	5e-06	0.000531
Bcl6	23800	159.779	166.749	218.629	196.501	115.88	157.077	143.35	124.745	6513.5	4878.5	1.37266	0.456972	6e-06	0.000563
Icosl	14611	17.6157	14.6387	18.2822	17.4977	13.8777	12.0829	9.8932	13.1479	601	443	1.39014	0.475231	1.6e-05	0.001199
Slc20a2	92824	141.648	131.306	147.684	147.869	128.736	119.839	116.659	118.267	5010.5	4369.5	1.17727	0.23545	4.9e-05	0.00298
Slc14a1	42028	18.441	19.8239	16.5646	15.5535	22.4734	21.9523	22.3685	21.8062	617.75	799	0.794793	-0.331348	7e-05	0.003951
Ttll3	25327	115.521	84.8603	115.923	121.289	94.4781	72.2107	76.7956	90.2714	3878	3006.75	1.31338	0.393285	0.000149	0.006886
Ptch2	20026	4.59092	3.63596	3.14407	3.77727	6.35336	4.19255	5.86049	6.54187	134.25	205.5	0.663714	-0.591366	0.000193	0.00831
Cd70	3780	0.77375	1.16983	1.19358	0.999866	1.74406	1.64056	2.05988	1.44306	36	62.25	0.597314	-0.743438	0.000259	0.010531
Ptch1	65270	240.662	265.963	245.761	266.77	301.697	283.687	289.05	294.929	8947.5	10540.8	0.8726	-0.196608	0.000271	0.010771
Lxn	5928	20.0143	20.1401	15.3128	18.2753	22.7973	27.4469	21.9913	22.4797	649.25	857	0.779108	-0.360105	0.000296	0.011414
Creb3l1	42174	2.99183	3.79405	3.37696	4.05501	5.68065	4.14046	7.42716	4.74606	124.5	197.75	0.647226	-0.627659	0.000309	0.011814
Cyp4f14	12272	9.05288	8.28368	9.75243	9.41541	7.82335	6.95286	6.61481	6.99083	321.75	256.75	1.28672	0.363697	0.000332	0.01256
Tmc7	48895	21.3555	21.6261	21.7465	22.4137	27.1326	26.0927	24.6895	25.2375	766.5	932.25	0.845241	-0.242566	0.00038	0.01364
Slc13a5	25233	5.39046	6.89252	7.51082	5.83255	8.81995	9.27047	7.83333	8.08114	223.75	308	0.751852	-0.411479	0.000695	0.021211
Gli1	12092	19.06	17.8004	14.5559	18.4142	23.495	18.6972	23.3549	22.1269	616.25	789	0.798266	-0.325058	0.000939	0.026014
Trib2	25195	34.3287	34.6523	30.1306	32.9123	41.6083	37.785	35.0759	43.0673	1161.75	1418.25	0.839251	-0.252825	0.000941	0.026037
Fzd1	4196	63.7828	67.376	68.2961	61.6862	52.7453	60.7529	59.6494	46.9155	2292.75	1992.25	1.18742	0.247834	0.001061	0.028408
Cdc42ep1	8273	25.9464	26.6848	21.6009	24.5245	35.803	24.6865	29.5055	38.7382	868.75	1152.5	0.768578	-0.379736	0.001078	0.028509
Hoga1	25343	0.9285	0.916896	0.756905	0.999866	1.42016	1.17183	1.56667	1.53926	31.75	51	0.637444	-0.64963	0.001158	0.029712
Gm12532	5708	1.13483	1.26468	0.931575	0.666577	0.622878	0.520813	0.435185	0.64136	35	20	1.79343	0.842724	0.001473	0.034823
Traf1	20022	4.79725	2.68745	4.25031	4.72159	5.1076	6.35392	6.55679	5.54777	146.75	212	0.702485	-0.50946	0.001562	0.036074
Tex36	15134	0.644792	0.474256	0.407564	0.916544	0.373727	0.234366	0.203086	0.352748	21.75	10.5	2.10051	1.07074	0.002222	0.046257
Tmem198b	4334	9.02708	11.6351	9.49042	9.30431	10.7384	15.2338	14.9123	10.9031	344.75	467.5	0.761747	-0.392617	0.002777	0.053532
Gpd1	7490	204.27	216.767	202.356	211.305	179.638	199.315	189.741	149.629	7333.75	6517.5	1.16314	0.218022	0.003129	0.057961
Pipox	13481	1.05746	1.1066	1.2518	1.55535	1.91846	1.61452	2.37901	1.53926	43.75	67.25	0.668533	-0.580929	0.004764	0.073859
Myh14	65040	161.688	159.761	176.242	172.171	141.892	145.697	166.966	138.758	5893.75	5343	1.13079	0.177336	0.005194	0.078475
Sat1	3317	70.1791	65.7319	56.6514	70.2406	62.9107	50.2845	45.1142	61.1537	2318.75	1979.5	1.19902	0.261851	0.007423	0.099845
Gm16958	6984	0.386875	0.663959	0.436676	0.499933	0.174406	0.130203	0.435185	0.256544	17.25	8.75	2.00458	1.0033	0.008017	0.104977
Pyroxd2	26917	7.1185	5.78593	7.91839	6.638	5.68065	5.15605	5.91852	5.48363	242.5	200.25	1.23841	0.308493	0.009223	0.114088
Plscr1	22528	4.25563	5.81754	4.89077	4.08279	5.90488	6.84869	5.94753	5.45156	166	218.75	0.785778	-0.347807	0.00954	0.116126
Pxmp2	11904	3.63663	3.63596	4.83255	3.97169	3.58778	2.96863	3.07531	2.82198	141.25	113	1.28786	0.364975	0.010292	0.121418
Dusp6	4258	16.7388	16.1879	19.0391	17.3588	19.1597	21.7439	18.6549	20.7159	610	723.25	0.864857	-0.209466	0.011992	0.132514
Ttyh3	28453	131.486	164.946	145.675	162.839	173.484	165.124	179.006	164.669	5295.5	6152.25	0.88761	-0.172002	0.012135	0.133384
Aqp9	58023	3.095	3.06686	2.41627	3.13847	2.71575	1.71868	2.08889	2.24476	103.25	79.25	1.33664	0.418607	0.012712	0.13661
Bmpr1a	92607	54.7041	55.077	53.7402	49.7156	58.7499	59.5029	56.6901	59.8389	1874.75	2115.75	0.909284	-0.137197	0.01556	0.153784
Spred1	60905	135.999	119.987	127.655	131.621	140.671	144.005	133.805	149.758	4548	5114.5	0.908301	-0.138758	0.016177	0.157029
Tom1l1	44901	20.2723	19.6974	18.1657	19.4418	21.8506	23.3064	20.7728	21.9024	683.25	792.75	0.884275	-0.177432	0.016445	0.157863
Slc12a4	22507	27.1586	30.8267	27.3941	26.4687	34.4576	31.6134	33.5673	27.8671	980.5	1155.75	0.876946	-0.189441	0.0175	0.163123
Mfn1	49774	141.467	136.681	143.259	141.481	131.328	129.813	131.02	128.368	4955.75	4693.75	1.08286	0.114845	0.01843	0.168669
Ctif	266330	40.4155	42.525	44.2207	46.9382	47.2391	46.3784	51.816	48.1982	1530.25	1741.5	0.9006	-0.151042	0.018701	0.169817
Msx2	6190	3.89454	3.5095	3.11495	3.7495	4.85845	4.42691	3.48148	5.13088	126	161.25	0.799661	-0.322539	0.025018	0.201311
D930048N14Rik	6727	3.35292	4.52124	3.58074	4.3883	3.4632	3.09884	2.69815	3.36714	138.5	114	1.25205	0.324292	0.025619	0.204073
Ccdc78	3933	5.80313	4.14184	4.25031	5.16598	6.60251	4.47899	6.17963	7.37564	172	220	0.790649	-0.338891	0.030599	0.224712
Smo	25862	17.8478	16.599	17.4088	15.5535	18.3624	19.0618	18.3938	20.0104	593.75	681.75	0.891049	-0.166423	0.030904	0.226085
Syt10	59467	7.99542	8.59985	8.35506	7.58232	9.31826	9.40068	10.5605	8.49802	285.5	341	0.861056	-0.215821	0.030917	0.226091
Fxyd7	8954	2.99183	3.54111	3.84275	3.66618	4.23557	4.89564	3.82963	4.1047	123	154.5	0.820849	-0.284811	0.036021	0.245557
Trp53cor1	21749	1.72804	1.13822	1.2518	2.05528	1.04644	0.937464	1.30555	1.21858	55	40.25	1.38409	0.46894	0.039062	0.255566
Proca1	12371	5.80313	4.93227	5.73501	5.777	6.17895	6.9789	6.38271	6.38153	196.5	233.75	0.860796	-0.216256	0.043862	0.271049
Rasl11a	2655	6.62846	5.21682	6.22991	7.499	5.38167	6.61433	4.38086	4.48952	226.5	190.25	1.2251	0.292893	0.051199	0.293187
Rab34	3763	8.3565	9.67483	6.11346	8.8877	6.95132	8.17677	6.26666	5.93258	290	248.5	1.20702	0.271446	0.058113	0.31262
Tesk2	85008	9.38817	9.76968	9.05374	9.85979	8.8947	8.61946	8.84876	6.89462	334.75	302	1.14297	0.19279	0.059706	0.316531
Nf1	241919	129.758	134.562	125.384	125.344	134.367	141.583	137.083	137.7	4526.75	4962.25	0.936333	-0.094906	0.060946	0.320495
Septin8	30308	487.592	499.613	535.627	527.929	544.171	543.312	566.756	538.037	18028.5	19754.5	0.93675	-0.094264	0.064966	0.330942
Sugct	838081	2.94025	3.5095	1.95049	1.80531	2.1427	1.92701	1.91481	1.85994	89.25	71	1.29729	0.375503	0.06734	0.338499
Akt2	49274	161.456	132.476	140.61	154.313	146.177	125.516	128.931	139.945	5209	4873.75	1.0911	0.125786	0.073424	0.35302
Aass	60813	17.951	12.5204	20.0289	18.192	18.0884	11.7964	10.9086	15.8095	608.75	512	1.21547	0.281517	0.07609	0.359835
Wee1	21240	15.9393	18.085	17.9619	16.2756	18.6116	20.9888	19.6994	16.3868	598.25	685.75	0.901243	-0.150013	0.097275	0.406649
Slc35d1	44515	20.4786	19.9504	20.6984	20.6361	21.8256	23.2803	20.1636	23.9548	719.75	803	0.918032	-0.123384	0.102917	0.419826
Mthfs	167037	4.74567	3.82567	3.87186	4.30498	3.58778	3.48945	3.85864	3.75196	148.25	132	1.14656	0.19731	0.12073	0.453029
Pou3f3	8251	34.1482	40.1221	33.7405	36.0785	39.341	36.0142	39.921	39.7002	1262.75	1394	0.930638	-0.103707	0.136071	0.477899
Epb41l5	103963	9.285	10.2439	9.11197	8.7766	10.6886	9.84337	10.2994	10.1656	328.25	369.75	0.912614	-0.131923	0.153659	0.504308
Ramp2	13518	18.0542	19.16	17.467	18.6642	19.4836	18.7753	12.3012	14.4947	644.5	594.75	1.1262	0.17146	0.159687	0.513239
Asb8	30988	34.7156	33.767	38.9806	38.1338	36.1768	33.7747	33.7413	32.7414	1281.5	1233.25	1.06811	0.095053	0.164454	0.519808
Gm3455	56442	0.619	0.822044	0.873352	0.916544	0.872029	1.11975	0.783333	1.34686	28.25	36.75	0.787397	-0.344837	0.165205	0.520537
Gdf10	14396	140.384	151.256	138.514	143.481	150.637	161.634	159.162	136.097	5037.75	5495.75	0.945108	-0.08145	0.183549	0.546434
Fam120c	127667	49.8037	49.6072	55.7198	50.8265	50.8767	52.6542	59.4173	55.9587	1811	1964.25	0.942747	-0.085057	0.185613	0.549783
Gpc4	112231	3.14658	4.20507	3.34785	3.16624	3.81201	4.53107	4.0037	3.46334	121	143.25	0.873168	-0.195669	0.185848	0.550171
Hacl1	42556	0.77375	0.505873	0.756905	0.638803	0.647793	1.14579	1.01543	0.609292	23.75	31	0.785911	-0.347563	0.213857	0.582483
Metrn	3915	24.2958	31.3641	25.269	29.4961	29.5244	27.8114	28.3741	33.7676	966	1071	0.925362	-0.11191	0.216318	0.585745
3110082J24Rik	2502	0.954292	0.853661	0.494899	0.666577	0.573048	1.04163	0.812345	1.47513	26.25	34.25	0.771633	-0.374013	0.217169	0.587269
Dlg5	111967	50.268	54.5711	59.6499	60.3808	56.6072	57.9665	67.3956	57.6903	1974.5	2155	0.939749	-0.089652	0.217612	0.58779
Nckap1	80868	218.223	221.098	220.201	217.776	232.682	227.361	226.586	228.004	7714.75	8247.5	0.960382	-0.05832	0.218259	0.588575
Rasa2	92317	39.2291	37.0236	39.4464	38.4393	37.5471	36.8736	32.2617	39.0268	1357.75	1313	1.05946	0.083322	0.228481	0.600297
Tiparp	27108	11.7868	11.066	12.78	10.5264	11.162	14.3744	12.3302	12.4424	406.25	453.25	0.918846	-0.122104	0.229246	0.600973
Rbm24	12661	3.73979	4.48963	3.66808	3.11069	4.31032	4.84356	3.91666	3.78402	131.25	153	0.886935	-0.1731	0.231585	0.603194
Fam171a1	113582	21.7166	24.7878	25.2399	24.3023	25.5878	25.2855	27.2136	24.051	842	921.5	0.94063	-0.0883	0.235263	0.607528
Greb1	130271	6.00946	4.86903	5.35656	5.69368	6.05438	6.1456	6.3537	5.48363	194	217.25	0.914666	-0.128683	0.252429	0.624208
Grina	3140	262.043	242.187	257.697	249.717	237.566	251.136	257.078	222.488	8915.75	8744.5	1.04624	0.06522	0.256104	0.630285
Frem1	154419	4.22983	4.48963	4.13386	4.47162	4.01133	4.92168	5.68642	4.61779	152.25	172.5	0.903187	-0.146903	0.257757	0.632611
Epc1	80157	82.0175	80.7184	84.6569	80.3504	78.5325	81.351	77.1148	79.4966	2883.5	2853.25	1.03685	0.052203	0.313317	0.681651
Ppm1m	4799	13.6954	12.5836	14.9634	14.2481	13.2299	13.463	14.071	11.4483	489	472.5	1.0635	0.088822	0.337401	0.70237
Rps6ka3	157937	114.489	111.008	115.312	113.901	115.581	118.511	114.628	122.051	4003	4236.75	0.967397	-0.04782	0.34024	0.70404
Gna13	38538	59.2177	59.946	59.0095	56.6591	62.5619	61.1695	58.9821	60.833	2064.75	2197.5	0.965136	-0.051196	0.340635	0.70432
Slc8b1	22856	16.1972	14.86	14.061	16.109	16.2945	12.812	11.1697	16.515	540.25	511.5	1.08003	0.111067	0.35236	0.713942
Rmnd5b	12225	29.1962	28.8348	27.1903	30.8292	30.3217	34.7382	28.7802	28.284	1022	1106.25	0.950756	-0.072853	0.355683	0.716265
Lgr6	121975	5.95788	4.67933	4.36676	4.91601	5.4315	3.3332	3.80062	5.38742	176.5	161.25	1.11375	0.155422	0.361006	0.720904
Bcl2	176096	19.318	18.4644	18.6315	21.1083	21.1779	21.6919	16.9722	22.1911	683.25	740	0.946364	-0.079534	0.390946	0.745866
Grhl1	45108	2.19229	2.75069	2.00871	1.77754	2.4666	1.84889	2.8142	2.56544	76.25	86.75	0.901483	-0.149628	0.414128	0.765003
Dennd3	59682	5.80313	5.34329	6.98681	6.02697	6.752	7.03098	7.25308	5.00261	212.75	236.75	0.927189	-0.109065	0.420007	0.768202
Nt5c2	131836	64.9434	62.8232	64.9774	67.0466	70.4849	65.5443	64.8426	67.0542	2287.75	2418	0.970875	-0.042643	0.439344	0.780051
Fam222b	62040	39.1518	41.8926	40.2906	41.9388	40.4622	44.5035	39.95	44.1256	1434.25	1521.5	0.967065	-0.048316	0.441062	0.780873
Sema4b	39686	14.9076	15.2394	15.4874	14.9147	16.7679	15.7806	17.7846	13.2441	532.25	576.25	0.95222	-0.070633	0.455959	0.791268
Wdr49	207168	0.103167	0.411022	0.524011	0.555481	0.523218	0.416651	0.261111	0.769632	13.75	17.5	0.809444	-0.304997	0.466116	0.797677
Pdlim3	34087	1.88279	1.32792	1.60114	1.66644	1.54474	1.64056	1.82778	2.18062	57.5	64	0.912562	-0.132006	0.468567	0.799779
Srrm2	34209	1403.04	1672.16	1773.31	1573.48	1466.7	1609.55	1707.9	1419.62	56213.5	55953.5	1.03657	0.051823	0.483362	0.808481
Nr2f1	10784	34.1998	35.917	32.6342	35.9396	38.0205	36.0142	33.4802	35.5955	1219.25	1293.25	0.969649	-0.044465	0.504539	0.819606
Zim1	25181	9.80083	9.29542	10.946	10.7763	11.2866	9.99961	12.1272	9.42799	359.5	387.25	0.953739	-0.068334	0.518255	0.828912
Aplp2	62258	922.388	1004.44	1053.79	1010.09	1013.32	1007.57	1048.07	1021.46	35024.5	36835.2	0.976938	-0.033661	0.521424	0.830685
Npy	6797	10.523	8.6947	6.6957	7.24903	8.84487	7.96844	6.87592	7.50391	293.5	283	1.06401	0.089512	0.526957	0.832393
Wipf2	41402	110.105	115.213	124.831	124.483	113.164	108.824	117.181	123.847	4170.75	4155.5	1.02682	0.038179	0.526764	0.832393
Ranbp3l	69984	5.44204	6.51312	6.81214	6.27694	6.70217	5.72894	4.61296	6.60601	219.25	213.5	1.05832	0.081783	0.536851	0.838317
Cox7b2	105381	0.876917	1.39115	0.931575	1.02764	1.17101	0.911423	1.01543	1.6034	36.75	41.75	0.901665	-0.149337	0.555733	0.847853
A830082K12Rik	81374	25.1985	24.44	23.9007	26.1909	26.6094	24.4782	23.2389	28.8291	878.5	927	0.968888	-0.045598	0.560056	0.85031
D330050G23Rik	12639	3.68821	2.14996	3.34785	2.2497	2.79049	1.79681	2.78518	3.2068	101.75	94.25	1.08896	0.122954	0.571863	0.855606
Wif1	66690	1.26379	1.77056	2.41627	2.69408	1.6444	1.92701	1.39259	2.46924	71.25	66.25	1.09917	0.136415	0.581754	0.860788
Cdyl2	158591	9.15604	10.7814	11.732	14.998	12.8562	11.3537	12.6784	12.0896	409.75	441.5	0.953977	-0.067973	0.597629	0.869698
Crlf3	34498	24.0894	24.6297	24.5703	24.7745	23.0216	26.6136	21.4401	24.4679	862.25	862	1.02726	0.038796	0.616494	0.87942
Hnrnpa2b1	8962	1087.76	1027.46	969.333	1010.95	1069.88	1093.47	940.232	1083.8	36092	37784.2	0.979227	-0.030285	0.617779	0.879939
Syde2	33850	3.43029	4.23669	3.98831	4.33275	3.31371	5.02585	5.28024	3.33507	140	153	0.942725	-0.08509	0.62633	0.884366
Pwwp2a	39493	43.2526	40.5647	41.1931	39.5503	40.9854	40.337	41.1685	45.7931	1449.75	1510.25	0.980233	-0.028803	0.641726	0.890025
Cr2	39905	0.386875	0.252937	0.611346	0.444385	0.323897	0.572894	0.116049	0.448952	15	13.25	1.15974	0.213801	0.642976	0.89044
Tdo2	19112	12.251	13.0895	13.5952	12.9427	17.5901	12.187	9.31296	15.3285	455.5	493.25	0.953548	-0.068623	0.649477	0.893389
Xrcc4	315581	6.96375	5.40652	6.11346	5.8881	5.38167	6.79661	4.84506	6.38153	215.75	210.75	1.04471	0.0631	0.650537	0.893731
2810032G03Rik	40761	6.24158	5.46976	5.03633	5.36039	5.48133	5.85915	4.35185	5.64397	195.25	192.75	1.03785	0.053604	0.676773	0.904235
Klf15	12662	22.3356	21.6261	27.2486	25.1077	22.6977	26.8479	24.0512	20.1708	847.5	850	1.02773	0.039464	0.682288	0.906316
Abcb9	34268	28.7577	31.2693	26.4626	31.7735	31.2934	28.202	28.6642	27.9954	1039.25	1050	1.01865	0.026654	0.720617	0.920339
Bok	10104	5.90629	8.8844	4.59965	5.63813	6.97623	5.91123	5.57037	5.48363	217.75	217.5	1.04273	0.060363	0.723131	0.921341
Kansl1l	98314	19.7306	21.3099	20.5238	18.3864	17.8143	20.9888	21.0049	18.7277	701.5	707.25	1.01884	0.026928	0.74486	0.931282
Mllt3	263439	44.7743	44.0426	45.0358	41.9111	43.4021	44.4254	43.9827	46.4986	1546.25	1603.5	0.987464	-0.0182	0.752164	0.934635
Zfp277	130856	10.9099	9.29542	9.66509	9.19321	9.29334	10.1038	9.08086	9.94108	345	346	1.01961	0.028024	0.786989	0.949808
Sh2b2	28409	5.69996	4.93227	5.26922	5.66591	5.53116	6.11955	6.61481	2.5013	190.5	190.75	1.03768	0.053369	0.7959	0.952515
Cdc14a	156192	5.00358	3.8889	4.07564	4.36053	3.98642	3.82798	4.84506	4.29711	153.5	152	1.02852	0.040576	0.798638	0.952868
Phf21a	271549	99.5816	103.04	109.315	107.791	103.547	104.423	101.253	107.46	3689	3751.75	1.00866	0.012435	0.815978	0.958971
Sox1	4831	13.4375	14.449	11.3245	15.248	15.3975	12.0308	13.7809	14.2382	479	499.75	0.983451	-0.024074	0.826921	0.962332
Spag9	129994	474.876	494.618	525.903	506.765	499.972	491.049	495.966	503.275	17591.8	17928.2	1.00732	0.01052	0.833402	0.965098
Gemin8	20058	5.59679	5.9124	5.56034	6.24916	6.22878	5.88519	5.57037	6.02879	205	214	0.983725	-0.023673	0.843055	0.968046
Id4	4798	96.8993	96.8748	80.6395	84.3498	84.3875	87.757	97.1333	93.3179	3157	3253.75	0.991136	-0.012844	0.852229	0.971331
Gm26703	10470	7.81488	7.52487	8.06395	6.33249	6.4281	7.83824	8.2395	6.83049	261.5	264	1.0152	0.021771	0.86163	0.974459
Chst10	34294	70.7723	66.8069	68.1214	67.0744	70.161	70.7525	68.0049	65.8998	2403	2483	0.993664	-0.009171	0.869506	0.976647
Slco4a1	18622	30.2536	26.2422	29.9851	30.1904	33.1869	27.2385	29.1284	28.3481	1030	1066.5	0.990923	-0.013155	0.87079	0.976806
Lims1	101225	26.8233	24.9459	23.2312	23.6357	22.7475	25.0511	26.0531	24.2113	869.5	882	1.00806	0.011577	0.886443	0.98149
Wdpcp	326754	3.714	2.43452	3.05673	3.36066	3.36354	2.73427	2.69815	3.59162	111.75	111.25	1.02136	0.030493	0.88721	0.981874
Smad9	45675	41.344	37.9089	42.4158	41.6611	39.8642	40.9359	42.8802	38.8985	1439.75	1465.75	1.00635	0.009125	0.888732	0.982334
Dach2	538876	0.954292	0.98013	0.902463	1.24983	0.896944	1.30203	0.928395	0.833768	36	36	1.02842	0.040433	0.892358	0.984067
Rfx3	249445	34.1482	38.3199	36.5934	34.8287	36.0522	36.6392	35.8592	34.6334	1261.75	1292.5	1.0051	0.007333	0.899781	0.987769
Sfxn1	36473	28.1387	29.2142	25.5892	25.6632	25.4633	30.6499	26.4592	25.3979	954.5	975.75	1.00634	0.009119	0.908048	0.99026
Gm10561	9371	1.57329	1.42277	1.28092	1.16651	1.59457	1.19787	1.01543	1.5072	48	48	1.02551	0.036345	0.91056	0.991198
Phf21b	70668	43.3042	47.4256	43.9005	44.1608	44.5732	46.6388	48.8278	37.8402	1569.25	1610.75	1.00552	0.007937	0.911014	0.99134
Camk1	9860	34.1998	33.3876	34.2936	34.4676	35.5041	33.8529	31.8265	34.6655	1200.25	1225.75	1.00485	0.006985	0.913856	0.992556
Arpc4	12333	89.6776	86.1566	82.6191	85.0997	85.3841	91.0642	81.7277	84.5313	3026	3094.25	1.00363	0.005227	0.926385	0.995188
Glipr2	21717	6.08683	5.3749	6.34635	5.30485	6.30353	5.28625	5.25123	6.12499	203.75	207	1.00853	0.012249	0.927656	0.995597
Casp12	27602	3.095	3.76243	4.25031	3.80505	3.71235	4.27067	3.36543	3.52748	130.5	134.75	0.999404	-0.000861	1	1
Elmo2	38448	260.625	265.204	244.975	256.466	254.358	270.12	268.77	235.507	9035.5	9297.5	0.999743	-0.00037	0.996648	1
Gas2l3	35144	3.30133	3.35141	3.28962	2.66631	3.06456	3.22904	3.16234	3.1106	110.75	113.25	1.00368	0.005301	1	1
Gpr153	11105	15.9393	20.3298	16.0114	13.887	14.4259	17.4993	19.8734	14.3344	577.75	595.75	1.00089	0.001277	0.991225	1
Gm10684	28430	2.37283	2.97201	1.92137	2.1386	2.06796	2.99468	2.26296	1.92408	82.25	84	1.01236	0.017721	0.943726	1
Gm29367	1326	1.80542	2.02349	1.83404	0.860996	1.04644	1.74472	2.29197	1.31479	57	57.25	1.02086	0.029789	0.944801	1
Slc25a21	484838	0.46425	0.53749	0.262005	0.277741	0.473387	0.416651	0.406173	0.256544	13.5	14.25	0.978615	-0.031186	1	1

## Sheet: Kozareva, Microglia
Gene	GeneLengths	R8	R10	R13	R16	R7	R9	R12	R15	Mean DR	Mean AL	FC	logFC	PValue	FDR
Ptk2b	127795	4.41038	3.63596	4.01742	4.02724	1.8188	1.64056	2.23395	1.79581	142.25	67.25	2.15846	1.11	0	0
Gpx3	7924	6.39633	5.31167	5.38567	4.02724	2.61609	2.63011	1.74074	1.92408	186.5	81.5	2.35861	1.23794	0	0
Itgb3	62476	1.16063	1.16983	1.28092	1.4998	2.4666	2.26554	2.72716	2.14856	45	86.75	0.533173	-0.907326	0	2.2e-05
C4b	15502	5.85471	9.10572	9.37397	5.33262	4.55947	3.43737	3.65555	4.1047	257.25	142.25	1.87969	0.910494	1e-06	8.3e-05
Slc14a1	42028	18.441	19.8239	16.5646	15.5535	22.4734	21.9523	22.3685	21.8062	617.75	799	0.794793	-0.331348	7e-05	0.003951
Sult1a1	3567	23.7025	20.9621	26.4917	22.9969	20.6297	18.2285	17.9876	18.375	830	680.25	1.25289	0.325259	0.000144	0.0067
Ucp2	8683	66.4393	49.3859	68.2379	65.4635	54.4894	54.1906	51.2938	43.9652	2209.75	1851.75	1.22507	0.292866	0.002007	0.043044
Cbr2	2625	0.644792	0.790427	0.989798	0.777674	0.697623	0.39061	0.290123	0.224476	28	15	1.94141	0.957102	0.002208	0.046214
Paox	21425	7.71171	6.13371	6.75392	6.99906	5.13252	4.92168	5.86049	5.90051	244.25	195.25	1.2729	0.348116	0.002711	0.052903
Lyz2	4990	2.81129	3.79405	3.40607	3.02737	2.49151	2.3697	2.14691	2.62958	113.75	86.75	1.3498	0.432742	0.003554	0.062609
Gmip	13191	12.5348	11.2873	13.5369	14.5258	17.0918	14.4526	14.3031	19.1125	457.75	582.5	0.801038	-0.320058	0.00378	0.065303
Cmtm7	25020	3.94613	4.29992	4.45409	3.49953	2.76558	3.43737	3.42345	1.92408	142	105.25	1.39668	0.482002	0.004112	0.068442
Pdgfb	19103	5.44204	7.05061	5.61856	5.47149	7.27522	7.1091	7.94938	7.1191	206	265.25	0.799724	-0.322426	0.004517	0.072014
Capn3	41346	4.48775	3.6992	4.4832	4.69382	3.4632	3.38529	3.27839	3.46334	153.5	122.5	1.28194	0.35833	0.004878	0.075074
Fcrls	12980	0.747958	0.632342	0.698681	0.88877	1.59457	0.963504	0.841358	1.6034	26.25	45	0.59748	-0.743037	0.005076	0.077182
Cd300a	14613	18.7248	10.0859	15.109	16.6089	22.025	16.7441	18.829	23.5058	540.5	727.25	0.748892	-0.417171	0.005577	0.082101
Slc40a1	18455	4.04929	3.13009	3.49341	3.55508	4.80862	3.82798	4.67099	5.29122	126	166.5	0.770365	-0.376386	0.005636	0.082604
Rrbp1	63868	83.1008	86.7889	96.3889	100.487	96.272	99.2409	108.158	116.343	3224	3757.75	0.874902	-0.192806	0.007991	0.104977
Adrb2	2143	2.99183	3.44626	3.37696	2.61076	3.63761	4.7394	3.56852	4.29711	108.75	146.25	0.764602	-0.387219	0.008632	0.11018
Ppcdc	55029	13.4117	12.2674	12.9838	12.5539	10.1155	11.6141	11.9821	9.04318	451.5	386.75	1.19872	0.2615	0.008849	0.111375
Cenpf	47480	0.180542	0.22132	0.407564	0.333289	0.373727	0.833301	0.522222	0.48102	10	20	0.517842	-0.949417	0.009715	0.117386
Blnk	65607	0.206333	0.347788	0.0873352	0.166644	0.448472	0.338529	0.49321	0.352748	7	14.75	0.492983	-1.02039	0.011048	0.126419
Anapc15	38134	7.94383	8.41014	8.82085	9.02657	7.02606	7.2393	7.22407	7.47185	300.5	260.5	1.18286	0.242275	0.011056	0.12643
Zfp652	122442	118.126	117.9	121.483	117.845	123.629	128.016	136.126	132.281	4181.25	4673.75	0.915578	-0.127246	0.012761	0.136875
Sall1	16927	4.84883	4.74256	4.42498	5.61036	6.27861	4.71336	6.70185	7.31151	173	223	0.788892	-0.342101	0.014364	0.146895
Rab32	13263	0.9285	1.58085	0.84424	0.7499	0.772369	0.598935	0.49321	0.673428	35.5	23	1.59853	0.676747	0.014858	0.149728
Klhl6	36541	0.412667	0.632342	0.436676	0.583255	0.672708	0.911423	0.841358	0.769632	18	28.75	0.644765	-0.633155	0.015844	0.154867
Abcc3	49702	0.541625	0.948513	0.640458	0.583255	0.448472	0.442691	0.49321	0.256544	23.5	15	1.61855	0.6947	0.017075	0.160898
Rsrp1	4079	282.883	279.59	299.822	293.711	234.003	242.282	296.535	263.31	10171.2	9282	1.11772	0.160561	0.017129	0.161083
Ivns1abp	19945	150.623	140.886	135.137	136.954	161.649	163.692	141.638	155.53	4967.25	5626.5	0.906394	-0.14179	0.019365	0.173489
Fermt3	20511	4.15246	3.95214	5.32744	4.27721	5.38167	5.83311	4.99012	5.5157	155.75	196	0.816081	-0.293216	0.019572	0.174557
Trem2	7746	1.39275	1.83379	1.63026	1.94418	2.34202	2.52594	2.14691	1.92408	59.5	81.25	0.756519	-0.402552	0.019971	0.176056
Oas2	19520	0.876917	1.07498	1.13536	1.02764	1.12118	1.45828	1.50864	1.63547	36	51	0.722722	-0.468488	0.020656	0.179426
Mpeg1	4504	5.36467	7.24031	6.52103	5.58259	6.57759	7.44763	7.31111	9.04318	215.5	271	0.814505	-0.296005	0.021901	0.185627
Lat2	15003	2.476	2.14996	2.09604	2.3608	2.86524	3.15092	2.78518	2.62958	80.25	103.5	0.795815	-0.329496	0.023306	0.191923
Selplg	14108	8.17596	9.35866	7.07415	8.1378	8.72029	9.63504	10.3864	9.97315	287.25	347.25	0.847302	-0.239051	0.024204	0.197263
Pag1	146200	39.1775	45.086	44.0169	44.0219	46.1179	48.5398	52.1352	44.799	1510.5	1727.25	0.900008	-0.151991	0.024262	0.197484
Slc7a7	48338	1.62488	1.83379	1.13536	1.52757	1.89355	2.2395	1.76975	2.21269	53.75	73	0.755411	-0.404666	0.026226	0.206304
Serinc3	21859	359.278	378.899	380.141	372.589	339.643	350.872	341.968	354.8	13096.8	12489.2	1.0761	0.105805	0.028226	0.213985
P2ry13	2990	1.31538	1.2963	0.931575	1.24983	2.04304	1.45828	1.6537	1.34686	42.25	59.25	0.735422	-0.443355	0.03048	0.224277
Slc2a5	24886	0.257917	0.158085	0.262005	0.416611	0.498302	0.729138	0.580247	0.192408	9.75	18.5	0.548601	-0.866172	0.0312	0.227124
Lsp1	34058	0.799542	1.16983	1.42647	0.805448	0.672708	0.520813	1.01543	0.609292	36.5	25.25	1.48702	0.572425	0.039158	0.256082
Cd209f	3048	0.438458	0.284554	0.436676	0.416611	0.672708	0.729138	0.435185	0.577224	14	22	0.655624	-0.60906	0.040464	0.260319
Plekhg5	42902	10.9873	10.3388	11.9067	11.5818	12.632	12.9162	13.4907	11.8331	394.75	459.25	0.882085	-0.18101	0.040685	0.261072
Ms4a6b	14744	0.567417	0.663959	0.582234	0.638803	0.249151	0.651016	0.348148	0.288612	21.5	14	1.57714	0.657308	0.041517	0.264156
A630001G21Rik	61560	0.232125	0.505873	0.378452	0.416611	0.199321	0.260407	0.116049	0.288612	13.25	7.75	1.75025	0.807562	0.04499	0.27389
Ptbp3	77496	23.1609	23.4599	23.7261	21.9137	20.3058	19.3742	20.8599	22.8645	811	747.75	1.10898	0.149238	0.045506	0.276145
Tal1	15329	0.77375	0.853661	0.611346	0.860996	1.09627	0.677057	1.18951	1.47513	27.25	39.25	0.706297	-0.501653	0.047738	0.283448
Siglech	10747	2.34704	2.18158	2.12516	2.27747	2.29219	2.68219	3.22037	2.85405	78.75	98.75	0.813989	-0.296919	0.049169	0.287967
Hk3	15400	0.361083	0.347788	0.407564	0.472159	0.92186	0.416651	0.580247	0.545156	14	22.5	0.643797	-0.635321	0.052896	0.298146
Pik3r5	65728	0.77375	1.01175	0.931575	1.13874	0.772369	0.442691	0.812345	0.737564	33.75	24.75	1.39674	0.482066	0.053733	0.299862
C5ar1	12797	0.257917	0.474256	0.320229	0.416611	0.149491	0.338529	0.116049	0.256544	12.75	7.75	1.68395	0.751845	0.05373	0.299862
Ctss	29617	9.62029	8.82117	9.14108	9.77647	11.6603	9.94753	9.95123	10.9031	329.5	383.25	0.881435	-0.182074	0.05438	0.301411
Csf1r	31551	18.2347	15.8402	20.1453	18.8586	20.9287	18.1503	21.121	22.4155	644.75	741	0.88726	-0.172571	0.056761	0.309267
Plin2	21674	10.6262	9.86453	9.81065	10.1653	11.6603	12.3433	11.4018	10.2938	356.75	414	0.885765	-0.175005	0.057008	0.309839
A830008E24Rik	80354	0.593208	0.442639	0.989798	0.666577	0.274066	0.468732	0.522222	0.513088	23.75	15.75	1.53066	0.614155	0.05819	0.31286
Ccr5	26156	0.825333	1.35953	0.232894	1.05541	1.49491	1.17183	1.21852	1.37892	30.25	47.5	0.658945	-0.601771	0.063881	0.328762
Sash3	15129	0.103167	0.126468	0.320229	0.388837	0.398642	0.260407	0.37716	0.577224	8.25	14.25	0.592579	-0.75492	0.06402	0.329162
Ncf2	36797	1.75383	1.54924	1.60114	1.13874	1.91846	2.21346	1.56667	2.02028	53.25	69.75	0.783814	-0.351417	0.064086	0.329205
Hcls1	28229	1.00588	0.790427	1.10625	1.16651	1.37033	1.09371	1.36358	1.5072	36	47.75	0.77051	-0.376114	0.064738	0.330258
Lyve1	12632	1.26379	2.30805	2.41627	2.2497	1.89355	1.61452	1.27654	1.44306	71.5	56.75	1.31214	0.391919	0.066474	0.336077
Nek7	137266	22.6709	24.2187	23.2603	21.7749	25.0646	24.5563	26.1401	24.3717	807	902.5	0.918648	-0.122416	0.073539	0.353305
Arap3	26341	5.82892	6.98738	7.30704	8.47109	8.77012	7.00494	8.35555	9.49213	250.75	301.25	0.852283	-0.230596	0.074873	0.356828
AU020206	13061	1.13483	1.39115	0.960687	1.27761	1.59457	1.24995	1.62469	1.6034	41.75	54.5	0.786008	-0.347384	0.075286	0.357953
Birc3	24487	2.91446	1.96026	2.29983	2.16638	1.74406	1.69264	2.17592	1.95615	83	67.75	1.24517	0.316343	0.078288	0.364958
Fcer1g	4793	1.77963	1.51762	1.80493	1.36093	1.66931	1.24995	0.957407	1.12238	57	45.75	1.28472	0.361452	0.078481	0.365351
Cd4	23529	0.361083	0.411022	0.320229	0.333289	0.174406	0.364569	0.174074	0.192408	12.5	8.25	1.54998	0.63225	0.085321	0.382798
Snx2	44549	60.4299	59.535	59.9701	60.2697	57.3795	56.0916	54.021	58.2355	2114	2033.75	1.06566	0.091741	0.086945	0.385911
Cflar	47376	26.9781	26.5267	28.8788	28.7184	31.5425	28.3583	29.5346	31.0418	977.75	1085.25	0.923666	-0.114557	0.088955	0.389109
Pik3cd	53403	18.4926	14.7652	17.6999	18.192	14.8743	15.5723	17.3204	14.3985	611.75	560.25	1.11526	0.157381	0.092665	0.395833
Dennd2c	67165	0.541625	0.284554	0.436676	0.555481	0.174406	0.312488	0.37716	0.352748	16.25	10.75	1.52752	0.611193	0.095201	0.402266
Gm13710	30562	12.3026	14.1645	18.0493	19.1641	14.4757	17.291	8.35555	11.4162	558.75	472.25	1.2348	0.304274	0.09764	0.40714
Samsn1	163488	0.206333	0.189703	0.349341	0.13887	0.348812	0.338529	0.261111	0.448952	7.75	12.5	0.638817	-0.646525	0.101642	0.417176
Fam102b	56610	46.4508	40.1537	39.4755	44.0774	46.0431	43.4619	45.5494	49.2885	1503.5	1656	0.925408	-0.111838	0.102073	0.417472
Lyl1	3491	0.644792	1.16983	0.698681	0.860996	1.17101	1.06767	1.01543	1.12238	29.25	39.5	0.764806	-0.386835	0.102286	0.418173
Cyfip1	90857	68.838	66.0797	69.4897	71.296	73.3501	73.9034	78.1012	68.8821	2428.25	2655.5	0.938298	-0.091881	0.104732	0.42319
Tyrobp	3825	2.32125	1.61247	1.86315	1.6109	2.11779	2.44782	2.49506	1.98822	65.75	81.75	0.822699	-0.281563	0.106487	0.427162
Trim30d	37835	0.644792	0.98013	1.04802	0.777674	0.622878	0.755179	0.464197	0.737564	30	23.25	1.32819	0.409462	0.106573	0.427241
Arhgap19	35459	6.16421	6.03886	5.90968	5.36039	5.75539	4.19255	5.71543	4.74606	206.5	184.25	1.15082	0.202659	0.109801	0.432748
Tnfrsf1b	33407	1.5475	1.26468	1.33914	1.22206	0.97169	1.30203	0.986419	1.05824	47.5	39	1.24684	0.318275	0.111432	0.435956
Fgd2	18747	0.9285	1.23307	0.960687	0.972092	1.1461	1.06767	1.27654	1.6996	35.75	46	0.794148	-0.33252	0.124412	0.459767
Psd4	47374	0.438458	0.53749	0.262005	0.194418	0.298981	0.182285	0.319136	0.096204	12.5	8.25	1.56085	0.642328	0.125244	0.461372
Lrp6	120489	76.5239	80.1177	88.6161	80.0726	84.6865	87.6789	91.795	82.6072	2857	3126.5	0.939263	-0.090398	0.131107	0.470191
Rasal3	12924	0.876917	0.53749	0.756905	0.722126	1.04644	0.859342	0.696296	1.18652	25.75	34	0.773166	-0.37115	0.1337	0.47453
Arl10	6113	8.94971	10.5917	10.3638	10.3597	10.9377	11.2235	11.9531	10.2938	352.75	400.75	0.906245	-0.142027	0.134076	0.475243
Uvrag	256120	25.25	26.59	24.9487	24.58	25.4882	28.3322	27.2716	27.6747	890.5	978.5	0.933222	-0.099708	0.137429	0.480232
Casp1	8782	1.80542	2.5926	1.92137	2.2497	2.1427	1.45828	1.82778	1.66754	74.75	64.25	1.20128	0.264571	0.139642	0.483356
Mfng	17593	1.5475	1.42277	1.86315	1.91641	1.94338	1.6666	2.00185	2.59751	59.5	73	0.829827	-0.269118	0.142866	0.488745
Wdfy4	225961	0.490042	0.790427	0.960687	0.583255	0.523218	0.286447	0.812345	0.384816	24.5	18	1.4016	0.487077	0.145918	0.493162
Vcam1	19739	8.20175	10.4969	12.8092	10.4986	11.0872	13.3328	12.7364	10.5504	367	431.25	0.880178	-0.184133	0.149429	0.497643
Apobec1	24652	0.954292	0.822044	0.640458	0.860996	1.19593	1.09371	0.899382	0.929972	29	37.5	0.795364	-0.330313	0.150348	0.498774
Parvg	18952	1.28958	1.486	1.57203	2.05528	2.36694	1.58848	1.53765	2.43717	56.25	71.25	0.809515	-0.30487	0.151348	0.500593
Abhd12	72248	82.7397	74.8693	72.8666	74.7955	84.2879	84.4499	76.3605	79.4645	2693	2934	0.941707	-0.08665	0.152039	0.501763
Itga4	77697	24.6826	20.5511	24.2792	19.9973	15.3228	20.8065	24.0512	19.7539	790.25	714.75	1.12298	0.167339	0.154284	0.505223
Akt3	238130	132.414	141.36	146.519	139.092	148.095	144.317	149.414	147.064	4911.5	5305.5	0.951048	-0.072409	0.157646	0.510168
Apobec3	24247	2.81129	2.2132	2.70739	2.2497	2.36694	2.47386	1.8858	1.6996	88.25	77	1.18034	0.239198	0.158093	0.510787
Lhfpl2	137613	29.1188	31.5539	26.2879	29.8016	29.1258	32.5508	38.8185	27.803	1025.75	1156	0.911269	-0.13405	0.160037	0.513682
Dock8	202898	1.31538	1.35953	1.36825	1.6109	2.11779	1.45828	1.4216	1.85994	49.75	62	0.824843	-0.277809	0.160326	0.514026
B4galt1	49403	4.07508	4.52124	3.43518	3.08292	3.16422	2.42178	3.74259	3.55955	132.5	115	1.17677	0.234827	0.161108	0.515058
Nfam1	40333	1.21221	1.54924	1.01891	1.33315	1.22084	0.833301	1.10247	0.994108	44.75	37.5	1.22715	0.295308	0.164044	0.519374
Slc11a1	10867	0.619	0.600725	0.960687	0.999866	0.822199	0.416651	0.667284	0.48102	28	21.75	1.32497	0.405959	0.165864	0.521576
Tmem106a	9546	0.490042	0.569108	0.989798	0.88877	0.797284	1.01559	0.783333	1.21858	25.75	34	0.774821	-0.368066	0.171144	0.530726
Was	9045	0.46425	0.53749	0.873352	0.416611	0.448472	0.598935	0.232099	0.352748	20	15	1.38109	0.465811	0.174512	0.53531
Syk	65619	0.747958	1.01175	0.727793	0.88877	1.49491	0.80726	1.10247	0.865836	29.5	39	0.784353	-0.350426	0.182253	0.545077
Lacc1	12704	1.49592	1.77056	1.2518	1.16651	1.39525	1.74472	1.71173	1.98822	49.75	61	0.834345	-0.261284	0.183296	0.546392
Nedd4	87506	462.032	496.04	482.381	469.576	504.83	498.366	503.277	491.603	16770	18019.2	0.957101	-0.063258	0.187667	0.55161
Wdfy3	236965	482.356	556.619	569.775	555.953	547.734	579.847	597.683	561.222	18974	20588.2	0.947986	-0.077062	0.193642	0.559166
Cd163	25871	1.857	4.20507	3.17318	3.36066	2.26728	2.39574	2.93025	2.85405	108.75	93.25	1.2048	0.268797	0.195954	0.560989
F13a1	183068	2.26967	3.31979	3.05673	2.77741	2.91507	1.79681	2.35	2.66164	99.5	87.5	1.17286	0.230035	0.197661	0.563905
Alox5ap	23386	1.238	1.39115	1.07713	0.860996	0.896944	0.859342	0.986419	1.02618	40	33.75	1.21407	0.279847	0.199178	0.565321
Gtf2h2	32361	34.7156	32.2494	32.4013	35.0786	28.9514	30.6499	34.5827	32.4528	1185.5	1135.75	1.06468	0.090423	0.20187	0.568311
Itgb2	35456	1.00588	1.26468	1.83404	1.30538	1.89355	1.5364	1.47963	1.6034	47.25	59	0.827253	-0.273599	0.202245	0.568695
Cd209g	3609	0.283708	0.158085	0.203782	0.333289	0.498302	0.39061	0.261111	0.256544	8.75	13	0.696387	-0.522038	0.204087	0.570851
Lysmd4	84786	29.093	27.5069	28.9953	26.2743	27.5063	26.2229	25.821	26.0392	985	953.25	1.06058	0.084849	0.204539	0.57149
Themis2	14544	0.283708	0.284554	0.262005	0.333289	0.498302	0.338529	0.406173	0.32068	10.25	14.25	0.741854	-0.430792	0.20695	0.575044
Crybb1	13770	0.593208	0.948513	1.01891	0.694351	0.274066	0.677057	0.87037	0.64136	28.25	21.75	1.32681	0.407963	0.210724	0.579198
Gmfg	10786	0.593208	0.316171	0.436676	0.305515	0.298981	0.156244	0.464197	0.256544	14.75	10.5	1.42237	0.508296	0.211185	0.579365
Slco2b1	53536	6.78321	6.07048	7.07415	7.69341	6.65234	6.17164	6.3537	5.99672	243.75	227.5	1.09879	0.135911	0.212541	0.581193
Abi3	12402	0.46425	0.316171	0.291117	0.277741	0.373727	0.651016	0.37716	0.416884	12	16.5	0.747055	-0.420714	0.213737	0.582406
Naip5	34584	0.412667	0.474256	0.524011	0.361063	0.398642	0.208325	0.37716	0.352748	15.5	12	1.3225	0.403268	0.216024	0.585366
Ms4a6c	12826	0.46425	0.379405	0.756905	0.305515	0.423557	0.312488	0.37716	0.288612	16.75	12.75	1.34901	0.431902	0.217758	0.587886
Nckap1	80868	218.223	221.098	220.201	217.776	232.682	227.361	226.586	228.004	7714.75	8247.5	0.960382	-0.05832	0.218259	0.588575
Pik3ap1	112725	0.335292	0.885278	0.902463	0.7499	0.573048	0.442691	0.638271	0.513088	24.75	19.5	1.31339	0.393298	0.218982	0.58943
Gpr34	8769	2.24388	1.35953	1.51381	1.72199	1.71914	2.21346	2.08889	2.05235	61	72.5	0.85554	-0.225093	0.225987	0.597705
Zeb2os	3380	0.438458	0.474256	0.640458	0.194418	0.249151	0.364569	0.261111	0.384816	15.25	11.25	1.38631	0.471247	0.228778	0.60045
Rac2	13616	0.825333	0.569108	0.349341	0.805448	0.573048	0.520813	0.464197	0.416884	22.75	18	1.29152	0.369069	0.229671	0.601288
Nfatc1	106866	5.80313	5.34329	6.72481	5.86033	6.60251	6.32788	7.60123	5.70811	209	237	0.905439	-0.14331	0.234555	0.606581
Olfml3	15779	4.12667	3.8889	3.37696	3.72172	3.41337	3.7759	3.27839	3.1106	133.25	123	1.11246	0.153756	0.238005	0.610297
Rap1gds1	149299	128.185	124.192	121.454	123.067	127.665	127.235	132.122	130.645	4375.25	4659.5	0.9614	-0.056791	0.248266	0.620631
Adam33	13223	0.206333	0.695576	0.66957	0.722126	0.722539	0.312488	0.348148	0.256544	19.75	15.25	1.36838	0.45247	0.248774	0.620995
Serpinb8	20478	3.63663	4.90065	5.32744	4.11056	5.55607	5.31229	3.80062	5.67604	156.75	183.75	0.882026	-0.181107	0.256351	0.630543
Tlr7	25629	0.619	0.474256	0.698681	0.555481	0.498302	0.833301	0.812345	0.8017	20.75	26.25	0.807272	-0.308874	0.261059	0.635212
F11r	27068	9.95559	11.2557	11.3536	9.74869	8.79504	10.2861	9.19691	10.8711	370.75	351	1.0826	0.114498	0.262825	0.636883
Cdh23	393742	3.095	2.94039	3.52252	2.63854	2.69083	2.29158	3.48148	2.24476	107.25	96.5	1.14017	0.189247	0.263554	0.637453
Ntpcr	18272	10.5746	8.82117	10.5676	8.69328	8.8947	9.01007	9.74814	8.017	341.25	322.25	1.08539	0.118217	0.267769	0.642451
Rin3	107807	1.59908	2.27643	2.35805	2.72186	2.66592	3.0728	2.08889	2.5013	78.25	93.75	0.863838	-0.211168	0.269092	0.643882
Gm13814	45883	0.180542	0.442639	0.378452	0.388837	0.298981	0.234366	0.290123	0.192408	12	9.25	1.33726	0.419279	0.269238	0.643908
Pon3	35434	0.670583	0.916896	0.815128	0.7499	1.34542	0.80726	0.812345	0.865836	27.5	35	0.814387	-0.296214	0.272132	0.646519
Ctsz	11546	26.4623	22.3849	23.4058	24.4967	23.47	21.3273	23.3549	23.4096	855	824	1.05957	0.083479	0.274584	0.648048
Parp14	38670	1.80542	2.24481	2.21249	1.80531	2.36694	1.69264	2.46605	2.75785	70.5	82.75	0.871932	-0.197713	0.27641	0.649938
Plcb2	20921	0.490042	1.01175	0.349341	0.583255	0.946775	0.624976	0.696296	0.8017	21	27.75	0.785695	-0.347959	0.276986	0.650501
Slfn2	5566	0.515833	0.379405	0.291117	0.0833222	0.448472	0.286447	0.37716	0.64136	11.25	15.5	0.73637	-0.441496	0.277121	0.650555
Fcgr1	11060	2.34704	1.73894	2.21249	1.63867	2.01813	1.84889	1.10247	1.82788	70.25	61.75	1.16757	0.223504	0.27871	0.651557
Tnfaip8l2	2839	1.00588	0.948513	0.66957	1.30538	1.29559	0.78122	1.36358	1.34686	34.75	42.75	0.828021	-0.27226	0.284975	0.656686
Rab39	22122	0.670583	0.411022	0.756905	0.722126	0.896944	0.80726	0.464197	1.02618	22.75	28.75	0.808752	-0.306231	0.287413	0.658777
Laptm5	23016	8.74338	9.16896	9.28664	11.0541	9.84147	9.03611	11.0247	11.7048	336.5	371.75	0.922787	-0.115931	0.291562	0.662692
Rbpj	191210	33.916	35.6641	33.6531	31.5513	36.6501	35.7278	32.6389	36.6217	1183.75	1277.5	0.952284	-0.070536	0.294895	0.665492
Tlr13	17289	0.541625	0.727193	0.873352	0.7499	0.548133	0.729138	0.609259	0.48102	25.25	21.5	1.20913	0.273963	0.304348	0.673914
Anxa3	52627	6.26738	6.07048	6.63747	8.38777	6.45302	6.79661	5.13518	6.54187	241.25	225.25	1.09899	0.136172	0.304478	0.673914
Bin2	28476	0.902708	0.790427	1.28092	0.972092	1.37033	0.78122	1.47963	1.09031	34.75	42.5	0.83857	-0.253996	0.309348	0.677826
H2-Aa	5079	0.696375	1.07498	0.989798	1.05541	1.07135	0.963504	1.01543	1.44306	33.25	40	0.852031	-0.231022	0.310335	0.678937
Ltc4s	2155	0.15475	0.284554	0.203782	0.111096	0.373727	0.39061	0.0290123	0.288612	6.5	10	0.684114	-0.547692	0.315846	0.684546
Ccdc88b	13588	1.36696	1.23307	1.36825	0.972092	1.3205	1.24995	1.59568	1.53926	43.5	51	0.872028	-0.197553	0.317639	0.685876
Gm15635	7370	0.644792	0.695576	1.13536	0.777674	0.847114	0.755179	0.406173	0.64136	28.5	24.25	1.21546	0.281499	0.318471	0.686499
Elf4	52086	0.180542	0.822044	0.931575	0.305515	0.448472	0.442691	0.261111	0.48102	19	14.75	1.35328	0.436461	0.323122	0.690305
Itgb5	119673	60.7394	52.6108	62.2409	61.3807	55.7351	56.6384	60.9839	53.746	2091.75	2047.5	1.04537	0.064014	0.334398	0.700956
Sbf2	306909	86.2989	88.4962	87.6554	84.822	81.4725	84.8665	89.445	79.4325	3052.5	3022.25	1.0372	0.052697	0.334201	0.700956
Prkch	193389	1.47013	1.67571	1.86315	1.99973	2.06796	2.03117	2.05988	1.6996	61.5	71.25	0.888873	-0.16995	0.340493	0.70418
Nrip1	86427	52.2023	54.1917	63.1142	57.2423	58.7997	58.3832	64.3493	55.8945	1991.75	2140.75	0.956195	-0.064624	0.344249	0.707211
Xlr	20588	0.361083	0.284554	0.349341	0.305515	0.423557	0.260407	0.435185	0.513088	11.5	14.5	0.81134	-0.301622	0.348795	0.710381
Ccl9	5717	0.206333	0.22132	0.407564	0.444385	0.174406	0.312488	0.290123	0.192408	11.25	8.75	1.31528	0.395373	0.349073	0.710632
Numb	127900	62.2869	65.7952	62.7066	63.0749	67.4702	63.435	64.6975	67.5032	2230.25	2369.75	0.966006	-0.049896	0.352997	0.713942
Tgfbi	30039	1.70225	2.56098	2.62005	3.16624	2.51643	2.21346	1.62469	2.43717	87.75	79.5	1.14055	0.189727	0.352727	0.713942
Slc16a10	108726	4.71988	3.25656	4.36676	4.91601	4.53455	4.14046	5.71543	4.68193	153.25	171	0.91057	-0.135159	0.354939	0.715601
Alox5	51101	0.9285	0.727193	0.553123	0.666577	0.573048	0.286447	0.609259	0.897904	25.5	20.75	1.23738	0.307283	0.358556	0.71918
Vrk2	122677	0.567417	0.727193	0.407564	0.361063	0.573048	0.572894	0.522222	0.865836	18	22.5	0.818887	-0.288264	0.360042	0.720085
Lgals9	21972	1.49592	2.97201	2.70739	1.99973	2.09287	2.16137	1.79876	1.98822	79.25	72.75	1.13358	0.180886	0.361222	0.720904
Mlxipl	48492	1.57329	1.83379	2.91117	2.52744	1.49491	1.79681	2.49506	1.92408	77.5	68.75	1.15156	0.203585	0.362453	0.72205
Cmklr1	38072	2.68233	2.52937	2.27071	2.49967	2.69083	2.16137	3.48148	2.78992	88	99.5	0.902468	-0.148052	0.364021	0.723262
Ifngr1	18280	10.2909	9.32704	8.09306	9.05434	9.29334	8.69758	8.09444	8.40182	324.5	312	1.06705	0.093627	0.364359	0.723325
Siglec1	17545	0.15475	0.948513	0.436676	0.638803	0.448472	0.312488	0.49321	0.416884	18.5	15	1.28839	0.365575	0.365391	0.72396
Zc3hav1	49317	5.31308	6.70282	6.55014	5.86033	6.72708	6.17164	7.19506	6.12499	213.5	236.5	0.930287	-0.104251	0.370089	0.72693
Rbm47	156569	0.335292	0.22132	0.553123	0.249967	0.373727	0.104163	0.37716	0.16034	12	9.25	1.33054	0.412017	0.373406	0.729276
Blvrb	18166	4.41038	5.28005	3.84275	4.33275	5.1076	4.97377	4.81605	4.39332	156.5	174.75	0.923597	-0.114664	0.382621	0.739034
Vav1	48931	0.825333	1.26468	1.13536	0.777674	0.946775	0.885382	0.812345	0.8017	34.75	31.25	1.14859	0.199864	0.387293	0.742924
Fli1	120657	2.45021	3.16171	2.44538	2.05528	2.74066	2.57803	2.14691	1.44306	88.25	82	1.12494	0.169853	0.388462	0.743441
Rnf169	60194	29.9699	29.3723	31.5571	30.4959	28.6524	32.9414	32.871	32.1321	1068.25	1137.5	0.96091	-0.057527	0.390819	0.745866
Rnf216	122101	64.6339	64.7202	71.0908	68.6297	65.3275	63.0705	65.7129	66.6694	2366.5	2347	1.03343	0.047438	0.394975	0.74922
Cd86	62212	0.412667	0.53749	0.203782	0.388837	0.323897	0.364569	0.290123	0.256544	13.5	11.25	1.23328	0.302504	0.399782	0.75357
Traf3ip3	26250	0.206333	0.347788	0.232894	0.527707	0.274066	0.364569	0.580247	0.448952	11.5	14.75	0.796951	-0.327437	0.409346	0.761632
Ptpn6	18007	1.03167	1.20145	0.873352	1.05541	1.49491	0.989545	1.18951	1.05824	36.5	43	0.875019	-0.192613	0.41054	0.762432
Plekho1	7572	45.2644	47.0778	45.7927	46.466	49.9797	47.1336	43.4605	51.0523	1622.5	1726.5	0.964456	-0.052213	0.410677	0.762509
Pald1	63874	18.3379	18.3695	20.2326	17.4699	20.2311	17.6816	21.6432	18.6315	654	704.5	0.952887	-0.069622	0.413299	0.764641
Pf4	948	0.3095	0.442639	0.320229	0.388837	0.323897	0.208325	0.37716	0.288612	12.75	10.75	1.21528	0.281287	0.413801	0.76478
Picalm	83252	186.087	184.517	177.96	169.533	169.398	180.592	176.482	171.596	6317	6292	1.03001	0.042662	0.414691	0.765003
H2-DMa	19560	1.98596	1.73894	1.71759	1.88864	2.11779	2.34366	1.50864	2.14856	64.75	73.5	0.904082	-0.145474	0.428826	0.773225
Gna15	21919	0.283708	0.411022	0.407564	0.416611	0.274066	0.416651	0.464197	0.737564	13.25	16.5	0.816834	-0.291885	0.430552	0.774224
Dapp1	50538	0.412667	0.411022	0.349341	0.416611	0.523218	0.442691	0.319136	0.609292	14	17	0.844756	-0.243393	0.438929	0.779944
Arhgap25	74714	0.567417	0.695576	0.494899	0.638803	0.498302	0.572894	0.290123	0.673428	21	18.25	1.17892	0.237461	0.440299	0.780408
Kcnk6	10589	1.08325	0.885278	1.28092	0.666577	0.896944	0.937464	0.812345	0.8017	34.5	31.25	1.1336	0.180913	0.454505	0.790705
Cx3cr1	168263	7.50538	7.68295	8.06395	6.97129	7.0759	7.42159	8.61666	8.91491	265.5	286	0.9474	-0.077954	0.464558	0.797165
C1qc	3261	5.18413	5.78593	4.91988	4.63827	5.4315	5.49458	4.84506	6.06085	180	196.25	0.94111	-0.087564	0.464977	0.797235
Rassf4	40944	3.35292	3.76243	4.19209	3.47176	3.08948	3.46341	3.33642	3.9123	129.5	123.5	1.07388	0.102835	0.469234	0.799987
Naip6	36553	0.3095	0.316171	0.291117	0.249967	0.174406	0.364569	0.232099	0.16034	10.25	8.5	1.23661	0.306393	0.476849	0.804669
Cd37	5483	0.954292	1.1066	0.902463	0.722126	0.872029	0.911423	0.899382	0.577224	32.25	29.75	1.11813	0.161091	0.480039	0.806352
Zfp710	69359	16.2745	19.0335	20.2618	19.053	20.2311	18.567	18.829	20.1708	653.75	700.75	0.959683	-0.05937	0.483472	0.808523
Clcn5	165548	29.583	31.1112	32.6633	30.6626	31.4927	32.655	32.2037	31.6191	1089.25	1153.5	0.969958	-0.044006	0.484372	0.809284
Pla2g15	14316	17.8736	17.01	15.4874	17.5254	19.0352	17.8899	17.5234	16.2585	598.5	640.5	0.960688	-0.05786	0.489301	0.812506
Nckap1l	45016	2.14071	3.35141	2.06693	2.52744	2.51643	3.28112	2.93025	2.24476	87.75	99.5	0.914596	-0.128794	0.495519	0.814478
Irgm2	23164	1.57329	2.37128	2.4745	2.27747	2.641	1.84889	1.71173	1.66754	75.75	72	1.09619	0.132498	0.505482	0.819947
Tgfb1	18075	1.28958	1.92864	1.92137	1.99973	2.09287	1.6666	2.23395	1.79581	62.25	70.25	0.913732	-0.130158	0.511434	0.824524
Zfp217	39460	1.93438	2.56098	2.4745	2.38857	2.49151	2.76031	2.17592	2.62958	81.75	90.75	0.927735	-0.108215	0.513606	0.825587
Bmp2k	94178	10.4714	9.89615	10.422	9.41541	9.2186	10.7808	10.3574	11.801	354	377.25	0.957268	-0.063006	0.515029	0.826618
Lgmn	45729	85.8605	85.461	89.635	92.2932	90.6163	91.2204	90.3734	89.9508	3108.5	3265	0.976713	-0.033993	0.515868	0.826973
Inpp5d	100195	3.19817	3.85728	5.03633	3.94392	4.26049	3.15092	3.94568	3.59162	140.25	135	1.07156	0.099706	0.519635	0.829931
Golm1	41185	53.8272	48.6587	51.7897	49.5767	45.9435	51.1178	53.9339	47.3324	1797.5	1785.5	1.0298	0.042359	0.520094	0.830175
Cybb	52519	0.670583	0.379405	0.66957	0.860996	0.348812	0.468732	0.551234	0.865836	23	19.5	1.1826	0.241966	0.521729	0.830762
Adgre1	124836	0.644792	0.600725	0.815128	0.860996	1.1461	0.598935	0.928395	0.64136	25.75	30.25	0.878383	-0.187078	0.522674	0.831292
Runx1	224683	0.696375	1.20145	0.989798	0.472159	1.07135	1.22391	0.812345	0.705496	29	35	0.8686	-0.203236	0.524057	0.831921
Mndal	31755	0.902708	0.98013	1.07713	0.805448	1.02152	0.963504	0.812345	0.577224	33	31	1.1007	0.13842	0.524303	0.831921
Fcgr3	13761	2.45021	1.86541	1.51381	2.3608	2.04304	1.45828	2.03086	2.02028	72.75	67.75	1.09227	0.127334	0.53423	0.836449
Stab1	29628	8.9755	11.5719	11.47	12.8316	10.8879	10.859	10.6765	10.4221	392.5	386.75	1.04645	0.065505	0.539486	0.83983
Pld4	8335	1.57329	2.52937	1.9796	1.99973	1.89355	2.42178	2.35	2.05235	70.25	78.5	0.923256	-0.115198	0.540833	0.840798
Hck	42973	0.490042	0.53749	0.66957	0.777674	0.573048	0.833301	0.783333	0.609292	21.75	25.25	0.884733	-0.176685	0.551365	0.846179
Ptpn18	15971	1.5475	1.20145	1.51381	1.44425	1.19593	1.17183	1.59568	1.31479	50.5	47.25	1.09088	0.125488	0.553404	0.84727
Snx20	9565	0.0515833	0.474256	0.320229	0.249967	0.523218	0.208325	0.319136	0.288612	9.25	12.25	0.798737	-0.324208	0.553237	0.84727
Gsdmd	5081	1.00588	1.32792	1.13536	0.944318	1.02152	0.755179	1.36358	0.833768	38.5	35.75	1.10767	0.147533	0.553635	0.847393
Mrc1	102665	2.26967	3.06686	2.82384	3.86059	3.03965	2.96863	3.01728	3.94436	105.25	115.75	0.929795	-0.105016	0.554416	0.847494
Ncf1	9572	1.67646	2.46613	2.18338	1.74977	1.74406	2.2395	1.85679	1.63547	70.25	67.75	1.07257	0.101075	0.55925	0.850192
Igfbp4	13148	1.67646	2.4029	2.00871	2.02751	2.79049	2.08325	2.14691	1.73167	70.75	80	0.91931	-0.121377	0.560725	0.850412
Smap2	48930	88.6202	98.3291	102.24	98.7368	98.2403	93.0433	100.818	105.824	3403.25	3572.75	0.976328	-0.034562	0.565442	0.852743
Cttnbp2nl	51231	28.0098	30.7002	33.4494	31.7458	28.5776	31.1186	30.9271	30.0157	1087.25	1086	1.02818	0.04009	0.568854	0.854461
Dennd1c	12609	0.722167	1.32792	0.84424	0.833222	0.797284	0.755179	1.01543	0.8017	32.25	30.25	1.09922	0.136474	0.570716	0.855606
Plau	6725	0.283708	0.347788	0.553123	0.499933	0.672708	0.364569	0.464197	0.448952	14.75	17.75	0.858249	-0.220532	0.574322	0.856715
Cebpa	2635	1.13483	2.08673	2.18338	1.36093	1.94338	2.10929	1.82778	1.47513	58.5	67	0.911643	-0.133459	0.577061	0.858115
Cd84	51020	1.00588	0.790427	0.756905	0.88877	0.672708	0.494772	1.21852	0.705496	30.5	27.5	1.12572	0.170854	0.581349	0.860728
H2-DMb1	7158	0.232125	0.316171	0.494899	0.249967	0.199321	0.494772	0.49321	0.352748	11.25	13.75	0.840848	-0.250084	0.584969	0.862602
C1qa	2886	8.56283	8.505	9.72331	8.16557	8.0725	8.15073	8.79074	8.75457	307.25	303.25	1.03764	0.053308	0.593621	0.867902
Fes	10190	2.37283	2.87715	3.2314	2.77741	3.2888	2.44782	1.91481	2.85405	98.5	95.25	1.06862	0.095746	0.594628	0.868421
Csf2rb	28095	0.3095	0.411022	0.262005	0.194418	0.373727	0.234366	0.464197	0.32068	10.25	12.5	0.843646	-0.245291	0.594988	0.86851
Rab3il1	36711	1.93438	2.90877	3.08584	2.33302	3.11439	2.55198	2.5821	2.69371	89.25	99	0.933267	-0.099638	0.597212	0.869664
Tmem119	6787	4.30721	4.17346	4.13386	4.22166	5.1076	4.42691	4.72901	3.43128	148.25	161.25	0.948952	-0.075592	0.597317	0.869664
Ikzf1	87923	0.619	0.790427	1.04802	0.611029	0.747454	0.911423	1.13148	0.609292	26.75	30.75	0.897855	-0.155446	0.598155	0.869698
Trim30a	56168	0.980083	1.54924	1.33914	0.666577	1.22084	1.06767	1.16049	1.53926	39.25	44.5	0.90782	-0.139523	0.598504	0.869698
Mdfic	81508	1.10904	1.1066	1.22269	0.999866	1.22084	1.19787	0.667284	0.994108	39	37.25	1.07998	0.111006	0.605949	0.874196
Ctsd	12127	110.388	93.7763	87.5098	99.2367	109.253	109.918	92.5203	91.1373	3456.25	3659.25	0.971406	-0.041853	0.606097	0.874212
Plcg2	136851	1.36696	0.853661	1.65937	1.74977	1.39525	1.64056	1.74074	1.34686	50	55.25	0.924529	-0.11321	0.607094	0.874943
Tcirg1	11083	10.1877	11.8248	11.9067	13.2205	13.0057	11.2756	10.5315	14.3665	413.5	441.5	0.960035	-0.058841	0.608059	0.875643
Gpr160	41242	0.46425	0.505873	0.815128	0.694351	0.498302	0.598935	0.580247	0.545156	21.75	20	1.1155	0.157689	0.609225	0.876114
Tpst2	38670	12.3026	15.8718	12.8383	12.415	13.1054	13.2807	13.1426	12.0576	466.75	466.25	1.03434	0.048711	0.609045	0.876114
Dse	56322	1.05746	1.92864	1.63026	1.63867	1.74406	1.58848	1.47963	1.89201	54.25	60.25	0.929192	-0.105951	0.609068	0.876114
Pik3r6	49679	1.5475	2.2132	0.989798	1.77754	1.71914	1.43224	2.05988	1.85994	57	63.25	0.924302	-0.113564	0.621794	0.881673
Lair1	59802	7.50538	6.00725	7.39438	6.47136	6.87657	5.31229	5.86049	8.14527	242	234	1.05024	0.070718	0.625229	0.883888
Folr2	17206	0.283708	0.347788	0.436676	0.222192	0.249151	0.286447	0.580247	0.384816	11.25	13.25	0.868247	-0.203822	0.62848	0.885135
Fcho2	92046	54.8847	56.8791	58.8348	53.5206	52.0726	58.1488	60.4037	58.46	1968.75	2057	0.979981	-0.029175	0.631786	0.886787
Ddx60	110157	0.593208	0.252937	0.407564	0.249967	0.274066	0.338529	0.435185	0.288612	13.5	12	1.14218	0.191793	0.63323	0.887179
Myo1f	52057	1.44433	0.885278	1.07713	1.55535	0.946775	0.885382	1.36358	1.41099	44.25	40.75	1.09465	0.13047	0.638261	0.889384
Cd38	43822	11.0388	10.0226	10.1891	10.2764	10.6388	10.9892	11.4018	9.81281	366.25	387	0.970616	-0.043028	0.638862	0.889497
Arrb2	8193	42.1694	47.5205	47.2483	46.6049	46.666	48.3054	45.8975	46.4665	1609.75	1689.75	0.980298	-0.028708	0.640614	0.890025
Cd68	1940	2.19229	2.7823	2.27071	2.22192	2.29219	2.65615	1.91481	2.08442	82.75	81.25	1.05168	0.07269	0.641646	0.890025
Sla	51010	36.0568	35.2847	39.8831	32.4401	30.8948	37.9152	38.6444	32.5811	1263	1261	1.02734	0.038913	0.64611	0.891792
Lrrc3	4961	1.72804	1.64409	2.21249	1.66644	1.61948	2.4999	1.59568	2.02028	63.75	69.75	0.938161	-0.092092	0.649022	0.893241
Lyn	135007	24.8374	19.982	22.416	21.6082	23.9933	24.1397	21.6432	21.5497	785.75	827	0.974179	-0.037742	0.652033	0.894089
Cd33	20212	1.36696	1.92864	1.68848	1.52757	1.8188	1.27599	1.91481	1.95615	56.75	62.25	0.935676	-0.095919	0.653516	0.89435
Ms4a6d	18245	0.283708	0.189703	0.378452	0.249967	0.398642	0.312488	0.406173	0.128272	9.75	11.5	0.876464	-0.190234	0.654827	0.895122
Slc29a3	40722	20.7881	23.2702	20.7567	20.8305	19.9819	21.0409	24.1092	22.8004	751.25	788	0.975892	-0.035206	0.658138	0.896993
Hmox1	6968	2.476	1.89703	2.67828	2.2497	2.61609	1.87493	3.07531	2.3089	82.25	88.75	0.946458	-0.07939	0.666812	0.899654
Nfxl1	46383	22.1293	19.8239	20.4947	20.4417	21.9751	21.2752	19.2642	22.4476	731.25	765.75	0.977533	-0.032783	0.669519	0.901432
Zfp69	21562	3.50767	3.44626	3.7263	4.41608	3.68744	2.86447	3.51049	4.39332	133	129	1.05035	0.070877	0.671676	0.902059
Lcp2	45375	0.541625	0.474256	0.989798	0.555481	0.423557	0.494772	0.49321	0.929972	22.5	20.5	1.11007	0.150647	0.677214	0.90438
Slc25a45	8070	4.333	4.11022	3.95919	2.8885	3.38846	3.64569	3.51049	4.13677	134.5	131.5	1.0451	0.063641	0.681531	0.906108
Clec10a	14637	3.97192	2.75069	2.62005	2.97182	3.98642	4.01026	2.64012	2.4051	109.5	120	0.942897	-0.084828	0.681767	0.906108
Slc16a6	22743	14.7013	15.113	17.0012	17.1088	16.5935	15.9629	15.6957	17.3167	562	590	0.976549	-0.034235	0.684212	0.907602
Mef2a	141695	145.542	148.569	144.743	135.732	135.538	144.317	150.835	135.968	5050.25	5105.25	1.01532	0.02193	0.690021	0.909658
Apbb1ip	101559	1.238	0.885278	0.611346	0.972092	1.07135	1.11975	1.07346	0.737564	33	36.5	0.927537	-0.108523	0.696834	0.912433
Mbnl1	156920	133.781	148.411	134.845	127.261	133.47	143.718	133.341	142.991	4773.75	4982.75	0.984398	-0.022687	0.699428	0.912498
Ctsb	23461	524.293	490.602	474.026	524.485	529.197	520.449	495.269	500.004	17753	18472.2	0.98587	-0.02053	0.704213	0.914279
Wwp1	100690	65.3561	65.8584	64.2496	58.7421	64.1315	63.5132	64.9296	65.7394	2234.75	2325.25	0.985443	-0.021155	0.70597	0.91498
Vsir	25833	12.3284	9.70645	11.4118	11.1374	11.2616	10.4683	11.4309	10.39	394.5	393	1.02651	0.03775	0.70725	0.915543
Fcna	3364	0.619	0.75881	0.611346	0.999866	0.847114	0.755179	0.464197	0.673428	26.25	25	1.08282	0.114798	0.708732	0.915995
Mafb	3362	0.515833	1.35953	0.989798	1.27761	1.34542	0.78122	1.04444	1.31479	35.75	40.25	0.920124	-0.1201	0.71158	0.917106
Havcr2	26320	0.644792	0.663959	0.84424	0.638803	0.797284	0.755179	0.754321	0.673428	24.5	27	0.932831	-0.100313	0.716292	0.918923
Wasf2	69251	28.3193	33.8303	35.7492	34.1899	33.0624	33.4883	35.308	32.9018	1156.75	1214	0.98085	-0.027895	0.717798	0.919434
Tlr4	102700	2.06333	1.61247	1.89226	1.44425	1.56965	2.34366	1.74074	1.73167	62	66.75	0.951556	-0.07164	0.717811	0.919434
PISD	49345	12.9474	12.6152	11.9358	13.2482	12.6818	13.7495	12.7074	10.39	447	449.75	1.02412	0.03438	0.719733	0.920076
Il1rl2	42952	0.335292	0.252937	0.407564	0.249967	0.423557	0.442691	0.203086	0.288612	11	12.5	0.908347	-0.138684	0.728221	0.923751
Arhgap30	21344	1.44433	1.486	1.01891	1.33315	1.29559	1.5364	0.87037	1.31479	46.5	45.5	1.05069	0.071334	0.738394	0.927863
Gm3488	21253	0.438458	0.442639	0.349341	0.222192	0.398642	0.442691	0.348148	0.416884	12.75	14.5	0.903393	-0.146574	0.740551	0.929486
Abca9	67447	6.47371	8.6947	9.9271	9.60982	8.72029	7.18722	6.90493	10.7107	303.25	299.5	1.03708	0.052523	0.741731	0.930333
Rnasel	14795	0.619	1.16983	1.10625	0.722126	0.697623	1.17183	1.18951	0.8017	31.25	34.75	0.930894	-0.103311	0.744399	0.931097
Ptprc	112847	1.49592	1.54924	0.553123	1.13874	1.54474	1.04163	1.21852	1.25065	41.75	45.75	0.937351	-0.093339	0.754109	0.936036
Lrmp	59281	0.412667	0.411022	0.640458	0.472159	0.747454	0.520813	0.609259	0.224476	17	19.5	0.907725	-0.139673	0.75995	0.937752
Lpxn	37614	0.232125	0.505873	0.465788	0.444385	0.548133	0.286447	0.319136	0.32068	14.25	13.5	1.09487	0.130765	0.761793	0.938759
Snx5	20783	61.2036	55.4564	53.9731	52.6596	54.016	56.4561	53.2957	57.0169	1969.25	1987.75	1.01317	0.018877	0.76521	0.940223
Il21r	30141	0.15475	0.158085	0.291117	0.388837	0.224236	0.234366	0.290123	0.352748	8.75	9.75	0.916842	-0.125256	0.768268	0.941605
Sp100	60010	2.476	2.33966	2.88206	2.38857	2.44168	1.95305	2.64012	2.75785	88.75	87.5	1.03601	0.051045	0.772393	0.943313
Cdk6	189523	0.644792	0.885278	0.465788	1.11096	0.797284	0.703098	0.899382	0.897904	27.25	29.5	0.945807	-0.080382	0.774204	0.944146
Hpgds	27615	2.476	1.39115	1.28092	1.33315	1.76897	1.61452	1.74074	1.6996	58	61.5	0.95727	-0.063002	0.779697	0.946746
Irf5	15246	0.902708	1.13822	1.16447	1.24983	1.07135	0.989545	1.24753	0.96204	39	38.5	1.04088	0.057809	0.782873	0.948159
Gcnt1	46703	42.4531	41.9559	43.4638	43.9941	48.1858	38.7485	33.2771	55.7663	1512.5	1577	0.978155	-0.031865	0.78307	0.948205
Aim2	115161	2.476	1.64409	1.83404	1.47203	1.56965	1.69264	1.91481	1.98822	66	64	1.04664	0.065761	0.792318	0.951461
Arl11	2183	0.490042	0.316171	0.640458	0.361063	0.672708	0.624976	0.319136	0.32068	16	18	0.922535	-0.116325	0.798147	0.952868
Pros1	75039	4.92621	5.31167	5.35656	5.58259	5.65573	5.75499	4.03271	5.22708	186	187.5	1.02283	0.032565	0.797889	0.952868
Trpv4	36269	1.31538	1.32792	2.18338	2.16638	1.96829	1.38015	1.18951	2.14856	61.5	60	1.04897	0.068977	0.801484	0.953992
Ccl6	5205	0.283708	0.53749	0.378452	0.305515	0.224236	0.442691	0.406173	0.32068	13	12.5	1.07025	0.097949	0.805508	0.955112
C1qb	6058	4.84883	5.97563	5.15277	5.08265	5.18235	5.62478	4.72901	5.09881	184.25	186.5	1.01809	0.025859	0.813899	0.958206
Lyzl4	64253	0.128958	0.442639	0.465788	0.361063	0.274066	0.494772	0.261111	0.224476	12	11.5	1.08847	0.122295	0.815858	0.958935
Rab7b	26744	0.515833	0.474256	0.407564	0.472159	0.373727	0.442691	0.580247	0.352748	16.5	15.75	1.07269	0.101235	0.817864	0.959839
Rab8b	76023	32.6007	38.6677	33.3911	33.3844	30.6705	36.4569	36.0333	36.782	1209	1255	0.987749	-0.017784	0.82011	0.960635
Mgl2	7221	1.00588	0.822044	1.01891	1.08319	1.09627	1.32807	0.928395	0.737564	34.75	37.5	0.955488	-0.065691	0.823457	0.9614
Pik3cg	35186	0.567417	0.569108	1.10625	0.555481	0.523218	1.06767	0.928395	0.448952	24.5	27	0.938971	-0.090848	0.828562	0.963164
1700017B05Rik	9495	9.31079	10.1175	9.28664	8.97102	8.74521	10.7548	10.8506	7.98493	330.75	346.75	0.982718	-0.02515	0.839027	0.966926
Wdfy2	123831	42.711	40.6596	40.7564	40.2168	40.2878	43.54	41.6037	40.5019	1447.5	1496.5	0.991786	-0.0119	0.84203	0.967739
P2ry6	37019	0.077375	0.411022	0.349341	0.555481	0.523218	0.260407	0.49321	0.224476	12	13.75	0.915179	-0.127875	0.845095	0.969043
Npl	47030	2.1665	1.67571	1.65937	1.47203	1.66931	1.97909	1.47963	1.66754	61.75	61.5	1.02844	0.040458	0.845361	0.969226
Fcgr2b	17930	1.67646	1.45439	2.79473	1.83309	2.09287	1.58848	1.50864	2.34096	68.25	67.5	1.03381	0.047978	0.845891	0.969436
Slfn8	18652	0.128958	0.316171	0.378452	0.194418	0.174406	0.286447	0.406173	0.224476	8.75	9.75	0.925523	-0.111659	0.851021	0.970917
Gpr183	12644	0.438458	0.790427	0.320229	0.472159	0.647793	0.39061	0.261111	0.577224	17.5	17	1.06609	0.092331	0.855578	0.971958
Bst2	3201	1.13483	1.96026	1.22269	1.44425	1.49491	1.4062	0.638271	1.98822	50	49.5	1.0413	0.05838	0.855961	0.971958
Ecscr	9270	0.438458	0.790427	0.494899	0.194418	0.323897	0.677057	0.348148	0.448952	16.5	16.25	1.05453	0.0766	0.860606	0.974302
Casp8	52129	0.902708	1.35953	0.960687	0.999866	1.1461	0.937464	0.928395	1.34686	36.75	39	0.968056	-0.046838	0.86174	0.974459
P2rx7	47521	6.83479	6.19695	8.47151	8.27667	7.77352	7.76012	5.48333	8.27355	262.5	264.25	1.01827	0.026125	0.862753	0.97467
Elk3	63721	6.52529	6.79767	5.7059	5.91587	6.4281	5.7029	6.44074	6.06085	219.25	222	1.0135	0.019347	0.866124	0.975731
Cd14	1731	1.05746	1.2963	0.989798	0.555481	1.12118	0.963504	0.667284	0.994108	34	34	1.03407	0.048335	0.870646	0.976798
Tifab	5181	0.361083	0.727193	0.727793	0.972092	0.797284	0.572894	0.609259	0.705496	24.25	24.25	1.03266	0.046362	0.876953	0.979212
Dennd4a	108327	71.0561	80.1177	77.8738	76.6286	75.8167	77.3668	74.5907	76.386	2680.75	2741.75	1.00581	0.008358	0.876524	0.979212
Tnfrsf11a	67266	1.47013	1.64409	1.77581	1.66644	1.71914	1.51036	1.62469	1.57133	57.5	58	1.01856	0.026529	0.880716	0.980058
Fmnl3	53257	8.71758	9.95938	10.3638	10.3875	10.3398	7.78616	9.8932	10.9993	345.75	349.5	1.01275	0.018274	0.884208	0.981263
Il10rb	19670	1.36696	2.24481	1.63026	1.4998	2.11779	1.24995	1.91481	1.28272	58.5	59.75	1.01912	0.027325	0.890036	0.983065
Cd53	30228	1.28958	1.80217	1.22269	1.41648	1.6444	1.61452	0.986419	1.31479	50	50.75	1.02134	0.030457	0.891161	0.983524
Bco2	22094	0.567417	0.53749	0.582234	0.638803	0.573048	0.494772	0.464197	0.737564	20.5	20.25	1.03519	0.0499	0.893231	0.984387
Ehd4	65431	14.1596	14.86	14.7596	12.6094	14.5006	14.4265	13.1426	14.8475	495	513	0.991277	-0.012639	0.894387	0.984934
Dennd1a	488399	51.506	52.7373	54.2351	58.3255	51.076	52.6542	59.5913	55.1249	1907	1961.25	0.994466	-0.008006	0.898777	0.987408
Cyth4	24972	3.01763	2.84554	2.99851	2.91628	3.13931	2.31762	2.52407	3.65575	103.75	104	1.01774	0.025365	0.911909	0.991802
Tagap	8897	3.714	3.6992	3.55163	3.91614	3.66252	3.28112	4.61296	3.52748	131	135.5	0.98959	-0.015098	0.919942	0.994332
Il10ra	15312	3.63663	3.57273	4.07564	3.80505	3.31371	3.7759	4.52592	3.33507	132.75	134.5	1.01142	0.016388	0.920603	0.99468
Il15	71590	1.5475	1.89703	0.989798	0.972092	1.04644	1.45828	1.30555	1.73167	47.25	49.25	0.979123	-0.030439	0.926339	0.995188
Cysltr1	29333	0.103167	0.411022	0.291117	0.361063	0.274066	0.130203	0.348148	0.352748	10	9.75	1.0539	0.075738	0.930983	0.996193
C3ar1	9023	0.361083	0.727193	0.524011	0.361063	0.597963	0.364569	0.609259	0.352748	17	17.5	1.00846	0.012153	0.948227	1
C5ar2	9569	0.412667	0.379405	0.203782	0.305515	0.423557	0.442691	0.203086	0.224476	11.5	12	0.990588	-0.013644	1	1
Clec5a	10927	0.412667	0.411022	0.320229	0.111096	0.124576	0.338529	0.406173	0.416884	11	11.25	0.990613	-0.013607	1	1
Csf3r	19890	2.19229	2.5926	2.38716	3.05515	3.01473	1.77076	2.8142	2.59751	89.75	91.75	1.00424	0.006099	0.982416	1
Fyb	140460	1.26379	1.35953	1.22269	0.972092	1.29559	0.989545	1.18951	1.34686	42.25	43.25	1.00146	0.002104	1	1
Nlrp3	25388	0.283708	0.379405	0.407564	0.249967	0.274066	0.312488	0.261111	0.513088	11.5	12	0.980063	-0.029054	1	1
Ptafr	18616	0.335292	0.53749	0.17467	0.333289	0.298981	0.624976	0.145062	0.32068	12	12.75	0.979388	-0.030047	1	1
Snx29	432564	15.5524	19.4445	18.5151	19.664	17.3409	17.8118	20.0765	18.2788	640.5	660.5	0.996439	-0.005147	0.962032	1
Spi1	33366	0.619	0.474256	0.494899	0.499933	0.548133	0.468732	0.754321	0.256544	18.5	18.5	1.02733	0.038899	0.948824	1
Unc93b1	14154	3.94613	3.66758	3.14407	2.83295	3.33863	3.95818	4.26481	2.18062	119.75	125.25	0.987555	-0.018067	0.94917	1
Aif1	5077	0.361083	0.727193	0.582234	0.416611	0.348812	0.729138	0.37716	0.577224	18	18.25	1.01867	0.026688	0.951439	1
Gngt2	8518	0.490042	0.126468	0.524011	0.444385	0.423557	0.338529	0.290123	0.545156	14.25	14.25	1.01229	0.017627	1	1
Hexb	22026	15.7329	19.0335	13.7407	13.6093	15.4225	16.7962	14.3901	15.8416	543.5	563.5	0.994486	-0.007978	0.95104	1
I830077J02Rik	8306	0.696375	0.22132	0.262005	1.02764	0.747454	0.312488	0.435185	0.8017	20	20.5	0.974247	-0.03764	0.966937	1
Icam1	12832	0.722167	1.26468	1.16447	1.4998	0.996605	0.911423	1.10247	1.6996	40.5	41.5	0.993948	-0.008757	1	1
Mylip	22280	16.3261	15.2711	15.4874	15.5812	17.914	14.8171	14.3611	15.3606	552.25	565.5	1.00394	0.005669	0.949992	1
Myo1g	14417	0.3095	0.379405	0.0873352	0.388837	0.323897	0.312488	0.232099	0.288612	10.25	10.5	1.00326	0.004698	1	1
Slc37a2	28153	2.21808	1.77056	2.18338	1.80531	2.09287	1.61452	2.08889	2.21269	70.5	71.75	1.00308	0.004434	1	1
Gab3	118615	1.62488	2.08673	1.68848	1.55535	1.6444	1.92701	1.76975	1.6034	60.75	62.75	0.996796	-0.004629	1	1
Pirb	8982	0.515833	0.347788	0.553123	0.305515	0.348812	0.703098	0.203086	0.48102	15.25	15.75	0.993035	-0.010083	1	1
Snx8	48963	15.1655	16.1879	14.9925	16.1367	13.9276	16.5358	17.0012	15.0078	549	562	1.00161	0.002317	0.984512	1
Sp110	21918	0.412667	0.379405	0.786016	0.555481	0.398642	0.520813	0.783333	0.48102	18.75	19.5	0.983138	-0.024534	1	1
Swap70	61795	5.80313	4.42639	5.85146	4.99933	4.90828	4.58316	5.57037	6.09292	186.5	188.75	1.0032	0.004606	1	1

## Sheet: Kozareva, Astrocyte
Gene	GeneLengths	R8	R10	R13	R16	R7	R9	R12	R15	Mean DR	Mean AL	FC	logFC	PValue	FDR
Aqp4	21486	131.589	154.955	130.566	131.51	178.94	211.971	204.363	192.184	4805.75	7089.75	0.697453	-0.519832	0	0
Atp13a4	149011	34.793	34.2413	32.1684	32.8845	25.9117	25.3896	25.3278	25.5903	1180.25	921.5	1.31343	0.393335	0	0
Etnppl	20073	78.123	55.2667	72.3426	63.2693	41.5584	38.2798	34.1765	31.7794	2385	1326.75	1.84655	0.88483	0	0
Mfge8	15292	37.759	35.1898	35.0796	42.4943	53.2436	51.9772	51.4098	48.7754	1328	1856.5	0.733909	-0.446326	0	0
Cyp4f15	17725	3.714	2.71907	4.01742	3.36066	1.37033	1.27599	1.53765	1.31479	122.25	49.5	2.51887	1.33278	0	0
Fads1	13989	94.7844	102.345	105.908	107.458	135.165	138.875	127.132	125.771	3604.75	4765.5	0.779678	-0.35905	0	0
Fads2	38981	40.4671	47.4889	43.3473	45.9383	60.8178	62.3153	59.8234	57.6262	1553.5	2173.25	0.73694	-0.440382	0	0
Agt	13172	72.1393	60.9261	68.2088	68.3242	56.059	48.2013	49.9302	49.8016	2381.75	1843.75	1.32349	0.404342	0	1e-06
Adamts6	208860	7.29904	8.47338	8.76263	7.61009	5.03286	5.85915	4.72901	4.52159	281.5	182.75	1.59071	0.669672	0	2e-06
Dio2	13886	29.8925	35.2214	35.691	35.1342	41.8574	46.7169	49.495	44.5425	1191	1642.25	0.745181	-0.424336	0	2e-06
Elovl2	38024	27.5713	28.7399	28.5877	24.83	34.931	36.1965	34.7568	33.4149	963.5	1258	0.788028	-0.343681	0	6.7e-05
Lcat	3831	37.0884	33.5457	34.0316	37.495	45.5947	46.6909	44.5049	41.8487	1254.5	1615.5	0.796892	-0.327544	0	7.6e-05
Rlbp1	12178	4.20404	3.25656	3.31874	3.80505	5.4315	5.59874	5.77345	5.16295	129.25	198.25	0.66707	-0.58409	2e-06	0.000213
Prodh	29846	57.9797	54.2549	53.5656	62.7416	50.2289	44.842	43.1994	40.4698	2015.75	1622.25	1.27946	0.355538	2e-06	0.000257
Ucp3	13442	3.37871	2.05511	2.82384	3.05515	1.27067	1.17183	2.05988	1.31479	100.75	52	1.95903	0.97014	4e-06	0.000397
Icosl	14611	17.6157	14.6387	18.2822	17.4977	13.8777	12.0829	9.8932	13.1479	601	443	1.39014	0.475231	1.6e-05	0.001199
Slc27a1	18420	220.519	213.099	211.351	233.996	202.386	177.727	181.559	178.587	7743.75	6693.75	1.18882	0.249528	2.4e-05	0.001717
Mt1	1245	378.157	302.354	328.38	345.343	311.713	262.776	261.778	236.566	11984.8	9750.5	1.26385	0.337824	4.2e-05	0.002631
Hpgd	26458	2.14071	1.32792	1.86315	2.77741	3.61269	3.15092	3.10432	4.13677	72.25	125.5	0.584087	-0.775746	4.9e-05	0.003005
Lix1	56715	5.05517	4.8058	4.62876	4.77714	6.02946	7.36951	6.1216	7.02289	169.75	238.75	0.727919	-0.458151	5.4e-05	0.003246
Acsm5	26088	4.07508	3.57273	4.51232	4.19388	2.81541	3.22904	2.66913	2.53337	144.25	102	1.45223	0.538274	8.1e-05	0.004415
Fgf1	90799	80.6506	88.8124	99.2127	89.2103	66.1247	72.5232	82.5401	74.2374	3139	2649.75	1.21347	0.279134	0.000134	0.00634
Btbd17	4728	16.7388	20.6143	15.5165	19.1363	22.2741	24.8688	24.4284	20.9083	630.75	835.75	0.77863	-0.36099	0.000147	0.006796
Col11a2	27248	17.4868	13.4689	15.895	15.248	17.7894	18.7232	22.9488	21.8062	549.75	726	0.767349	-0.382046	0.000147	0.006796
Tprkb	18419	99.8396	85.0816	84.7733	90.6268	77.0625	71.1431	76.2154	80.7152	3184.25	2742.25	1.18332	0.242844	0.000166	0.007376
Ivd	20955	131.615	125.204	130.886	124.928	112.741	108.954	114.367	114.579	4514.25	4056	1.1394	0.188276	0.00019	0.008219
Ednrb	29777	64.6081	88.4646	66.8696	65.6857	81.3977	101.923	91.0117	86.8402	2491.25	3256.5	0.791328	-0.337652	0.00029	0.011267
Lxn	5928	20.0143	20.1401	15.3128	18.2753	22.7973	27.4469	21.9913	22.4797	649.25	857	0.779108	-0.360105	0.000296	0.011414
Bbox1	51863	4.79725	4.74256	3.60985	4.61049	5.73048	6.53621	5.97654	5.83638	156.5	217.25	0.738782	-0.436779	0.000327	0.012389
Acacb	104226	12.8958	9.67483	15.4001	12.8316	9.24351	8.33301	11.0537	6.57394	449.25	319.25	1.44476	0.530829	0.000479	0.016129
Nphs1	28908	1.47013	1.32792	1.13536	1.3887	1.02152	0.729138	0.87037	0.448952	47	28.25	1.71328	0.776757	0.000738	0.02217
Itgb8	80780	40.8282	46.8249	46.0547	43.7441	49.9548	51.6647	54.6302	49.4809	1555.25	1853.75	0.863164	-0.212293	0.000743	0.022236
Emp2	32219	15.475	15.7137	14.3521	16.1923	17.6399	19.1399	17.5234	20.0425	543.25	668	0.83218	-0.265033	0.001009	0.0272
Lrig1	95629	117.791	113.474	111.178	117.04	132.847	131.271	133.37	121.025	4047.25	4686	0.887231	-0.172618	0.001286	0.03174
Ccdc3	93102	1.62488	0.822044	1.13536	1.19428	0.672708	0.468732	0.522222	0.929972	42.75	23	1.86882	0.902126	0.001293	0.031869
Tst	6351	10.2135	10.1175	9.14108	11.1929	13.2548	13.9838	11.2858	12.282	358.25	460.25	0.800701	-0.320665	0.001344	0.032532
Spry2	4872	43.6137	44.1375	45.7054	46.1049	55.7102	44.8681	52.1642	62.8533	1579.25	1929.25	0.834591	-0.260859	0.001652	0.037598
Adamts20	195255	4.333	3.03524	3.84275	4.36053	5.05777	6.71849	7.7753	3.94436	138.25	213	0.664692	-0.589241	0.001759	0.039152
Als2cl	20660	15.965	17.01	15.3419	16.6922	17.8891	19.8951	21.3241	18.2788	571.25	696.75	0.841113	-0.249628	0.00227	0.047039
Foxo1	84885	28.3193	26.3686	32.0229	28.024	20.2062	26.1188	27.0105	18.8239	1010.25	833	1.24639	0.317758	0.003189	0.058444
Celrr	91036	1.96017	2.05511	1.65937	2.47189	1.49491	1.64056	1.30555	0.8017	71.75	48.25	1.53949	0.622455	0.003283	0.059317
Itm2c	14394	221.189	240.005	208.44	211.388	199.371	210.096	183.677	181.216	7734.5	7013	1.13868	0.187357	0.003294	0.059449
Stk10	91282	57.9023	61.4636	69.3732	63.0471	46.6162	58.1227	60.2876	46.5627	2210.5	1908.25	1.19144	0.252702	0.00342	0.061197
Slc25a34	4997	18.7763	12.3307	14.4976	17.7754	11.6852	11.6923	14.129	11.9934	564	444.75	1.285	0.36177	0.003567	0.062778
Nim1k	45788	5.95788	7.14546	4.9781	5.55481	7.37488	8.09864	8.32654	6.63808	207	275.25	0.775655	-0.366512	0.003738	0.064769
Ptgs1	21846	4.74567	5.02712	4.89077	5.19375	6.32844	5.83311	7.39814	5.57983	174.5	226.75	0.79048	-0.3392	0.004133	0.068716
Ucma	9626	3.86875	1.96026	3.55163	2.63854	2.11779	1.58848	2.14691	2.18062	107.25	72	1.50597	0.590695	0.004532	0.072019
Phka1	130271	56.6901	65.479	64.2205	61.7695	58.1768	56.1176	49.6981	54.1308	2174.75	1972.75	1.13799	0.186483	0.004577	0.072357
Pld2	18046	9.67188	10.0542	9.40309	10.3042	11.735	11.6402	11.4599	11.769	346.75	420	0.847124	-0.239355	0.00471	0.073565
Gm13307	48814	0.954292	0.663959	0.786016	0.860996	0.772369	1.92701	1.8858	1.15445	29	51.5	0.573643	-0.801775	0.005059	0.077102
Tmem82	5257	3.14658	1.92864	3.2314	3.11069	2.19253	2.2395	1.94383	1.6034	101.5	72.75	1.43021	0.516231	0.005255	0.07902
Pdk2	15096	208.268	215.439	215.601	210.916	188.159	188.508	209.759	179.741	7472.25	6906.5	1.11122	0.152143	0.006033	0.086608
A330093E20Rik	361773	1.59908	1.16983	1.07713	1.13874	0.872029	0.78122	0.783333	0.865836	44.25	29.75	1.51737	0.601572	0.006527	0.091187
Slc38a3	18896	48.8236	53.9387	49.6064	52.6874	56.5324	55.076	58.6629	57.9148	1800	2053	0.899744	-0.152414	0.007383	0.099597
Sat1	3317	70.1791	65.7319	56.6514	70.2406	62.9107	50.2845	45.1142	61.1537	2318.75	1979.5	1.19902	0.261851	0.007423	0.099845
Slc7a2	59912	22.1808	28.2657	27.9473	25.9687	29.6988	31.7696	31.2463	28.4123	912.25	1093.75	0.861465	-0.215136	0.008513	0.109207
Slc6a9	40692	51.4802	59.1556	50.2177	60.603	64.6797	62.2893	67.1926	58.011	1943.5	2278.25	0.878923	-0.186192	0.009325	0.114555
Plxnb1	24528	115.727	118.216	119.678	137.62	141.917	130.386	146.947	132.281	4323	4973.25	0.891995	-0.164892	0.010567	0.122909
Irx1	5802	2.34704	3.28818	2.15427	2.80518	3.41337	2.91655	3.80062	3.97643	92.5	126	0.752253	-0.41071	0.011621	0.130303
Ttyh3	28453	131.486	164.946	145.675	162.839	173.484	165.124	179.006	164.669	5295.5	6152.25	0.88761	-0.172002	0.012135	0.133384
Fbxo2	5803	24.3989	21.5312	22.5616	24.1634	20.1813	18.9576	20.1346	22.0628	818	730	1.14288	0.192671	0.01263	0.136317
Aqp9	58023	3.095	3.06686	2.41627	3.13847	2.71575	1.71868	2.08889	2.24476	103.25	79.25	1.33664	0.418607	0.012712	0.13661
Frmpd1	101061	17.203	13.785	18.3113	17.7199	14.1269	15.8327	14.071	10.4221	592.5	496.25	1.23101	0.299843	0.013634	0.142617
Sdc2	114212	46.3476	41.7662	41.6006	38.7726	48.0364	48.2533	45.4043	46.9476	1485.75	1702.5	0.894442	-0.16094	0.013634	0.142617
Gm10600	1302	6.75742	4.23669	5.82234	5.9992	6.50285	8.6455	9.02283	5.90051	203	272	0.761279	-0.393502	0.014046	0.145154
Bcor	123615	24.5279	26.7164	23.9298	27.6907	29.35	27.9677	29.9697	28.4123	903.75	1042.75	0.889989	-0.168141	0.01655	0.158146
Mmp14	13752	15.6813	13.8799	13.8281	15.4979	13.0057	9.71317	10.9376	14.8475	520	433.75	1.2182	0.28475	0.016911	0.159905
Usp53	53017	30.9242	35.6325	31.5571	33.7455	37.0488	35.6757	37.2808	36.7179	1156.25	1321.75	0.899299	-0.153127	0.017958	0.166002
Irx3	3542	2.42442	5.15359	3.63896	3.61063	2.41677	2.60407	2.43704	3.23887	128	95.5	1.38514	0.470031	0.018433	0.168669
Stox2	266314	107.783	119.449	117.786	118.679	125.149	128.172	122.577	131.126	4069	4564.75	0.915599	-0.127212	0.018557	0.169161
Gm37885	8294	0.696375	0.663959	0.640458	0.666577	0.597963	0.416651	0.406173	0.224476	23.5	15.25	1.58645	0.665804	0.019878	0.175605
Cd44	90524	3.61083	4.23669	3.17318	3.88837	4.73387	4.94772	5.01913	3.81609	130.75	168	0.803137	-0.316282	0.02098	0.180963
Lpo	21861	1.44433	1.54924	1.54292	0.972092	1.02152	0.963504	0.928395	1.02618	48.25	35.5	1.39514	0.480413	0.02348	0.193021
Acsbg1	56993	250.386	223.754	239.24	258.715	269.183	268.167	265.637	258.853	8579.5	9582.5	0.916843	-0.125254	0.025254	0.202418
Dmp1	11489	23.4446	19.2864	24.7158	23.4969	18.0136	20.8846	21.092	19.4332	803.5	714.5	1.14797	0.199081	0.025416	0.203303
Slc24a5	20553	10.5488	9.23219	10.0727	8.69328	7.82335	8.43717	9.34197	6.92669	340	294	1.18622	0.246376	0.026742	0.208303
Tlcd1	5198	14.0049	16.8203	13.9445	14.7758	17.4406	17.942	16.2179	16.3547	521.5	614.5	0.875466	-0.191877	0.026928	0.209237
Fzd3	70014	64.2213	64.9731	58.5146	60.3808	69.264	65.1016	66.6123	70.1648	2182.25	2441	0.916283	-0.126135	0.027187	0.210563
Xpr1	141714	88.4138	91.0888	88.8781	85.3775	93.4317	100.283	94.7543	94.9534	3109	3457	0.923635	-0.114605	0.029125	0.218101
Plekhm2	39165	97.1056	95.3887	97.1167	105.736	112.043	106.663	106.243	104.638	3481.25	3879.5	0.921442	-0.118035	0.030605	0.224712
Il15ra	29027	1.59908	2.14996	1.63026	1.83309	3.11439	1.61452	2.23395	2.88612	63	88.5	0.732449	-0.4492	0.033001	0.234125
Rgs20	160709	13.747	14.9865	12.6345	14.387	11.1371	12.3433	11.4889	13.693	489.75	436	1.1486	0.199871	0.034369	0.239364
Npas2	169505	6.11263	4.11022	5.7059	5.83255	5.00794	2.65615	4.29382	4.74606	193.25	149.75	1.30848	0.387896	0.03497	0.241689
AI849053	5493	3.94613	4.48963	3.31874	3.22179	3.33863	3.203	2.98827	2.4051	131.25	108.75	1.24829	0.319959	0.035472	0.243816
Fgfr3	15394	74.1511	72.3399	69.3732	77.2119	84.0138	80.5958	88.6037	70.7741	2581.5	2932	0.905639	-0.142992	0.035766	0.244639
Gm11266	39276	4.51354	4.26831	3.98831	3.83282	3.88676	3.48945	3.22037	3.17473	146.25	125	1.20315	0.266816	0.035822	0.244781
Hif3a	30920	34.664	35.095	41.164	36.3007	27.3319	34.608	38.4123	21.2611	1293.75	1103.25	1.21183	0.277191	0.036427	0.246919
Acap2	108833	95.3776	104.558	101.163	98.3202	100.931	114.761	112.191	106.273	3505	3909.75	0.921033	-0.118675	0.036931	0.248393
Cuedc1	96082	55.2973	53.1799	56.5058	55.6314	48.8586	50.571	54.8043	49.064	1942.5	1830.5	1.08703	0.120397	0.038104	0.252921
Cbs	28344	45.3675	36.9604	41.7171	43.9663	42.3059	35.4934	35.1339	37.3913	1486	1359.5	1.11938	0.162695	0.04103	0.262501
Mt2	904	5.2615	7.08223	4.16298	3.27734	4.18574	3.74985	4.09074	2.72578	172.25	134.5	1.33666	0.418635	0.041118	0.262527
Paqr6	3957	21.0202	20.9937	18.6606	21.2749	22.3738	26.3271	25.2697	19.5615	721.5	847.5	0.876651	-0.189926	0.042184	0.265567
A330033J07Rik	218392	0.438458	0.347788	0.698681	0.416611	0.323897	0.286447	0.37716	0.16034	16.75	10.5	1.63469	0.70902	0.042749	0.267407
Itih5	102958	54.8073	53.0851	64.2496	61.7417	66.6729	61.8205	66.2061	62.4043	2058.5	2319.5	0.910963	-0.134535	0.045982	0.277968
Gm26831	1379	0.876917	0.727193	0.611346	0.583255	0.498302	0.260407	0.406173	0.673428	24.75	16.25	1.54419	0.626855	0.04654	0.279552
Fibin	2266	2.52758	3.09847	4.04653	3.38844	4.73387	5.05189	3.27839	3.59162	114.25	152.25	0.781257	-0.356132	0.047714	0.283394
Slc41a1	21372	88.2075	99.2144	90.5957	96.2371	106.736	98.4597	102.646	97.2943	3283.75	3659.25	0.924524	-0.113217	0.048855	0.286935
Zhx2	145167	23.4188	22.0371	22.0958	22.9691	24.1677	24.348	24.7185	26.2637	797.75	894	0.912233	-0.132526	0.049326	0.288178
Epas1	79710	107.758	129.44	134.38	120.012	134.716	128.615	143.814	131.415	4302.25	4850.25	0.913804	-0.130043	0.052586	0.297079
Stk39	261823	34.8445	32.123	32.6633	30.3848	33.1122	34.2695	37.629	37.9044	1145.75	1281	0.912216	-0.132552	0.055863	0.306682
Rorb	180591	9.56871	9.42189	7.42349	8.49886	10.1903	10.5985	9.05185	10.39	307.5	363	0.868861	-0.202803	0.056739	0.309267
A830008E24Rik	80354	0.593208	0.442639	0.989798	0.666577	0.274066	0.468732	0.522222	0.513088	23.75	15.75	1.53066	0.614155	0.05819	0.31286
Trak1	177416	200.788	208.135	230.157	222.387	230.614	226.918	235.116	234.545	7570.25	8347	0.930416	-0.104053	0.058928	0.314665
Pygm	14060	61.2036	60.5783	63.9002	65.6023	70.5845	67.3672	71.1092	62.725	2211.5	2456.75	0.925529	-0.11165	0.059502	0.315828
Sardh	59944	12.1737	12.5836	11.994	12.3039	14.4757	15.0255	13.5778	12.0576	431.25	500.5	0.888808	-0.170056	0.062175	0.32393
Gli2	219487	9.95559	9.73806	10.8004	10.2209	10.0657	6.95286	9.31296	8.88284	358.25	317.25	1.15803	0.211677	0.063232	0.326948
Kcnq4	52474	5.46783	5.53299	5.24011	6.638	5.75539	6.53621	7.71728	6.83049	201.5	240.25	0.855888	-0.224506	0.066236	0.335078
Sugct	838081	2.94025	3.5095	1.95049	1.80531	2.1427	1.92701	1.91481	1.85994	89.25	71	1.29729	0.375503	0.06734	0.338499
Mfsd2a	14338	10.1103	11.8564	10.8296	11.554	12.632	13.3589	12.4463	11.3841	388.75	451	0.889086	-0.169605	0.067702	0.339598
Klf9	26908	211.182	238.93	222.122	229.664	196.68	223.533	215.736	203.247	7911	7563	1.07598	0.105645	0.069697	0.343543
Fjx1	3133	12.5863	17.6107	13.0421	16.97	17.017	17.4212	16.3339	18.2788	526	621.25	0.872215	-0.197244	0.070088	0.344748
Pfkm	39862	674.813	638.191	671.083	709.405	638.724	632.866	635.834	624.877	23735.8	22835.2	1.06516	0.091068	0.070505	0.345988
Tlr3	15415	6.06104	6.44989	6.63747	5.61036	6.35336	7.57783	7.45617	6.92669	217.25	254.75	0.875183	-0.192343	0.075679	0.35907
Vstm4	82735	4.25563	3.57273	4.13386	4.33275	4.111	2.73427	2.75617	3.84816	144	121.25	1.21476	0.28067	0.075889	0.359442
Chpt1	51328	118.719	102.218	108.849	98.2646	109.477	119.084	119.56	115.06	3778.25	4169	0.925753	-0.1113	0.077196	0.362533
Trp63	208339	1.05746	0.569108	0.931575	0.805448	0.473387	0.572894	0.899382	0.416884	30	21.25	1.43389	0.51993	0.079619	0.368008
Jak1	112915	125.709	132.887	133.768	134.593	144.533	139.396	137.547	139.079	4629.5	5058	0.941069	-0.087627	0.084207	0.380438
Dao	21979	74.9506	51.7256	63.0851	70.7128	63.2595	52.2376	56.9802	60.3841	2313.75	2098	1.12092	0.164682	0.085302	0.382798
Sycp3	13667	1.83121	1.58085	1.63026	1.77754	2.06796	2.42178	1.94383	1.89201	60.25	75.5	0.819631	-0.286953	0.085452	0.382798
Map4k4	125397	238.908	241.238	245.994	251.272	261.858	251.292	267.871	256.929	8597.5	9351.25	0.943006	-0.084661	0.085538	0.382798
Cd63	11833	41.4988	37.6243	37.5832	37.6339	42.4803	40.4411	40.2981	42.8749	1361.25	1496	0.931065	-0.103046	0.093392	0.398251
Kdm3a	44018	58.9856	58.3019	60.9599	56.2147	53.418	59.8935	53.6148	51.6616	2062.25	1975.75	1.07343	0.10223	0.094147	0.400573
Glud1	34538	177.266	169.942	173.157	168.505	185.393	182.259	184.867	177.08	6065.75	6583.5	0.945422	-0.08097	0.09975	0.412567
Cyfip1	90857	68.838	66.0797	69.4897	71.296	73.3501	73.9034	78.1012	68.8821	2428.25	2655.5	0.938298	-0.091881	0.104732	0.42319
Fam20a	52530	23.032	22.5746	23.1147	24.8856	23.1711	23.1241	18.887	20.1066	824.25	774	1.09745	0.134155	0.105922	0.425615
Cmtm3	8262	5.75154	8.66308	5.38567	6.97129	5.9298	6.09351	6.1216	4.23298	233.25	203.75	1.19261	0.254127	0.106452	0.427113
Rdh5	9295	7.71171	7.68295	7.19059	8.7766	7.02606	6.37996	7.19506	7.37564	276.25	251.25	1.12458	0.169392	0.107162	0.428244
Map2k6	126400	24.5279	24.8826	26.5499	26.7464	28.0046	29.452	26.3432	27.2578	903.25	1003.25	0.925426	-0.111811	0.10759	0.428962
Pou3f2	5586	10.2909	8.94764	9.28664	10.3042	11.3862	9.609	11.1697	11.1917	343	390	0.898652	-0.154165	0.108086	0.429947
Stat5a	25818	4.04929	5.24844	4.19209	4.86046	5.38167	5.02585	5.39629	5.16295	160.5	189	0.874038	-0.194232	0.109527	0.43206
Cxcl14	7908	14.7013	15.6188	18.8062	14.4703	17.5402	17.6816	18.4518	16.7074	557.75	635	0.904003	-0.1456	0.115785	0.444053
Gm44257	11959	1.5475	1.80217	1.95049	1.47203	2.9649	1.87493	1.76975	1.82788	59.25	77.25	0.797525	-0.326398	0.117527	0.446797
Clu	13064	268.878	227.801	249.924	253.133	275.412	270.641	251.798	269.371	8832.25	9631.5	0.938116	-0.092161	0.123114	0.456834
Agpat5	45084	70.0502	73.6678	62.5029	68.0187	74.6457	76.3512	71.6605	70.261	2410.5	2647.25	0.936949	-0.093958	0.124187	0.459204
Nrros	22809	5.44204	5.09035	7.62727	5.44372	4.01133	5.80707	6.1216	3.55955	207.5	176.5	1.21086	0.276034	0.124985	0.460846
Sypl2	15176	2.81129	2.65584	1.9796	2.83295	2.74066	2.86447	3.30741	3.23887	90.75	108.75	0.851292	-0.232274	0.125259	0.461372
Calr4	20086	1.18642	1.64409	1.92137	2.22192	1.8188	1.04163	1.30555	1.28272	61	49.5	1.27463	0.35008	0.126679	0.463366
Dennd5b	113609	94.6812	90.8675	95.0789	87.0161	94.1792	101.22	93.2746	102.233	3236	3517.5	0.941906	-0.086345	0.127254	0.464079
Edn1	6514	3.73979	2.84554	4.30853	3.38844	2.81541	3.82798	2.40802	2.88612	126.25	108.25	1.19686	0.259256	0.1311	0.470191
Tnfrsf19	82615	11.9931	11.2873	13.6825	11.5262	13.7531	12.9682	11.75	15.7133	426.75	486.25	0.897044	-0.156749	0.131837	0.471468
Ambra1	188715	112.452	114.77	109.577	111.652	106.711	106.767	110.914	101.367	3943.5	3841.75	1.0545	0.076553	0.133824	0.474734
Olfr287	14085	3.94613	3.98375	3.66808	3.58285	3.7871	3.46341	3.19136	2.69371	133.5	119.75	1.15031	0.20202	0.133792	0.474734
Gm17750	39475	2.83708	2.46613	2.18338	3.97169	2.61609	2.26554	2.37901	2.18062	101.5	85.5	1.21565	0.281723	0.134407	0.475757
Pou3f3	8251	34.1482	40.1221	33.7405	36.0785	39.341	36.0142	39.921	39.7002	1262.75	1394	0.930638	-0.103707	0.136071	0.477899
Kifc3	102984	17.8736	20.8989	21.1351	21.3583	23.7441	20.4419	21.092	23.4096	712.25	798.75	0.916966	-0.125059	0.13674	0.479233
Ppara	67836	1.70225	2.14996	2.32894	1.97196	2.16762	2.78635	2.37901	2.3089	71.25	87	0.843314	-0.245859	0.139473	0.483356
Cntfr	39591	98.7563	98.4872	108.587	106.347	98.2902	92.1058	107.288	88.8925	3625.75	3488	1.0677	0.094506	0.143039	0.488957
Tpd52l1	113582	2.26967	2.08673	2.27071	1.97196	2.19253	2.08325	1.59568	1.15445	75.75	64.75	1.21336	0.279007	0.144086	0.490242
Adamtsl5	9302	2.08913	3.06686	2.53272	2.86073	3.03965	2.96863	3.22037	3.04646	92	110.5	0.857358	-0.22203	0.144864	0.490958
Fam83a	25590	0.644792	0.347788	0.553123	0.777674	0.946775	0.755179	0.638271	0.737564	20.75	28	0.760392	-0.395186	0.145309	0.491939
Pantr1	104060	4.92621	4.39477	6.22991	5.97142	4.98302	3.80194	4.2358	5.5157	189.75	166	1.16571	0.221212	0.145822	0.493149
Mgst1	16439	8.82075	8.09397	8.29684	7.99893	7.94792	7.65595	6.20864	8.017	292.75	269.25	1.1148	0.156784	0.146151	0.493558
F5	68439	0.283708	0.252937	0.553123	0.333289	0.298981	0.364569	0.899382	0.609292	12.5	19	0.666396	-0.585547	0.146697	0.494396
Efemp1	73539	5.28729	6.73444	5.79323	4.86046	7.39979	7.16118	5.33827	6.09292	198	236.5	0.86931	-0.202057	0.147301	0.494892
Epb41l5	103963	9.285	10.2439	9.11197	8.7766	10.6886	9.84337	10.2994	10.1656	328.25	369.75	0.912614	-0.131923	0.153659	0.504308
Otof	94870	1.05746	1.20145	1.83404	1.63867	1.91846	1.69264	1.30555	2.18062	50.25	63.75	0.809142	-0.305535	0.159106	0.512162
Tril	5362	40.9314	44.2007	41.2513	46.9104	46.7906	46.4826	49.2339	42.6184	1522.75	1672.25	0.936857	-0.094099	0.161797	0.516002
Chil1	8005	7.37642	6.41827	7.36526	7.74896	8.19708	7.83824	7.54321	8.36975	255.25	287.75	0.907741	-0.139648	0.163706	0.518998
Asb8	30988	34.7156	33.767	38.9806	38.1338	36.1768	33.7747	33.7413	32.7414	1281.5	1233.25	1.06811	0.095053	0.164454	0.519808
Pdgfrl	64573	2.86288	3.03524	3.66808	3.36066	3.06456	2.99468	2.75617	2.4051	113.5	102	1.14739	0.198359	0.166403	0.522645
Smpdl3b	24286	0.361083	0.53749	0.203782	0.416611	0.373727	0.624976	0.464197	0.673428	13.25	19	0.715105	-0.483773	0.166613	0.52269
Lrrc2	32521	7.71171	6.82929	7.86016	9.10989	6.80183	7.73408	6.61481	7.2153	278.25	255.75	1.11349	0.155089	0.171814	0.531667
Adra2a	4831	4.38458	6.2918	6.78303	4.99933	4.98302	4.6092	5.6574	4.29711	195.5	176.5	1.1467	0.197493	0.180722	0.543801
Thrsp	4792	50.3969	40.4066	46.0547	49.4934	45.6943	46.743	39.3407	41.6884	1649	1571.25	1.0757	0.105278	0.189072	0.553016
Ahcyl1	33442	512.197	496.388	510.241	517.958	506.176	485.684	477.195	482.72	17933.8	17617	1.04491	0.063376	0.190558	0.555062
Tmem52	1744	4.61671	3.31979	4.45409	4.69382	4.21066	3.56757	3.01728	4.1047	151.5	134.5	1.15047	0.202219	0.190655	0.555139
Gfap	13576	50.0616	61.3055	53.944	50.4655	56.1836	55.753	59.0401	58.3638	1887.5	2062.75	0.941592	-0.086826	0.196068	0.560989
Gpam	59970	43.0205	45.4338	44.1916	46.4382	46.6909	47.6023	51.3518	43.9332	1573.75	1710.5	0.945569	-0.080745	0.198317	0.564499
Antxr1	201968	8.45967	10.813	9.46131	9.91534	9.69198	11.2496	10.7926	10.5183	338	380.25	0.914559	-0.128851	0.201763	0.568104
Tmem200c	16516	2.24388	2.62422	2.12516	2.69408	2.19253	1.74472	2.05988	2.43717	85	75.5	1.15254	0.204814	0.208818	0.577447
Fam228b	29379	3.92033	3.79405	4.04653	3.52731	3.61269	4.16651	5.36728	4.16884	134.5	155	0.886439	-0.173906	0.213224	0.581937
Ndrg2	8887	845.296	659.754	779.641	835.916	810.539	698.567	696.731	719.574	27629.8	26453	1.06825	0.095244	0.214715	0.583816
Dlg5	111967	50.268	54.5711	59.6499	60.3808	56.6072	57.9665	67.3956	57.6903	1974.5	2155	0.939749	-0.089652	0.217612	0.58779
Gjb6	10308	99.8654	80.8449	85.1227	94.7929	94.6027	90.283	74.1265	76.7067	3191.5	3052.75	1.07525	0.104675	0.221309	0.59241
Gpd2	133084	71.4171	70.4113	66.8405	68.352	71.033	75.8825	75.8672	68.1766	2438.25	2626.5	0.953187	-0.069168	0.222839	0.593815
Mxd4	13837	145.852	133.329	152.837	145.869	139.425	175.879	166.676	136.225	5093.5	5585.75	0.93609	-0.095281	0.224853	0.596561
Arhgef19	18065	17.6415	17.2629	16.7392	20.8861	22.3489	16.4577	19.7864	20.5235	639.25	712.75	0.918458	-0.122714	0.226234	0.597889
Zfp641	10576	14.4949	15.113	14.6432	14.1092	13.5289	13.5932	15.2025	11.9293	512.75	490.25	1.07584	0.105464	0.230505	0.602032
Arid5a	16296	13.6696	12.5204	14.6141	15.4424	15.846	15.3379	14.3611	15.0399	496	547.25	0.929763	-0.105065	0.233911	0.606101
Zfp36l2	4016	12.2253	15.2711	12.9256	13.3038	12.7067	11.1194	11.837	13.9175	470	444.75	1.08482	0.117461	0.237602	0.609923
Mamdc2	145833	2.57917	3.63596	3.78452	3.05515	4.111	4.0363	4.67099	2.4051	113.75	139	0.854002	-0.227689	0.238001	0.610297
Tulp3	34690	40.364	47.1411	41.7753	41.7722	42.2062	40.363	40.4722	39.5399	1498.75	1468	1.05227	0.0735	0.247307	0.619589
Ntsr2	6845	36.1083	33.4825	32.0229	35.7174	38.469	41.0661	35.366	31.7473	1211.25	1332.5	0.936898	-0.094037	0.24746	0.61967
Ldhb	17708	395.154	350.159	357.608	369.173	364.583	364.413	329.261	349.958	12993	12722.2	1.04671	0.06586	0.251257	0.623175
Tead3	19146	3.43029	4.29992	2.64917	3.05515	3.03965	3.04676	2.84321	2.91819	117.5	107	1.13136	0.178057	0.252785	0.624799
Grina	3140	262.043	242.187	257.697	249.717	237.566	251.136	257.078	222.488	8915.75	8744.5	1.04624	0.06522	0.256104	0.630285
Dbi	7798	215.18	217.146	196.446	220.887	221.869	235.434	197.777	240.638	7478	8066.75	0.949749	-0.074382	0.259748	0.633975
Kirrel2	10156	4.87463	6.44989	7.4526	6.44358	6.77691	5.83311	5.51234	4.16884	220.25	204	1.12713	0.172658	0.262494	0.636669
Phgdh	26820	28.1645	28.0444	26.7246	27.7185	29.4497	33.5143	27.8228	26.7447	973.75	1065.5	0.94162	-0.086783	0.267026	0.642093
Tmie	14402	1.57329	1.35953	2.00871	2.22192	1.24576	1.22391	1.71173	1.92408	63.25	54	1.18618	0.246318	0.268766	0.643535
Aldh1l1	113776	61.7968	58.1122	55.6907	62.9082	66.9469	65.8829	63.1889	55.4456	2103	2281	0.949262	-0.075121	0.274437	0.648034
Kremen1	70006	22.5677	21.0254	23.6387	23.3858	21.3273	21.2752	20.6568	22.7041	798.5	773.25	1.05659	0.079414	0.27836	0.65141
Slc22a4	44967	97.9052	88.5911	90.9159	91.6822	87.3275	91.2985	89.7932	86.5195	3255.5	3201	1.0415	0.058667	0.280591	0.653383
Pgm2	35401	9.00129	12.8049	11.2371	11.3596	10.1903	9.68712	9.95123	11.1597	387.25	368	1.08351	0.11571	0.290322	0.661825
Pax3	95867	8.43388	7.52487	7.68549	7.13793	9.09402	7.68199	8.18148	8.24148	271.5	299.75	0.92872	-0.106684	0.296099	0.666706
Nwd1	71165	175.848	146.134	177.989	196.057	205.525	171.165	179.528	182.499	6153.25	6675.25	0.943646	-0.083682	0.299702	0.670054
Enho	2180	26.3849	23.0489	22.2122	24.8022	24.4916	22.2387	23.558	20.8763	852	825	1.0593	0.083118	0.300802	0.671171
Ror2	176812	1.36696	1.13822	0.902463	0.916544	1.29559	1.01559	1.39259	1.37892	38.25	45.5	0.858174	-0.220657	0.302084	0.672584
Hsd17b4	68068	63.0348	64.3408	66.9861	64.3803	67.2708	66.7943	68.7882	66.028	2274.5	2423.75	0.963425	-0.053756	0.305518	0.674335
Notch1	58760	23.4704	26.9061	24.6576	27.0242	28.6275	22.8637	30.695	26.6164	895.25	978.75	0.939252	-0.090417	0.310426	0.678937
Epc1	80157	82.0175	80.7184	84.6569	80.3504	78.5325	81.351	77.1148	79.4966	2883.5	2853.25	1.03685	0.052203	0.313317	0.681651
Ttpa	22847	3.86875	4.42639	3.37696	3.30511	3.76218	5.33833	4.26481	3.36714	131.25	152	0.892781	-0.163622	0.315223	0.683997
Adamts5	45655	2.63075	1.83379	3.08584	3.05515	3.36354	2.73427	2.35	3.68782	94	109	0.878486	-0.186909	0.31913	0.687177
Cd27	4388	1.03167	0.948513	1.36825	1.4998	1.6444	1.06767	1.68272	1.28272	42.75	51.25	0.856108	-0.224135	0.32056	0.687959
Gpc1	29134	53.2082	56.3416	52.0809	51.993	54.1406	56.8988	62.8697	50.2506	1876.5	2023	0.953944	-0.068024	0.320338	0.687959
Psap	24927	1389.19	1316.66	1390.84	1416.67	1408.15	1434.32	1487.72	1383.67	48572.2	51506.2	0.966307	-0.049447	0.320493	0.687959
Adcyap1r1	49473	102.986	118.121	112.197	113.901	115.731	121.818	127.016	103.708	3921	4233.75	0.955872	-0.06511	0.328164	0.69523
Pbxip1	14246	43.7685	48.1844	50.4797	50.7154	47.3387	47.368	47.174	43.1315	1695.25	1672.5	1.04448	0.06278	0.331178	0.697371
Scara3	34541	4.0235	3.35141	3.49341	3.72172	2.9649	3.41133	3.27839	3.75196	129	120	1.096	0.132249	0.343411	0.706294
Gm26512	131034	1.93438	1.83379	1.63026	1.24983	1.27067	1.77076	1.68272	1.05824	58.5	52.5	1.14652	0.197259	0.346281	0.708028
Gm6999	169614	0.361083	0.442639	0.436676	0.333289	0.174406	0.39061	0.290123	0.384816	13.75	11	1.27648	0.352175	0.345655	0.708028
Gm266	1214	0.567417	0.948513	0.524011	0.88877	0.722539	0.598935	0.435185	0.673428	25.5	22	1.19533	0.257408	0.350155	0.711846
Hacd2	86749	14.1854	14.9549	13.6825	13.7759	15.9706	13.9318	14.9704	14.8475	497.25	538.75	0.948255	-0.076652	0.352988	0.713942
Cdk5rap2	193587	102.548	105.19	108.587	107.208	104.918	114.24	107.926	111.468	3723.25	3948.5	0.967052	-0.048335	0.353815	0.714776
Hddc2	14821	7.58275	5.59622	5.90968	5.27707	5.30692	6.11955	5.74444	5.32329	216	203	1.08644	0.119613	0.370003	0.72693
Galnt18	308316	32.4975	32.9134	29.9268	32.3846	30.521	29.6603	33.4802	28.9574	1123.75	1105.25	1.043	0.060735	0.37208	0.728222
Vit	119344	1.47013	0.948513	1.71759	1.6109	1.27067	1.74472	0.87037	1.02618	51	45	1.16701	0.222818	0.38083	0.737224
Pgm5	178839	2.39863	3.35141	4.65788	3.05515	3.73727	2.76031	4.67099	4.07264	117.25	136	0.884782	-0.176606	0.383853	0.739986
A730056A06Rik	61771	1.49592	1.39115	1.28092	2.08305	1.29559	1.43224	1.56667	1.21858	55.25	49.75	1.13689	0.185087	0.386396	0.742028
Fzd9	2292	2.34704	3.09847	2.35805	2.66631	2.39185	2.73427	1.91481	2.43717	91.5	85.75	1.10035	0.137959	0.387947	0.743216
Lrig3	49191	2.81129	2.68745	2.88206	2.66631	3.31371	2.63011	2.64012	3.49541	97.25	108.5	0.91771	-0.12389	0.397713	0.751652
Lifr	106875	25.6369	28.5502	32.2267	29.2739	28.5527	32.3946	33.2191	27.5143	1014.5	1098.25	0.951399	-0.071877	0.398052	0.752036
Plcd4	24906	35.5925	33.9568	37.9035	34.662	34.8313	31.8217	36.1494	34.1845	1251	1233	1.03931	0.055628	0.399939	0.753718
Fbln1	80586	3.94613	6.03886	6.87037	6.7491	5.80522	5.59874	5.25123	4.84227	205.75	195	1.09562	0.131748	0.400246	0.754146
Msi1	26099	40.235	38.8258	42.3284	42.9387	44.2991	41.7432	45.4913	39.3474	1447	1544	0.962744	-0.054776	0.406102	0.759085
Ctsl	11553	78.2261	64.5621	65.9672	73.3235	72.3784	68.8775	62.8117	67.2466	2495.25	2453	1.04123	0.058284	0.409254	0.761632
Grin3b	6475	1.47013	1.486	2.00871	1.69422	1.39525	1.87493	1.36358	1.31479	58.5	54	1.11538	0.157539	0.414158	0.765003
Nedd9	177781	6.11263	6.4815	6.43369	7.05461	6.12912	8.35905	7.45617	6.06085	229.25	253.25	0.93134	-0.10262	0.416135	0.765565
Slc24a4	138358	2.08913	2.14996	2.41627	1.86086	2.41677	2.18742	2.78518	1.95615	74.75	84.5	0.90999	-0.136078	0.416695	0.765821
Acvr1c	90442	13.3601	14.2593	14.0901	13.887	12.7565	13.5411	11.721	14.9116	488.25	475.25	1.05231	0.073563	0.422153	0.769567
Atp1b3	31787	91.0704	82.6471	88.0629	87.405	95.2505	90.309	80.9444	95.5306	3079.25	3265	0.965886	-0.050075	0.428032	0.773225
Wnt7a	47382	70.695	59.535	61.4257	71.8793	69.1644	67.6276	70.0068	66.9901	2330.5	2468.75	0.96442	-0.052266	0.432464	0.775945
Lgi4	11593	39.5902	39.6478	40.9893	41.3278	42.9288	42.2379	42.0099	39.7323	1421.25	1508	0.96867	-0.045923	0.435632	0.777648
Klhdc7a	7806	6.26738	7.71457	7.13237	9.16544	7.52437	7.00494	6.96296	6.86255	265.5	256.25	1.06747	0.094201	0.435954	0.77793
Son	31715	927.236	937.447	943.977	948.901	881.173	947.359	945.686	896.846	33048	33077.5	1.02497	0.035579	0.463649	0.796287
Arxes2	1531	47.792	58.2071	46.1712	45.2717	48.2357	51.3782	44.2148	45.9535	1727.5	1716.5	1.04049	0.057256	0.473054	0.802531
Pdgfrb	39911	18.57	17.3894	18.9226	18.0254	19.5833	16.4056	20.9179	19.3049	642.25	684.75	0.959038	-0.060341	0.474278	0.803221
Ppp2r5a	51297	46.7861	43.5683	39.6793	37.2728	46.7408	43.1754	39.1666	45.1518	1474.25	1573	0.961346	-0.056872	0.474604	0.803339
Adora2b	17469	1.49592	1.45439	1.80493	1.08319	1.12118	1.97909	1.97284	1.47513	51.25	58.75	0.893572	-0.162345	0.475322	0.803662
Ncoa1	229820	156.298	161.152	155.689	165.172	163.867	160.931	169.287	160.981	5613	5903	0.975735	-0.035438	0.47682	0.804669
Slc25a18	20758	34.8188	38.6677	32.7798	34.3565	34.632	38.5662	31.3333	30.6249	1234	1226.5	1.04019	0.056848	0.482266	0.807617
Aldh1a1	150750	108.016	93.555	100.406	109.902	107.359	95.6213	96.6691	100.277	3638.25	3610	1.03151	0.044756	0.482462	0.807617
Pm20d1	24092	3.30133	2.90877	3.66808	3.13847	2.59117	3.203	3.16234	3.2068	114.75	109	1.07562	0.105168	0.485423	0.809792
Eno1	12158	480.318	457.025	443.983	474.825	499.424	477.377	454.971	473.484	16356.2	17206	0.975464	-0.03584	0.494844	0.814478
Phkb	220417	42.9173	43.9477	42.3867	39.6336	41.4089	46.9253	47.087	39.3474	1484.25	1578.5	0.96712	-0.048233	0.499776	0.817378
D030047H15Rik	10586	11.0904	12.2042	11.6447	11.1374	13.0804	12.4995	11.692	10.8069	404.25	436.25	0.956688	-0.06388	0.503085	0.81912
Abi1	100168	81.708	81.6353	81.4837	82.5445	82.2199	85.8821	82.0179	85.4612	2880.25	3022.5	0.976912	-0.033699	0.50721	0.821462
Frem2	143417	4.17825	3.66758	2.88206	3.7495	3.93659	2.91655	2.78518	3.81609	128	121.25	1.07914	0.109878	0.51191	0.824745
Rfx4	150476	16.3519	18.496	16.1279	18.9141	18.786	18.4368	16.3049	19.2408	613.5	656	0.961089	-0.057257	0.513163	0.825351
Trp53bp2	53260	39.6418	42.2404	43.1727	40.0224	39.6649	38.8527	45.0561	36.5575	1449.25	1444.25	1.03186	0.045249	0.514452	0.826411
Asap2	279712	73.5836	88.5278	90.945	90.4323	84.9107	82.9655	85.3253	80.4907	3008.25	3011.25	1.03023	0.042967	0.518617	0.829053
Aplp2	62258	922.388	1004.44	1053.79	1010.09	1013.32	1007.57	1048.07	1021.46	35024.5	36835.2	0.976938	-0.033661	0.521424	0.830685
Ccdc80	34675	1.26379	1.58085	1.95049	1.6109	1.66931	1.90097	1.50864	1.89201	56	62.75	0.917775	-0.123788	0.524448	0.831921
Exoc3l4	14661	2.86288	2.7823	2.27071	2.49967	2.34202	2.2395	2.66913	2.53337	91.75	87.75	1.06935	0.096735	0.527768	0.833004
Etv5	58410	85.9378	91.0888	106.898	106.625	111.022	96.3765	77.1728	126.701	3431	3692	0.950792	-0.072798	0.530348	0.834527
Gm32569	95622	0.515833	0.790427	0.698681	0.722126	0.597963	0.651016	0.957407	0.897904	23.75	27.5	0.883865	-0.178103	0.541677	0.841148
Gdpd2	9022	3.24975	2.14996	4.54143	2.72186	1.99321	3.25508	3.36543	2.95026	112	103.25	1.10023	0.137801	0.546148	0.843382
Igdcc3	44683	5.33888	5.21682	5.09455	6.72132	5.65573	6.45808	7.05	4.58572	197.25	215.25	0.94251	-0.085421	0.561046	0.850426
Mmd2	46442	65.0208	58.1438	52.5467	58.27	62.8858	61.8205	57.9086	57.9469	2065.75	2175.25	0.973886	-0.038175	0.572371	0.855773
Gm14569	68229	1.08325	0.790427	1.65937	1.4998	1.22084	1.35411	1.36358	1.6034	44.5	49.5	0.915702	-0.127049	0.583282	0.861305
Rapgef3	23202	25.3016	27.9811	28.4713	30.1904	29.1507	29.4259	30.2599	26.392	982.75	1041.5	0.971854	-0.041189	0.588397	0.864826
Extl1	27478	7.17008	6.19695	6.25902	7.44345	6.02946	6.30184	7.68827	5.93258	239.25	233.5	1.04664	0.065767	0.593189	0.867902
Arhgef12	143396	287.783	321.293	325.673	335.65	326.264	313.399	323.429	335.848	11148	11687.8	0.979327	-0.030137	0.594898	0.86851
Fam181b	2001	6.37054	5.46976	3.90097	4.91601	5.30692	6.51016	5.13518	4.9064	182.75	198.25	0.945865	-0.080293	0.602112	0.872502
Prkcz	101232	339.032	314.811	342.703	360.368	348.762	340.612	349.425	346.27	11962.2	12480	0.981153	-0.02745	0.605824	0.874122
Smim3	27796	3.714	2.46613	3.2314	3.58285	2.66592	4.08838	4.35185	2.82198	115.5	125.5	0.937054	-0.093796	0.612026	0.877568
Nhsl1	214907	49.3137	51.7888	59.8537	53.4373	52.0477	63.0184	53.9339	51.5012	1882.5	1993.5	0.973038	-0.039433	0.612924	0.878194
Crlf3	34498	24.0894	24.6297	24.5703	24.7745	23.0216	26.6136	21.4401	24.4679	862.25	862	1.02726	0.038796	0.616494	0.87942
Eya1	141281	4.25563	5.3749	4.45409	4.99933	5.18235	5.07793	4.78703	4.84227	167	179.75	0.957204	-0.063102	0.618253	0.879939
Lair1	59802	7.50538	6.00725	7.39438	6.47136	6.87657	5.31229	5.86049	8.14527	242	234	1.05024	0.070718	0.625229	0.883888
Adamts9	170793	2.32125	2.56098	2.56183	2.80518	2.641	3.12488	2.87222	2.18062	90	98.25	0.944185	-0.082858	0.630081	0.88601
Hhatl	8491	20.7881	22.8908	21.1933	22.8303	24.1926	23.2803	23.5	19.2408	770	818.75	0.971632	-0.041519	0.632711	0.886917
Cd38	43822	11.0388	10.0226	10.1891	10.2764	10.6388	10.9892	11.4018	9.81281	366.25	387	0.970616	-0.043028	0.638862	0.889497
Tmem44	38987	11.4773	8.41014	11.0333	9.24876	10.3896	9.16631	9.39999	9.84488	355.75	350	1.03818	0.054061	0.640524	0.890025
Ckb	2977	1190.9	1389.25	1029.01	1199.2	1281.46	1254.48	1067.86	1080.98	42159.5	42530.8	1.02731	0.038875	0.644186	0.891142
Pygb	45023	137.341	144.869	142.065	149.397	141.692	142.182	145.526	135.584	5041.5	5097.75	1.01656	0.023688	0.645027	0.891593
Slc2a1	29272	137.109	150.086	185.558	159.201	148.494	191.842	175.757	136.738	5542.25	5912.25	0.969146	-0.045214	0.65496	0.895139
Paqr4	4681	33.6839	44.2007	31.1204	36.5229	36.974	39.6078	39.1666	34.0883	1272	1354.5	0.971426	-0.041824	0.6591	0.89729
Adgrg1	39466	39.1775	43.7897	40.6691	42.7721	40.213	37.2121	46.6228	38.8985	1460.25	1465.75	1.02264	0.0323	0.659638	0.897314
Gm4491	3377	0.386875	0.284554	0.436676	0.13887	0.224236	0.364569	0.145062	0.352748	11	9.75	1.15207	0.204223	0.662928	0.898176
Dzip1l	39760	22.7998	26.6532	25.9968	25.1355	21.3273	27.3167	28.316	20.6839	881.25	881.5	1.03076	0.043701	0.663295	0.898293
2810032G03Rik	40761	6.24158	5.46976	5.03633	5.36039	5.48133	5.85915	4.35185	5.64397	195.25	192.75	1.03785	0.053604	0.676773	0.904235
Kcns3	60854	0.386875	0.853661	0.17467	0.555481	0.647793	0.39061	0.37716	0.32068	17	16	1.11458	0.156504	0.693492	0.911166
Vsir	25833	12.3284	9.70645	11.4118	11.1374	11.2616	10.4683	11.4309	10.39	394.5	393	1.02651	0.03775	0.70725	0.915543
Ddhd1	69676	59.3982	55.3615	55.8072	55.687	58.2765	54.9458	55.9938	60.833	1994	2069	0.985463	-0.021127	0.708284	0.915793
Plekha7	184891	15.8361	16.9784	15.6912	20.2473	18.213	14.8953	16.6821	17.3167	604.75	604.5	1.02606	0.03712	0.709124	0.916096
Suclg2	245791	15.5266	16.3777	15.5457	13.6926	14.9242	16.1452	14.3321	14.4306	536.75	540.75	1.02165	0.030904	0.713931	0.918374
Arhgef4	135121	37.3721	33.7987	33.624	33.1067	35.0307	35.4413	38.6154	31.587	1216.25	1270.75	0.981646	-0.026725	0.71619	0.918899
Slc6a11	118711	24.631	26.8745	25.9094	25.5244	26.5595	26.0927	27.7648	24.4038	903.5	946.5	0.98227	-0.025809	0.718664	0.919607
Ppp1r3c	4922	19.2664	15.4608	18.1657	17.7199	19.8324	16.8223	17.5815	18.0864	624.5	653	0.978498	-0.03136	0.721296	0.920435
Pdlim1	50669	2.08913	2.62422	2.79473	1.97196	2.21745	2.96863	2.32099	2.37303	82.75	89.25	0.956288	-0.064483	0.725198	0.92248
A830019P07Rik	89361	0.593208	0.379405	0.465788	0.583255	0.597963	0.494772	0.609259	0.48102	18	19.75	0.933438	-0.099374	0.726583	0.923337
Phkg1	35128	23.9605	19.0335	22.5325	22.7747	22.324	23.5928	21.5271	19.0484	781.25	784.5	1.0221	0.031541	0.72759	0.923474
Kctd5	25751	21.2008	22.6378	20.4947	21.636	22.4734	21.8221	21.15	21.9987	755.25	788.75	0.983718	-0.023683	0.742864	0.930505
Prss35	14794	0.825333	1.42277	0.465788	0.833222	0.822199	0.677057	1.04444	0.737564	30.75	29.5	1.07635	0.106147	0.74403	0.931097
Kansl1l	98314	19.7306	21.3099	20.5238	18.3864	17.8143	20.9888	21.0049	18.7277	701.5	707.25	1.01884	0.026928	0.74486	0.931282
Laptm4a	17078	201.536	193.212	176.883	186.836	194.986	200.435	178.426	195.647	6682	6943.5	0.986877	-0.019058	0.744937	0.931282
Tle4	149901	25.7143	26.6848	24.7741	24.7745	25.3138	25.1813	25.3568	24.7244	896	907	1.01443	0.020671	0.749849	0.933432
C530044C16Rik	38918	0.9285	0.632342	1.28092	0.916544	1.1461	0.989545	1.04444	0.8017	33.25	36.25	0.943272	-0.084254	0.757444	0.936674
Gca	29824	5.82892	6.35503	5.76412	5.8881	5.85505	7.05702	5.83148	5.67604	209.25	221	0.974725	-0.036932	0.76188	0.938759
Plscr2	22150	2.70813	2.24481	3.08584	2.97182	2.81541	2.89051	2.66913	3.01439	97.25	102.5	0.970876	-0.042642	0.762795	0.939013
Eva1a	52056	13.0506	12.8365	11.2953	13.6371	12.6569	14.3484	11.8951	10.839	447.75	451.75	1.02137	0.030506	0.764042	0.939476
Cyp26b1	22494	13.8759	18.1166	17.5835	15.6368	15.9457	15.1817	17.6395	17.8619	569.5	597	0.979784	-0.029464	0.765923	0.940626
Cep85l	106504	32.6523	35.8854	32.8089	33.8566	33.3115	31.405	33.6543	35.3069	1186.75	1201	1.01295	0.018568	0.778202	0.946108
Irx2	5378	3.30133	3.38303	2.85295	3.30511	2.98981	3.22904	3.45247	2.85405	113	113	1.02599	0.037017	0.791426	0.951051
Gcnt4	26217	0.490042	0.822044	0.465788	0.499933	0.573048	0.520813	0.609259	0.416884	19.75	19.25	1.05929	0.083093	0.793067	0.951461
2810459M11Rik	9593	3.61083	3.57273	2.79473	2.77741	3.16422	2.44782	3.48148	4.13677	112.25	117.5	0.970155	-0.043713	0.795278	0.952483
Tagln3	13378	250.282	224.134	226.518	240.329	240.855	246.657	228.095	236.149	8306.75	8591.25	0.990339	-0.014006	0.800415	0.953682
Rapgef3os2	2164	0.3095	0.411022	0.786016	0.583255	0.647793	0.520813	0.580247	0.48102	18.25	20.25	0.930901	-0.1033	0.804695	0.955112
Hsd11b1	42441	45.5481	46.5404	43.784	43.4664	47.2889	43.9566	41.9228	44.4783	1576.75	1604.5	1.01024	0.014698	0.807574	0.956077
Cpt1a	63399	28.1387	30.6053	29.4319	33.4677	29.3251	31.1446	30.8111	29.0857	1068.75	1085.5	1.01155	0.016564	0.813185	0.957998
Vegfa	15376	120.37	140.064	134.176	136.121	129.085	125.854	135.314	146.647	4651.75	4812.75	0.989984	-0.014523	0.816766	0.959719
Rbpms2	30880	2.70813	2.49775	1.86315	2.41634	2.44168	2.03117	3.04629	2.27683	83.75	88	0.972387	-0.040397	0.824442	0.961595
Slc25a33	30241	18.2089	15.9034	17.1468	17.8865	19.0601	19.0618	16.363	15.5851	610.5	636.75	0.987022	-0.018846	0.844916	0.968954
Aco2	42824	398.094	363.913	384.391	403.863	406.939	398.526	390.245	368.077	13672.5	14141.5	0.992659	-0.01063	0.847437	0.970196
Slc9a3r1	17840	50.5517	66.3326	45.6181	56.298	57.7533	58.6696	50.5975	54.676	1913	2005	0.987292	-0.018451	0.847655	0.970316
Maob	108084	14.7013	10.7182	13.7698	13.2205	13.2798	11.6662	13.1716	13.693	464.5	465.5	1.01544	0.022098	0.848937	0.970636
Id4	4798	96.8993	96.8748	80.6395	84.3498	84.3875	87.757	97.1333	93.3179	3157	3253.75	0.991136	-0.012844	0.852229	0.971331
Lonrf3	33988	14.108	18.085	15.5165	14.3314	16.8426	15.1296	14.7093	16.1302	542	566.75	0.987072	-0.018773	0.856709	0.972155
Gadd45g	1790	18.6732	20.646	20.8149	23.5802	19.7577	26.1709	21.121	17.8619	735.25	770.75	0.985995	-0.020348	0.860797	0.974321
Gm26703	10470	7.81488	7.52487	8.06395	6.33249	6.4281	7.83824	8.2395	6.83049	261.5	264	1.0152	0.021771	0.86163	0.974459
Atp1b2	6206	821.181	895.111	857.777	896.686	869.538	835.046	918.588	872.474	30475	31459	0.994273	-0.008287	0.873394	0.978008
Mybpc1	86873	51.8928	45.908	67.8012	64.3525	68.1179	54.1646	50.8296	59.9992	2027.5	2109.25	0.987712	-0.017837	0.874512	0.978626
Sdc4	19640	108.66	100.005	113.594	109.235	108.854	119.318	111.959	95.0175	3802.75	3943.25	0.992683	-0.010595	0.880265	0.980058
Lrp5	101736	11.4515	9.42189	14.1483	14.1092	12.3828	11.8745	13.6938	11.8972	434	449	0.988033	-0.017369	0.887556	0.982005
Fgd6	109338	28.7835	31.5539	31.9356	31.0514	31.9412	30.8061	30.9271	30.5287	1082.25	1120.75	0.993311	-0.009683	0.890326	0.983178
Bcar3	236055	15.2171	13.1843	15.4874	16.2756	16.8177	15.8588	13.5488	14.5589	531.25	551.25	0.990548	-0.013702	0.893978	0.984934
Prr5	34053	7.14429	7.96751	8.9373	7.86006	7.89809	8.61946	7.74629	7.98493	279.75	291	0.989061	-0.015868	0.895142	0.985481
Rfx3	249445	34.1482	38.3199	36.5934	34.8287	36.0522	36.6392	35.8592	34.6334	1261.75	1292.5	1.0051	0.007333	0.899781	0.987769
Ky	40489	3.22396	2.75069	2.03782	1.97196	2.9649	2.3697	2.78518	1.66754	88.25	89.5	1.01811	0.025897	0.904247	0.989584
Ank	128232	160.244	153.564	155.66	156.312	155.271	156.921	159.162	157.743	5511.25	5665.75	0.996243	-0.005431	0.90956	0.991083
Lgi1	47678	97.0025	91.4682	92.4006	96.8759	94.7522	89.7882	89.8802	102.233	3329	3384.25	1.00476	0.006852	0.911744	0.991713
Acot11	60443	79.3352	70.6958	81.5419	87.4883	87.9753	75.6742	83.8166	73.8205	2815.75	2907	0.994469	-0.008002	0.914779	0.992765
Cldn10	87581	16.842	12.141	15.6912	16.1645	16.5686	15.2338	13.1136	16.5471	539.5	554.5	0.992367	-0.011054	0.918779	0.994162
Irx5	18661	1.67646	1.73894	1.31003	1.47203	1.96829	1.06767	1.50864	1.53926	54.5	55	1.0183	0.026158	0.92276	0.994756
Camk2g	59213	97.3378	118.09	103.085	99.0978	96.87	115.777	119.096	88.7963	3654.5	3802	0.993966	-0.008731	0.923473	0.994759
Nadk2	39639	48.411	49.0697	48.6166	47.6047	47.8121	50.4668	45.3173	49.5771	1703.25	1741.25	1.00386	0.005559	0.925483	0.995119
Snta1	31786	12.7927	12.7733	13.8572	12.8872	12.6569	13.2026	14.187	12.6348	460	474.5	0.994342	-0.008186	0.929276	0.995982
Agl	68167	54.1625	52.0733	58.5146	55.7148	54.8631	52.5761	58.721	55.5097	1940.75	1994	0.996416	-0.00518	0.929431	0.995982
Prr16	302311	11.4515	10.2756	9.40309	9.30431	10.265	9.71317	8.87777	11.3841	356.75	361.5	1.00771	0.011081	0.932913	0.996905
Greb1l	237763	6.60267	7.96751	7.07415	6.13807	5.83014	8.20281	6.96296	6.57394	243	248.5	1.00712	0.010236	0.937058	0.997867
Fam189a2	58269	6.78321	6.63959	7.36526	7.41567	7.32505	7.52575	7.25308	6.28533	248.25	257.25	0.992809	-0.010412	0.9418	0.999396
Atp9a	107971	344.551	341.022	349.457	352.481	354.642	345.768	359.521	326.837	12210	12524	1.00184	0.002648	0.957683	1
Bmpr1b	332289	13.3601	13.3424	14.0318	14.137	15.5969	12.6297	11.808	14.9437	482.75	496	0.999164	-0.001206	0.996703	1
Lfng	8225	14.0565	13.2476	15.2545	17.081	13.9774	18.2545	14.6802	12.9875	525.75	543.25	0.996245	-0.005428	0.969926	1
Bambi	8481	2.29546	2.27643	2.35805	1.94418	2.39185	2.29158	1.8858	2.3089	78	80.25	0.998617	-0.001996	1	1
Gm2a	14914	56.7933	52.105	53.1871	53.6873	55.2119	55.1281	53.2376	52.6557	1902.5	1952.5	0.999224	-0.00112	0.986436	1
Gm973	120153	0.541625	0.474256	0.291117	0.444385	0.448472	0.468732	0.522222	0.288612	15.5	15.75	1.01053	0.015113	1	1
Il17ra	24312	13.618	13.374	15.6039	13.5815	15.5969	14.2182	14.5642	11.7048	494	509.75	1.00099	0.001421	0.983077	1
Metrnl	14762	1.72804	1.51762	1.31003	1.24983	1.17101	1.79681	1.21852	1.53926	51.25	51.5	1.0177	0.025305	0.944307	1
Sec14l2	26376	10.7293	12.9946	12.2851	13.5815	11.8596	11.4318	14.2741	12.1217	434.5	446.25	0.999368	-0.000911	1	1
Slc7a11	551088	11.142	20.7092	16.157	13.526	17.2413	12.812	15.0574	16.1623	532.25	551.75	1.00389	0.005606	0.96871	1
Smpd2	4727	12.8185	11.5719	9.98532	10.5541	11.2616	11.2496	10.8216	11.8652	396.5	406.75	0.996576	-0.004948	0.959677	1
Stat5b	69993	81.1922	81.1927	85.9087	87.6549	85.2596	80.5698	87.6172	82.3506	2955.75	3026	1.0019	0.002734	0.961894	1

## Sheet: Kozareva, ODC
Gene	GeneLengths	R8	R10	R13	R16	R7	R9	R12	R15	Mean DR	Mean AL	FC	logFC	PValue	FDR
Cyth1	116573	195.243	188.185	197.494	183.614	147.622	157.546	154.839	137.572	6729.25	5400.5	1.28087	0.357121	0	0
Cryab	5311	39.6418	33.2928	37.4668	43.9941	60.5438	49.972	49.35	71.6399	1365.25	2071	0.668391	-0.581237	0	2.1e-05
Hhip	92155	3.27554	4.55286	4.45409	4.3883	5.65573	7.9424	7.68827	6.22119	145.5	247.75	0.605561	-0.723655	1e-06	9.6e-05
Apod	18616	108.299	113.379	136.709	113.457	100.109	87.5227	78.0142	93.3179	4141.5	3244.5	1.31567	0.395801	2e-06	0.000207
Plp1	17062	588.798	563.827	667.386	646.886	700.763	702.317	877.681	881.517	21719.5	28209.2	0.781532	-0.355624	1.4e-05	0.001097
Serpinb1a	9093	2.03754	2.4029	2.41627	1.94418	2.74066	3.56757	3.88765	3.55955	77	123	0.641208	-0.641136	3.8e-05	0.002396
Gpr37	24851	18.7505	20.7092	20.7858	22.1359	23.4202	25.3636	26.4883	27.0333	723.25	917.5	0.80684	-0.309645	5.6e-05	0.003311
Gatm	16836	68.0126	66.0481	66.9861	66.3522	75.7918	72.6274	80.5672	80.8434	2354	2782.25	0.864802	-0.209558	0.000124	0.006019
Usp54	92151	109.486	121.157	125.297	114.013	101.479	97.2619	108.419	98.0319	4121.5	3650.5	1.16117	0.21558	0.000232	0.009657
Fth1	4500	198.132	265.141	209.575	215.11	193.964	176.061	175.089	186.283	7753	6597.5	1.21513	0.281108	0.000276	0.010876
Fam102a	34424	62.4158	61.7482	63.0269	62.8805	69.2142	68.8515	76.4765	72.2492	2200.5	2577.75	0.873594	-0.194965	0.000341	0.012757
Gng7	66321	18.1058	19.318	20.2909	19.7196	15.8958	15.8588	17.2913	14.4627	680	573.5	1.21959	0.286397	0.000344	0.012757
Endod1	27517	85.6541	83.9117	90.0717	88.1549	69.7623	79.8407	79.9	70.5175	3060.75	2704.75	1.16082	0.215146	0.000406	0.014351
Hapln2	5833	28.2161	23.8077	29.7522	30.0238	22.1745	18.8534	23.7901	24.5641	987.5	800	1.2548	0.32746	0.000538	0.017582
Gna12	72023	38.0943	39.0787	36.7099	39.828	44.8223	42.1598	46.1876	43.2918	1352	1590	0.872268	-0.197156	0.000943	0.026045
Wscd1	39727	36.392	36.9604	36.8263	37.7727	41.9571	42.6806	43.6926	40.3416	1301.25	1521.75	0.878066	-0.187599	0.001209	0.03048
Qdpr	16215	30.2278	32.8185	29.8395	32.1346	35.9276	34.8164	35.6271	37.4234	1098	1293.5	0.870597	-0.199923	0.001486	0.034917
Prox1	52679	68.1158	75.0906	74.8753	68.3797	76.6888	79.4761	84.803	85.0444	2512.5	2926.25	0.879964	-0.184484	0.0017	0.038276
Gm10863	61483	0.283708	0.347788	0.17467	0.444385	0.672708	0.312488	0.87037	0.96204	11	24.75	0.451782	-1.1463	0.001827	0.040274
Dpy19l1	91364	36.5468	35.9802	35.6619	36.9395	40.8608	39.686	41.5457	42.3298	1277.5	1479	0.884389	-0.177246	0.001953	0.042125
Hcn2	19474	41.3183	38.3515	40.0286	40.7445	46.7159	44.2691	46.2747	44.4142	1414.25	1638.75	0.88458	-0.176935	0.002377	0.04857
Galnt6	37563	6.06104	5.9124	6.28813	5.27707	4.7837	3.64569	5.01913	4.77813	207	163.5	1.29529	0.373276	0.003236	0.058961
Ston2	155378	7.47958	12.2674	7.9475	9.99866	10.863	11.7183	14.013	13.2441	327.75	445.5	0.756739	-0.402133	0.004236	0.069708
Josd2	3682	78.5356	72.2134	81.8622	86.044	70.9583	66.1693	71.2833	73.6923	2809.75	2536	1.13182	0.178647	0.004638	0.073019
Mag	15697	56.458	59.3137	64.5407	68.6575	69.6129	65.8568	78.9135	72.4096	2188.5	2575.25	0.869694	-0.201421	0.004725	0.073565
Syt11	30464	481.479	471.379	494.084	502.461	526.058	537.375	559.503	521.65	17160	19325.5	0.910302	-0.135583	0.006197	0.087767
Ndrg1	40322	48.1273	44.6117	56.1274	53.9928	56.1089	55.1541	59.2722	62.3081	1787.25	2089	0.873117	-0.195753	0.007891	0.10422
Tmeff1	77957	8.3565	10.7814	10.0727	10.1375	12.1337	11.51	11.6339	11.5445	344	422.5	0.839485	-0.252423	0.008958	0.112255
Arrdc2	4591	15.5266	16.2512	23.3767	16.0256	9.06911	17.3691	14.8543	7.2153	624	442	1.46802	0.553866	0.009336	0.114555
Arhgef10	89422	50.8612	51.6623	64.7154	58.2978	48.7589	47.9148	53.5568	46.3062	1982	1771.75	1.14911	0.200517	0.009916	0.118675
Tmbim1	17375	49.9069	43.9477	46.375	43.4942	42.7045	41.3005	40.066	40.5019	1621	1486	1.11796	0.160862	0.011389	0.128639
Aplp1	10553	303.387	309.753	324.275	341.51	358.578	332.07	372.983	348.547	11248.8	12717.2	0.906986	-0.140848	0.012288	0.13453
Rassf2	40843	55.4005	54.0336	56.7679	59.4643	62.9356	62.8361	64.3784	58.3317	1987	2244.25	0.909262	-0.137232	0.017218	0.161758
Cab39l	144792	32.2912	28.7399	33.5949	29.3016	25.0397	28.0718	26.3142	29.8553	1092.5	980.25	1.13695	0.185169	0.017677	0.164049
Trim59	9467	5.20992	4.11022	3.28962	3.55508	5.68065	4.6092	4.61296	5.96465	143.25	187.5	0.778019	-0.362122	0.019912	0.175685
Atp8b1	132300	0.490042	0.569108	0.553123	0.333289	0.672708	0.468732	1.10247	0.96204	17	28.25	0.613324	-0.705279	0.022864	0.189677
Slain1	54679	21.1234	21.7842	22.6489	21.2194	22.9967	24.6084	23.7611	25.2055	762.5	868.25	0.900038	-0.151942	0.027058	0.209786
Pik3c2b	63020	21.1492	25.926	26.317	26.0521	27.6309	24.8949	28.9833	33.1583	870.5	1024.5	0.868882	-0.202767	0.030136	0.223037
Abca2	19837	697.897	750.242	764.503	709.211	615.129	644.923	780.345	549.133	25646	23369	1.13004	0.176369	0.031881	0.229512
Kcnj10	32875	219.513	241.27	223.898	256.882	262.78	248.636	253.046	264.24	8270.5	9264.25	0.916485	-0.125817	0.03213	0.230505
Cntn2	33829	525.299	563.986	565.495	575.312	588.047	582.738	660.379	593.194	19586	21810	0.921227	-0.118371	0.032597	0.23272
Pls1	92669	8.17596	8.12559	9.25753	8.9988	9.76673	8.93195	11.2858	10.1976	304	360.5	0.86255	-0.21332	0.034691	0.240368
Prima1	45242	1.21221	1.54924	1.39736	1.47203	0.97169	0.703098	1.50864	0.833768	49.25	36	1.40273	0.488239	0.035483	0.243816
Ttyh2	45546	71.0045	76.4501	70.5668	70.4628	75.3184	77.8876	82.7432	76.8029	2533	2815.25	0.923529	-0.114771	0.037664	0.251964
Txndc16	86863	96.3577	99.246	99.3292	93.1264	101.18	106.793	104.154	105.664	3410	3761.75	0.930015	-0.104674	0.040189	0.259453
Car14	6923	6.62846	9.51674	8.76263	7.24903	6.60251	6.84869	7.02098	6.70221	280	244.75	1.18166	0.240819	0.045855	0.277589
Plekhh1	52492	29.9441	26.5584	33.4785	32.9956	33.162	33.0196	36.9037	34.2486	1084.75	1234.75	0.897565	-0.155911	0.046586	0.279619
Olfml1	23648	3.89454	3.60435	4.2212	3.91614	4.23557	4.58316	4.4679	5.32329	137.75	166.5	0.844822	-0.243281	0.048143	0.284729
Arhgap39	94185	46.6829	56.8475	58.893	57.6867	57.3546	62.4195	65.7129	58.2996	1927	2195.5	0.903755	-0.145996	0.050103	0.290945
Creb5	413106	13.5664	13.374	14.7596	14.7758	14.2016	17.8379	16.6531	15.2644	497	576.25	0.884363	-0.177289	0.050476	0.292149
Mog	12655	17.8736	17.5791	20.6111	17.0255	16.8675	20.4419	27.7358	21.0366	642.5	768.5	0.851293	-0.232272	0.055062	0.303952
Mettl7a1	24522	52.4603	51.3461	51.2075	49.9378	49.307	47.4982	43.9827	49.064	1803.75	1712.25	1.08082	0.112121	0.058885	0.314665
Ccp110	24472	108.815	113.505	104.278	107.624	114.56	112.365	116.717	121.762	3816.5	4183.25	0.934408	-0.097875	0.060687	0.319681
Adssl1	21315	11.6836	10.5601	14.2356	12.6372	11.735	9.29651	11.4018	10.2297	432.75	385	1.15301	0.2054	0.064526	0.329849
Kctd13	16752	22.155	21.057	22.3869	22.3859	22.5233	23.3845	25.821	24.5962	775	864.75	0.915943	-0.126671	0.072807	0.351655
Cldn11	14404	33.4776	38.6045	51.1202	44.1052	43.8506	43.0192	54.9203	49.5451	1465.75	1712.5	0.876017	-0.190969	0.079519	0.367632
S1pr5	5531	9.41396	11.4138	10.8296	10.4986	8.5708	10.234	10.0963	8.20941	369	335.25	1.13496	0.182638	0.081247	0.37209
Adipor2	64554	102.109	94.8829	103.609	104.68	102.625	90.8819	85.1802	96.8454	3572	3391.25	1.08058	0.111809	0.082139	0.374554
Ppp1r14a	4493	1.28958	1.64409	2.38716	1.86086	1.51982	1.11975	1.76975	1.09031	62.75	49.75	1.30198	0.380705	0.089087	0.389417
Tulp4	144691	425.459	478.683	473.473	438.441	455.249	492.976	523.121	476.21	15921.5	17521	0.93374	-0.098908	0.090152	0.391106
Ppp2r3a	146711	33.8903	30.6053	34.0025	31.2736	31.0193	28.4104	30.9271	29.8553	1144	1083.25	1.08152	0.11306	0.09035	0.39144
Tnfaip6	18677	4.20404	3.95214	3.84275	4.44385	5.35675	4.37483	4.20679	5.06674	145	171.5	0.866939	-0.205997	0.10407	0.422459
A230001M10Rik	182727	0.46425	0.158085	0.66957	0.416611	0.448472	0.651016	0.841358	0.609292	15.25	22.75	0.681475	-0.553267	0.108272	0.430324
Wnk1	114703	310.48	345.322	338.948	339.621	345.797	344.075	360.71	364.806	11707.8	12725.2	0.944041	-0.083079	0.111174	0.43542
Ermn	7751	25.1211	26.2422	32.1102	29.4683	29.5493	25.9365	32.871	39.3154	992	1135.25	0.886962	-0.173056	0.115782	0.444053
Tnni1	31555	0.541625	0.632342	0.465788	0.555481	0.298981	0.572894	0.435185	0.224476	19.25	14	1.41358	0.499357	0.122106	0.455468
Tmem88b	4283	23.3157	28.0444	30.218	28.524	27.6558	25.2334	33.1031	38.4495	964	1104.75	0.88692	-0.173124	0.128103	0.465133
Pacs2	59893	135.69	143.194	150.828	150.702	152.58	145.984	160.728	156.524	5099.25	5537.75	0.943924	-0.083257	0.130455	0.469104
Erbb3	22129	9.05288	7.87265	9.57776	11.9984	11.7101	7.78616	12.5914	13.4044	340.25	405.25	0.849604	-0.235137	0.133499	0.474405
Aspa	24604	6.19	6.2918	5.06544	6.36026	5.75539	6.1456	7.60123	7.95287	210.5	244.25	0.875382	-0.192015	0.134166	0.475385
Myrf	32476	34.3287	37.6876	48.0343	46.9937	41.4837	40.2068	52.7154	52.8481	1466.25	1668.5	0.894101	-0.161491	0.148171	0.496358
Fbxo32	39053	5.95788	6.4815	8.41329	8.47109	8.04758	6.95286	8.55864	10.2938	257.5	301.5	0.869296	-0.202081	0.157257	0.509556
Kndc1	46838	402.892	448.741	451.959	444.107	402.18	416.13	454.71	373.945	15332.2	14864	1.06257	0.087556	0.163782	0.519029
Prr5l	168742	4.92621	6.79767	6.4628	5.74923	6.12912	5.41646	8.4716	7.63219	208.75	246	0.867702	-0.204729	0.167362	0.524121
Insc	106689	0.747958	1.61247	1.28092	1.66644	1.34542	1.45828	1.74074	2.18062	46	59.5	0.791205	-0.337877	0.168586	0.525802
Sh3tc2	71327	1.34117	1.96026	1.89226	2.02751	1.8188	1.90097	2.26296	2.69371	63	77	0.835962	-0.258492	0.168591	0.525802
Lrrc8b	74299	30.3826	38.2567	34.9341	37.3561	36.0024	36.2226	41.8648	37.9044	1233.25	1365.25	0.92824	-0.10743	0.172816	0.533326
Prox1os	46980	1.65067	0.916896	1.10625	0.944318	0.92186	0.833301	1.10247	0.833768	41.25	33.25	1.2611	0.334684	0.175589	0.536792
Plekhg3	49597	27.2876	27.7598	33.2456	29.1905	29.051	31.2488	33.045	33.1263	1032.25	1134.5	0.930823	-0.103421	0.177759	0.539628
Pigz	12195	14.0565	12.8049	14.847	14.8036	12.4576	12.9162	13.9259	12.9875	498.25	470.25	1.08374	0.116019	0.178857	0.541298
Klf13	52564	220.983	223.596	243.607	238.274	214.071	232.152	233.404	195.519	8146.75	7912.25	1.05995	0.083997	0.186489	0.550425
Mobp	31777	307.076	289.897	370.942	365.507	282.812	261.657	340.692	343.064	11744.2	10960	1.08775	0.121344	0.194187	0.559545
Nrbp2	6109	179.355	199.409	196.562	185.309	169.622	182.597	198.27	171.147	6671.25	6497.75	1.05541	0.07781	0.198344	0.564499
Polr3e	29688	44.568	46.6352	44.1043	45.5495	45.8189	51.899	48.5666	44.9593	1589.5	1727	0.946385	-0.079501	0.203876	0.570647
Rcbtb1	36056	54.8589	56.1203	56.3894	53.4928	51.9979	52.3417	54.4561	52.7198	1941.25	1904.5	1.04557	0.064297	0.229829	0.601288
Arsg	99956	7.50538	7.90427	8.67529	8.33222	7.59911	9.03611	10.7636	8.36975	284.75	321	0.908263	-0.138817	0.232155	0.604197
Ppfibp2	153376	8.51125	7.11384	7.51082	8.60996	8.32165	7.62991	8.9358	10.0694	280.75	312.25	0.913265	-0.130895	0.238818	0.610703
Anln	57176	23.8315	24.7562	30.5964	25.6355	21.6512	18.9836	29.0413	26.0072	920.25	852.5	1.09845	0.135465	0.244827	0.618117
Zfp365	26559	43.8458	42.6198	55.0211	49.66	49.8552	51.222	50.3654	51.8219	1681.5	1830	0.941844	-0.08644	0.253982	0.626663
Psat1	42659	54.0593	55.6461	59.6499	54.5205	54.4894	51.1178	55.4716	53.1688	1967	1930	1.04623	0.065202	0.255553	0.629201
Sytl2	108467	12.1479	9.45351	11.4118	9.88757	10.5889	12.8641	12.4173	10.8711	379.5	421.5	0.920186	-0.120002	0.262979	0.636883
1810062O18Rik	24608	2.476	3.09847	3.17318	2.63854	2.04304	2.29158	2.69815	3.04646	99.5	89.5	1.13541	0.183212	0.26693	0.642024
Kif13b	162352	120.112	116.983	129.11	121.956	111.246	112.47	124.927	120.255	4295.75	4210	1.04299	0.060722	0.283946	0.656291
Kctd3	36746	67.1099	69.273	69.6352	71.9904	70.4849	73.2003	72.995	72.5058	2444.25	2604.25	0.962666	-0.054893	0.292431	0.663638
Mtmr2	58071	47.2245	47.3308	49.0532	47.7158	46.7906	52.498	51.1197	49.3527	1682.75	1798.75	0.959148	-0.060175	0.302888	0.673139
Smad7	28406	15.9908	16.599	17.3797	18.4697	17.4157	17.265	19.3512	18.4391	601.75	651	0.946433	-0.079428	0.316064	0.684649
Ddr1	23054	64.2986	72.5928	73.6235	73.7401	73.2255	73.5909	79.1166	70.6458	2493.25	2673.75	0.959398	-0.059798	0.328529	0.695325
Mast3	26937	56.1485	56.974	74.9627	69.3518	59.9956	57.1592	72.3568	51.0202	2262.75	2172	1.07189	0.100155	0.333367	0.699799
Cipc	18319	144.562	134.878	133.652	132.843	130.281	136.635	137.896	121.923	4811.25	4757.75	1.0378	0.053526	0.34432	0.707211
Pstpip2	92965	3.17238	4.36316	3.7263	3.69395	3.56286	3.51549	4.58395	4.87434	130.5	147	0.907305	-0.140341	0.34562	0.708028
Otud7b	56607	118.332	122.421	133.681	131.732	131.228	123.641	134.53	136.674	4448.75	4728.5	0.963676	-0.05338	0.352489	0.713942
Pde8a	120937	7.24746	8.03074	9.54864	8.63773	8.86978	8.09864	9.69012	9.26765	293.5	322.5	0.933124	-0.099859	0.360138	0.720196
Mbp	110491	1010.26	1005.08	1293.03	1192.45	1121.38	1006.91	1308.25	1344.52	39577.2	42673.8	0.943059	-0.08458	0.366394	0.724638
Rnf220	225589	76.1112	72.8141	79.737	78.9617	77.2369	74.2159	73.1691	73.2433	2709	2689	1.03405	0.048307	0.377467	0.733776
Stxbp6	222225	2.7855	3.60435	3.69719	4.55495	3.86184	3.51549	4.09074	4.714	128.25	144.5	0.907665	-0.139768	0.378918	0.735394
5031439G07Rik	44615	175.254	187.236	193.418	182.17	171.765	177.832	198.473	163.707	6480	6417.25	1.03833	0.05426	0.381023	0.737371
Nkx6-2	3421	1.857	2.08673	2.27071	1.47203	1.61948	1.69264	1.74074	1.85994	67.25	62	1.11279	0.154188	0.404131	0.757454
Dpysl2	65824	224.697	213.415	218.076	198.223	210.807	218.611	229.197	223.963	7522.5	7935	0.969596	-0.044544	0.414822	0.765003
Adamtsl1	914213	2.11492	2.56098	2.32894	2.66631	1.6444	3.02072	3.62654	2.59751	84.75	97	0.891328	-0.165971	0.428591	0.773225
Ankub1	35406	1.75383	2.11834	2.38716	2.38857	2.01813	1.64056	2.32099	1.89201	75.75	70.75	1.09927	0.13655	0.435467	0.777574
Phldb1	48894	112.735	133.456	128.848	128.316	120.838	126.896	152.663	124.071	4409.5	4713.5	0.961128	-0.057199	0.440011	0.780368
Tm7sf3	40472	30.0989	28.3921	32.5469	28.8572	27.9548	27.8635	32.0586	27.5785	1055.5	1039.25	1.04034	0.057048	0.440653	0.780526
Sh3gl3	133039	2.50179	2.14996	3.2314	3.11069	3.01473	2.3697	3.36543	3.303	97	107.75	0.917566	-0.124116	0.459832	0.79328
Cers2	8808	36.392	37.4662	35.2543	37.9671	34.5573	33.28	37.1068	37.8723	1293.5	1281.25	1.03221	0.045741	0.481873	0.807224
Myo1d	297899	6.37054	6.82929	8.35506	7.36013	7.2503	6.82265	9.54506	7.2153	253.75	276.75	0.93965	-0.089805	0.487834	0.811816
Cdc37l1	36329	170.689	167.476	165.151	158.59	155.52	165.072	167.923	158.191	5824.5	5825.5	1.02494	0.035537	0.490656	0.813147
Cnp	16825	209.557	176.74	210.303	209.944	212.003	201.789	204.305	213.06	7124.5	7486	0.971987	-0.040991	0.509011	0.822357
Litaf	106882	8.69179	8.75793	9.1993	8.55441	8.44623	8.74966	9.98024	9.68454	309.5	330.25	0.958221	-0.06157	0.513517	0.825587
B3galt5	84058	37.0884	37.0236	41.9791	39.7169	37.5969	36.7173	41.1685	35.9162	1370.25	1364.5	1.03054	0.043398	0.521036	0.83041
Tmod2	45704	436.111	468.534	453.357	438.969	455.947	449.253	463.762	467.904	15776.5	16532	0.979562	-0.029791	0.537856	0.83894
Rnf43	72817	4.84883	4.29992	5.12366	4.30498	4.13591	4.6092	5.33827	5.6119	163.75	175.5	0.94931	-0.075049	0.554051	0.847494
Map4k5	89450	53.6209	50.1131	48.2381	46.7715	52.1224	52.7063	48.2475	50.924	1751.25	1841.75	0.975404	-0.035929	0.565991	0.8528
Kcnk13	98183	1.80542	1.96026	2.09604	2.58299	2.04304	1.69264	2.64012	2.78992	74.25	81.25	0.928595	-0.106879	0.572683	0.855951
Nbas	314678	49.1589	49.9234	51.3822	52.9374	48.1858	49.0866	52.4833	49.4489	1789	1792.5	1.02276	0.032463	0.573243	0.856328
Map6d1	8055	42.2468	36.6758	37.3212	38.717	39.341	40.5974	44.1278	35.4993	1368.5	1441.5	0.972711	-0.039916	0.591855	0.86764
Cyp2j12	41834	1.13483	0.853661	1.31003	0.805448	0.822199	0.624976	1.01543	1.28272	36.25	33	1.11128	0.152221	0.59586	0.869008
Jam3	58037	11.9415	12.1093	10.3929	11.6651	11.5357	12.0047	12.0691	12.0576	405.75	429	0.969065	-0.045334	0.603935	0.873096
Rnf13	99171	90.8898	84.386	81.309	76.6009	84.4623	88.4341	81.4956	85.333	2936	3064	0.982054	-0.026126	0.668155	0.900663
Rffl	68761	8.40808	9.76968	10.2182	9.94311	8.86978	7.34347	10.9086	9.97315	336	331.25	1.03645	0.051653	0.682393	0.906392
Vmp1	99971	74.6153	70.9171	73.0413	79.1283	77.0874	75.2575	74.4456	76.0012	2623.5	2730	0.984712	-0.022226	0.684621	0.9078
Gjc2	7645	4.71988	4.11022	4.83255	5.72146	4.111	3.93214	5.19321	5.48363	171.25	166.5	1.04282	0.060491	0.698747	0.912433
Tmem98	11858	3.81717	3.98375	3.69719	3.94392	3.68744	2.83843	4.20679	4.16884	135.75	133	1.04158	0.058773	0.701518	0.913096
Clasp2	178209	377.384	373.366	384.537	358.258	361.244	367.408	385.197	362.465	13137.2	13297	1.01309	0.018767	0.704343	0.914279
Zdhhc20	57573	55.0652	52.8638	50.7999	51.2431	52.2719	51.4563	54.021	55.7342	1849.25	1918.5	0.98559	-0.020941	0.706776	0.915178
Efnb3	6113	20.6333	27.2855	28.4713	26.302	25.6626	22.3168	27.7068	29.9515	897	944	0.97371	-0.038436	0.714026	0.918376
Adamtsl4	11717	4.6425	6.57635	6.14257	5.9992	5.68065	4.40087	6.44074	5.99672	203.75	201.5	1.03857	0.054597	0.714592	0.91854
Inf2	26773	23.2125	28.6135	29.3446	28.5517	26.3353	25.7542	30.0858	25.3337	960.25	968.25	1.02132	0.03044	0.719726	0.920076
D7Ertd443e	235381	1.75383	1.92864	2.03782	1.77754	1.74406	1.64056	2.14691	2.34096	65.75	70	0.959117	-0.060221	0.729237	0.923992
Ube2d1	30282	52.6408	49.8601	48.4419	48.0491	48.2357	54.5552	48.5957	50.8599	1753	1823	0.985317	-0.02134	0.732077	0.925094
Tmem63a	32768	18.3121	17.2945	19.0973	20.525	18.9355	16.4837	22.2525	19.3691	663	691	0.979246	-0.030257	0.7449	0.931282
Agpat4	100941	22.8772	19.9188	22.3578	22.0248	21.6512	22.2127	22.4846	22.4155	769.5	799	0.984709	-0.022231	0.752062	0.934635
Mal	23469	57.8765	60.7364	66.8987	63.0471	58.1519	64.3985	65.5969	64.136	2183.25	2267	0.986801	-0.019169	0.756805	0.936589
Plxnb3	15424	27.6229	27.0958	34.7303	36.995	33.4859	26.9781	33.7704	35.2748	1113.25	1161	0.978482	-0.031383	0.766008	0.940642
Pip4k2a	155871	44.3875	44.011	47.8597	45.9383	44.4486	44.2431	48.2475	47.8134	1602.75	1659.25	0.988214	-0.017104	0.772129	0.94319
Rtkn2	80170	1.52171	1.61247	2.21249	1.77754	1.56965	1.30203	2.64012	1.28272	62.5	61	1.05058	0.071179	0.78247	0.948061
Arrdc3	12658	48.1788	48.2161	52.1391	45.9105	48.8586	52.0813	51.4098	44.6387	1709.25	1781.25	0.98777	-0.017753	0.795823	0.952492
Lzts2	12697	55.22	70.9804	62.7358	64.6302	62.8359	65.7266	64.8135	63.5267	2217	2315.25	0.987596	-0.018007	0.79887	0.952888
Sec14l5	40162	22.3614	23.3334	28.2384	23.358	24.4417	19.9992	27.1846	27.6426	854	887	0.98242	-0.025588	0.801606	0.953992
Ywhaq	27566	352.804	374.694	311.233	371.45	373.702	376.053	318.12	360.124	12398.8	12908.8	0.988549	-0.016615	0.812242	0.957659
Stxbp3	47350	16.8162	19.8555	20.0871	17.3588	17.0669	18.1764	20.4247	17.4771	648.75	658	1.01395	0.019987	0.819808	0.960601
Bcl2l1	51060	138.991	124.856	147.48	146.314	137.631	140.125	139.375	136.193	4918	4989	1.00938	0.013464	0.821933	0.961097
Tmem151a	14672	46.8119	56.6578	49.1406	55.4092	51.2006	47.5242	56.545	50.6354	1822.5	1852	1.01145	0.016429	0.822383	0.96124
Dip2a	85862	106.365	110.565	113.332	116.262	111.072	105.803	115.063	111.693	3925	3992.5	1.00801	0.011509	0.829093	0.963246
Kif13a	180780	126.457	142.688	146.578	141.453	138.354	138.849	147.586	137.155	4886	5062.25	0.992687	-0.010589	0.855775	0.971958
Gm37459	43987	4.51354	3.92052	5.76412	4.69382	4.45981	5.33833	4.67099	4.20091	166.5	169	1.01235	0.017709	0.912434	0.991873
Cpm	57852	7.32483	7.65133	11.2953	8.2489	8.02267	8.38509	10.4735	8.08114	302.75	314.25	0.988875	-0.01614	0.915529	0.993272
Slc48a1	14172	68.838	71.3914	69.5188	70.1017	69.6627	71.4035	67.8598	70.1969	2459.75	2516.5	1.00367	0.005286	0.918238	0.994078
Fa2h	48689	15.4234	16.6622	21.2224	18.1642	14.1767	16.1452	22.9197	17.8298	627	633.75	1.00827	0.011877	0.934171	0.997485
Cd82	44029	6.29317	6.26018	7.51082	7.58232	5.73048	6.77057	8.06543	7.05496	243.25	247	1.00474	0.006822	0.975148	1
D16Ertd472e	36370	5.72575	5.3749	5.06544	4.3883	4.75879	5.10397	4.72901	6.15706	181	185.5	0.995004	-0.007226	0.951188	1
Dixdc1	76765	230.552	244.147	239.269	236.885	231.561	226.424	249.303	242.659	8352.25	8537.25	1.00244	0.003516	0.946453	1
Dock5	181307	13.0506	11.2873	14.6723	15.6923	14.2016	10.911	13.5197	16.3547	483	491.25	0.998289	-0.00247	0.98082	1
Gsn	51512	24.1668	24.1238	27.889	33.8566	30.9197	23.5408	25.7339	29.9194	969.25	991.25	1.00102	0.001472	0.993561	1
Kif6	294711	0.438458	0.727193	1.10625	0.611029	0.498302	0.703098	1.21852	0.448952	25	25.75	1.00278	0.004004	1	1
Mbnl2	156028	207.803	235.958	224.684	218.499	210.807	228.611	224.904	222.456	7776.25	7982.25	1.00138	0.001989	0.970447	1
Ptpn11	60864	258.536	263.56	278.483	286.906	284.481	265.302	275.327	261.322	9564	9811.25	1.00224	0.003227	0.952665	1

## Sheet: Rosenberg, Purkinje cell
Gene	GeneLengths	R8	R10	R13	R16	R7	R9	R12	R15	Mean DR	Mean AL	FC	logFC	PValue	FDR
Itpka	8926	29.9957	25.7995	26.4043	30.4126	39.0669	39.7901	36.1204	34.409	995.25	1353.5	0.754877	-0.405686	0	2.7e-05
Grid2	1448447	195.939	176.866	204.364	212.86	239.808	245.72	244.168	239.965	6968.75	8740	0.816025	-0.293314	1e-06	0.000124
Ryr1	121835	98.7305	90.3932	104.482	120.317	142.265	131.297	132.209	126.669	3652	4814.75	0.778532	-0.361172	2e-06	0.000229
Plxdc1	63206	69.6633	61.6849	67.481	76.6286	89.246	85.5696	86.1086	81.9338	2432.25	3097.75	0.804699	-0.313478	2e-06	0.000238
Fgf7	56527	15.965	17.0416	17.991	17.9976	23.495	24.2439	20.3376	20.5556	606	804	0.778125	-0.361927	2.2e-05	0.001583
Cpne9	23320	53.3888	54.6343	58.2525	58.0478	67.2957	71.2472	61.7673	64.8094	1972.25	2396.75	0.846779	-0.239943	9.4e-05	0.004861
Car8	95679	1038.86	862.419	963.773	1034.94	1188.63	1139.44	1115.58	1179.91	34481.2	41677.2	0.844748	-0.243408	9.9e-05	0.005044
Col18a1	114370	168.806	149.928	159.62	165.672	199.147	185.175	199.547	174.033	5683.75	6852.25	0.850983	-0.232798	0.000122	0.005955
Atp2a3	31875	365.597	333.307	372.368	411.278	465.439	428.187	448.966	416.05	13079	15893.2	0.84423	-0.244291	0.000163	0.007269
Esrrb	160511	17.5383	16.7571	17.4088	16.8311	12.4825	14.2963	15.9278	11.1597	603.5	486.75	1.27342	0.348711	0.000518	0.017028
Ttll5	237234	123.645	117.774	131.032	146.869	149.59	149.447	153.881	151.682	4577	5444.25	0.86035	-0.217004	0.000742	0.022229
Gm13944	18269	6.52529	6.79767	7.30704	7.99893	9.01927	8.48925	9.34197	9.33179	251.75	325.25	0.793055	-0.334506	0.000861	0.02458
Itpr1	338013	3325.09	3624.27	3922.57	4242.02	4652.35	4278.61	4320.95	4368.56	132756	159049	0.858886	-0.219462	0.001317	0.032169
Rgs8	47298	1380.45	1258.93	1359.66	1477.55	1599.63	1577.83	1549.66	1485.07	48311.2	56129.5	0.88281	-0.179826	0.001704	0.038295
Zfand4	66080	11.0646	8.75793	9.72331	8.33222	7.59911	7.42159	7.86234	7.50391	335	273.75	1.25007	0.322013	0.002945	0.055646
Kcnip1	363813	43.0721	41.3235	39.9122	47.077	51.5743	51.6126	47.5802	46.1459	1510.75	1782.75	0.871205	-0.198915	0.003676	0.064103
Aff1	162948	59.7335	58.9659	67.4227	68.4075	72.4781	72.393	74.7068	69.4272	2240	2607.25	0.881917	-0.181286	0.003807	0.065427
Gm11906	304582	0.438458	0.252937	0.553123	0.388837	0.92186	0.624976	0.725308	0.64136	14.5	26.5	0.564158	-0.825828	0.003958	0.067003
Calb1	26800	504.795	470.146	476.151	470.881	543.324	537.74	516.187	528.577	16938	19183	0.9053	-0.143532	0.004036	0.067591
Homer3	11534	251.907	239.373	246.838	277.713	293.824	283.921	284.292	270.622	8954	10233.5	0.898078	-0.155087	0.007419	0.099845
Corin	204448	6.809	4.77418	6.4628	5.83255	8.14725	7.1091	6.87592	7.60012	211.75	268.5	0.805988	-0.311169	0.010994	0.126027
Plekhd1	31623	106.03	105.822	107.801	112.652	122.009	117.157	119.589	114.675	3804.25	4273.5	0.914252	-0.129337	0.011726	0.130833
Arhgef33	92674	145.052	150.086	149.634	170.366	177.794	170.332	165.37	167.203	5411.25	6147.75	0.904775	-0.144369	0.015324	0.153102
Sycp1	117601	19.5501	15.3027	16.3608	16.5256	19.3591	20.2857	18.5969	19.818	599.75	703.75	0.87019	-0.200598	0.02019	0.176782
Slc1a6	34269	112.039	110.66	110.916	115.818	134.99	131.349	113.351	117.176	3956	4505.75	0.905259	-0.143598	0.022846	0.189677
Clmn	101959	243.525	229.856	257.784	289.461	295.892	267.099	286.816	280.242	8997.25	10189.5	0.904543	-0.144739	0.032631	0.23272
Stac	128911	11.013	11.3822	9.31575	10.7763	12.1586	14.2442	12.0981	10.9673	373.75	448.5	0.858622	-0.219906	0.034639	0.240099
Zfp385c	64912	52.8471	53.1167	57.1463	62.6027	64.8541	60.3622	63.0728	59.7427	1986.5	2239.5	0.911153	-0.134235	0.038144	0.252921
Grid2ip	34814	130.532	157.137	166.927	174.449	180.934	171.348	188.725	162.617	5511.5	6354.5	0.895086	-0.159901	0.041966	0.264743
Gm15083	47476	5.98367	4.52124	4.51232	4.36053	5.75539	7.08306	5.6574	5.13088	171.75	214.5	0.821407	-0.283831	0.043323	0.26985
Inpp5a	190543	279.143	255.434	280.579	291.989	313.482	290.353	303.237	292.107	9763.25	10823.2	0.924597	-0.113103	0.044301	0.272073
Gckr	29871	2.7855	2.11834	2.21249	2.66631	3.23897	2.94259	2.75617	2.85405	86.75	106.75	0.832619	-0.264272	0.073442	0.35302
Ankrd33b	76248	17.9768	16.6622	17.3797	20.8583	22.2492	19.0357	18.916	20.8763	643	731.75	0.900442	-0.151295	0.091577	0.393514
Strip2	42669	178.04	177.688	171.468	194.474	194.188	193.769	191.075	186.091	6353.75	6906	0.944435	-0.082477	0.127023	0.464
9630028H03Rik	258137	0.386875	0.727193	0.66957	0.694351	0.797284	0.677057	0.899382	0.865836	21.5	29	0.76298	-0.390283	0.139593	0.483356
Arap1	64519	70.0502	65.3841	77.9903	85.7107	85.9572	75.7002	80.3061	80.0097	2637.25	2905	0.930518	-0.103895	0.174573	0.535409
Plcb3	24145	101.619	90.9624	106.52	109.458	124.102	108.746	106.243	98.545	3604.25	3973	0.934572	-0.097622	0.19207	0.557311
Ppp1r17	15192	233.182	217.652	206.839	229.719	235.896	240.798	216.78	235.058	7825.25	8379.25	0.956947	-0.063489	0.271741	0.646427
Trabd2b	208374	37.7848	35.4428	35.5454	38.2171	39.615	38.5141	38.8475	36.4293	1295.75	1386	0.959367	-0.059845	0.331575	0.697849
Slc9a3	47985	32.0333	32.3127	29.4028	34.7453	36.6501	33.7487	32.3197	32.1963	1131.25	1221.25	0.953004	-0.069446	0.339566	0.703635
Pde5a	130427	93.6238	83.5007	92.7208	103.07	101.853	93.4078	92.7524	97.7433	3291.75	3480	0.968255	-0.046541	0.478101	0.80562
Casq2	60099	35.5925	26.9378	31.9064	34.7176	37.3229	33.1758	28.0259	37.1027	1144.5	1223.75	0.9541	-0.067788	0.499642	0.817229
Cep76	23536	117.197	95.2623	96.4762	102.347	112.542	104.866	100.586	106.53	3639	3833.25	0.970347	-0.043427	0.523575	0.83189
Skor2	43937	13.3085	15.5872	15.2837	16.3311	17.1665	13.3589	13.9549	13.5006	530.5	526	1.04284	0.060514	0.544651	0.842618
Pcp2	2174	316.412	275.164	264.684	308.348	306.356	294.39	281.042	314.78	10291.2	10776	0.974747	-0.036901	0.571257	0.855606
Hpcal1	101077	148.457	160.552	122.298	132.954	157.239	166.218	131.542	128.849	4955.5	5311.5	0.96705	-0.048338	0.600051	0.870711
Tspan11	66388	27.855	26.8113	26.9283	31.1347	29.7985	31.8217	27.4167	26.2637	993.5	1045.5	0.978208	-0.031786	0.698025	0.912433
Foxp4	57512	50.9901	66.554	61.6295	66.3245	62.6615	58.956	65.3358	61.9875	2146.75	2241	0.987088	-0.01875	0.809894	0.956912
Dgkz	43040	692.3	672.717	697.371	697.573	696.502	677.265	738.625	641.937	24297.5	24860	1.00347	0.004994	0.925397	0.995102

## Sheet: Rosenberg, Granule cell
Gene	GeneLengths	R8	R10	R13	R16	R7	R9	R12	R15	Mean DR	Mean AL	FC	logFC	PValue	FDR
nectin3	110819	12.6637	14.8916	13.1876	13.3871	15.5221	16.2754	16.45	16.2585	474.25	580.5	0.839446	-0.25249	0.001868	0.040909
Eps8	177631	71.5977	65.8584	62.794	60.9918	73.8235	79.9709	80.4222	68.4011	2303	2734.75	0.864375	-0.210271	0.001947	0.042044
Unc13c	489544	188.847	189.228	205.121	201.556	211.529	219.939	227.631	214.695	6902.5	7869.25	0.899401	-0.152963	0.003648	0.06366
Myo10	191148	87.6659	96.4953	98.6014	108.735	123.454	98.8503	110.218	126.572	3438.25	4124.25	0.854018	-0.227661	0.004313	0.070284
Nhsl2	242670	90.9672	92.8278	99.4456	93.7097	98.938	111.61	106.359	102.425	3313.25	3779.25	0.900047	-0.151929	0.007268	0.098526
Fat2	85955	922.439	958.851	999.318	1046.78	1096.66	1026.08	1227.89	1061.58	34527	39711.5	0.891499	-0.165695	0.007867	0.104078
Chn2	262256	492.672	499.392	497.053	443.135	390.046	444.332	481.286	408.45	16981.5	15511	1.12237	0.166549	0.012058	0.132774
Reln	460248	425.588	567.843	525.787	480.825	422.859	450.66	480.879	406.27	17458.5	15880.5	1.1373	0.185611	0.017998	0.166211
D430041D05Rik	267940	204.476	211.234	234.262	238.968	232.608	245.876	268.48	232.333	7815	8819.25	0.909105	-0.137482	0.035639	0.244441
Sel1l3	106844	157.845	165.515	169.518	172.171	172.737	175.696	187.594	182.788	5844.25	6461.5	0.926614	-0.109959	0.03577	0.244639
Synpr	331560	84.8288	70.6326	69.5188	62.8805	66.6978	68.0963	64.5524	54.676	2543.75	2305.5	1.13436	0.181882	0.037497	0.251313
Unc5c	369708	72.6293	73.7943	74.3804	74.49	73.0761	83.1478	85.4413	79.7531	2596.75	2889.5	0.920229	-0.119935	0.038228	0.253067
Lrrtm3	161805	75.3375	79.4221	80.1155	72.768	72.0047	70.8045	70.4129	72.5378	2701.25	2574.5	1.07772	0.107987	0.045322	0.275467
Dpf3	273971	56.4838	62.3173	62.0371	61.9084	64.7793	65.8568	70.1808	62.6609	2130.25	2375.5	0.922182	-0.116876	0.045815	0.277492
Rbfox3	421835	520.863	539.387	543.778	547.066	504.033	479.981	517.957	513.12	18907.8	18129	1.06902	0.096293	0.048609	0.286116
Kcnj6	249065	12.6121	21.6261	22.5325	20.5806	22.324	22.0825	24.2253	24.051	672	832.25	0.835042	-0.26008	0.052708	0.297349
Astn2	1023808	142.602	145.281	143.259	145.869	151.484	149.89	159.191	154.792	5074.25	5537.5	0.939079	-0.090682	0.061868	0.323059
Grm1	396297	343.107	396.541	408.234	417.694	428.939	408.187	424.073	414.96	13726.8	15112	0.935199	-0.096655	0.114776	0.442031
Fnbp1	115802	599.476	681.285	653.413	650.635	592.88	611.747	627.914	613.236	22665.5	22013.5	1.05822	0.081638	0.118737	0.448962
Adamts18	151612	25.0179	19.9188	23.6096	19.7751	20.5301	17.6035	23.3839	17.5412	780.75	713.25	1.11938	0.162699	0.124875	0.460581
Pld5	313006	84.5967	84.1647	85.5593	82.6001	75.9413	82.4447	83.7586	76.9311	2963.75	2875	1.05736	0.080468	0.136203	0.478144
Syne1	530565	2247.33	2120.24	2494.9	2456.56	2400.1	2271.16	2581.23	2640.96	82085.8	88718	0.943455	-0.083975	0.196024	0.560989
Vat1l	168459	72.9131	59.6298	66.8114	76.3787	68.8903	67.5234	62.4926	58.7807	2439.5	2336.25	1.07141	0.099513	0.200897	0.567329
Grm4	99016	644.121	713.534	726.163	783.645	779.171	660.339	807.819	774.282	25175.2	27155	0.950428	-0.073351	0.295177	0.665732
Sphkap	154061	773.931	763.584	781.533	805.614	820.181	808.354	786.785	821.197	27502.5	29172	0.966731	-0.048814	0.308535	0.676669
Chd7	177253	389.403	425.281	447.651	431.859	388.477	403.5	447.631	387.991	14868.8	14653.8	1.04241	0.059922	0.322787	0.690012
Lin7a	149788	153.486	156.378	155.282	161.451	159.631	161.374	155.593	174.033	5511	5848.5	0.964504	-0.052141	0.324897	0.692167
mtcl1	112768	440.909	521.334	532.715	516.764	516.167	520.865	541.08	520.784	17622.2	18902.2	0.959693	-0.059355	0.326421	0.693663
Peli2	160752	46.9924	49.3859	48.5292	46.4105	43.2776	43.1233	52.7154	46.5307	1680.5	1665.25	1.03253	0.046186	0.502961	0.81912
Lhfp	220151	88.4396	83.2794	84.8024	88.9048	83.2913	89.0851	84.658	80.7152	3044.25	3049.75	1.02405	0.034289	0.533655	0.836449
Gm2694	65085	134.194	139.495	121.803	128.011	128.587	127.287	127.886	128.529	4602	4616.25	1.02314	0.033004	0.542911	0.841811
Tmtc2	386788	33.7613	44.011	39.4173	37.3561	38.0454	41.9515	39.7759	39.8605	1350	1438	0.968403	-0.046321	0.550197	0.845766
Dip2b	180809	135.277	145.122	150.77	144.175	134.168	146.765	145.41	137.027	5051.25	5076.5	1.02249	0.032083	0.558458	0.849789
Cadps2	576648	283.296	287.21	304.13	302.793	301.099	288.036	299.523	313.657	10354.2	10812.8	0.98074	-0.028057	0.5876	0.864525
Zfp521	285774	122.175	109.616	120.988	116.373	112.915	116.48	131.078	118.62	4137.5	4305.5	0.981139	-0.027471	0.642626	0.890215
Sv2b	194368	246.775	238.93	240.929	232.969	220.922	245.824	263.432	211.36	8447.25	8494.5	1.02065	0.029481	0.652479	0.894089
Zfpm2	449557	59.2951	63.0129	66.0254	61.7973	61.341	65.4402	63.6531	64.2964	2196.25	2293.5	0.983085	-0.024611	0.660647	0.897395
Cadm3	34436	1042.63	1023.82	1069.04	1078.05	1047.26	1056.52	1089.76	1085.63	37086	38505.2	0.98609	-0.020208	0.669537	0.901432
Ror1	348974	14.0049	19.571	17.6417	16.97	15.3975	19.9732	17.4944	17.2526	594.75	631.5	0.972373	-0.040419	0.713081	0.917778
Ndst3	164687	163.107	171.396	168.557	158.507	162.995	165.879	162.817	179.613	5810.5	6031.25	0.986879	-0.019055	0.722636	0.921074
Sh3gl2	434069	380.247	389.301	363.751	375.866	377.364	397.068	381.628	371.668	13271	13784.5	0.98906	-0.01587	0.74943	0.933276
Zfyve28	93556	128.314	137.629	144.249	147.091	139.799	134.812	149.036	128.24	4894.75	4981	1.01103	0.015818	0.795089	0.952388
Camk4	256297	209.841	241.586	237.552	238.024	225.083	227.83	248.113	236.437	8126.75	8427	0.990197	-0.014213	0.807418	0.956077
Kctd8	232394	15.7845	15.6821	13.1876	13.5537	14.8992	15.5723	14.9704	13.693	512.25	534.75	0.984671	-0.022287	0.814856	0.958541
Il16	102901	208.036	189.987	215.339	231.608	221.147	206.763	212.834	213.092	7452.75	7699.25	0.991125	-0.012861	0.834236	0.965268
Stxbp5l	270020	70.9271	90.6462	86.782	78.4339	79.8779	81.8718	82.2209	80.3945	2855.5	2922.75	1.00818	0.011759	0.861053	0.974321
Kcnj3	162175	121.891	107.214	107.946	105.18	110.698	113.069	102.094	118.62	3903	4000.75	0.99653	-0.005015	0.935625	0.99751
Gm20687	44041	1.49592	1.13822	0.873352	0.805448	1.22084	1.30203	0.957407	0.833768	38.25	39.5	0.996877	-0.004513	1	1
Mbnl2	156028	207.803	235.958	224.684	218.499	210.807	228.611	224.904	222.456	7776.25	7982.25	1.00138	0.001989	0.970447	1

## Sheet: Rosenberg, MLI
Gene	GeneLengths	R8	R10	R13	R16	R7	R9	R12	R15	Mean DR	Mean AL	FC	logFC	PValue	FDR
Grid2	1448447	195.939	176.866	204.364	212.86	239.808	245.72	244.168	239.965	6968.75	8740	0.816025	-0.293314	1e-06	0.000124
Shank2	422566	335.292	355.566	374.086	411.5	452.209	432.405	455.697	433.656	12978	15996.2	0.833438	-0.262853	2.1e-05	0.001567
Rgs7bp	109026	360.748	379.974	366.342	366.312	411.349	429.046	411.395	422.111	12944.5	15082.2	0.8813	-0.182296	0.000139	0.006521
Sgk1	117719	88.6202	105.285	117.378	98.3757	69.9617	96.7931	91.9111	65.1622	3585	2931.25	1.26635	0.340675	0.002316	0.047648
Adamts2	205489	19.3695	15.5556	17.6708	19.3307	24.8902	19.6086	20.8599	22.3193	636.5	791.75	0.822205	-0.28243	0.002915	0.055283
Nav1	253525	68.4511	79.3905	79.1548	78.9061	83.5155	82.1843	96.7561	83.2485	2681.25	3109.75	0.88601	-0.174605	0.009372	0.114626
Adarb2	565881	32.4459	33.4825	35.5745	33.2178	38.1451	37.2902	37.8031	36.9103	1183.75	1354.25	0.89802	-0.155181	0.009835	0.118081
Rora	734460	295.573	332.865	334.668	318.374	342.184	353.788	365.729	348.419	11236.8	12697.8	0.909921	-0.136187	0.011582	0.130058
Pkp4	194358	255.363	257.426	291.117	284.49	306.805	291.525	299.871	305.063	9571.5	10839.5	0.905804	-0.14273	0.012458	0.135614
Hipk2	181774	106.494	173.989	181.512	191.669	196.157	198.352	207.699	206.807	5692	7274.5	0.808965	-0.30585	0.014275	0.146471
Foxn3	373504	138.837	134.594	143.841	138.176	148.793	147.182	159.858	150.848	4889	5459.5	0.91702	-0.124975	0.014821	0.149591
Spon1	277370	94.7328	92.0057	84.9189	91.5155	86.4804	85.2571	83.7586	76.0974	3198.75	3001.25	1.09624	0.132562	0.025452	0.203303
Unc5c	369708	72.6293	73.7943	74.3804	74.49	73.0761	83.1478	85.4413	79.7531	2596.75	2889.5	0.920229	-0.119935	0.038228	0.253067
Dpf3	273971	56.4838	62.3173	62.0371	61.9084	64.7793	65.8568	70.1808	62.6609	2130.25	2375.5	0.922182	-0.116876	0.045815	0.277492
Cacna2d3	816921	40.3124	42.9676	45.4143	41.5222	45.3455	48.5137	46.1006	45.0876	1494.25	1669.5	0.920483	-0.119537	0.051266	0.293361
Astn2	1023808	142.602	145.281	143.259	145.869	151.484	149.89	159.191	154.792	5074.25	5537.5	0.939079	-0.090682	0.061868	0.323059
Luzp1	85019	177.73	185.308	182.618	193.057	201.738	189.68	193.889	204.209	6494	7108	0.936934	-0.093981	0.070089	0.344748
Tbc1d4	166831	93.6238	102.756	101.804	102.736	104.992	105.387	109.725	106.915	3519	3844.25	0.940028	-0.089224	0.089219	0.389834
Btbd11	273478	35.3604	39.7427	39.5337	39.5503	40.811	40.2068	42.9382	41.5601	1352.5	1489.5	0.932537	-0.100768	0.102777	0.419539
Esrrg	606094	72.6036	80.75	83.0266	77.934	80.8745	84.4499	83.9907	85.3009	2756.75	3011	0.940395	-0.088661	0.115191	0.442822
Sipa1l3	198269	130.557	157.991	166.548	164.256	167.953	159.603	183.271	160.981	5423.5	6051.75	0.9231	-0.115442	0.116016	0.444176
Adamts18	151612	25.0179	19.9188	23.6096	19.7751	20.5301	17.6035	23.3839	17.5412	780.75	713.25	1.11938	0.162699	0.124875	0.460581
Kit	81806	218.146	203.741	233.301	214.332	230.565	231.814	235.986	224.091	7658.25	8319.5	0.943955	-0.08321	0.126419	0.462893
Pld5	313006	84.5967	84.1647	85.5593	82.6001	75.9413	82.4447	83.7586	76.9311	2963.75	2875	1.05736	0.080468	0.136203	0.478144
Ntn1	191459	70.1276	63.329	69.6643	72.2403	66.7725	73.9555	83.4685	70.1648	2429	2646.25	0.937358	-0.093328	0.180913	0.543801
Gria3	277747	149.901	147.683	161.686	161.034	168.327	162.598	153.678	169.127	5458.75	5892.75	0.950134	-0.073797	0.188052	0.551894
Gad1	48942	535.667	530.63	547.766	547.954	584.708	588.493	543.256	544.867	19024.2	20445.8	0.957213	-0.063087	0.21855	0.589245
Nrxn3	1612063	403.794	403.497	432.309	417.055	430.857	412.849	442.438	435.965	14571	15498	0.963399	-0.053795	0.279071	0.651936
Mpp7	278907	45.7286	45.2124	45.6472	39.3836	48.6842	45.9357	44.621	45.729	1547.25	1670.5	0.952128	-0.070772	0.28116	0.653716
Zfp536	455617	47.9725	61.843	59.155	57.2701	60.5687	65.1798	57.9666	55.7342	1977.5	2167.5	0.944976	-0.08165	0.292132	0.663591
Eml5	114679	282.599	285.091	289.836	292.6	303.391	285.197	289.34	317.602	10116.2	10751.5	0.963402	-0.05379	0.304614	0.674138
Sgcd	1092716	0.747958	0.695576	0.960687	0.805448	0.672708	0.885382	1.13148	1.15445	28.25	34	0.846152	-0.241012	0.306783	0.675556
Lin7a	149788	153.486	156.378	155.282	161.451	159.631	161.374	155.593	174.033	5511	5848.5	0.964504	-0.052141	0.324897	0.692167
Kcnd3	221672	155.369	141.455	161.57	155.924	156.866	142.911	146.918	146.358	5415.5	5353	1.03732	0.052864	0.355638	0.716265
Arhgap10	267587	14.0823	12.0461	14.4976	12.9427	12.6818	14.3744	14.5352	14.8475	472.75	506.25	0.952495	-0.070216	0.435195	0.777373
Gad2	71669	147.064	161.437	152.138	155.812	166.383	158.249	147.789	163.226	5411	5734.75	0.970768	-0.042802	0.445557	0.783745
Syn2	147104	211.724	204.088	203.404	204.223	213.323	211.945	215.039	204.145	7251	7619.75	0.976409	-0.034442	0.481603	0.806959
Myo16	480831	30.0731	34.1781	32.0229	35.1897	33.3863	36.8475	37.687	29.0215	1153.5	1239.75	0.960362	-0.05835	0.496163	0.814723
Megf10	164377	102.496	101.649	113.739	111.291	102.625	100.309	105.518	110.699	3775.75	3765	1.02571	0.036627	0.526542	0.832393
Tmtc2	386788	33.7613	44.011	39.4173	37.3561	38.0454	41.9515	39.7759	39.8605	1350	1438	0.968403	-0.046321	0.550197	0.845766
Inpp4b	785358	33.555	36.6126	33.5949	31.8013	36.5007	34.2435	32.5518	35.9803	1189.5	1256	0.973901	-0.038153	0.579787	0.859733
Tmem108	278890	41.9888	40.3118	47.7141	43.6886	40.9605	40.5713	45.5203	42.4901	1528.75	1524	1.02656	0.037811	0.580917	0.860566
Adam10	101232	103.786	97.9814	97.6407	102.181	95.5993	98.4597	99.3092	101.303	3539	3550	1.01937	0.027671	0.596904	0.869664
Zfp521	285774	122.175	109.616	120.988	116.373	112.915	116.48	131.078	118.62	4137.5	4305.5	0.981139	-0.027471	0.642626	0.890215
Zfpm2	449557	59.2951	63.0129	66.0254	61.7973	61.341	65.4402	63.6531	64.2964	2196.25	2293.5	0.983085	-0.024611	0.660647	0.897395
Cacng2	128280	205.637	203.867	206.751	207.917	202.062	205.174	218.173	210.655	7252.25	7519.5	0.987324	-0.018405	0.706386	0.915067
Sh3gl2	434069	380.247	389.301	363.751	375.866	377.364	397.068	381.628	371.668	13271	13784.5	0.98906	-0.01587	0.74943	0.933276
Zfp423	297785	25.6369	24.44	26.4626	25.4133	25.2889	25.1813	28.9253	24.2434	897.75	933.75	0.985394	-0.021227	0.774	0.944139
Myt1l	394829	134.504	162.48	155.981	151.285	146.775	146.557	156.057	156.973	5289.75	5448.25	0.997755	-0.003243	0.959451	1
